# Supplementary material for: Reproductive developmental transcriptome analysis of Tripidium ravennae (Poaceae)
Source: BMC Genomics. 2021 Jun 28;22:483. doi: 10.1186/s12864-021-07641-y (PMC8237498; doi:10.1186/s12864-021-07641-y)
Supplement: Supplementary file 1 — Additional file 1: Table S1. Sequencing statistics. Figure S1a-c. Transcriptome assembly. Figure S2. Annotation statistics for primary de novo assembly. Figure S3. Annotation statistics for cluster enriched assembly. Figure S4. Annotation statistics for PB Iso-Seq sequences. Table S2. GO-term enrichment for upregulated transcripts during inflorescence development. Table S3. GO-term enrichment for upregulated transcripts during flower development. Table S4. GO-term enrichment for upregulated transcripts during seed development. Table S5. Excel workbook including summaries of DEG’s in inflorescence development. Table S6. Excel workbook including summaries of DEG’s in floral development. Table S7. Excel workbook including summaries of DEG’s in seed development. Supplemental List 1. List of FASTA formatted sequences associated with Fig. 8 and Tables 2, 3, and 4. Table S8. Table export of annotations for the cluster enriched de novo transcriptome assembly. Table S9. Table export of annotations for the collapsed Iso-seq transcript set. [file 12864_2021_7641_MOESM1_ESM.zip]

Archive with 15 entries (15 files):
- SF1-TranscriptomeAssembly.pptx
- SF2-AnnotationStatisticsPrimaryDeNovo.pptx
- SF3-AnnotationStatisticsClusterEnrichedAssembly.pptx
- SF4-AnnotationStatisticsPBIsoSeqAssembly.pptx
- SF5-CoexpressionHeatMap.pdf
- SF6-GOEnrichmentPathMaps.pdf
- ST1-Sequencing_statistics.docx
- ST2-GOenrichmentAnalysisInflorDvlpmt.docx
- ST3-GOEnrichAnalysisDuringFloralDvlpmt.docx
- ST4-GOEnrichAnalysisDuringSeedDvlpmt.docx
- ST5-INFLORESCENCEDVLP-CURRENT.xlsx
- ST6-FLOWERDVLP-CURRENT.xlsx
- ST7-SEEDDVLP-CURRENT.xlsx
- ST8-ClusterEnrichedDeNovoTranscriptomeAnnotations.txt
- ST9-CollapsedIsoSeqAnnotations.txt
