# Supplementary material for: Reproductive developmental transcriptome analysis of Tripidium ravennae (Poaceae)
Source: BMC Genomics. 2021 Jun 28;22:483. doi: 10.1186/s12864-021-07641-y (PMC8237498; doi:10.1186/s12864-021-07641-y)
Supplement: Supplementary file 1 — Additional file 1: Table S1. Sequencing statistics. Figure S1a-c. Transcriptome assembly. Figure S2. Annotation statistics for primary de novo assembly. Figure S3. Annotation statistics for cluster enriched assembly. Figure S4. Annotation statistics for PB Iso-Seq sequences. Table S2. GO-term enrichment for upregulated transcripts during inflorescence development. Table S3. GO-term enrichment for upregulated transcripts during flower development. Table S4. GO-term enrichment for upregulated transcripts during seed development. Table S5. Excel workbook including summaries of DEG’s in inflorescence development. Table S6. Excel workbook including summaries of DEG’s in floral development. Table S7. Excel workbook including summaries of DEG’s in seed development. Supplemental List 1. List of FASTA formatted sequences associated with Fig. 8 and Tables 2, 3, and 4. Table S8. Table export of annotations for the cluster enriched de novo transcriptome assembly. Table S9. Table export of annotations for the collapsed Iso-seq transcript set. [file 12864_2021_7641_MOESM1_ESM.zip › ST6-FLOWERDVLP-CURRENT.xlsx]

## Sheet: Title
Reproductive developmental transcriptome analysis of Tripidium ravennae (Poaceae)
Nathan Maren1*, Fangzhou Zhao1,2, Rishi Aryal1, Darren Touchell3, Wusheng Liu1, Thomas Ranney3, and Hamid Ashrafi1*
1Department of Horticultural Science, North Carolina State University, Campus Box 7609, Raleigh, NC 27695-7609, USA
2College of Agriculture, Nanjing Agricultural University, Nanjing 210095, China
3Mountain Crop Improvement Lab, Department of Horticultural Science, Mountain Horticultural Crops Research and Extension Center, North Carolina State University, 455 Research Drive, Mills River, NC 28759-3423, USA
*Corresponding authors: hamidashrafi@ncsu.edu and namaren@ncsu.edu
Worksheet
2	DEGsFlwrDvlpmt	list of differentially expressed genes identified in the comparison between inflorescences at 120 cm of development as controls and each of the multiple stages of floral development sampled (See Fig. 6)
	The brief explanations here can be applied to all worksheets within this workbook.	Range (original values)	Range of read quantities.
		IQR (original values)	Inter-quantile range of TPM normalized read quantities. Inter-quantile range of the values for a feature across the samples, that is, the difference between the 75 %-ile value and the 25 %-ile value
		Difference (original values)	The difference between the mean of the expression values across the samples assigned to group 2 and the mean of the expression values across the samples assigned to group 1
		Fold Change (original values)	Magnitude of change in the mean expression value in group 2 relative to that of group 1.
		P-value	Empirical analysis of DGE' algorithm in the CLC Genomics Workbench is a re-implementation of the "Exact Test", available as part of the EdgeR Bioconductor package. The 'P-value' holds the p-value for the Exact test.
		Fold change	Empirical analysis of DGE' algorithm in the CLC Genomics Workbench is a re-implementation of the "Exact Test", available as part of the EdgeR Bioconductor package. The 'Fold Change' will tell you how many times bigger the relative abundance of group 2 is relative to that of group 1. If the relative abundance of group 2 is bigger than that of group 1 the fold change is the relative abundance of gr…
		Weighted difference	Empirical analysis of DGE' algorithm in the CLC Genomics Workbench is a re-implementation of the "Exact Test", available as part of the EdgeR Bioconductor package. The 'weighted difference' column contains the difference between the relative abundance of group 2 and the relative abundance of group 1.
		FDR p-value correction	Instead of controlling the family-wise error rate we can control the false discovery rate: FDR. The false discovery rate is the proportion of false positives among all those declared positive. We expect 5 % of the features with FDR corrected p-values below 0.05 to be false positive. There are many methods for controlling the FDR - the method used in CLC Genomics Workbench is that of [Benjamini an…
		GO biological process	Biological process Gene Ontology (GO) term applied to a given transcript during the annotation process.
		GO cellular component	Cellular component Gene Ontology (GO) term applied to a given transcript during the annotation process.
		GO molecular function	Molecular function Gene Ontology (GO) term applied to a given transcript during the annotation process.
		Database object name	Annotation term applied to a given transcript. See manuscript for further details on rules applied.
		Expression values	Expression value applied to a given transcript following the rules applied in CLC Genomics WB.
		Unique gene reads	This is the number of reads that match uniquely to the gene or its transcripts.
		Total gene reads	This is all the reads that are mapped to this gene - both reads that map uniquely to the gene or its transcripts and reads that matched to more positions in the reference (but fewer than the 'Maximum number of hits for a read' parameter) which were assigned to this gene
		RPKM	This is the expression value measured in RPKM [Mortazavi et al., 2008].
		Means
3	FT	list of differentially expressed genes identified in the comparison between inflorescences at 120 cm of development as controls and florets (See Fig. 4). Immature floret tissue samples (FT) were purified from bulk collected inflorescence tissue before emergence from the flag leaf sheath.
4	PAF	list of differentially expressed genes identified in the comparison between inflorescences at 120 cm of development as controls and pre-anthesis florets (See Fig. 4). Pre-anthesis floret tissue samples (PAF) were purified from bulk collected inflorescence tissue that had emerged from the flag leaf sheath. The observation of spikelet expansion and glume extrusion identified PAF samples, but no evi…
5	ST	list of differentially expressed genes identified in the comparison between inflorescences at 120 cm of development as controls and stamens (See Fig. 4). Stamen tissue samples (ST) were purified from bulk collected floral spikelet tissues when anthers were exposed entirely outside of the glumes, and pollen was visibly dehiscing.
6	ANT	list of differentially expressed genes identified in the comparison between inflorescences at 120 cm of development as controls and anthesis florets (See Fig. 4). Samples of florets at anthesis (ANT) were purified from bulk collected floral spikelet tissues by amassing florets showing stigma protrusion from the floret's lemma and palea.

## Sheet: DEGsFlwrDvlpmt
N/A	Experiment				EDGE test: 120P vs FT				EDGE test: 120P vs PAF				EDGE test: 120P vs ST				EDGE test: 120P vs ANT				EDGE test: FT vs PAF				EDGE test: FT vs ST				EDGE test: FT vs ANT				EDGE test: PAF vs ST				EDGE test: PAF vs ANT				EDGE test: ST vs ANT				GO biological process	GO cellular component	GO molecular function	Database object name	120PA
Feature ID	Range (original values)	IQR (original values)	Difference (original values)	Fold Change (original values)	P-value	Fold change	Weighted difference	FDR p-value correction	P-value	Fold change	Weighted difference	FDR p-value correction	P-value	Fold change	Weighted difference	FDR p-value correction	P-value	Fold change	Weighted difference	FDR p-value correction	P-value	Fold change	Weighted difference	FDR p-value correction	P-value	Fold change	Weighted difference	FDR p-value correction	P-value	Fold change	Weighted difference	FDR p-value correction	P-value	Fold change	Weighted difference	FDR p-value correction	P-value	Fold change	Weighted difference	FDR p-value correction	P-value	Fold change	Weighted difference	FDR p-value correction	GO biological process	GO cellular component	GO molecular function	Database object name	Expression values
Trav_Trans_W41B350_0000011	3617.91	1237.62	2508.46	1216.29	5.4e-11	493.35	0.000897	2.58e-07	3.65e-12	848.4	0.00154	7.96e-09	7.41e-14	1855.94	0.00338	6.43e-12	3.31e-10	342.27	0.000622	9.37e-08	0.41	1.72	0.000647	1	0.05	3.76	0.00248	0.26	0.58	-1.44	-0.000275	1	0.23	2.19	0.00184	0.88	0.17	-2.48	-0.000922	1	0.01	-5.42	-0.00276	0.1	N/A	N/A	0005516 // calmodulin binding (GO_REF:nd [ND])	homeobox protein ARX-like	0.52
Trav_Trans_W41B350_0000019	269.92	101.76	248.09	38.43	3.54e-05	8.59	4.24e-05	0.00562	2.77e-10	31.55	0.00017	2.02e-07	7.7e-13	56.51	0.00031	5.42e-11	7.29e-07	13.63	7.05e-05	4.22e-05	0.00493	3.67	0.000128	1	7e-05	6.58	0.000267	0.00126	0.31	1.59	2.81e-05	1	0.19	1.79	0.000139	0.77	0.06	-2.31	-9.99e-05	1	0.002	-4.14	-0.000239	0.02	0009555 // pollen development (GO_REF:nd [ND]) /// 0055114 // oxidation-reduction process (GO_REF:nd [ND]) /// 0009808 // lignin metabolic process (GO_REF:nd [ND]) /// 0006744 // ubiquinone biosynthetic process (GO_REF:nd [ND]) /// 0080167 // response to karrikin (GO_REF:nd [ND])	0005774 // vacuolar membrane (GO_REF:nd [ND]) /// 0005886 // plasma membrane (GO_REF:nd [ND]) /// 0009506 // plasmodesma (GO_REF:nd [ND])	0005506 // iron ion binding (GO_REF:nd [ND]) /// 0016710 // trans-cinnamate 4-monooxygenase activity (GO_REF:nd [ND]) /// 0042802 // identical protein binding (GO_REF:nd [ND]) /// 0020037 // heme binding (GO_REF:nd [ND])	Trans-cinnamate 4-monooxygenase	2.76
Trav_Trans_W41B350_0000020	79.46	2.67	61.81	6.43	0.54	1.24	2.72e-06	1	0.43	1.3	3.35e-06	1	2.68e-15	7.83	7.61e-05	3.16e-13	1	1.01	1.36e-07	1	0.94	1.05	6.36e-07	1	5.71e-13	6.29	7.34e-05	8.8e-11	0.6	-1.23	-2.58e-06	1	1.11e-11	6.02	7.27e-05	1.69e-09	0.49	-1.29	-3.22e-06	1	9.86e-15	-7.73	-7.59e-05	3.17e-12	0006144 // purine nucleobase metabolic process (GO_REF:nd [ND]) /// 0000256 // allantoin catabolic process (GO_REF:nd [ND])	N/A	0030145 // manganese ion binding (GO_REF:nd [ND]) /// 0004848 // ureidoglycolate hydrolase activity (GO_REF:nd [ND])	probable ureidoglycolate hydrolase	13.85
Trav_Trans_W41B350_0000032	769.19	236.4	559.39	234.53	7.95e-08	121.72	0.00025	5.58e-05	8.6e-09	194.41	0.000401	2.66e-06	4.27e-10	363.53	0.000752	1.69e-08	1.71e-06	63.33	0.000129	8.51e-05	0.48	1.6	0.000151	1	0.11	2.99	0.000501	0.46	0.33	-1.92	-0.000121	1	0.35	1.87	0.000351	1	0.1	-3.07	-0.000272	1	0.01	-5.74	-0.000622	0.1	0018105 // peptidyl-serine phosphorylation (GO_REF:nd [ND]) /// 0035556 // intracellular signal transduction (GO_REF:nd [ND]) /// 0046777 // protein autophosphorylation (GO_REF:nd [ND]) /// 0009738 // abscisic acid-activated signaling pathway (GO_REF:nd [ND])	0005737 // cytoplasm (GO_REF:nd [ND]) /// 0005886 // plasma membrane (GO_REF:nd [ND])	0005524 // ATP binding (GO_REF:nd [ND]) /// 0009931 // calcium-dependent protein serine/threonine kinase activity (GO_REF:nd [ND]) /// 0005516 // calmodulin binding (GO_REF:nd [ND]) /// 0005509 // calcium ion binding (GO_REF:nd [ND]) /// 0004683 // calmodulin-dependent protein kinase activity (GO_REF:nd [ND])	Calcium-dependent protein kinase 24	2.68
Trav_Trans_W41B350_0000041	61.66	10.03	45.38	3.1	1	1.01	4.64e-07	1	0.29	-1.33	-8.99e-06	1	0.00045	2.26	4.59e-05	0.00391	0.76	-1.09	-2.89e-06	1	0.28	-1.34	-9.45e-06	1	0.000676	2.23	4.54e-05	0.00846	0.73	-1.1	-3.36e-06	1	9.23e-06	3	5.49e-05	0.000267	0.43	1.22	6.1e-06	1	0.000161	-2.46	-4.88e-05	0.00286	0045292 // mRNA cis splicing, via spliceosome (GO_REF:nd [ND])	0071004 // U2-type prespliceosome (GO_REF:nd [ND]) /// 0005685 // U1 snRNP (GO_REF:nd [ND])	0003723 // RNA binding (GO_REF:nd [ND])	Pre-mRNA-processing protein 40A	51.73
Trav_Trans_W41B350_0000057	77.62	3.64	60.36	4.23	0.55	1.18	4.02e-06	1	0.82	1.07	1.5e-06	1	6.69e-10	4.35	7.45e-05	2.5e-08	0.87	1.05	1.07e-06	1	0.75	-1.11	-2.52e-06	1	3.28e-08	3.69	7.04e-05	1.65e-06	0.71	-1.13	-2.95e-06	1	1.09e-08	4.08	7.3e-05	7.41e-07	1	-1.02	-4.32e-07	1	3.33e-09	-4.15	-7.34e-05	2.65e-07	N/A	0016021 // integral component of membrane (GO_REF:nd [ND])	0035091 // phosphatidylinositol binding (GO_REF:nd [ND])	Phox-associated domain	29.97
Trav_Trans_W41B350_0000077	237.16	36.41	176.08	10.68	0.13	1.54	7.99e-06	1	0.06	1.73	1.09e-05	0.48	9.41e-25	15.59	0.000217	6.52e-22	7.75e-08	4.17	4.71e-05	6.82e-06	0.68	1.13	2.91e-06	1	2.5e-19	10.14	0.000209	1.61e-16	0.000107	2.71	3.91e-05	0.02	1.83e-17	9	0.000206	1.13e-14	0.000821	2.41	3.62e-05	0.17	2.03e-08	-3.74	-0.00017	1.28e-06	0006396 // RNA processing (GO_REF:nd [ND])	N/A	N/A	Tetratricopeptide repeat (TPR)-like superfamily protein	25.81
Trav_Trans_W41B350_0000081	1074.19	75.59	863.19	9.07	0.13	2.48	0.00013	1	0.16	2.3	0.000115	0.88	8.27e-05	13.19	0.00107	0.000879	0.56	1.41	3.64e-05	1	0.9	-1.08	-1.55e-05	1	0.00698	5.32	0.000944	0.06	0.34	-1.76	-9.41e-05	1	0.00502	5.73	0.00096	0.05	0.41	-1.63	-7.85e-05	1	0.000486	-9.34	-0.00104	0.00714	0045944 // positive regulation of transcription from RNA polymerase II promoter (GO_REF:nd [ND]) /// 0030154 // cell differentiation (GO_REF:nd [ND]) /// 0048481 // plant ovule development (GO_REF:nd [ND])	N/A	0000977 // RNA polymerase II regulatory region sequence-specific DNA binding (GO_REF:nd [ND]) /// 0046983 // protein dimerization activity (GO_REF:nd [ND]) /// 0000981 // RNA polymerase II transcription factor activity, sequence-specific DNA binding (GO_REF:nd [ND]) /// 0008134 // transcription factor binding (GO_REF:nd [ND])	MADS-box transcription factor 8	41.11
Trav_Trans_W41B350_0000087	87.21	12.08	75.04	3.65	0.34	1.28	8.36e-06	1	0.48	1.22	6.37e-06	1	4.98e-09	4.26	9.61e-05	1.5e-07	0.35	1.27	7.95e-06	1	0.86	-1.06	-1.99e-06	1	1.05e-06	3.32	8.77e-05	3.46e-05	1	-1.01	-4.12e-07	1	5.34e-07	3.5	8.97e-05	2.27e-05	0.89	1.04	1.58e-06	1	8.88e-07	-3.36	-8.81e-05	3.45e-05	0070536 // protein K63-linked deubiquitination (GO_REF:nd [ND]) /// 0071108 // protein K48-linked deubiquitination (GO_REF:nd [ND])	0016020 // membrane (GO_REF:nd [ND])	0004843 // thiol-dependent ubiquitin-specific protease activity (GO_REF:nd [ND])	AMSH-like ubiquitin thioesterase 3	37.31
Trav_Trans_W41B350_0000096	77.79	39.97	56.39	6.04	0.00212	4.17	2.95e-05	0.1	3.31e-06	9.15	7.6e-05	0.000261	0.00347	3.94	2.74e-05	0.02	0.000264	5.5	4.19e-05	0.00523	0.07	2.2	4.65e-05	1	0.92	-1.06	-2.14e-06	1	0.54	1.32	1.24e-05	1	0.06	-2.32	-4.86e-05	0.34	0.23	-1.66	-3.41e-05	1	0.47	1.4	1.45e-05	1	0016579 // protein deubiquitination (GO_REF:nd [ND])	N/A	0004843 // thiol-dependent ubiquitin-specific protease activity (GO_REF:nd [ND])	OTU domain-containing protein	5.96
Trav_Trans_W41B350_0000097	1126.35	258.87	808.75	9.71	0.00253	3.96	0.000224	0.11	0.000264	5.41	0.000334	0.00796	2.14e-08	15.81	0.00112	5.57e-07	0.09	2.12	8.47e-05	0.47	0.48	1.37	0.00011	1	0.00223	3.99	0.000897	0.02	0.16	-1.87	-0.000139	1	0.02	2.92	0.000787	0.13	0.04	-2.55	-0.000249	0.9	1.84e-05	-7.46	-0.00104	0.000457	0010468 // regulation of gene expression (GO_REF:nd [ND])	0005737 // cytoplasm (GO_REF:nd [ND]) /// 0016021 // integral component of membrane (GO_REF:nd [ND])	0005524 // ATP binding (GO_REF:nd [ND]) /// 0004707 // MAP kinase activity (GO_REF:nd [ND])	mitogen-activated protein kinase 10	103.41
Trav_Trans_W41B350_0000099	50.91	23.96	34.75	215.12	9.88e-06	74.44	1.87e-05	0.00214	1.16e-07	173.59	4.39e-05	1.93e-05	1.58e-06	107.38	2.71e-05	2.62e-05	5.8e-05	52.46	1.31e-05	0.00153	0.19	2.33	2.52e-05	1	0.58	1.44	8.38e-06	1	0.6	-1.42	-5.59e-06	1	0.45	-1.62	-1.68e-05	1	0.06	-3.31	-3.08e-05	1	0.27	-2.05	-1.4e-05	0.82	0009269 // response to desiccation (GO_REF:nd [ND])	0005829 // cytosol (GO_REF:nd [ND])	N/A	late embryogenesis abundant protein Lea14-A	0
Trav_Trans_W41B350_0000106	2335.21	871.89	1652.13	36.06	9.19e-06	18.59	0.000676	0.00202	4.46e-07	31.54	0.00117	5.55e-05	1e-08	59.25	0.00224	2.82e-07	0.000135	11.46	0.000402	0.00303	0.36	1.7	0.000497	1	0.05	3.19	0.00156	0.27	0.4	-1.62	-0.000274	1	0.28	1.88	0.00106	0.93	0.09	-2.75	-0.000771	1	0.0067	-5.17	-0.00184	0.06	N/A	0016021 // integral component of membrane (GO_REF:nd [ND]) /// 0005789 // endoplasmic reticulum membrane (GO_REF:nd [ND])	0000062 // fatty-acyl-CoA binding (GO_REF:nd [ND]) /// 0005509 // calcium ion binding (GO_REF:nd [ND]) /// 0008289 // lipid binding (GO_REF:nd [ND])	acyl-CoA-binding domain-containing protein 1	53.99
Trav_Trans_W41B350_0000122	359.55	126.18	267.1	562.07	6.31e-08	207.54	0.000105	4.74e-05	4.91e-09	352.74	0.000179	1.75e-06	1.98e-10	683.64	0.000348	8.33e-09	7.7e-07	122.11	6.18e-05	4.42e-05	0.43	1.7	7.41e-05	1	0.08	3.29	0.000243	0.36	0.43	-1.7	-4.36e-05	1	0.32	1.94	0.000169	1	0.12	-2.89	-0.000118	1	0.01	-5.6	-0.000286	0.1	0051453 // regulation of intracellular pH (GO_REF:nd [ND]) /// 0035445 // borate transmembrane transport (GO_REF:nd [ND])	0005887 // integral component of plasma membrane (GO_REF:nd [ND])	0005452 // inorganic anion exchanger activity (GO_REF:nd [ND]) /// 0016758 // transferase activity, transferring hexosyl groups (GO_REF:nd [ND]) /// 0080139 // borate efflux transmembrane transporter activity (GO_REF:nd [ND])	boron transporter 4	0.48
Trav_Trans_W41B350_0000129	56.21	9.66	34.78	2.6	0.02	2.01	1.81e-05	0.39	0.00199	2.47	2.63e-05	0.04	3.19e-06	3.74	4.92e-05	4.9e-05	0.000227	2.81	3.25e-05	0.00462	0.48	1.23	8.24e-06	1	0.02	1.86	3.11e-05	0.14	0.23	1.4	1.45e-05	1	0.12	1.52	2.29e-05	0.58	0.65	1.14	6.22e-06	1	0.28	-1.33	-1.67e-05	0.86	0044571 // [2Fe-2S] cluster assembly (GO_REF:nd [ND])	N/A	0005524 // ATP binding (GO_REF:nd [ND]) /// 0008270 // zinc ion binding (GO_REF:nd [ND]) /// 0031071 // cysteine desulfurase activity (GO_REF:nd [ND]) /// 0030170 // pyridoxal phosphate binding (GO_REF:nd [ND])	Cysteine desulfurase, mitochondrial	16.82
Trav_Trans_W41B350_0000142	42.35	7.84	26.68	3.23	0.3	1.38	5.31e-06	1	0.83	1.1	1.35e-06	1	3.44e-05	3.36	3.27e-05	0.000407	0.62	1.18	2.55e-06	1	0.49	-1.26	-3.96e-06	1	0.00212	2.43	2.74e-05	0.02	0.62	-1.17	-2.76e-06	1	0.000243	3.06	3.13e-05	0.00434	0.84	1.08	1.2e-06	1	0.000395	-2.84	-3.01e-05	0.00603	0006355 // regulation of transcription, DNA-templated (GO_REF:nd [ND])	N/A	0003700 // transcription factor activity, sequence-specific DNA binding (GO_REF:nd [ND]) /// 0043565 // sequence-specific DNA binding (GO_REF:nd [ND])	scarecrow-like protein 9	16.01
Trav_Trans_W41B350_0000149	12528	1685.44	7685.16	2564.9	3.8e-12	431.97	0.00111	8.36e-08	1.7e-13	752.12	0.00193	1.05e-09	1.15e-17	4144.84	0.01	2.19e-15	4.56e-12	418.19	0.00107	3.69e-09	0.37	1.74	0.000824	1	0.000657	9.6	0.00955	0.00826	0.96	-1.03	-3.54e-05	1	0.00788	5.51	0.00873	0.08	0.34	-1.8	-0.000859	1	0.000563	-9.91	-0.00959	0.00803	N/A	0016021 // integral component of membrane (GO_REF:nd [ND])	N/A	Leucine-rich repeat (LRR) family protein	2.67
Trav_Trans_W41B350_0000153	173.52	84.97	109.61	1311.37	1.54e-07	332.05	6.3e-05	9.19e-05	9.48e-09	600.39	0.000114	2.85e-06	2.83e-09	774.98	0.000147	9.14e-08	1.73e-06	197	3.73e-05	8.6e-05	0.38	1.81	5.11e-05	1	0.21	2.33	8.43e-05	0.74	0.44	-1.69	-2.57e-05	1	0.7	1.29	3.32e-05	1	0.1	-3.05	-7.68e-05	1	0.05	-3.93	-0.00011	0.27	0018105 // peptidyl-serine phosphorylation (GO_REF:nd [ND]) /// 0035556 // intracellular signal transduction (GO_REF:nd [ND]) /// 0046777 // protein autophosphorylation (GO_REF:nd [ND]) /// 0009738 // abscisic acid-activated signaling pathway (GO_REF:nd [ND])	0005737 // cytoplasm (GO_REF:nd [ND]) /// 0016020 // membrane (GO_REF:nd [ND])	0005524 // ATP binding (GO_REF:nd [ND]) /// 0009931 // calcium-dependent protein serine/threonine kinase activity (GO_REF:nd [ND]) /// 0005516 // calmodulin binding (GO_REF:nd [ND]) /// 0005509 // calcium ion binding (GO_REF:nd [ND]) /// 0004683 // calmodulin-dependent protein kinase activity (GO_REF:nd [ND])	calcium-dependent protein kinase 25	0
Trav_Trans_W41B350_0000154	74.14	34	44.94	42.7	3.56e-05	27.42	2.65e-05	0.00563	1.53e-06	50.16	4.93e-05	0.000142	5.55e-07	60.69	5.99e-05	1.03e-05	0.000526	15.53	1.46e-05	0.00918	0.34	1.83	2.28e-05	1	0.21	2.21	3.34e-05	0.73	0.38	-1.77	-1.19e-05	1	0.76	1.21	1.06e-05	1	0.07	-3.23	-3.47e-05	1	0.03	-3.91	-4.53e-05	0.21	0018105 // peptidyl-serine phosphorylation (GO_REF:nd [ND]) /// 0035556 // intracellular signal transduction (GO_REF:nd [ND]) /// 0046777 // protein autophosphorylation (GO_REF:nd [ND]) /// 0009738 // abscisic acid-activated signaling pathway (GO_REF:nd [ND])	0005737 // cytoplasm (GO_REF:nd [ND]) /// 0016020 // membrane (GO_REF:nd [ND])	0005524 // ATP binding (GO_REF:nd [ND]) /// 0009931 // calcium-dependent protein serine/threonine kinase activity (GO_REF:nd [ND]) /// 0005516 // calmodulin binding (GO_REF:nd [ND]) /// 0005509 // calcium ion binding (GO_REF:nd [ND]) /// 0004683 // calmodulin-dependent protein kinase activity (GO_REF:nd [ND])	calcium-dependent protein kinase 25	0.79
Trav_Trans_W41B350_0000157	433.62	199.9	332.98	180.51	6e-08	95.31	0.000155	4.65e-05	1.76e-09	187.73	0.000308	7.85e-07	2.67e-10	268.57	0.000441	1.1e-08	3.31e-07	68.45	0.000111	2.22e-05	0.29	1.97	0.000152	1	0.11	2.82	0.000286	0.47	0.6	-1.39	-4.43e-05	1	0.57	1.43	0.000133	1	0.12	-2.74	-0.000197	1	0.04	-3.92	-0.00033	0.22	0009833 // plant-type primary cell wall biogenesis (GO_REF:nd [ND]) /// 0071555 // cell wall organization (GO_REF:nd [ND]) /// 0030244 // cellulose biosynthetic process (GO_REF:nd [ND])	0016021 // integral component of membrane (GO_REF:nd [ND]) /// 0000139 // Golgi membrane (GO_REF:nd [ND]) /// 0005886 // plasma membrane (GO_REF:nd [ND]) /// 0005802 // trans-Golgi network (GO_REF:nd [ND])	0016760 // cellulose synthase (UDP-forming) activity (GO_REF:nd [ND])	cellulose synthase-like protein E2	0.88
Trav_Trans_W41B350_0000158	29.76	6.58	23.91	3.15	0.34	1.38	3.47e-06	1	0.13	1.67	6.16e-06	0.76	9.33e-08	4.62	3.34e-05	2.09e-06	0.06	1.79	7.26e-06	0.36	0.58	1.21	2.69e-06	1	1.16e-05	3.36	2.99e-05	0.00027	0.44	1.3	3.79e-06	1	0.000274	2.77	2.72e-05	0.00479	0.89	1.07	1.09e-06	1	0.000462	-2.59	-2.61e-05	0.00685	N/A	0016021 // integral component of membrane (GO_REF:nd [ND])	0102751 /// 0008466 // glycogenin glucosyltransferase activity (GO_REF:nd [ND])	Putative glucuronosyltransferase PGSIP7	11.18
Trav_Trans_W41B350_0000160	150.24	22.71	117.08	3.46	0.75	-1.08	-5.54e-06	1	0.45	-1.2	-1.2e-05	1	4.7e-06	2.75	0.000126	6.93e-05	0.18	-1.36	-1.91e-05	0.73	0.68	-1.11	-6.47e-06	1	1.06e-06	2.97	0.000132	3.5e-05	0.33	-1.26	-1.36e-05	1	1.76e-07	3.29	0.000138	8.48e-06	0.61	-1.13	-7.11e-06	1	6.24e-09	-3.74	-0.000145	4.59e-07	0046854 // phosphatidylinositol phosphorylation (GO_REF:nd [ND]) /// 0048579 // negative regulation of long-day photoperiodism, flowering (GO_REF:nd [ND])	N/A	0005524 // ATP binding (GO_REF:nd [ND]) /// 0004430 // 1-phosphatidylinositol 4-kinase activity (GO_REF:nd [ND]) /// 0005515 // protein binding (GO_REF:nd [ND])	phosphatidylinositol 4-kinase gamma 4	101.15
Trav_Trans_W41B350_0000165	84.71	22.26	75.39	107.9	0.33	1.27	1.11e-05	1	0.02	1.7	2.86e-05	0.24	1.86e-17	-42.88	-3.99e-05	3.43e-15	0.02	1.69	2.8e-05	0.18	0.22	1.34	1.75e-05	1	1.74e-20	-54.54	-5.1e-05	1.31e-17	0.23	1.33	1.69e-05	1	3.34e-24	-72.91	-6.84e-05	8.68e-21	0.98	-1.01	-6.1e-07	1	1.44e-24	72.27	6.78e-05	4.08e-21	0030001 // metal ion transport (GO_REF:nd [ND])	N/A	0046872 // metal ion binding (GO_REF:nd [ND])	heavy metal-associated isoprenylated plant protein 30	44.25
Trav_Trans_W41B350_0000168	31.2	9.27	19.91	2.1	0.02	1.83	1.23e-05	0.46	0.04	1.77	1.14e-05	0.33	1.03e-05	3.09	3.11e-05	0.000139	0.04	1.73	1.08e-05	0.24	0.96	-1.03	-9.05e-07	1	0.03	1.69	1.88e-05	0.17	0.88	-1.06	-1.49e-06	1	0.03	1.75	1.97e-05	0.2	1	-1.02	-5.85e-07	1	0.02	-1.79	-2.03e-05	0.12	2001009 // regulation of plant-type cell wall cellulose biosynthetic process (GO_REF:nd [ND]) /// 0006355 // regulation of transcription, DNA-templated (GO_REF:nd [ND]) /// 0006970 // response to osmotic stress (GO_REF:nd [ND]) /// 0032922 // circadian regulation of gene expression (GO_REF:nd [ND]) /// 1902066 // regulation of cell wall pectin metabolic process (GO_REF:nd [ND]) /// 0010104 // reg…	0016592 // mediator complex (GO_REF:nd [ND])	N/A	mediator of RNA polymerase II transcription subunit 16	21.71
Trav_Trans_W41B350_0000169	149.4	3.63	130.8	10.67	0.88	1.06	9.37e-07	1	0.77	1.11	1.7e-06	1	2.5e-21	11.21	0.000158	9.39e-19	0.05	1.69	1.06e-05	0.32	0.94	1.05	7.64e-07	1	2.17e-20	10.57	0.000157	1.61e-17	0.1	1.59	9.71e-06	0.88	4.61e-19	10.1	0.000156	3.89e-16	0.15	1.52	8.94e-06	1	3.51e-15	-6.64	-0.000147	1.28e-12	0006525 // arginine metabolic process (GO_REF:nd [ND])	0009570 // chloroplast stroma (GO_REF:nd [ND])	0030170 // pyridoxal phosphate binding (GO_REF:nd [ND]) /// 0008483 // transaminase activity (GO_REF:nd [ND])	acetylornithine aminotransferase, mitochondrial	16.47
Trav_Trans_W41B350_0000180	81.17	16.4	44.6	2.51	0.01	2.34	3.27e-05	0.31	0.00138	2.95	4.75e-05	0.03	0.1	1.76	1.84e-05	0.37	0.00184	2.85	4.51e-05	0.02	0.49	1.26	1.49e-05	1	0.4	-1.33	-1.42e-05	1	0.55	1.22	1.24e-05	1	0.12	-1.68	-2.91e-05	0.58	0.93	-1.03	-2.42e-06	1	0.15	1.62	2.67e-05	0.57	N/A	N/A	0016874 // ligase activity (GO_REF:nd [ND])	E3 ubiquitin-protein ligase RGLG1	23.7
Trav_Trans_W41B350_0000185	326.46	27.09	294.68	7.38	0.39	-1.22	-1.29e-05	1	0.35	-1.24	-1.4e-05	1	1.78e-15	5.76	0.000344	2.16e-13	0.42	-1.2	-1.2e-05	1	0.96	-1.02	-1.1e-06	1	4.96e-18	7.01	0.000357	2.3e-15	0.98	1.01	8.21e-07	1	4.96e-18	7.14	0.000358	3.48e-15	0.92	1.03	1.92e-06	1	5.95e-18	-6.91	-0.000356	3.92e-15	N/A	0016021 // integral component of membrane (GO_REF:nd [ND])	N/A	putative WRKY transcription factor 19	87.56
Trav_Trans_W41B350_0000186	39.89	9.64	30.76	2.03	0.32	1.28	9.24e-06	1	0.6	1.16	5.14e-06	1	0.00103	2.25	4.05e-05	0.00803	0.82	1.07	2.31e-06	1	0.69	-1.11	-4.1e-06	1	0.02	1.75	3.13e-05	0.14	0.47	-1.2	-6.93e-06	1	0.00821	1.94	3.54e-05	0.08	0.77	-1.08	-2.83e-06	1	0.00272	-2.1	-3.82e-05	0.03	0043069 // negative regulation of programmed cell death (GO_REF:nd [ND])	0016021 // integral component of membrane (GO_REF:nd [ND])	N/A	Protein VASCULAR ASSOCIATED DEATH 1 chloroplastic	39.77
Trav_Trans_W41B350_0000189	319.25	178.61	220.2	73.94	0.00147	8.69	0.000137	0.08	0.000184	13.59	0.000225	0.00598	0.04	-4.72	-1.41e-05	0.17	0.000411	11.47	0.000187	0.00752	0.48	1.56	8.76e-05	1	2.34e-06	-41.03	-0.000152	6.89e-05	0.66	1.32	4.96e-05	1	2.26e-07	-64.17	-0.000239	1.06e-05	0.79	-1.19	-3.8e-05	1	5.51e-07	54.14	0.000201	2.27e-05	0034219 // carbohydrate transmembrane transport (GO_REF:nd [ND])	0005887 // integral component of plasma membrane (GO_REF:nd [ND])	0051119 // sugar transmembrane transporter activity (GO_REF:nd [ND])	bidirectional sugar transporter SWEET13	2.08
Trav_Trans_W41B350_0000192	25.86	4.42	21.11	3.92	0.34	1.45	2.7e-06	1	0.15	1.75	4.52e-06	0.81	2.54e-07	5.71	2.83e-05	5.14e-06	0.00695	2.56	9.4e-06	0.07	0.69	1.21	1.82e-06	1	2.91e-05	3.94	2.56e-05	0.000598	0.1	1.77	6.71e-06	0.86	0.000331	3.26	2.38e-05	0.00561	0.31	1.46	4.89e-06	1	0.00854	-2.23	-1.89e-05	0.07	0006281 // DNA repair (GO_REF:nd [ND]) /// 0050832 // defense response to fungus (GO_REF:nd [ND])	N/A	0003677 // DNA binding (GO_REF:nd [ND])	plant UBX domain-containing protein 2	7.03
Trav_Trans_W41B350_0000203	572.28	245.12	355.9	28.39	0.05	2.65	0.000172	0.72	0.00574	3.98	0.000311	0.08	0.000273	-6.92	-8.95e-05	0.00252	0.01	3.34	0.000245	0.13	0.4	1.5	0.000139	1	2.25e-07	-18.31	-0.000262	8.99e-06	0.63	1.26	7.28e-05	1	8.18e-09	-27.51	-0.000401	5.79e-07	0.72	-1.19	-6.63e-05	1	3.39e-08	23.12	0.000335	2.01e-06	0008643 // carbohydrate transport (GO_REF:nd [ND]) /// 0055085 // transmembrane transport (GO_REF:nd [ND])	0031969 // chloroplast membrane (GO_REF:nd [ND]) /// 0016021 // integral component of membrane (GO_REF:nd [ND])	0015297 // antiporter activity (GO_REF:nd [ND])	triose phosphate/phosphate translocator, chloroplastic	66.41
Trav_Trans_W41B350_0000206	49.35	16.96	41.62	3.18	0.67	-1.12	-3.26e-06	1	0.49	-1.22	-5.28e-06	1	0.000107	2.51	4.46e-05	0.00111	0.06	-1.63	-1.14e-05	0.34	0.8	-1.08	-2.03e-06	1	1.49e-05	2.82	4.78e-05	0.000335	0.17	-1.45	-8.18e-06	1	7.6e-06	3.06	4.98e-05	0.000227	0.28	-1.34	-6.15e-06	1	2.03e-08	-4.1	-5.6e-05	1.28e-06	0045859 // regulation of protein kinase activity (GO_REF:nd [ND])	0005737 // cytoplasm (GO_REF:nd [ND]) /// 0005956 // protein kinase CK2 complex (GO_REF:nd [ND])	0019887 // protein kinase regulator activity (GO_REF:nd [ND]) /// 0004674 // protein serine/threonine kinase activity (GO_REF:nd [ND])	Casein kinase II subunit beta-1	39.9
Trav_Trans_W41B350_0000211	558.14	206.46	424.27	3.88	0.03	2.22	0.000146	0.57	0.000233	4.06	0.000366	0.0072	3.08e-06	6.09	0.000611	4.75e-05	0.05	2.04	0.000125	0.33	0.1	1.83	0.00022	1	0.00666	2.75	0.000465	0.05	0.82	-1.09	-2.12e-05	1	0.27	1.5	0.000245	0.91	0.06	-1.99	-0.000241	1	0.00341	-2.99	-0.000486	0.03	0006470 // protein dephosphorylation (GO_REF:nd [ND])	N/A	0046872 // metal ion binding (GO_REF:nd [ND]) /// 0004724 // magnesium-dependent protein serine/threonine phosphatase activity (GO_REF:nd [ND])	phosphatase 2C 59	173.73
Trav_Trans_W41B350_0000217	68.95	14.7	51.21	2.6	0.52	1.17	6.86e-06	1	1	1.01	5.13e-07	1	4.73e-05	2.55	6.19e-05	0.000537	0.83	-1.06	-2.22e-06	1	0.58	-1.16	-6.35e-06	1	0.000655	2.17	5.51e-05	0.00823	0.39	-1.24	-9.08e-06	1	9.48e-05	2.52	6.14e-05	0.00195	0.8	-1.07	-2.73e-06	1	2.24e-05	-2.7	-6.41e-05	0.000544	0046967 // cytosol to ER transport (GO_REF:nd [ND])	0005829 // cytosol (GO_REF:nd [ND]) /// 0016021 // integral component of membrane (GO_REF:nd [ND]) /// 0009707 // chloroplast outer membrane (GO_REF:nd [ND]) /// 0005789 // endoplasmic reticulum membrane (GO_REF:nd [ND])	0016853 // isomerase activity (GO_REF:nd [ND])	outer envelope protein 61	52.08
Trav_Trans_W41B350_0000222	205.68	19.18	155.1	4.32	0.94	-1.03	-1.36e-06	1	0.79	1.08	4.45e-06	1	8.5e-09	4.48	0.00019	2.44e-07	1	-1.01	-5.84e-07	1	0.72	1.11	5.81e-06	1	5.84e-09	4.59	0.000191	3.59e-07	0.96	1.01	7.76e-07	1	6.07e-08	4.14	0.000186	3.35e-06	0.77	-1.09	-5.03e-06	1	8.5e-09	-4.52	-0.000191	6e-07	N/A	0016021 // integral component of membrane (GO_REF:nd [ND])	0003676 // nucleic acid binding (GO_REF:nd [ND])	Single-stranded nucleic acid binding R3H protein	74.87
Trav_Trans_W41B350_0000233	25.24	8.82	19.75	3.01	0.87	1.07	8.9e-07	1	1	1.03	3.11e-07	1	0.000174	2.94	2.36e-05	0.0017	0.74	1.11	1.39e-06	1	0.93	-1.05	-5.79e-07	1	0.000445	2.74	2.27e-05	0.00599	0.94	1.04	4.99e-07	1	0.000595	2.87	2.33e-05	0.00916	0.81	1.09	1.08e-06	1	0.000788	-2.64	-2.22e-05	0.01	0061087 // positive regulation of histone H3-K27 methylation (GO_REF:nd [ND]) /// 0045893 // positive regulation of transcription, DNA-templated (GO_REF:nd [ND])	0035098 // ESC/E(Z) complex (GO_REF:nd [ND])	0046872 // metal ion binding (GO_REF:nd [ND]) /// 0003700 // transcription factor activity, sequence-specific DNA binding (GO_REF:nd [ND]) /// 0035064 // methylated histone binding (GO_REF:nd [ND]) /// 0031491 // nucleosome binding (GO_REF:nd [ND]) /// 0043565 // sequence-specific DNA binding (GO_REF:nd [ND])	pathogenesis-related homeodomain protein	20.86
Trav_Trans_W41B350_0000239	44.48	15.49	28.04	12.04	0.00289	5.78	1.05e-05	0.12	3.96e-05	10.89	2.17e-05	0.0018	4.1e-07	18.45	3.84e-05	7.85e-06	0.00939	4.76	8.26e-06	0.09	0.2	1.88	1.12e-05	1	0.02	3.19	2.78e-05	0.11	0.72	-1.22	-2.25e-06	1	0.26	1.69	1.66e-05	0.89	0.09	-2.29	-1.35e-05	1	0.00439	-3.88	-3.01e-05	0.04	0007264 // small GTPase mediated signal transduction (GO_REF:nd [ND]) /// 0050790 // regulation of catalytic activity (GO_REF:nd [ND]) /// 0015031 // protein transport (GO_REF:nd [ND])	N/A	0005093 // Rab GDP-dissociation inhibitor activity (GO_REF:nd [ND])	Guanosine nucleotide diphosphate dissociation inhibitor 2	1.42
Trav_Trans_W41B350_0000253	34.76	6.48	27.03	4.27	0.25	1.44	4.39e-06	1	1	1.05	4.79e-07	1	2.87e-07	4.28	3.3e-05	5.72e-06	0.78	1.16	1.56e-06	1	0.4	-1.37	-3.91e-06	1	6.37e-05	2.98	2.86e-05	0.00116	0.5	-1.24	-2.83e-06	1	2.84e-06	4.09	3.25e-05	9.66e-05	0.85	1.1	1.08e-06	1	4.28e-06	-3.71	-3.15e-05	0.000131	0016973 // poly(A)+ mRNA export from nucleus (GO_REF:nd [ND])	N/A	0046872 // metal ion binding (GO_REF:nd [ND])	Zinc finger C-x8-C-x5-C-x3-H type family protein	14.14
Trav_Trans_W41B350_0000255	221.69	56.59	134.64	1391.94	1.51e-06	112.18	2.23e-05	0.00053	2.67e-10	448.6	8.97e-05	2e-07	2.23e-12	928.16	0.000186	1.41e-10	5.7e-07	130.99	2.61e-05	3.48e-05	0.02	4	6.74e-05	1	0.000555	8.27	0.000164	0.00716	0.81	1.17	3.77e-06	1	0.2	2.07	9.61e-05	0.81	0.04	-3.42	-6.37e-05	0.9	0.0012	-7.09	-0.00016	0.01	N/A	0005618 // cell wall (GO_REF:nd [ND]) /// 0016020 // membrane (GO_REF:nd [ND]) /// 0005576 // extracellular region (GO_REF:nd [ND])	N/A	alpha-expansin 9 precursor	0.23
Trav_Trans_W41B350_0000262	94.34	11.72	65.81	80.18	0.001	26.21	2.03e-05	0.06	6e-06	105.27	8.4e-05	0.000411	0.05	7.58	5.3e-06	0.21	0.00314	18.63	1.42e-05	0.04	0.07	4.02	6.37e-05	1	0.14	-3.46	-1.5e-05	0.55	0.68	-1.41	-6.11e-06	1	0.00221	-13.88	-7.87e-05	0.03	0.03	-5.65	-6.98e-05	0.85	0.3	2.46	8.9e-06	0.88	0055114 // oxidation-reduction process (GO_REF:nd [ND])	N/A	0071949 // FAD binding (GO_REF:nd [ND]) /// 0016491 // oxidoreductase activity (GO_REF:nd [ND])	berberine bridge enzyme-like 27	0
Trav_Trans_W41B350_0000264	16.65	2.83	9.91	28.03	1	-1.02	-1.33e-07	1	0.69	1.21	1.35e-06	1	0.000367	-11.79	-5.98e-06	0.00326	0.38	1.4	2.6e-06	1	0.69	1.23	1.49e-06	1	0.000597	-11.55	-5.85e-06	0.00762	0.38	1.43	2.73e-06	1	0.000139	-14.24	-7.33e-06	0.00271	0.82	1.16	1.25e-06	1	1.28e-05	16.49	8.58e-06	0.000334	0090071 // negative regulation of ribosome biogenesis (GO_REF:nd [ND]) /// 0017148 // negative regulation of translation (GO_REF:nd [ND])	0009507 // chloroplast (GO_REF:nd [ND])	0043023 // ribosomal large subunit binding (GO_REF:nd [ND])	protein Iojap, chloroplastic	7.57
Trav_Trans_W41B350_0000286	24.54	5.37	20.68	2.92	0.79	1.12	1.37e-06	1	0.67	1.16	1.87e-06	1	2.5e-05	3.22	2.62e-05	0.000306	0.33	1.36	4.25e-06	1	0.93	1.04	5.03e-07	1	0.000145	2.88	2.48e-05	0.00233	0.53	1.22	2.88e-06	1	0.000316	2.78	2.43e-05	0.0054	0.65	1.17	2.38e-06	1	0.00154	-2.37	-2.2e-05	0.02	0006376 // mRNA splice site selection (GO_REF:nd [ND])	0071004 // U2-type prespliceosome (GO_REF:nd [ND]) /// 0005685 // U1 snRNP (GO_REF:nd [ND])	0003729 // mRNA binding (GO_REF:nd [ND])	LUC7 related protein	17.81
Trav_Trans_W41B350_0000288	1926.9	164.1	1105.85	1742.59	2.98e-09	151.74	9.64e-05	4.75e-06	2.68e-11	326.65	0.000208	3.17e-08	8.91e-17	2444.16	0.00156	1.42e-14	1.38e-08	117.99	7.49e-05	1.67e-06	0.19	2.15	0.000112	1	1.86e-05	16.11	0.00147	0.000406	0.67	-1.29	-2.16e-05	1	0.00112	7.48	0.00135	0.02	0.09	-2.77	-0.000134	1	4.46e-06	-20.72	-0.00149	0.000136	N/A	0016020 // membrane (GO_REF:nd [ND])	0003824 // catalytic activity (GO_REF:nd [ND])	fibroin heavy chain	0.55
Trav_Trans_W41B350_0000290	1406.54	148.31	1128.04	20.24	0.00597	2.76	8.32e-05	0.2	0.000568	3.61	0.000124	0.01	3.61e-16	30.1	0.00138	5.06e-14	2.43e-06	5.99	0.000236	0.000113	0.46	1.31	4.05e-05	1	7.59e-10	10.92	0.0013	5.81e-08	0.03	2.17	0.000153	0.51	2.76e-08	8.34	0.00125	1.67e-06	0.16	1.66	0.000113	1	1.26e-05	-5.03	-0.00114	0.00033	0006541 // glutamine metabolic process (GO_REF:nd [ND]) /// 0070981 // L-asparagine biosynthetic process (GO_REF:nd [ND])	0005829 // cytosol (GO_REF:nd [ND])	0005524 // ATP binding (GO_REF:nd [ND]) /// 0042803 // protein homodimerization activity (GO_REF:nd [ND]) /// 0004066 // asparagine synthase (glutamine-hydrolyzing) activity (GO_REF:nd [ND])	asparagine synthetase [glutamine-hydrolyzing] 1	87.84
Trav_Trans_W41B350_0000291	16.71	4.37	13.37	4.27	0.2	1.82	2.83e-06	1	0.48	1.55	1.89e-06	1	5.55e-07	6.21	1.8e-05	1.03e-05	0.04	2.39	4.79e-06	0.28	0.78	-1.18	-9.37e-07	1	0.000271	3.41	1.52e-05	0.00394	0.46	1.31	1.96e-06	1	0.000162	4.01	1.61e-05	0.00308	0.31	1.54	2.9e-06	1	0.00339	-2.6	-1.32e-05	0.03	0048544 // recognition of pollen (GO_REF:nd [ND]) /// 0006468 // protein phosphorylation (GO_REF:nd [ND])	0016021 // integral component of membrane (GO_REF:nd [ND]) /// 0005886 // plasma membrane (GO_REF:nd [ND])	0005524 // ATP binding (GO_REF:nd [ND]) /// 0030246 // carbohydrate binding (GO_REF:nd [ND]) /// 0004674 // protein serine/threonine kinase activity (GO_REF:nd [ND])	G-type lectin S-receptor-like serine/threonine-protein kinase At2g19130	3.94
Trav_Trans_W41B350_0000301	577.13	212.14	352.39	13.52	0.01	4.58	8.25e-05	0.31	2.57e-05	14.81	0.000319	0.00129	2.16e-06	22.51	0.000496	3.46e-05	0.0066	5.18	9.65e-05	0.07	0.04	3.24	0.000236	1	0.0073	4.92	0.000414	0.06	0.83	1.13	1.4e-05	1	0.46	1.52	0.000178	1	0.07	-2.86	-0.000222	1	0.01	-4.34	-0.0004	0.1	0051453 // regulation of intracellular pH (GO_REF:nd [ND]) /// 0120029	0016021 // integral component of membrane (GO_REF:nd [ND]) /// 0005886 // plasma membrane (GO_REF:nd [ND])	0005524 // ATP binding (GO_REF:nd [ND]) /// 0008553 // hydrogen-exporting ATPase activity, phosphorylative mechanism (GO_REF:nd [ND])	ATPase 2, plasma membrane-type	31.57
Trav_Trans_W41B350_0000302	1629.41	449.73	1123.1	2783.31	1.8e-09	561.86	0.000253	3.41e-06	4.2e-11	1253.66	0.000564	4.75e-08	3.91e-13	3383.57	0.00152	2.92e-11	5.4e-09	443.95	0.0002	8.29e-07	0.24	2.23	0.000312	1	0.01	6.02	0.00127	0.08	0.73	-1.27	-5.31e-05	1	0.15	2.7	0.000959	0.63	0.13	-2.82	-0.000365	1	0.00469	-7.62	-0.00132	0.04	0051453 // regulation of intracellular pH (GO_REF:nd [ND]) /// 0120029	0016021 // integral component of membrane (GO_REF:nd [ND]) /// 0005886 // plasma membrane (GO_REF:nd [ND])	0005524 // ATP binding (GO_REF:nd [ND]) /// 0008553 // hydrogen-exporting ATPase activity, phosphorylative mechanism (GO_REF:nd [ND])	ATPase 6, plasma membrane-type-like	0.46
Trav_Trans_W41B350_0000304	333.18	90.84	192.11	544.24	7.63e-09	113.57	4.63e-05	8.96e-06	2.85e-15	542.03	0.000222	6e-11	5.9e-16	655.39	0.000269	7.9e-14	3.48e-09	125.97	5.14e-05	5.85e-07	0.00293	4.77	0.000176	1	0.000937	5.77	0.000223	0.01	0.85	1.11	5.1e-06	1	0.7	1.21	4.66e-05	1	0.00515	-4.3	-0.000171	0.43	0.00171	-5.2	-0.000218	0.02	0042545 // cell wall modification (GO_REF:nd [ND])	N/A	0030599 // pectinesterase activity (GO_REF:nd [ND]) /// 0045330 // aspartyl esterase activity (GO_REF:nd [ND])	putative pectinesterase 63	0.15
Trav_Trans_W41B350_0000305	905.55	80.04	806.78	17.14	0.005	2.58	6.49e-05	0.18	0.000128	3.7	0.000111	0.00447	6.38e-18	25.69	0.00101	1.28e-15	0.000758	3.13	8.75e-05	0.01	0.28	1.43	4.6e-05	1	5.97e-11	9.95	0.000948	6e-09	0.56	1.21	2.26e-05	1	1.63e-08	6.94	0.000902	1.05e-06	0.62	-1.18	-2.33e-05	1	1.21e-09	-8.2	-0.000926	1.08e-07	0055075 // potassium ion homeostasis (GO_REF:nd [ND]) /// 0009651 // response to salt stress (GO_REF:nd [ND]) /// 0051453 // regulation of intracellular pH (GO_REF:nd [ND]) /// 1902600 // hydrogen ion transmembrane transport (GO_REF:nd [ND]) /// 0071805 // potassium ion transmembrane transport (GO_REF:nd [ND]) /// 0098719 // sodium ion import across plasma membrane (GO_REF:nd [ND])	0005774 // vacuolar membrane (GO_REF:nd [ND]) /// 0016021 // integral component of membrane (GO_REF:nd [ND]) /// 0005886 // plasma membrane (GO_REF:nd [ND])	0015386 // potassium:proton antiporter activity (GO_REF:nd [ND]) /// 0015385 // sodium:proton antiporter activity (GO_REF:nd [ND])	sodium/hydrogen exchanger 2	41.04
Trav_Trans_W41B350_0000317	152.12	16.81	114.37	6.54	0.06	1.68	1.16e-05	0.83	0.16	1.52	8.99e-06	0.88	2.18e-17	9.55	0.000146	3.93e-15	0.00513	2.13	1.94e-05	0.06	0.75	-1.1	-2.65e-06	1	7.19e-12	5.69	0.000135	8.85e-10	0.39	1.27	7.76e-06	1	2.4e-12	6.26	0.000137	4.29e-10	0.23	1.4	1.04e-05	1	1.68e-09	-4.48	-0.000127	1.45e-07	0009695 // jasmonic acid biosynthetic process (GO_REF:nd [ND]) /// 0006635 // fatty acid beta-oxidation (GO_REF:nd [ND])	0005777 // peroxisome (GO_REF:nd [ND]) /// 0005874 // microtubule (GO_REF:nd [ND]) /// 0005618 // cell wall (GO_REF:nd [ND]) /// 0009506 // plasmodesma (GO_REF:nd [ND]) /// 0009507 // chloroplast (GO_REF:nd [ND])	0008692 // 3-hydroxybutyryl-CoA epimerase activity (GO_REF:nd [ND]) /// 0018812 // 3-hydroxyacyl-CoA dehydratase activity (GO_REF:nd [ND]) /// 0003729 // mRNA binding (GO_REF:nd [ND]) /// 0003857 // 3-hydroxyacyl-CoA dehydrogenase activity (GO_REF:nd [ND]) /// 0008017 // microtubule binding (GO_REF:nd [ND]) /// 0004300 // enoyl-CoA hydratase activity (GO_REF:nd [ND]) /// 0004165 // dodecenoyl-CoA…	peroxisomal fatty acid beta-oxidation multifunctional protein	16.7
Trav_Trans_W41B350_0000318	89.94	37.3	58.22	1974.56	1.32e-05	98.83	1.43e-05	0.00268	4.12e-10	498.71	7.26e-05	2.6e-07	2.26e-10	544.21	7.93e-05	9.43e-09	1.22e-06	145.95	2.12e-05	6.42e-05	0.0061	5.05	5.83e-05	1	0.00393	5.51	6.5e-05	0.04	0.51	1.48	6.88e-06	1	0.88	1.09	6.64e-06	1	0.03	-3.42	-5.15e-05	0.87	0.02	-3.73	-5.81e-05	0.15	0003333 // amino acid transmembrane transport (GO_REF:nd [ND])	0016021 // integral component of membrane (GO_REF:nd [ND]) /// 0005886 // plasma membrane (GO_REF:nd [ND])	0015171 // amino acid transmembrane transporter activity (GO_REF:nd [ND])	amino acid permease 1	0
Trav_Trans_W41B350_0000327	3991.05	2350.83	3122.44	43.46	0.01	3.7	0.00134	0.36	0.000549	6.8	0.00287	0.01	0.00153	-5.77	-0.000409	0.01	0.00119	5.96	0.00245	0.02	0.25	1.84	0.00153	1	3.24e-07	-21.34	-0.00174	1.24e-05	0.36	1.61	0.00111	1	4.1e-09	-39.19	-0.00327	3.14e-07	0.8	-1.14	-0.000416	1	1.07e-08	34.35	0.00286	7.35e-07	0019253 // reductive pentose-phosphate cycle (GO_REF:nd [ND]) /// 0055114 // oxidation-reduction process (GO_REF:nd [ND])	0009507 // chloroplast (GO_REF:nd [ND])	0004497 // monooxygenase activity (GO_REF:nd [ND]) /// 0016984 // ribulose-bisphosphate carboxylase activity (GO_REF:nd [ND])	ribulose-1,5-bisphosphate carboxylase/oxygenase small subunit	234.15
Trav_Trans_W41B350_0000329	49.34	14.5	38.68	2.27	0.17	1.42	1.3e-05	1	0.41	1.25	7.82e-06	1	6.79e-05	2.73	5.33e-05	0.000737	0.97	1.02	5.39e-07	1	0.63	-1.13	-5.2e-06	1	0.00914	1.92	4.03e-05	0.07	0.2	-1.4	-1.25e-05	1	0.00214	2.18	4.55e-05	0.03	0.46	-1.23	-7.29e-06	1	0.000103	-2.68	-5.28e-05	0.00197	N/A	N/A	0003824 // catalytic activity (GO_REF:nd [ND])	retrotransposon protein, putative, unclassified	32.56
Trav_Trans_W41B350_0000335	863.81	246.54	687.88	5.62	0.24	1.73	9.62e-05	1	0.44	1.43	5.7e-05	1	3.93e-05	7.86	0.0009	0.000456	0.06	2.48	0.000195	0.33	0.69	-1.21	-3.92e-05	1	0.00186	4.53	0.000804	0.02	0.44	1.43	9.83e-05	1	0.000533	5.48	0.000843	0.00837	0.24	1.73	0.000138	1	0.02	-3.17	-0.000706	0.12	0006624 // vacuolar protein processing (GO_REF:nd [ND]) /// 0051603 // proteolysis involved in cellular protein catabolic process (GO_REF:nd [ND])	N/A	0004197 // cysteine-type endopeptidase activity (GO_REF:nd [ND])	vacuolar-processing enzyme	29.51
Trav_Trans_W41B350_0000336	60.17	7.29	32.19	11.64	2.26e-06	12.89	3.1e-05	0.000705	0.000348	7.15	1.6e-05	0.00996	0.00265	5.32	1.13e-05	0.02	3.58e-06	12.18	2.92e-05	0.000155	0.2	-1.8	-1.5e-05	1	0.06	-2.42	-1.98e-05	0.3	0.91	-1.06	-1.85e-06	1	0.59	-1.34	-4.77e-06	1	0.25	1.7	1.31e-05	1	0.08	2.29	1.79e-05	0.38	0055085 // transmembrane transport (GO_REF:nd [ND])	0016021 // integral component of membrane (GO_REF:nd [ND])	N/A	SPX domain-containing membrane protein Os02g45520	0.52
Trav_Trans_W41B350_0000340	131.76	70.57	90.29	4.46	0.01	2.42	3.74e-05	0.34	1.19e-05	4.93	0.000103	0.0007	0.61	1.2	5.37e-06	1	9.33e-05	4.1	8.15e-05	0.00225	0.04	2.03	6.58e-05	1	0.06	-2.01	-3.2e-05	0.29	0.13	1.69	4.41e-05	0.95	0.000105	-4.09	-9.78e-05	0.00213	0.59	-1.2	-2.17e-05	1	0.000708	3.41	7.61e-05	0.00972	0015995 // chlorophyll biosynthetic process (GO_REF:nd [ND]) /// 0009228 // thiamine biosynthetic process (GO_REF:nd [ND]) /// 0016114 // terpenoid biosynthetic process (GO_REF:nd [ND]) /// 0052865 // 1-deoxy-D-xylulose 5-phosphate biosynthetic process (GO_REF:nd [ND])	0009570 // chloroplast stroma (GO_REF:nd [ND])	0046872 // metal ion binding (GO_REF:nd [ND]) /// 0008661 // 1-deoxy-D-xylulose-5-phosphate synthase activity (GO_REF:nd [ND])	1-deoxy-D-xylulose-5-phosphate synthase 1, chloroplastic	28.08
Trav_Trans_W41B350_0000352	229.06	78.79	116.6	3.14	0.00441	3.23	9.86e-05	0.17	0.00102	3.91	0.000129	0.02	0.000944	3.95	0.000131	0.00744	0.00165	3.68	0.000118	0.02	0.63	1.21	3.02e-05	1	0.61	1.22	3.19e-05	1	0.74	1.14	1.99e-05	1	0.98	1.01	1.77e-06	1	0.88	-1.06	-1.03e-05	1	0.86	-1.07	-1.21e-05	1	0006542 // glutamine biosynthetic process (GO_REF:nd [ND])	0005737 // cytoplasm (GO_REF:nd [ND])	0005524 // ATP binding (GO_REF:nd [ND]) /// 0004356 // glutamate-ammonia ligase activity (GO_REF:nd [ND])	glutamine synthetase root isozyme 2	67.14
Trav_Trans_W41B350_0000360	131.31	42.98	95.85	42.34	0.03	3.09	3.15e-05	0.54	0.00938	3.87	4.32e-05	0.12	0.00936	-5.25	-1.22e-05	0.05	0.000891	5.72	7.11e-05	0.01	0.67	1.25	1.17e-05	1	6.31e-06	-16.21	-4.37e-05	0.000161	0.22	1.85	3.96e-05	1	1.26e-06	-20.3	-5.54e-05	4.77e-05	0.43	1.48	2.79e-05	1	5e-08	30.02	8.33e-05	2.83e-06	0034599 // cellular response to oxidative stress (GO_REF:nd [ND]) /// 0071470 // cellular response to osmotic stress (GO_REF:nd [ND])	0016021 // integral component of membrane (GO_REF:nd [ND])	N/A	predicted protein	3.03
Trav_Trans_W41B350_0000363	85.59	60.3	72	1556.56	6e-06	192.19	3.05e-05	0.00147	4.8e-08	571.68	9.1e-05	9.62e-06	1.04e-07	482.82	7.69e-05	2.32e-06	5.73e-06	195.03	3.1e-05	0.000226	0.12	2.97	6.05e-05	1	0.19	2.51	4.64e-05	0.69	1	1.01	4.53e-07	1	0.81	-1.18	-1.42e-05	1	0.13	-2.93	-6.01e-05	1	0.2	-2.48	-4.59e-05	0.71	1902600 // hydrogen ion transmembrane transport (GO_REF:nd [ND]) /// 0006885 // regulation of pH (GO_REF:nd [ND])	0012505 // endomembrane system (GO_REF:nd [ND]) /// 0016021 // integral component of membrane (GO_REF:nd [ND])	0015299 // solute:proton antiporter activity (GO_REF:nd [ND])	cation/H(+) antiporter 19-like	0.05
Trav_Trans_W41B350_0000365	1304.26	393.23	850.43	6.08	0.00279	3.8	0.000384	0.12	1.36e-05	7.48	0.00089	0.000781	0.00621	3.37	0.000326	0.04	2.59e-05	6.94	0.000815	0.000791	0.12	1.97	0.000505	1	0.78	-1.13	-5.83e-05	1	0.16	1.83	0.000431	1	0.07	-2.22	-0.000564	0.39	0.86	-1.08	-7.42e-05	1	0.1	2.06	0.00049	0.44	0006006 // glucose metabolic process (GO_REF:nd [ND])	0005737 // cytoplasm (GO_REF:nd [ND])	0080048 // GDP-D-glucose phosphorylase activity (GO_REF:nd [ND])	GDP-L-galactose phosphorylase 2	112.92
Trav_Trans_W41B350_0000366	756.16	138.26	442.47	6.41	0.05	2.34	8.95e-05	0.7	0.000799	4.29	0.00022	0.02	2.01e-07	10.71	0.000648	4.17e-06	0.1	2.01	6.74e-05	0.5	0.15	1.83	0.00013	1	0.000449	4.58	0.000559	0.00603	0.72	-1.16	-2.21e-05	1	0.03	2.49	0.000428	0.21	0.07	-2.14	-0.000152	1	0.000127	-5.33	-0.000581	0.00235	1902000 // homogentisate catabolic process (GO_REF:nd [ND]) /// 0008219 // cell death (GO_REF:nd [ND]) /// 0006559 // L-phenylalanine catabolic process (GO_REF:nd [ND]) /// 0006572 // tyrosine catabolic process (GO_REF:nd [ND])	0005829 // cytosol (GO_REF:nd [ND])	0046872 // metal ion binding (GO_REF:nd [ND]) /// 0004334 // fumarylacetoacetase activity (GO_REF:nd [ND])	fumarylacetoacetase	88.52
Trav_Trans_W41B350_0000371	837.74	507.67	570.76	921.64	8.99e-09	483.88	0.000302	9.89e-06	2.7e-10	1149.77	0.000719	2e-07	1.09e-09	815.93	0.00051	3.87e-08	9.24e-09	480.64	0.0003	1.23e-06	0.24	2.38	0.000417	1	0.47	1.69	0.000208	1	0.99	-1.01	-2.03e-06	1	0.64	-1.41	-0.000209	1	0.24	-2.39	-0.000419	1	0.47	-1.7	-0.00021	1	0010930 // negative regulation of auxin mediated signaling pathway (GO_REF:nd [ND]) /// 0015757 // galactose transport (GO_REF:nd [ND]) /// 0060918 // auxin transport (GO_REF:nd [ND])	0005887 // integral component of plasma membrane (GO_REF:nd [ND])	0051119 // sugar transmembrane transporter activity (GO_REF:nd [ND])	bidirectional sugar transporter SWEET5	0.77
Trav_Trans_W41B350_0000372	86.99	9.89	77.59	6.76	0.49	1.22	4.36e-06	1	0.62	-1.18	-3.16e-06	1	9.11e-11	5.47	9.05e-05	4.12e-09	0.27	-1.41	-5.88e-06	0.89	0.24	-1.44	-7.52e-06	1	6.27e-09	4.5	8.61e-05	3.81e-07	0.07	-1.71	-1.02e-05	0.74	1.03e-11	6.48	9.36e-05	1.59e-09	0.62	-1.19	-2.72e-06	1	8.85e-14	-7.71	-9.64e-05	2.29e-11	0006869 // lipid transport (GO_REF:nd [ND])	0016021 // integral component of membrane (GO_REF:nd [ND])	0008289 // lipid binding (GO_REF:nd [ND])	synaptotagmin-3 isoform X1	27.9
Trav_Trans_W41B350_0000373	12.81	3.86	7.38	16.08	0.61	1.34	1.7e-06	1	0.16	1.96	4.87e-06	0.87	0.00871	-7.2	-4.37e-06	0.05	0.47	1.47	2.36e-06	1	0.43	1.47	3.17e-06	1	0.00129	-9.62	-6.07e-06	0.01	0.91	1.1	6.63e-07	1	0.000281	-14.11	-9.24e-06	0.0049	0.57	-1.34	-2.5e-06	1	0.000433	10.56	6.73e-06	0.00651	N/A	0016021 // integral component of membrane (GO_REF:nd [ND])	0016853 // isomerase activity (GO_REF:nd [ND])	Protein SPA, chloroplastic	6.33
Trav_Trans_W41B350_0000377	98.87	22.07	75.08	2.4	0.76	1.07	4.38e-06	1	0.55	1.15	8.89e-06	1	5.17e-06	2.65	9.7e-05	7.56e-05	0.81	-1.06	-3.5e-06	1	0.78	1.07	4.51e-06	1	2.68e-05	2.47	9.26e-05	0.000557	0.57	-1.14	-7.88e-06	1	0.000122	2.3	8.81e-05	0.00243	0.39	-1.22	-1.24e-05	1	1.71e-06	-2.82	-0.000101	6.03e-05	0018105 // peptidyl-serine phosphorylation (GO_REF:nd [ND]) /// 0040008 // regulation of growth (GO_REF:nd [ND]) /// 0006897 // endocytosis (GO_REF:nd [ND]) /// 0009740 // gibberellic acid mediated signaling pathway (GO_REF:nd [ND]) /// 0018107 // peptidyl-threonine phosphorylation (GO_REF:nd [ND])	0005737 // cytoplasm (GO_REF:nd [ND])	0005524 // ATP binding (GO_REF:nd [ND]) /// 0004674 // protein serine/threonine kinase activity (GO_REF:nd [ND]) /// 0005515 // protein binding (GO_REF:nd [ND])	ATP binding protein	72.9
Trav_Trans_W41B350_0000382	361.2	16.11	310.52	9.39	0.53	-1.2	-7.8e-06	1	0.98	-1.01	-5.09e-07	1	1.71e-14	8.9	0.000374	1.68e-12	0.83	1.06	2.98e-06	1	0.56	1.18	7.29e-06	1	3.03e-16	10.66	0.000381	9.3e-14	0.4	1.27	1.08e-05	1	2.34e-14	9	0.000374	6.61e-12	0.81	1.07	3.49e-06	1	7.89e-14	-8.37	-0.000371	2.08e-11	0070588 // calcium ion transmembrane transport (GO_REF:nd [ND]) /// 0006874 // cellular calcium ion homeostasis (GO_REF:nd [ND])	0016021 // integral component of membrane (GO_REF:nd [ND])	0015369 // calcium:proton antiporter activity (GO_REF:nd [ND])	vacuolar cation/proton exchanger 1a-like	52.27
Trav_Trans_W41B350_0000389	225.07	28.82	169.69	2.67	0.47	1.18	1.53e-05	1	0.00185	2.06	8.84e-05	0.04	4.7e-09	3.92	0.000243	1.43e-07	0.07	1.51	4.26e-05	0.4	0.02	1.74	7.3e-05	1	2.45e-07	3.31	0.000228	9.69e-06	0.29	1.28	2.73e-05	1	0.00442	1.9	0.000155	0.05	0.18	-1.36	-4.57e-05	1	2.94e-05	-2.59	-0.000201	0.000686	0055114 // oxidation-reduction process (GO_REF:nd [ND]) /// 0006636 // unsaturated fatty acid biosynthetic process (GO_REF:nd [ND])	0016021 // integral component of membrane (GO_REF:nd [ND])	0016717 // oxidoreductase activity, acting on paired donors, with oxidation of a pair of donors resulting in the reduction of molecular oxygen to two molecules of water (GO_REF:nd [ND])	fatty acid desaturase DES2	82.35
Trav_Trans_W41B350_0000390	109	14.93	86.89	4.2	0.35	1.32	7.03e-06	1	0.00348	2.33	2.96e-05	0.06	1.41e-10	6.16	0.000115	6.13e-09	0.00436	2.25	2.79e-05	0.05	0.04	1.77	2.26e-05	1	2.84e-08	4.68	0.000108	1.45e-06	0.05	1.71	2.08e-05	0.65	0.000313	2.64	8.54e-05	0.00536	0.92	-1.04	-1.77e-06	1	0.000167	-2.74	-8.72e-05	0.00295	0006629 // lipid metabolic process (GO_REF:nd [ND]) /// 0055114 // oxidation-reduction process (GO_REF:nd [ND])	0016021 // integral component of membrane (GO_REF:nd [ND])	0016717 // oxidoreductase activity, acting on paired donors, with oxidation of a pair of donors resulting in the reduction of molecular oxygen to two molecules of water (GO_REF:nd [ND])	Fatty acid desaturase DES2	25.3
Trav_Trans_W41B350_0000400	1628.5	611.39	1090.59	5728.02	7.05e-13	995.65	0.000275	3.71e-08	3.01e-16	3445.29	0.000951	1.06e-11	1.89e-17	5354.76	0.00148	3.47e-15	1.12e-12	924.72	0.000255	1.31e-09	0.04	3.46	0.000677	1	0.00555	5.38	0.0012	0.05	0.9	-1.08	-1.96e-05	1	0.45	1.55	0.000527	1	0.03	-3.73	-0.000696	0.83	0.00394	-5.79	-0.00122	0.04	0071555 // cell wall organization (GO_REF:nd [ND]) /// 0019953 // sexual reproduction (GO_REF:nd [ND])	0005618 // cell wall (GO_REF:nd [ND]) /// 0016020 // membrane (GO_REF:nd [ND]) /// 0005576 // extracellular region (GO_REF:nd [ND])	0003677 // DNA binding (GO_REF:nd [ND])	Expansin-B11	0.46
Trav_Trans_W41B350_0000405	30.01	11.97	27.76	3.23	0.95	-1.02	-4.46e-07	1	0.3	-1.37	-5.87e-06	1	0.00104	2.28	2.77e-05	0.00804	0.21	-1.43	-6.52e-06	0.81	0.36	-1.34	-5.42e-06	1	0.000847	2.33	2.82e-05	0.01	0.26	-1.4	-6.08e-06	1	2.63e-05	3.12	3.36e-05	0.000659	0.94	-1.04	-6.54e-07	1	6.04e-06	-3.26	-3.43e-05	0.000176	N/A	0016021 // integral component of membrane (GO_REF:nd [ND])	N/A	transmembrane protein 131	25.85
Trav_Trans_W41B350_0000416	784.67	135.27	483.21	1839	4.68e-09	156.19	5.2e-05	6.28e-06	3.44e-13	637.01	0.000213	1.65e-09	1.23e-16	1993.82	0.000668	1.92e-14	2.08e-08	124.54	4.14e-05	2.37e-06	0.01	4.08	0.000161	1	2.82e-05	12.77	0.000616	0.000582	0.69	-1.25	-1.06e-05	1	0.04	3.13	0.000455	0.27	0.00483	-5.11	-0.000172	0.42	7.14e-06	-16.01	-0.000627	0.000203	0071555 // cell wall organization (GO_REF:nd [ND]) /// 0019953 // sexual reproduction (GO_REF:nd [ND])	0005618 // cell wall (GO_REF:nd [ND]) /// 0016020 // membrane (GO_REF:nd [ND]) /// 0005576 // extracellular region (GO_REF:nd [ND])	0003677 // DNA binding (GO_REF:nd [ND])	Expansin-B11	0.48
Trav_Trans_W41B350_0000417	671.45	60.57	565.07	37.19	0.00105	3.8	3.62e-05	0.06	8.72e-06	6.3	6.85e-05	0.000549	2.34e-18	53.83	0.000683	5.11e-16	3.66e-06	6.74	7.43e-05	0.000158	0.19	1.66	3.23e-05	1	9.61e-11	14.16	0.000647	9.17e-09	0.13	1.77	3.8e-05	0.96	5.83e-08	8.55	0.000615	3.25e-06	0.86	1.07	5.78e-06	1	1.25e-07	-7.98	-0.000609	6.27e-06	N/A	0016021 // integral component of membrane (GO_REF:nd [ND])	N/A	protein NUCLEAR FUSION DEFECTIVE 4	8.75
Trav_Trans_W41B350_0000418	11.97	3.88	10.3	3.71	0.87	1.16	7.68e-07	1	1	1.03	1.45e-07	1	0.000143	3.59	1.23e-05	0.00142	0.37	1.5	2.4e-06	1	0.87	-1.13	-6.23e-07	1	0.000834	3.09	1.16e-05	0.01	0.57	1.29	1.63e-06	1	0.000834	3.48	1.22e-05	0.01	0.47	1.46	2.25e-06	1	0.00777	-2.39	-9.94e-06	0.07	0032259 // methylation (GO_REF:nd [ND]) /// 0006284 // base-excision repair (GO_REF:nd [ND])	N/A	0008168 // methyltransferase activity (GO_REF:nd [ND]) /// 0003676 // nucleic acid binding (GO_REF:nd [ND]) /// 0008725 // DNA-3-methyladenine glycosylase activity (GO_REF:nd [ND])	methyltransferase-like protein 2	5.93
Trav_Trans_W41B350_0000421	110.69	38.91	71.17	510.29	7.82e-06	77.26	1.8e-05	0.00178	1.26e-08	234.64	5.51e-05	3.45e-06	3.99e-10	413.09	9.71e-05	1.58e-08	1.32e-05	69.49	1.61e-05	0.00045	0.07	3.04	3.71e-05	1	0.00736	5.35	7.91e-05	0.06	0.87	-1.11	-1.83e-06	1	0.34	1.76	4.21e-05	1	0.05	-3.38	-3.89e-05	1	0.00447	-5.94	-8.1e-05	0.04	0006468 // protein phosphorylation (GO_REF:nd [ND])	N/A	0005524 // ATP binding (GO_REF:nd [ND]) /// 0016787 // hydrolase activity (GO_REF:nd [ND]) /// 0004672 // protein kinase activity (GO_REF:nd [ND])	Protein kinase protein with adenine nucleotide alpha hydrolase-like domain	0.13
Trav_Trans_W41B350_0000423	145.03	40.98	121.65	2.98	0.09	-1.44	-2.9e-05	1	0.37	-1.22	-1.71e-05	1	5.58e-05	2.32	0.000125	0.000622	0.12	-1.4	-2.74e-05	0.56	0.47	1.18	1.19e-05	1	1.98e-08	3.34	0.000154	1.06e-06	0.93	1.02	1.64e-06	1	1.29e-06	2.83	0.000142	4.88e-05	0.54	-1.15	-1.03e-05	1	3.64e-08	-3.26	-0.000153	2.14e-06	0006508 // proteolysis (GO_REF:nd [ND])	0016021 // integral component of membrane (GO_REF:nd [ND])	0004252 // serine-type endopeptidase activity (GO_REF:nd [ND])	RHOMBOID-like protein 2	116.6
Trav_Trans_W41B350_0000429	1224.31	284.52	835.62	82.25	4.17e-06	28.35	0.000232	0.00112	6.1e-07	40.59	0.000335	7.06e-05	7.85e-10	135.03	0.00114	2.89e-08	7.85e-05	16.11	0.000128	0.00196	0.56	1.43	0.000104	1	0.01	4.76	0.000903	0.1	0.36	-1.76	-0.000104	1	0.05	3.33	0.0008	0.33	0.14	-2.52	-0.000207	1	0.0012	-8.38	-0.00101	0.01	0016567 // protein ubiquitination (GO_REF:nd [ND])	N/A	0004842 // ubiquitin-protein transferase activity (GO_REF:nd [ND]) /// 0016874 // ligase activity (GO_REF:nd [ND])	E3 ubiquitin-protein ligase RHF2A	13.04
Trav_Trans_W41B350_0000431	41.67	10.57	29.21	3.15	0.78	1.07	2.48e-06	1	0.54	1.17	5.75e-06	1	0.00506	-2.12	-1.78e-05	0.03	0.57	1.15	5.17e-06	1	0.77	1.09	3.28e-06	1	0.00213	-2.27	-2.03e-05	0.02	0.8	1.07	2.69e-06	1	0.000997	-2.48	-2.36e-05	0.01	1	-1.02	-5.85e-07	1	0.00088	2.44	2.3e-05	0.01	0016120 // carotene biosynthetic process (GO_REF:nd [ND]) /// 0055114 // oxidation-reduction process (GO_REF:nd [ND]) /// 0016117 // carotenoid biosynthetic process (GO_REF:nd [ND]) /// 0051289 // protein homotetramerization (GO_REF:nd [ND])	0016020 // membrane (GO_REF:nd [ND]) /// 0009941 // chloroplast envelope (GO_REF:nd [ND]) /// 0009534 // chloroplast thylakoid (GO_REF:nd [ND])	0071949 // FAD binding (GO_REF:nd [ND]) /// 0016166 // phytoene dehydrogenase activity (GO_REF:nd [ND])	phytoene dehydrogenase, chloroplastic/chromoplastic	42.15
Trav_Trans_W41B350_0000433	778.52	114.31	626.49	8.82	0.006	2.42	9.3e-05	0.2	1.56e-05	4.12	0.000204	0.000871	1.33e-13	12.99	0.000783	1.09e-11	0.000594	3.04	0.000133	0.01	0.09	1.7	0.000111	1	2.82e-07	5.36	0.000691	1.09e-05	0.47	1.25	4.04e-05	1	0.000303	3.15	0.00058	0.00522	0.33	-1.35	-7.05e-05	1	6.81e-06	-4.27	-0.00065	0.000195	0008295 // spermidine biosynthetic process (GO_REF:nd [ND]) /// 0006557 // S-adenosylmethioninamine biosynthetic process (GO_REF:nd [ND]) /// 0006597 // spermine biosynthetic process (GO_REF:nd [ND])	0005829 // cytosol (GO_REF:nd [ND])	0004014 // adenosylmethionine decarboxylase activity (GO_REF:nd [ND])	S-adenosylmethionine decarboxylase proenzyme	78.23
Trav_Trans_W41B350_0000440	129.34	17.93	98.31	3.49	0.05	1.75	2.43e-05	0.71	0.01	2.05	3.41e-05	0.14	4.52e-09	5.21	0.000136	1.38e-07	0.2	1.43	1.4e-05	0.79	0.58	1.17	9.74e-06	1	5.95e-05	2.97	0.000112	0.0011	0.48	-1.22	-1.04e-05	1	0.000604	2.53	0.000102	0.00927	0.21	-1.43	-2.01e-05	1	3e-06	-3.64	-0.000122	9.72e-05	0051788 // response to misfolded protein (GO_REF:nd [ND]) /// 0016567 // protein ubiquitination (GO_REF:nd [ND]) /// 0006511 // ubiquitin-dependent protein catabolic process (GO_REF:nd [ND])	0005737 // cytoplasm (GO_REF:nd [ND])	0016874 // ligase activity (GO_REF:nd [ND]) /// 0061630 // ubiquitin protein ligase activity (GO_REF:nd [ND])	probable E3 ubiquitin-protein ligase RHY1A	40.56
Trav_Trans_W41B350_0000442	37.7	8.11	33.15	19.2	0.00247	5.3	6.93e-06	0.11	3.85e-05	9.24	1.33e-05	0.00176	8.52e-11	27.11	4.21e-05	3.9e-09	0.00746	4.65	5.89e-06	0.07	0.24	1.74	6.35e-06	1	9.09e-05	5.12	3.52e-05	0.00157	0.78	-1.14	-1.04e-06	1	0.00654	2.94	2.88e-05	0.07	0.12	-1.99	-7.4e-06	1	2.25e-05	-5.83	-3.62e-05	0.000545	1902358 // sulfate transmembrane transport (GO_REF:nd [ND])	0005887 // integral component of plasma membrane (GO_REF:nd [ND])	0015301 // anion:anion antiporter activity (GO_REF:nd [ND]) /// 0008271 // secondary active sulfate transmembrane transporter activity (GO_REF:nd [ND])	probable sulfate transporter 3.5	0.29
Trav_Trans_W41B350_0000444	172.8	60.56	147.79	5.23	0.04	-1.57	-3.67e-05	0.66	0.000397	-2.28	-5.65e-05	0.01	0.000242	2.21	0.000121	0.00227	2.06e-05	-2.68	-6.31e-05	0.000651	0.12	-1.45	-1.99e-05	1	2.2e-08	3.47	0.000158	1.16e-06	0.02	-1.7	-2.64e-05	0.44	4.26e-12	5.03	0.000178	7.2e-10	0.54	-1.17	-6.55e-06	1	2.9e-14	-5.91	-0.000185	8.44e-12	0006468 // protein phosphorylation (GO_REF:nd [ND]) /// 0007178 // transmembrane receptor protein serine/threonine kinase signaling pathway (GO_REF:nd [ND])	0016021 // integral component of membrane (GO_REF:nd [ND]) /// 0005886 // plasma membrane (GO_REF:nd [ND])	0005524 // ATP binding (GO_REF:nd [ND]) /// 0004675 // transmembrane receptor protein serine/threonine kinase activity (GO_REF:nd [ND])	proline-rich receptor-like protein kinase PERK1	142.83
Trav_Trans_W41B350_0000445	659.98	45.3	558.07	10.88	0.58	-1.12	-1.4e-05	1	0.002	-1.87	-6.17e-05	0.04	2.05e-18	5.55	0.000606	4.55e-16	0.36	-1.2	-2.18e-05	1	0.01	-1.67	-4.78e-05	1	3.21e-20	6.21	0.00062	2.32e-17	0.73	-1.07	-7.81e-06	1	3.1e-29	10.36	0.000667	2.34e-25	0.03	1.56	3.99e-05	0.85	1.86e-21	-6.64	-0.000627	2.57e-18	0006468 // protein phosphorylation (GO_REF:nd [ND]) /// 0007165 // signal transduction (GO_REF:nd [ND])	0016021 // integral component of membrane (GO_REF:nd [ND])	0005524 // ATP binding (GO_REF:nd [ND]) /// 0004674 // protein serine/threonine kinase activity (GO_REF:nd [ND])	CBL-interacting protein kinase 2	192.42
Trav_Trans_W41B350_0000451	101.74	17.01	82.47	7.53	0.000516	3.2	2.3e-05	0.04	3e-05	4.12	3.27e-05	0.00146	1.41e-12	10.91	0.000104	9.35e-11	0.000151	3.57	2.68e-05	0.00333	0.44	1.29	9.62e-06	1	6.32e-05	3.41	8.06e-05	0.00115	0.76	1.11	3.8e-06	1	0.00125	2.65	7.1e-05	0.02	0.64	-1.16	-5.82e-06	1	0.000203	-3.06	-7.68e-05	0.00347	N/A	0016021 // integral component of membrane (GO_REF:nd [ND])	N/A	probable mediator of RNA polymerase II transcription subunit 26b	8.67
Trav_Trans_W41B350_0000466	27.71	8.61	20.12	3.05	0.69	1.16	1.88e-06	1	0.93	1.06	7.51e-07	1	0.000248	3.05	2.41e-05	0.00233	0.19	1.51	6.04e-06	0.76	0.81	-1.09	-1.13e-06	1	0.00137	2.63	2.23e-05	0.02	0.46	1.3	4.16e-06	1	0.00105	2.87	2.34e-05	0.01	0.33	1.42	5.29e-06	1	0.01	-2.02	-1.81e-05	0.11	N/A	0016021 // integral component of membrane (GO_REF:nd [ND])	N/A	SPla/RYanodine receptor (SPRY) domain-containing protein	16.98
Trav_Trans_W41B350_0000467	28.13	6.92	26.25	2.97	0.26	1.39	5.37e-06	1	0.51	1.23	3.21e-06	1	3.12e-06	3.55	3.49e-05	4.81e-05	0.42	1.29	3.91e-06	1	0.75	-1.13	-2.16e-06	1	0.000539	2.55	2.95e-05	0.00698	0.8	-1.08	-1.47e-06	1	0.000166	2.87	3.17e-05	0.00315	0.95	1.04	6.96e-07	1	0.000166	-2.76	-3.1e-05	0.00294	0006777 // Mo-molybdopterin cofactor biosynthetic process (GO_REF:nd [ND])	N/A	0102867 /// 0008265 // Mo-molybdopterin cofactor sulfurase activity (GO_REF:nd [ND]) /// 0016829 // lyase activity (GO_REF:nd [ND]) /// 0030151 // molybdenum ion binding (GO_REF:nd [ND]) /// 0030170 // pyridoxal phosphate binding (GO_REF:nd [ND])	molybdenum cofactor sulfurase	17.73
Trav_Trans_W41B350_0000474	30.28	3.56	26.71	3.69	0.78	1.12	1.26e-06	1	0.71	1.17	1.86e-06	1	2.39e-07	4.13	3.38e-05	4.86e-06	0.78	1.12	1.32e-06	1	0.93	1.05	5.99e-07	1	1.26e-06	3.7	3.25e-05	4.05e-05	1	1	5.89e-08	1	9.03e-06	3.52	3.19e-05	0.000262	0.93	-1.04	-5.4e-07	1	1.26e-06	-3.68	-3.25e-05	4.66e-05	1900027 // regulation of ruffle assembly (GO_REF:nd [ND])	0032587 // ruffle membrane (GO_REF:nd [ND])	0046872 // metal ion binding (GO_REF:nd [ND]) /// 0035091 // phosphatidylinositol binding (GO_REF:nd [ND])	Putative FYVE zinc finger containing actin-binding-domain protein family	12.38
Trav_Trans_W41B350_0000476	150.87	9.17	121.73	7.2	0.07	1.75	1.24e-05	0.85	0.2	1.5	8.23e-06	0.99	1.5e-15	10.36	0.000156	1.85e-13	0.02	2.02	1.7e-05	0.14	0.61	-1.17	-4.18e-06	1	2.08e-10	5.93	0.000143	1.84e-08	0.63	1.16	4.58e-06	1	1.46e-11	6.93	0.000147	2.15e-09	0.32	1.35	8.75e-06	1	3.01e-09	-5.13	-0.000139	2.42e-07	0006355 // regulation of transcription, DNA-templated (GO_REF:nd [ND])	N/A	0003700 // transcription factor activity, sequence-specific DNA binding (GO_REF:nd [ND]) /// 0043565 // sequence-specific DNA binding (GO_REF:nd [ND])	probable WRKY transcription factor 3	25.73
Trav_Trans_W41B350_0000477	48.95	13.27	33.59	2.12	0.36	1.25	8.39e-06	1	0.62	1.14	4.71e-06	1	0.000309	2.36	4.51e-05	0.00281	0.43	-1.22	-6.09e-06	1	0.73	-1.1	-3.68e-06	1	0.00703	1.88	3.67e-05	0.06	0.09	-1.53	-1.45e-05	0.82	0.00271	2.07	4.04e-05	0.03	0.2	-1.4	-1.08e-05	1	1.25e-05	-2.89	-5.12e-05	0.000328	0006338 // chromatin remodeling (GO_REF:nd [ND])	0009506 // plasmodesma (GO_REF:nd [ND])	0005524 // ATP binding (GO_REF:nd [ND]) /// 0003677 // DNA binding (GO_REF:nd [ND]) /// 0016818 // hydrolase activity, acting on acid anhydrides, in phosphorus-containing anhydrides (GO_REF:nd [ND])	Protein CHROMATIN REMODELING 5	44.87
Trav_Trans_W41B350_0000478	38.79	10.61	32.21	18.2	0.09	1.64	1.07e-05	1	0.05	1.79	1.32e-05	0.41	9.24e-06	-7.14	-1.43e-05	0.000127	0.03	1.84	1.41e-05	0.23	0.8	1.09	2.49e-06	1	2.7e-09	-11.73	-2.5e-05	1.8e-07	0.71	1.12	3.35e-06	1	1.08e-09	-12.79	-2.75e-05	9.74e-08	0.94	1.03	8.66e-07	1	2.81e-10	13.16	2.84e-05	3.01e-08	0035235 // ionotropic glutamate receptor signaling pathway (GO_REF:nd [ND]) /// 0006811 // ion transport (GO_REF:nd [ND]) /// 0007186 // G-protein coupled receptor signaling pathway (GO_REF:nd [ND])	0016021 // integral component of membrane (GO_REF:nd [ND]) /// 0005886 // plasma membrane (GO_REF:nd [ND])	0004930 // G-protein coupled receptor activity (GO_REF:nd [ND]) /// 0004970 // ionotropic glutamate receptor activity (GO_REF:nd [ND])	Glutamate receptor 3.4	16.74
Trav_Trans_W41B350_0000483	465.74	212.32	327.75	3.59	0.0017	2.98	0.000206	0.09	5.12e-05	4.19	0.000331	0.00219	0.1	1.78	8.12e-05	0.35	7.74e-05	4.03	0.000314	0.00194	0.32	1.4	0.000125	1	0.13	-1.67	-0.000125	0.53	0.38	1.35	0.000108	1	0.01	-2.35	-0.00025	0.12	0.91	-1.04	-1.64e-05	1	0.02	2.26	0.000233	0.13	0055085 // transmembrane transport (GO_REF:nd [ND])	0016021 // integral component of membrane (GO_REF:nd [ND])	N/A	silicon efflux transporter LSI2-like isoform X2	86.32
Trav_Trans_W41B350_0000491	86.16	31.47	65.1	2.56	0.16	-1.36	-1.89e-05	1	0.17	-1.35	-1.83e-05	0.92	0.00397	1.82	5.8e-05	0.03	0.13	-1.39	-1.99e-05	0.57	1	1.01	6.15e-07	1	2.11e-05	2.48	7.69e-05	0.000453	0.95	-1.02	-9.87e-07	1	3.88e-05	2.45	7.63e-05	0.000916	0.93	-1.03	-1.6e-06	1	1.44e-05	-2.53	-7.79e-05	0.00037	0006470 // protein dephosphorylation (GO_REF:nd [ND])	0005737 // cytoplasm (GO_REF:nd [ND])	0046872 // metal ion binding (GO_REF:nd [ND]) /// 0004721 // phosphoprotein phosphatase activity (GO_REF:nd [ND])	serine/threonine-protein phosphatase PP2A-1 catalytic subunit	91.24
Trav_Trans_W41B350_0000494	78.85	19.52	56.67	2.41	0.12	1.46	1.8e-05	1	0.3	1.3	1.18e-05	1	4.89e-06	2.99	7.74e-05	7.19e-05	0.38	1.24	9.46e-06	1	0.66	-1.12	-6.28e-06	1	0.00238	2.04	5.94e-05	0.02	0.51	-1.18	-8.58e-06	1	0.000534	2.3	6.57e-05	0.00838	0.87	-1.05	-2.3e-06	1	0.000237	-2.41	-6.8e-05	0.00396	0006302 // double-strand break repair (GO_REF:nd [ND]) /// 0007062 // sister chromatid cohesion (GO_REF:nd [ND])	0008278 // cohesin complex (GO_REF:nd [ND])	0003682 // chromatin binding (GO_REF:nd [ND])	Sister chromatid cohesion 1 protein 4	61.8
Trav_Trans_W41B350_0000497	39.46	9.43	19.55	3.55	0.14	1.82	5.16e-06	1	0.12	1.92	5.83e-06	0.73	3.96e-05	5.03	2.54e-05	0.00046	0.00966	2.8	1.14e-05	0.09	0.94	1.06	6.65e-07	1	0.00607	2.77	2.03e-05	0.05	0.26	1.54	6.22e-06	1	0.01	2.61	1.96e-05	0.1	0.33	1.46	5.55e-06	1	0.11	-1.79	-1.4e-05	0.49	N/A	N/A	0008270 // zinc ion binding (GO_REF:nd [ND])	B-box zinc finger protein 32	12.54
Trav_Trans_W41B350_0000498	298.53	111.9	228.33	16.13	0.000394	4.2	0.000116	0.03	7.74e-05	5.02	0.000146	0.00301	0.08	-2.08	-1.89e-05	0.31	1.21e-05	6.04	0.000183	0.000419	0.65	1.2	2.98e-05	1	4.45e-07	-8.75	-0.000135	1.63e-05	0.35	1.44	6.67e-05	1	6.08e-08	-10.46	-0.000165	3.35e-06	0.63	1.2	3.69e-05	1	6.77e-09	12.58	0.000202	4.93e-07	0009058 // biosynthetic process (GO_REF:nd [ND])	N/A	0008270 // zinc ion binding (GO_REF:nd [ND]) /// 0047958 // glycine:2-oxoglutarate aminotransferase activity (GO_REF:nd [ND]) /// 0030170 // pyridoxal phosphate binding (GO_REF:nd [ND])	Glutamate--glyoxylate aminotransferase 1	34.84
Trav_Trans_W41B350_0000513	7028.46	943.18	4625.23	570.9	5.23e-10	82.53	0.000557	1.45e-06	1.2e-12	203.99	0.00139	3.76e-09	4.22e-17	923.01	0.00629	7.2e-15	3.87e-10	86.35	0.000583	1.07e-07	0.11	2.47	0.000829	1	6.88e-05	11.18	0.00574	0.00124	0.94	1.05	2.61e-05	1	0.00867	4.52	0.00491	0.08	0.12	-2.36	-0.000803	1	8.95e-05	-10.69	-0.00571	0.00174	0071555 // cell wall organization (GO_REF:nd [ND]) /// 0019953 // sexual reproduction (GO_REF:nd [ND])	0005618 // cell wall (GO_REF:nd [ND]) /// 0016020 // membrane (GO_REF:nd [ND]) /// 0005576 // extracellular region (GO_REF:nd [ND])	N/A	Expansin-B9	1.18
Trav_Trans_W41B350_0000516	1914.53	799.28	1169.93	32.95	0.14	2.13	0.000358	1	0.00543	4.32	0.00105	0.08	0.000218	-7.61	-0.000276	0.00207	0.01	3.64	0.00084	0.12	0.17	2.03	0.000696	1	1.24e-06	-16.17	-0.000634	4e-05	0.29	1.71	0.000482	1	6.3e-09	-32.83	-0.00133	4.6e-07	0.74	-1.19	-0.000214	1	2.29e-08	27.7	0.00112	1.43e-06	0022900 // electron transport chain (GO_REF:nd [ND])	0009535 // chloroplast thylakoid membrane (GO_REF:nd [ND])	0009055 // electron carrier activity (GO_REF:nd [ND]) /// 0005507 // copper ion binding (GO_REF:nd [ND])	plastocyanin, chloroplastic	170.84
Trav_Trans_W41B350_0000517	184.02	6.18	144.42	5.49	0.33	1.27	8.07e-06	1	0.21	1.38	1.12e-05	1	1.32e-16	7.19	0.000183	2.03e-14	0.83	1.06	1.81e-06	1	0.78	1.08	3.1e-06	1	1.65e-13	5.65	0.000175	2.83e-11	0.48	-1.2	-6.26e-06	1	2.99e-12	5.21	0.000172	5.2e-10	0.32	-1.3	-9.36e-06	1	1.13e-15	-6.77	-0.000181	4.51e-13	0009738 // abscisic acid-activated signaling pathway (GO_REF:nd [ND]) /// 0006470 // protein dephosphorylation (GO_REF:nd [ND])	0005829 // cytosol (GO_REF:nd [ND])	0046872 // metal ion binding (GO_REF:nd [ND]) /// 0005515 // protein binding (GO_REF:nd [ND]) /// 0004724 // magnesium-dependent protein serine/threonine phosphatase activity (GO_REF:nd [ND])	phosphatase 2C 6	40.46
Trav_Trans_W41B350_0000524	56.73	10.68	43.45	2.65	0.41	1.24	6.52e-06	1	0.43	1.24	6.37e-06	1	1.12e-05	3.13	5.75e-05	0.00015	0.43	1.23	6.09e-06	1	1	-1	-1.54e-07	1	0.000335	2.52	5.09e-05	0.0047	1	-1.01	-4.34e-07	1	0.000384	2.53	5.11e-05	0.00635	1	-1.01	-2.8e-07	1	0.000292	-2.55	-5.14e-05	0.00468	0071108 // protein K48-linked deubiquitination (GO_REF:nd [ND])	0005829 // cytosol (GO_REF:nd [ND])	1990380 // Lys48-specific deubiquitinase activity (GO_REF:nd [ND]) /// 0016807 // cysteine-type carboxypeptidase activity (GO_REF:nd [ND]) /// 0004843 // thiol-dependent ubiquitin-specific protease activity (GO_REF:nd [ND])	NF-E2 inducible protein-like	35.69
Trav_Trans_W41B350_0000526	253.15	99.7	220.33	70.6	1.16e-06	19.77	5.09e-05	0.000428	1.27e-09	47.68	0.000127	6.09e-07	1.96e-12	104.68	0.000281	1.26e-10	1.1e-07	27.04	7.06e-05	8.96e-06	0.08	2.41	7.57e-05	1	0.00142	5.3	0.00023	0.02	0.54	1.37	1.97e-05	1	0.12	2.2	0.000155	0.57	0.26	-1.76	-5.6e-05	1	0.00833	-3.87	-0.000211	0.07	1902389 // ceramide 1-phosphate transport (GO_REF:nd [ND]) /// 0120009	0005829 // cytosol (GO_REF:nd [ND]) /// 0016020 // membrane (GO_REF:nd [ND])	1902387 // ceramide 1-phosphate binding (GO_REF:nd [ND]) /// 1902388 // ceramide 1-phosphate transporter activity (GO_REF:nd [ND])	ACD11 homolog protein	2.2
Trav_Trans_W41B350_0000539	19.84	7.25	16.31	6.44	0.4	1.39	2.94e-06	1	0.16	-1.93	-3.64e-06	0.88	0.000443	3.16	1.63e-05	0.00386	0.16	-1.75	-3.22e-06	0.67	0.02	-2.69	-6.58e-06	1	0.01	2.27	1.33e-05	0.08	0.02	-2.43	-6.16e-06	0.41	5.38e-06	6.11	1.99e-05	0.000168	0.86	1.11	4.19e-07	1	2.59e-06	-5.52	-1.95e-05	8.59e-05	0044260 // cellular macromolecule metabolic process (GO_REF:nd [ND]) /// 0051716 // cellular response to stimulus (GO_REF:nd [ND]) /// 0090304 // nucleic acid metabolic process (GO_REF:nd [ND])	N/A	0004518 // nuclease activity (GO_REF:nd [ND]) /// 0043167 // ion binding (GO_REF:nd [ND]) /// 0003676 // nucleic acid binding (GO_REF:nd [ND])	retrotransposon protein, putative, unclassified	9.15
Trav_Trans_W41B350_0000540	717.5	270.43	492.28	42.71	0.38	1.45	8.15e-05	1	0.02	2.78	0.000319	0.21	3.44e-07	-12.53	-0.000165	6.72e-06	0.03	2.63	0.000291	0.2	0.13	1.91	0.000238	1	9.05e-09	-18.23	-0.000246	5.29e-07	0.17	1.8	0.00021	1	1.15e-11	-34.88	-0.000484	1.75e-09	0.89	-1.06	-2.83e-05	1	2.1e-11	32.9	0.000456	3.08e-09	0009768 // photosynthesis, light harvesting in photosystem I (GO_REF:nd [ND]) /// 0009416 // response to light stimulus (GO_REF:nd [ND]) /// 0018298 // protein-chromophore linkage (GO_REF:nd [ND])	0016021 // integral component of membrane (GO_REF:nd [ND]) /// 0009522 // photosystem I (GO_REF:nd [ND]) /// 0009941 // chloroplast envelope (GO_REF:nd [ND]) /// 0009523 // photosystem II (GO_REF:nd [ND]) /// 0009535 // chloroplast thylakoid membrane (GO_REF:nd [ND])	0016168 // chlorophyll binding (GO_REF:nd [ND])	Chlorophyll a-b binding protein CP29.1, chloroplastic	111.32
Trav_Trans_W41B350_0000545	69.85	17.44	46.97	4.65	0.04	1.61	1.99e-05	0.67	0.01	1.83	2.74e-05	0.14	0.00621	-2.13	-1.74e-05	0.04	0.04	1.61	1.99e-05	0.28	0.59	1.14	7.46e-06	1	4.33e-06	-3.43	-3.73e-05	0.000117	1	1	2.12e-08	1	4.19e-07	-3.91	-4.48e-05	1.84e-05	0.57	-1.14	-7.44e-06	1	4.33e-06	3.43	3.74e-05	0.000133	0005990 // lactose catabolic process (GO_REF:nd [ND])	0009507 // chloroplast (GO_REF:nd [ND]) /// 0009341 // beta-galactosidase complex (GO_REF:nd [ND])	0004565 // beta-galactosidase activity (GO_REF:nd [ND]) /// 0030246 // carbohydrate binding (GO_REF:nd [ND])	glycoside hydrolase family 2 protein	32.77
Trav_Trans_W41B350_0000549	72.66	15.89	55.7	13.56	0.00266	4.35	1.26e-05	0.12	6.83e-05	7.04	2.27e-05	0.00273	8.25e-10	20.86	7.44e-05	3.02e-08	0.05	2.82	6.83e-06	0.31	0.28	1.62	1.01e-05	1	0.000313	4.8	6.19e-05	0.00444	0.37	-1.54	-5.72e-06	1	0.01	2.96	5.18e-05	0.09	0.04	-2.5	-1.58e-05	0.96	7.65e-06	-7.39	-6.76e-05	0.000216	N/A	N/A	0005516 // calmodulin binding (GO_REF:nd [ND])	microtubule-associated serine/threonine-protein kinase 3	3.61
Trav_Trans_W41B350_0000554	74.4	28.01	62.63	3.14	0.15	-1.38	-1.51e-05	1	0.1	-1.47	-1.74e-05	0.63	0.000828	2.03	5.62e-05	0.00663	0.05	-1.56	-1.95e-05	0.29	0.82	-1.06	-2.36e-06	1	2.67e-06	2.81	7.13e-05	7.72e-05	0.64	-1.13	-4.46e-06	1	1.1e-06	2.99	7.37e-05	4.25e-05	0.84	-1.06	-2.1e-06	1	1.88e-07	-3.17	-7.58e-05	8.94e-06	0001927 // exocyst assembly (GO_REF:nd [ND]) /// 0006893 // Golgi to plasma membrane transport (GO_REF:nd [ND]) /// 0015031 // protein transport (GO_REF:nd [ND])	0000145 // exocyst (GO_REF:nd [ND])	N/A	Exocyst complex component SEC5A	67.97
Trav_Trans_W41B350_0000556	159.1	30.47	126.69	2.33	0.68	1.09	1.01e-05	1	0.91	1.03	2.95e-06	1	2.55e-05	2.31	0.000153	0.000312	0.75	-1.07	-7.76e-06	1	0.78	-1.06	-7.17e-06	1	0.000152	2.12	0.000143	0.00242	0.46	-1.16	-1.79e-05	1	5.45e-05	2.25	0.00015	0.00122	0.66	-1.1	-1.07e-05	1	6.36e-06	-2.47	-0.000161	0.000184	0031146 // SCF-dependent proteasomal ubiquitin-dependent protein catabolic process (GO_REF:nd [ND]) /// 0016567 // protein ubiquitination (GO_REF:nd [ND])	0019005 // SCF ubiquitin ligase complex (GO_REF:nd [ND])	0031625 // ubiquitin protein ligase binding (GO_REF:nd [ND]) /// 0061630 // ubiquitin protein ligase activity (GO_REF:nd [ND])	cullin-1	151.56
Trav_Trans_W41B350_0000567	350.89	84.05	274.01	4.85	0.51	-1.15	-2.14e-05	1	0.00332	-1.87	-7.83e-05	0.06	9.06e-06	2.5	0.000253	0.000124	0.87	-1.04	-5.82e-06	1	0.02	-1.63	-5.69e-05	1	4.28e-07	2.87	0.000274	1.58e-05	0.63	1.11	1.56e-05	1	1.16e-12	4.69	0.000331	2.23e-10	0.0057	1.81	7.25e-05	0.45	4.29e-06	-2.59	-0.000259	0.000132	0009809 // lignin biosynthetic process (GO_REF:nd [ND]) /// 0005975 // carbohydrate metabolic process (GO_REF:nd [ND]) /// 0033587 // shikimate biosynthetic process (GO_REF:nd [ND]) /// 0006098 // pentose-phosphate shunt (GO_REF:nd [ND]) /// 0046686 // response to cadmium ion (GO_REF:nd [ND])	0009570 // chloroplast stroma (GO_REF:nd [ND])	0004801 // sedoheptulose-7-phosphate:D-glyceraldehyde-3-phosphate glyceronetransferase activity (GO_REF:nd [ND])	transaldolase 2	183.34
Trav_Trans_W41B350_0000574	1139.91	581.92	823.31	43.63	0.19	1.88	0.000222	1	0.00624	3.85	0.000722	0.09	7.16e-06	-11.1	-0.00023	0.000101	0.02	3.1	0.000531	0.16	0.14	2.05	0.0005	1	4.67e-08	-20.83	-0.000453	2.24e-06	0.3	1.65	0.000309	1	1.03e-10	-42.75	-0.000953	1.22e-08	0.65	-1.24	-0.000192	1	6.83e-10	34.35	0.000761	6.55e-08	0009768 // photosynthesis, light harvesting in photosystem I (GO_REF:nd [ND]) /// 0009416 // response to light stimulus (GO_REF:nd [ND]) /// 0018298 // protein-chromophore linkage (GO_REF:nd [ND])	0016021 // integral component of membrane (GO_REF:nd [ND]) /// 0009522 // photosystem I (GO_REF:nd [ND]) /// 0009941 // chloroplast envelope (GO_REF:nd [ND]) /// 0009523 // photosystem II (GO_REF:nd [ND]) /// 0009535 // chloroplast thylakoid membrane (GO_REF:nd [ND])	0016168 // chlorophyll binding (GO_REF:nd [ND])	chlorophyll a-b binding protein P4, chloroplastic	137.29
Trav_Trans_W41B350_0000578	45.36	10.19	31.72	3.06	0.45	1.22	4.78e-06	1	0.71	-1.13	-2.48e-06	1	7.49e-05	2.58	3.47e-05	0.000806	0.21	-1.44	-6.73e-06	0.8	0.26	-1.37	-7.26e-06	1	0.00167	2.12	2.99e-05	0.02	0.03	-1.75	-1.15e-05	0.51	2.75e-05	2.9	3.72e-05	0.000683	0.44	-1.28	-4.24e-06	1	2.28e-07	-3.71	-4.14e-05	1.05e-05	0046854 // phosphatidylinositol phosphorylation (GO_REF:nd [ND])	0010008 // endosome membrane (GO_REF:nd [ND])	0005524 // ATP binding (GO_REF:nd [ND]) /// 0046872 // metal ion binding (GO_REF:nd [ND]) /// 0000285 // 1-phosphatidylinositol-3-phosphate 5-kinase activity (GO_REF:nd [ND])	Putative 1-phosphatidylinositol-4-phosphate 5-kinase/ zinc ion binding family	26.02
Trav_Trans_W41B350_0000579	3419.4	1093.48	2339	192.89	6.2e-08	92.85	0.000927	4.73e-05	2.56e-09	178.85	0.0018	1.07e-06	1.59e-10	315.48	0.00317	6.85e-09	5.47e-07	59.04	0.000586	3.36e-05	0.32	1.93	0.000868	1	0.07	3.4	0.00225	0.34	0.49	-1.57	-0.000341	1	0.39	1.76	0.00138	1	0.1	-3.03	-0.00121	1	0.01	-5.34	-0.00259	0.11	0006468 // protein phosphorylation (GO_REF:nd [ND]) /// 0007165 // signal transduction (GO_REF:nd [ND])	0016021 // integral component of membrane (GO_REF:nd [ND])	0005524 // ATP binding (GO_REF:nd [ND]) /// 0004674 // protein serine/threonine kinase activity (GO_REF:nd [ND])	CBL-interacting protein kinase 5	10.47
Trav_Trans_W41B350_0000580	54.43	10.9	36.07	2.17	0.39	1.22	8.16e-06	1	0.85	1.06	2.11e-06	1	0.000337	2.21	4.45e-05	0.00303	0.81	-1.07	-2.3e-06	1	0.55	-1.16	-6.05e-06	1	0.00651	1.81	3.63e-05	0.05	0.25	-1.3	-1.05e-05	1	0.00108	2.09	4.24e-05	0.01	0.64	-1.13	-4.41e-06	1	0.000133	-2.35	-4.68e-05	0.00244	0031929 // TOR signaling (GO_REF:nd [ND])	0031931 // TORC1 complex (GO_REF:nd [ND])	N/A	Regulatory-associated protein of TOR 1	48.66
Trav_Trans_W41B350_0000584	171.57	93.56	111.92	5889.9	2.94e-07	457.28	6.27e-05	0.000149	7.86e-09	1029.64	0.000141	2.47e-06	1.02e-08	970.58	0.000133	2.86e-07	1.59e-06	310.33	4.25e-05	8.03e-05	0.24	2.25	7.86e-05	1	0.28	2.12	7.05e-05	0.84	0.58	-1.47	-2.02e-05	1	0.93	-1.06	-8.12e-06	1	0.09	-3.32	-9.88e-05	1	0.1	-3.13	-9.07e-05	0.47	0007062 // sister chromatid cohesion (GO_REF:nd [ND])	0005737 // cytoplasm (GO_REF:nd [ND]) /// 0016363 // nuclear matrix (GO_REF:nd [ND]) /// 0009506 // plasmodesma (GO_REF:nd [ND]) /// 0005819 // spindle (GO_REF:nd [ND]) /// 0000785 // chromatin (GO_REF:nd [ND])	0005524 // ATP binding (GO_REF:nd [ND]) /// 0003682 // chromatin binding (GO_REF:nd [ND])	structural maintenance of chromosomes protein 3	0
Trav_Trans_W41B350_0000588	6.26	1.24	4.19	7.41	0.7	2.11	7.29e-07	1	0.000472	9.51	5.58e-06	0.01	1	1.44	2.85e-07	1	0.7	2.17	7.7e-07	1	0.01	4.5	4.85e-06	1	1	-1.47	-4.44e-07	1	1	1.03	4.02e-08	1	0.00413	-6.63	-5.29e-06	0.05	0.01	-4.37	-4.81e-06	0.57	1	1.51	4.84e-07	1	0009987 // cellular process (GO_REF:nd [ND])	0016020 // membrane (GO_REF:nd [ND]) /// 0009507 // chloroplast (GO_REF:nd [ND])	0016757 // transferase activity, transferring glycosyl groups (GO_REF:nd [ND])	Protein TIC 22, chloroplastic	0.17
Trav_Trans_W41B350_0000600	21.48	2.29	18.78	5.14	0.48	1.34	1.81e-06	1	1	1.1	5.11e-07	1	1.41e-07	5.29	2.28e-05	3.04e-06	0.15	1.73	3.91e-06	0.64	0.68	-1.22	-1.3e-06	1	1.12e-05	3.95	2.1e-05	0.000263	0.56	1.29	2.1e-06	1	3.57e-06	4.83	2.23e-05	0.000118	0.32	1.58	3.39e-06	1	0.000189	-3.05	-1.89e-05	0.00327	0006004 // fucose metabolic process (GO_REF:nd [ND])	0016021 // integral component of membrane (GO_REF:nd [ND])	0016757 // transferase activity, transferring glycosyl groups (GO_REF:nd [ND])	O-fucosyltransferase family protein	6.56
Trav_Trans_W41B350_0000604	60.32	28.69	44.59	∞	0.000306	171.41	2.08e-05	0.03	1.47e-05	461.57	5.61e-05	0.000829	0.00016	211.9	2.57e-05	0.00158	0.00103	111.22	1.34e-05	0.02	0.26	2.69	3.54e-05	1	0.83	1.24	4.93e-06	1	0.62	-1.54	-7.33e-06	1	0.37	-2.18	-3.04e-05	1	0.1	-4.15	-4.27e-05	1	0.46	-1.91	-1.23e-05	1	0010204 // defense response signaling pathway, resistance gene-independent (GO_REF:nd [ND])	0005886 // plasma membrane (GO_REF:nd [ND])	N/A	nitrate-induced NOI protein	0
Trav_Trans_W41B350_0000609	62.78	16.15	44.2	2.08	0.45	1.18	7.86e-06	1	0.41	1.21	8.83e-06	1	2.8e-05	2.39	5.97e-05	0.000339	0.63	1.12	4.96e-06	1	0.95	1.02	9.77e-07	1	0.000757	2.02	5.19e-05	0.00931	0.8	-1.06	-2.9e-06	1	0.00128	1.98	5.09e-05	0.02	0.73	-1.08	-3.88e-06	1	0.000237	-2.15	-5.48e-05	0.00396	1990559 // mitochondrial coenzyme A transmembrane transport (GO_REF:nd [ND])	0005743 // mitochondrial inner membrane (GO_REF:nd [ND]) /// 0016021 // integral component of membrane (GO_REF:nd [ND])	0015228 // coenzyme A transmembrane transporter activity (GO_REF:nd [ND])	mitochondrial carrier protein CoAc1	60.68
Trav_Trans_W41B350_0000612	1215.65	260.73	805.47	168.04	1.07e-08	44.32	0.000178	1.12e-05	2.36e-11	101.91	0.000414	2.86e-08	1.6e-14	268.5	0.0011	1.59e-12	4.52e-08	36.28	0.000145	4.41e-06	0.12	2.3	0.000236	1	0.00112	6.06	0.00092	0.01	0.71	-1.22	-3.3e-05	1	0.07	2.63	0.000683	0.39	0.05	-2.81	-0.000269	1	0.000346	-7.4	-0.000953	0.00539	0055114 // oxidation-reduction process (GO_REF:nd [ND])	0009506 // plasmodesma (GO_REF:nd [ND])	0005507 // copper ion binding (GO_REF:nd [ND]) /// 0016722 // oxidoreductase activity, oxidizing metal ions (GO_REF:nd [ND])	L-ascorbate oxidase homolog	0.23
Trav_Trans_W41B350_0000617	23.24	3.47	21.75	3.05	0.28	1.4	4.42e-06	1	0.6	1.21	2.35e-06	1	5.69e-06	3.56	2.85e-05	8.22e-05	0.72	1.16	1.75e-06	1	0.64	-1.15	-2.06e-06	1	0.000538	2.55	2.41e-05	0.00696	0.53	-1.21	-2.66e-06	1	0.000175	2.94	2.62e-05	0.00328	0.93	-1.05	-5.98e-07	1	5.57e-05	-3.08	-2.68e-05	0.00117	0000390 // spliceosomal complex disassembly (GO_REF:nd [ND]) /// 0006367 // transcription initiation from RNA polymerase II promoter (GO_REF:nd [ND])	0016021 // integral component of membrane (GO_REF:nd [ND]) /// 0071008 // U2-type post-mRNA release spliceosomal complex (GO_REF:nd [ND]) /// 0005672 // transcription factor TFIIA complex (GO_REF:nd [ND])	0003676 // nucleic acid binding (GO_REF:nd [ND])	septin and tuftelin-interacting protein 1 homolog 1	14.63
Trav_Trans_W41B350_0000624	37.19	17.04	18.09	4.28	0.000444	4.61	1.68e-05	0.04	2.03e-05	6.4	2.51e-05	0.00106	0.18	1.88	4.08e-06	0.55	0.000334	4.72	1.73e-05	0.00636	0.39	1.39	8.3e-06	1	0.04	-2.45	-1.27e-05	0.22	0.97	1.02	4.89e-07	1	0.00373	-3.41	-2.1e-05	0.04	0.44	-1.36	-7.82e-06	1	0.03	2.51	1.32e-05	0.19	0055114 // oxidation-reduction process (GO_REF:nd [ND])	N/A	0016491 // oxidoreductase activity (GO_REF:nd [ND])	WPP domain-associated protein	3.61
Trav_Trans_W41B350_0000627	497.36	43.22	458.82	17.96	0.01	2.19	2.65e-05	0.36	0.00362	2.56	3.46e-05	0.06	8.4e-22	26.6	0.000569	3.36e-19	0.000122	3.36	5.25e-05	0.0028	0.63	1.17	8.09e-06	1	7.77e-15	12.13	0.000542	1.78e-12	0.16	1.53	2.59e-05	1	1.88e-13	10.4	0.000534	4.36e-11	0.38	1.31	1.78e-05	1	2.84e-11	-7.92	-0.000517	4.05e-09	N/A	0016021 // integral component of membrane (GO_REF:nd [ND])	0016787 // hydrolase activity (GO_REF:nd [ND])	alpha/beta-Hydrolases superfamily protein	26.31
Trav_Trans_W41B350_0000628	72.4	4.18	64.94	20.63	0.13	2.1	3.09e-06	1	0.08	2.54	4.32e-06	0.54	3.4e-20	29.5	8.03e-05	1.06e-17	0.17	1.98	2.77e-06	0.69	0.7	1.21	1.23e-06	1	2.12e-15	14.07	7.72e-05	5.4e-13	1	-1.06	-3.23e-07	1	2.05e-13	11.64	7.59e-05	4.67e-11	0.7	-1.28	-1.56e-06	1	8.81e-16	-14.88	-7.75e-05	3.59e-13	N/A	0016021 // integral component of membrane (GO_REF:nd [ND])	0016787 // hydrolase activity (GO_REF:nd [ND])	alpha/beta-Hydrolases superfamily protein	3.95
Trav_Trans_W41B350_0000635	173.49	33.5	130.81	2.43	0.28	1.24	2.53e-05	1	0.6	1.12	1.21e-05	1	2.41e-06	2.59	0.000164	3.81e-05	0.87	-1.04	-3.91e-06	1	0.61	-1.11	-1.33e-05	1	0.000258	2.08	0.000139	0.00378	0.21	-1.29	-2.93e-05	1	3.54e-05	2.32	0.000152	0.000848	0.48	-1.16	-1.6e-05	1	1.12e-06	-2.69	-0.000168	4.21e-05	0009737 // response to abscisic acid (GO_REF:nd [ND]) /// 0009408 // response to heat (GO_REF:nd [ND]) /// 0009816 // defense response to bacterium, incompatible interaction (GO_REF:nd [ND]) /// 0055129 // L-proline biosynthetic process (GO_REF:nd [ND]) /// 0009413 // response to flooding (GO_REF:nd [ND]) /// 0006979 // response to oxidative stress (GO_REF:nd [ND]) /// 0009733 // response to auxi…	0005759 // mitochondrial matrix (GO_REF:nd [ND])	0008270 // zinc ion binding (GO_REF:nd [ND]) /// 0004587 // ornithine-oxo-acid transaminase activity (GO_REF:nd [ND]) /// 0030170 // pyridoxal phosphate binding (GO_REF:nd [ND])	ornithine aminotransferase, mitochondrial	137.62
Trav_Trans_W41B350_0000639	60.43	19.88	33.11	2.54	0.86	1.07	1.4e-06	1	0.01	2.63	3.11e-05	0.13	0.000492	3.71	5.19e-05	0.00423	0.96	1.03	4.97e-07	1	0.02	2.45	2.98e-05	1	0.00118	3.46	5.05e-05	0.01	0.93	-1.05	-9e-07	1	0.34	1.41	2.07e-05	1	0.01	-2.56	-3.07e-05	0.62	0.000667	-3.62	-5.14e-05	0.00926	0006886 // intracellular protein transport (GO_REF:nd [ND]) /// 0032482 // Rab protein signal transduction (GO_REF:nd [ND])	N/A	0003924 // GTPase activity (GO_REF:nd [ND]) /// 0005525 // GTP binding (GO_REF:nd [ND])	ras-related protein Rab11C	28.17
Trav_Trans_W41B350_0000646	717.56	141.78	623.67	6.71	0.000574	3.24	0.000201	0.04	3.11e-05	4.22	0.000288	0.0015	1.18e-10	10.24	0.000828	5.2e-09	0.02	2.21	0.000109	0.15	0.43	1.3	8.75e-05	1	0.000644	3.16	0.000627	0.00813	0.25	-1.47	-9.24e-05	1	0.00786	2.43	0.00054	0.08	0.05	-1.91	-0.00018	1	8.26e-06	-4.63	-0.00072	0.00023	0006281 // DNA repair (GO_REF:nd [ND]) /// 0006417 // regulation of translation (GO_REF:nd [ND]) /// 0006413 // translational initiation (GO_REF:nd [ND])	N/A	0003743 // translation initiation factor activity (GO_REF:nd [ND]) /// 0008081 // phosphoric diester hydrolase activity (GO_REF:nd [ND])	protein translation factor SUI1 homolog	85.2
Trav_Trans_W41B350_0000649	832.19	241.67	492.03	502.4	6.36e-10	179.19	0.000165	1.65e-06	2.04e-11	316.81	0.000293	2.55e-08	1.08e-09	164.77	0.000152	3.85e-08	1.18e-12	504.12	0.000467	1.35e-09	0.33	1.77	0.000128	1	0.89	-1.09	-1.34e-05	1	0.08	2.81	0.000301	0.79	0.27	-1.92	-0.000141	0.91	0.43	1.59	0.000174	1	0.06	3.06	0.000315	0.32	0005975 // carbohydrate metabolic process (GO_REF:nd [ND]) /// 0016998 // cell wall macromolecule catabolic process (GO_REF:nd [ND]) /// 0006032 // chitin catabolic process (GO_REF:nd [ND])	N/A	0008061 // chitin binding (GO_REF:nd [ND]) /// 0004568 // chitinase activity (GO_REF:nd [ND])	chitinase	0.19
Trav_Trans_W41B350_0000650	101.35	28.77	80.62	5.57	0.02	3.35	3.45e-05	0.39	0.00715	3.93	4.3e-05	0.1	0.000364	6.29	7.76e-05	0.00324	0.000457	6.07	7.44e-05	0.00818	0.74	1.17	8.52e-06	1	0.19	1.88	4.32e-05	0.69	0.22	1.81	3.99e-05	1	0.33	1.6	3.46e-05	1	0.37	1.54	3.14e-05	1	0.94	-1.04	-3.23e-06	1	0055085 // transmembrane transport (GO_REF:nd [ND])	0016021 // integral component of membrane (GO_REF:nd [ND]) /// 0005886 // plasma membrane (GO_REF:nd [ND])	0005524 // ATP binding (GO_REF:nd [ND]) /// 0042626 // ATPase activity, coupled to transmembrane movement of substances (GO_REF:nd [ND])	ABC transporter G family member 42	4.21
Trav_Trans_W41B350_0000654	94.31	15.95	67.82	3.19	0.86	1.05	1.88e-06	1	0.91	-1.04	-1.38e-06	1	5.37e-07	2.95	7.9e-05	9.99e-06	0.34	-1.25	-8.08e-06	1	0.75	-1.08	-3.25e-06	1	1.79e-06	2.82	7.71e-05	5.49e-05	0.26	-1.31	-9.95e-06	1	6.42e-07	3.05	8.04e-05	2.67e-05	0.45	-1.21	-6.7e-06	1	4.67e-09	-3.68	-8.71e-05	3.55e-07	0009737 // response to abscisic acid (GO_REF:nd [ND]) /// 0050994 // regulation of lipid catabolic process (GO_REF:nd [ND]) /// 0010029 // regulation of seed germination (GO_REF:nd [ND]) /// 0071596 // ubiquitin-dependent protein catabolic process via the N-end rule pathway (GO_REF:nd [ND]) /// 0016567 // protein ubiquitination (GO_REF:nd [ND]) /// 0050832 // defense response to fungus (GO_REF:nd…	0005737 // cytoplasm (GO_REF:nd [ND]) /// 0000151 // ubiquitin ligase complex (GO_REF:nd [ND])	0008270 // zinc ion binding (GO_REF:nd [ND]) /// 0016874 // ligase activity (GO_REF:nd [ND]) /// 0061630 // ubiquitin protein ligase activity (GO_REF:nd [ND])	E3 ubiquitin-protein ligase PRT6	55.82
Trav_Trans_W41B350_0000655	2164.13	1009.64	1477.7	39.56	0.14	2.12	0.000613	1	0.03	3.02	0.00111	0.29	7.7e-06	-12.1	-0.000504	0.000108	0.07	2.54	0.000846	0.37	0.48	1.43	0.000497	1	2.85e-08	-25.62	-0.00112	1.45e-06	0.71	1.2	0.000233	1	1.76e-09	-36.56	-0.00161	1.51e-07	0.73	-1.19	-0.000264	1	6.87e-09	30.75	0.00135	5e-07	0006096 // glycolytic process (GO_REF:nd [ND]) /// 0006094 // gluconeogenesis (GO_REF:nd [ND])	N/A	0004332 // fructose-bisphosphate aldolase activity (GO_REF:nd [ND])	Fructose-bisphosphate aldolase, chloroplastic	305.47
Trav_Trans_W41B350_0000660	490.23	147.62	237.23	66.31	3.8e-06	45.12	0.000138	0.00106	2.2e-07	82.08	0.000253	3.25e-05	0.18	2.99	6.22e-06	0.55	3.3e-07	75.34	0.000232	2.22e-05	0.36	1.82	0.000115	1	0.000308	-15.07	-0.000131	0.00437	0.44	1.67	9.43e-05	1	2.07e-05	-27.41	-0.000247	0.000534	0.9	-1.09	-2.1e-05	1	3.05e-05	25.16	0.000226	0.000706	0005975 // carbohydrate metabolic process (GO_REF:nd [ND]) /// 0016998 // cell wall macromolecule catabolic process (GO_REF:nd [ND]) /// 0006032 // chitin catabolic process (GO_REF:nd [ND])	N/A	0030247 // polysaccharide binding (GO_REF:nd [ND]) /// 0008061 // chitin binding (GO_REF:nd [ND]) /// 0004568 // chitinase activity (GO_REF:nd [ND])	chitinase	0.29
Trav_Trans_W41B350_0000663	136.18	32.77	117.85	39.35	0.02	-2.71	-1.94e-05	0.39	5.88e-05	-7.64	-2.66e-05	0.00244	0.000145	4.72	0.000114	0.00145	0.000149	-5.73	-2.53e-05	0.00329	0.06	-2.81	-7.28e-06	1	6.65e-09	12.82	0.000133	4.01e-07	0.13	-2.11	-5.95e-06	0.95	1.41e-12	36.05	0.000141	2.65e-10	0.69	1.33	1.33e-06	1	4.94e-12	-27.07	-0.000139	8.47e-10	0048544 // recognition of pollen (GO_REF:nd [ND]) /// 0006468 // protein phosphorylation (GO_REF:nd [ND])	0016021 // integral component of membrane (GO_REF:nd [ND]) /// 0005886 // plasma membrane (GO_REF:nd [ND])	0005524 // ATP binding (GO_REF:nd [ND]) /// 0030246 // carbohydrate binding (GO_REF:nd [ND]) /// 0004674 // protein serine/threonine kinase activity (GO_REF:nd [ND])	receptor-like serine/threonine-protein kinase SD1-8	43.52
Trav_Trans_W41B350_0000667	143.21	16.73	107.93	2817.02	0.00971	19	2.76e-06	0.28	0.03	17.53	2.53e-06	0.27	1.33e-20	909.2	0.000139	4.51e-18	5.54e-10	149	2.27e-05	1.43e-07	1	-1.08	-2.25e-07	1	4.96e-15	47.85	0.000136	1.18e-12	2.86e-05	7.84	1.99e-05	0.01	1.27e-14	51.86	0.000137	3.83e-12	2.86e-05	8.5	2.01e-05	0.03	5.54e-06	-6.1	-0.000116	0.000163	0005975 // carbohydrate metabolic process (GO_REF:nd [ND]) /// 0016998 // cell wall macromolecule catabolic process (GO_REF:nd [ND]) /// 0006032 // chitin catabolic process (GO_REF:nd [ND])	N/A	0030247 // polysaccharide binding (GO_REF:nd [ND]) /// 0008061 // chitin binding (GO_REF:nd [ND]) /// 0004568 // chitinase activity (GO_REF:nd [ND])	chitinase	0
Trav_Trans_W41B350_0000673	7.05	2.21	5.91	6.15	0.02	4.11	3.28e-06	0.37	6.38e-05	8.52	7.95e-06	0.0026	0.00629	4.8	4.01e-06	0.04	0.38	2.13	1.19e-06	1	0.13	2.08	4.67e-06	1	0.88	1.17	7.29e-07	1	0.22	-1.93	-2.09e-06	1	0.28	-1.78	-3.94e-06	0.94	0.00417	-4	-6.76e-06	0.4	0.13	-2.25	-2.82e-06	0.52	0015074 // DNA integration (GO_REF:nd [ND])	N/A	0003676 // nucleic acid binding (GO_REF:nd [ND])	retrotransposon protein, putative, unclassified, expressed	0.77
Trav_Trans_W41B350_0000675	77.48	34.7	60.71	2.42	0.19	-1.3	-1.74e-05	1	0.11	-1.39	-2.11e-05	0.69	0.00753	1.67	5.01e-05	0.04	0.06	-1.45	-2.33e-05	0.36	0.79	-1.07	-3.69e-06	1	7.58e-05	2.17	6.75e-05	0.00135	0.61	-1.11	-5.88e-06	1	3.25e-05	2.32	7.11e-05	0.000788	0.88	-1.04	-2.19e-06	1	8.57e-06	-2.42	-7.33e-05	0.000237	0006886 // intracellular protein transport (GO_REF:nd [ND]) /// 0006888 // ER to Golgi vesicle-mediated transport (GO_REF:nd [ND])	0030127 // COPII vesicle coat (GO_REF:nd [ND])	0008270 // zinc ion binding (GO_REF:nd [ND])	protein transport protein Sec24-like CEF	97.2
Trav_Trans_W41B350_0000682	19.91	5.57	14.5	2.04	0.89	1.05	8.71e-07	1	0.78	1.1	1.58e-06	1	0.00433	2.14	1.84e-05	0.03	0.59	1.19	3.06e-06	1	0.95	1.04	7.13e-07	1	0.00731	2.03	1.75e-05	0.06	0.74	1.13	2.19e-06	1	0.02	1.95	1.68e-05	0.13	0.84	1.08	1.48e-06	1	0.02	-1.8	-1.53e-05	0.15	N/A	N/A	0046872 // metal ion binding (GO_REF:nd [ND]) /// 0020037 // heme binding (GO_REF:nd [ND])	Cytochrome b5 domain-containing protein RLF	23.8
Trav_Trans_W41B350_0000683	15.48	9.2	10.5	21.41	0.000144	18.41	9.42e-06	0.02	2.89e-05	24.09	1.25e-05	0.00141	1.41e-05	26.79	1.4e-05	0.000185	0.03	6.74	3.11e-06	0.2	0.65	1.31	3.07e-06	1	0.51	1.46	4.54e-06	1	0.1	-2.73	-6.31e-06	0.86	0.85	1.11	1.47e-06	1	0.04	-3.57	-9.39e-06	0.89	0.02	-3.97	-1.09e-05	0.13	0015074 // DNA integration (GO_REF:nd [ND])	N/A	0008270 // zinc ion binding (GO_REF:nd [ND]) /// 0003676 // nucleic acid binding (GO_REF:nd [ND])	retrotransposon protein, putative, Ty3-gypsy subclass	0.34
Trav_Trans_W41B350_0000685	17.42	6.64	9.67	104.54	0.00184	22.89	4.33e-06	0.09	7.48e-06	59.55	1.16e-05	0.00049	2.7e-06	67.62	1.32e-05	4.23e-05	0.0058	18.76	3.51e-06	0.06	0.11	2.6	7.25e-06	1	0.06	2.95	8.84e-06	0.32	0.79	-1.22	-8.16e-07	1	0.79	1.14	1.59e-06	1	0.05	-3.18	-8.07e-06	1	0.03	-3.61	-9.66e-06	0.17	0015074 // DNA integration (GO_REF:nd [ND])	N/A	0008270 // zinc ion binding (GO_REF:nd [ND]) /// 0003676 // nucleic acid binding (GO_REF:nd [ND])	retrotransposon protein, putative, Ty3-gypsy subclass	0.25
Trav_Trans_W41B350_0000687	35.91	15.03	27.63	2.18	0.68	1.11	3.34e-06	1	0.86	-1.07	-1.96e-06	1	0.00393	1.96	3.04e-05	0.03	0.32	-1.29	-7.19e-06	1	0.53	-1.18	-5.3e-06	1	0.01	1.77	2.7e-05	0.1	0.16	-1.43	-1.05e-05	1	0.00259	2.09	3.23e-05	0.03	0.49	-1.21	-5.23e-06	1	0.000152	-2.54	-3.76e-05	0.00274	0009737 // response to abscisic acid (GO_REF:nd [ND]) /// 0010555 // response to mannitol (GO_REF:nd [ND]) /// 0042752 // regulation of circadian rhythm (GO_REF:nd [ND]) /// 1901002 // positive regulation of response to salt stress (GO_REF:nd [ND]) /// 2000028 // regulation of photoperiodism, flowering (GO_REF:nd [ND]) /// 1902584 // positive regulation of response to water deprivation (GO_REF:nd…	0005730 // nucleolus (GO_REF:nd [ND]) /// 0005681 // spliceosomal complex (GO_REF:nd [ND])	0036002 // pre-mRNA binding (GO_REF:nd [ND]) /// 0005515 // protein binding (GO_REF:nd [ND])	SNW/SKI-interacting protein	42.12
Trav_Trans_W41B350_0000692	5637.73	1291.8	3889.96	3074.76	3.18e-11	655.26	0.000757	2.23e-07	1.41e-12	1230.67	0.00142	3.9e-09	2.14e-15	4555.7	0.00527	2.56e-13	2.36e-10	436.39	0.000504	7.13e-08	0.34	1.88	0.000665	1	0.00529	6.95	0.00451	0.05	0.53	-1.5	-0.000253	1	0.05	3.7	0.00385	0.32	0.12	-2.82	-0.000919	1	0.000999	-10.44	-0.00476	0.01	0055085 // transmembrane transport (GO_REF:nd [ND])	0016021 // integral component of membrane (GO_REF:nd [ND]) /// 0005886 // plasma membrane (GO_REF:nd [ND])	N/A	probable metal-nicotianamine transporter YSL7	0.97
Trav_Trans_W41B350_0000695	46.52	12.31	36.79	3.03	0.56	1.2	3.04e-06	1	0.04	1.91	1.36e-05	0.35	3.09e-07	4.49	5.2e-05	6.1e-06	0.00346	2.4	2.08e-05	0.04	0.13	1.59	1.06e-05	1	6.1e-06	3.73	4.9e-05	0.000157	0.02	1.99	1.78e-05	0.38	0.0029	2.35	3.84e-05	0.03	0.46	1.25	7.17e-06	1	0.02	-1.87	-3.12e-05	0.16	0071712 // ER-associated misfolded protein catabolic process (GO_REF:nd [ND]) /// 0016567 // protein ubiquitination (GO_REF:nd [ND]) /// 0006511 // ubiquitin-dependent protein catabolic process (GO_REF:nd [ND])	0016021 // integral component of membrane (GO_REF:nd [ND]) /// 0036513 // Derlin-1 retrotranslocation complex (GO_REF:nd [ND])	0044390 // ubiquitin-like protein conjugating enzyme binding (GO_REF:nd [ND]) /// 0061630 // ubiquitin protein ligase activity (GO_REF:nd [ND])	RING finger protein 5	17.66
Trav_Trans_W41B350_0000701	174.86	74.68	129.31	327.81	1.69e-06	127.69	5.62e-05	0.000583	6.67e-08	258.96	0.000114	1.24e-05	9.83e-09	390.53	0.000173	2.76e-07	5.64e-06	97.96	4.3e-05	0.000223	0.3	2.03	5.83e-05	1	0.11	3.06	0.000117	0.46	0.7	-1.3	-1.32e-05	1	0.54	1.51	5.84e-05	1	0.16	-2.64	-7.14e-05	1	0.05	-3.99	-0.00013	0.27	0006468 // protein phosphorylation (GO_REF:nd [ND]) /// 0007178 // transmembrane receptor protein serine/threonine kinase signaling pathway (GO_REF:nd [ND])	0016021 // integral component of membrane (GO_REF:nd [ND]) /// 0005886 // plasma membrane (GO_REF:nd [ND])	0005524 // ATP binding (GO_REF:nd [ND]) /// 0004675 // transmembrane receptor protein serine/threonine kinase activity (GO_REF:nd [ND])	proline-rich receptor-like protein kinase PERK12	0.52
Trav_Trans_W41B350_0000704	162.12	50.3	108.49	2.19	0.88	1.03	3.84e-06	1	0.91	-1.03	-3.15e-06	1	0.000227	2.05	0.000123	0.00215	0.95	1.01	1.68e-06	1	0.77	-1.06	-6.99e-06	1	0.000419	1.98	0.000119	0.00569	0.93	-1.02	-2.16e-06	1	0.000162	2.1	0.000126	0.00307	0.85	1.04	4.83e-06	1	0.000305	-2.02	-0.000121	0.00486	0006355 // regulation of transcription, DNA-templated (GO_REF:nd [ND])	N/A	N/A	Protein TOPLESS	155.48
Trav_Trans_W41B350_0000717	250.23	37.37	214.39	2.85	0.21	1.37	3.54e-05	1	0.02	1.81	7.63e-05	0.22	2.3e-08	4.29	0.000311	5.96e-07	0.25	1.34	3.23e-05	0.86	0.29	1.32	4.1e-05	1	9.27e-06	3.12	0.000276	0.000224	0.93	-1.02	-3.04e-06	1	0.000664	2.37	0.000235	0.01	0.24	-1.35	-4.4e-05	1	5.94e-06	-3.2	-0.000279	0.000173	0055114 // oxidation-reduction process (GO_REF:nd [ND]) /// 0006614 // SRP-dependent cotranslational protein targeting to membrane (GO_REF:nd [ND])	0005785 // signal recognition particle receptor complex (GO_REF:nd [ND])	0003924 // GTPase activity (GO_REF:nd [ND]) /// 0005525 // GTP binding (GO_REF:nd [ND]) /// 0016491 // oxidoreductase activity (GO_REF:nd [ND]) /// 0005047 // signal recognition particle binding (GO_REF:nd [ND])	signal recognition particle receptor subunit alpha	112.26
Trav_Trans_W41B350_0000735	207.8	62.34	139.28	5.13	0.000294	3.99	8.36e-05	0.03	5.23e-06	5.86	0.000136	0.00037	9.53e-05	4.49	9.74e-05	0.000998	1.18e-05	5.44	0.000124	0.000408	0.29	1.47	5.23e-05	1	0.75	1.12	1.38e-05	1	0.4	1.36	4.06e-05	1	0.46	-1.31	-3.85e-05	1	0.84	-1.08	-1.17e-05	1	0.6	1.21	2.67e-05	1	0016579 // protein deubiquitination (GO_REF:nd [ND])	N/A	0004843 // thiol-dependent ubiquitin-specific protease activity (GO_REF:nd [ND])	OTU domain-containing protein DDB_G0284757-like isoform X4	17.27
Trav_Trans_W41B350_0000740	84.74	22.23	65.23	3.67	0.04	-1.66	-2.7e-05	0.63	0.00156	-2.22	-3.74e-05	0.03	0.05	1.59	4.01e-05	0.19	0.08	-1.52	-2.34e-05	0.42	0.27	-1.34	-1.04e-05	1	5.34e-05	2.63	6.71e-05	0.000999	0.75	1.09	3.65e-06	1	5.87e-07	3.52	7.75e-05	2.47e-05	0.15	1.46	1.4e-05	1	0.000236	-2.42	-6.35e-05	0.00394	0072334 // UDP-galactose transmembrane transport (GO_REF:nd [ND]) /// 0015786 // UDP-glucose transport (GO_REF:nd [ND]) /// 0008643 // carbohydrate transport (GO_REF:nd [ND])	0030176 // integral component of endoplasmic reticulum membrane (GO_REF:nd [ND]) /// 0030173 // integral component of Golgi membrane (GO_REF:nd [ND])	0005459 // UDP-galactose transmembrane transporter activity (GO_REF:nd [ND]) /// 0005460 // UDP-glucose transmembrane transporter activity (GO_REF:nd [ND])	UDP-galactose/UDP-glucose transporter 3	90.29
Trav_Trans_W41B350_0000742	36.73	10.14	18.12	2.85	0.00824	3.05	1.65e-05	0.25	0.02	2.83	1.48e-05	0.18	0.000648	4.24	2.62e-05	0.00535	0.63	1.29	2.38e-06	1	0.86	-1.08	-1.76e-06	1	0.41	1.39	9.63e-06	1	0.04	-2.36	-1.42e-05	0.59	0.33	1.5	1.14e-05	1	0.07	-2.19	-1.24e-05	1	0.00494	-3.28	-2.38e-05	0.05	0070588 // calcium ion transmembrane transport (GO_REF:nd [ND])	0005887 // integral component of plasma membrane (GO_REF:nd [ND])	0005524 // ATP binding (GO_REF:nd [ND]) /// 0046872 // metal ion binding (GO_REF:nd [ND]) /// 0005388 // calcium-transporting ATPase activity (GO_REF:nd [ND]) /// 0005516 // calmodulin binding (GO_REF:nd [ND])	probable calcium-transporting ATPase 9, plasma membrane-type	11.33
Trav_Trans_W41B350_0000743	66.23	13.4	55.9	6.84	0.75	1.15	2.44e-06	1	0.49	-1.32	-3.91e-06	1	3.26e-06	5.12	6.61e-05	4.99e-05	0.28	-1.55	-5.7e-06	0.93	0.28	-1.52	-6.35e-06	1	1.93e-05	4.44	6.37e-05	0.000418	0.15	-1.79	-8.14e-06	1	1.99e-07	6.76	7e-05	9.45e-06	0.76	-1.17	-1.79e-06	1	1.74e-08	-7.93	-7.18e-05	1.13e-06	0070588 // calcium ion transmembrane transport (GO_REF:nd [ND])	0005887 // integral component of plasma membrane (GO_REF:nd [ND])	0005524 // ATP binding (GO_REF:nd [ND]) /// 0005388 // calcium-transporting ATPase activity (GO_REF:nd [ND]) /// 0005516 // calmodulin binding (GO_REF:nd [ND])	probable calcium-transporting ATPase 9, plasma membrane-type	12.97
Trav_Trans_W41B350_0000752	79.84	8.29	67.02	8.1	0.45	1.3	2.34e-06	1	0.00269	2.57	1.23e-05	0.05	3.1e-18	11.66	8.36e-05	6.59e-16	0.02	2.13	8.9e-06	0.16	0.03	1.98	9.96e-06	1	2.96e-15	8.98	8.12e-05	7.33e-13	0.14	1.64	6.56e-06	0.98	8.33e-09	4.54	7.13e-05	5.89e-07	0.56	-1.2	-3.41e-06	1	5.5e-11	-5.46	-7.47e-05	7.34e-09	0006355 // regulation of transcription, DNA-templated (GO_REF:nd [ND])	N/A	0003700 // transcription factor activity, sequence-specific DNA binding (GO_REF:nd [ND]) /// 0043565 // sequence-specific DNA binding (GO_REF:nd [ND])	scarecrow-like protein 8	7.18
Trav_Trans_W41B350_0000758	147.45	16.56	118.79	4.41	0.38	-1.23	-1.07e-05	1	0.29	-1.29	-1.3e-05	1	8.48e-08	3.24	0.000128	1.92e-06	0.45	-1.2	-9.41e-06	1	0.85	-1.05	-2.35e-06	1	7.21e-10	3.98	0.000139	5.56e-08	0.93	1.03	1.24e-06	1	4.18e-10	4.19	0.000141	4.18e-08	0.75	1.08	3.59e-06	1	1.73e-09	-3.88	-0.000137	1.48e-07	0006468 // protein phosphorylation (GO_REF:nd [ND]) /// 0007178 // transmembrane receptor protein serine/threonine kinase signaling pathway (GO_REF:nd [ND])	0005886 // plasma membrane (GO_REF:nd [ND])	0005524 // ATP binding (GO_REF:nd [ND]) /// 0004675 // transmembrane receptor protein serine/threonine kinase activity (GO_REF:nd [ND])	probable receptor-like serine/threonine-protein kinase At5g57670	81.13
Trav_Trans_W41B350_0000759	319.12	131.37	252.37	4.72	0.71	-1.08	-1.67e-05	1	0.77	-1.06	-1.28e-05	1	8.64e-07	-2.79	-0.000146	1.53e-05	0.25	1.26	5.82e-05	0.86	0.94	1.02	3.86e-06	1	5.45e-06	-2.59	-0.000129	0.000143	0.12	1.36	7.49e-05	0.95	4.23e-06	-2.63	-0.000133	0.000137	0.15	1.33	7.11e-05	1	1.96e-09	3.5	0.000204	1.66e-07	0055114 // oxidation-reduction process (GO_REF:nd [ND]) /// 0046686 // response to cadmium ion (GO_REF:nd [ND]) /// 0098869 // cellular oxidant detoxification (GO_REF:nd [ND])	0005782 // peroxisomal matrix (GO_REF:nd [ND]) /// 0005886 // plasma membrane (GO_REF:nd [ND]) /// 0009507 // chloroplast (GO_REF:nd [ND])	0016656 // monodehydroascorbate reductase (NADH) activity (GO_REF:nd [ND]) /// 0050660 // flavin adenine dinucleotide binding (GO_REF:nd [ND])	monodehydroascorbate reductase	271.12
Trav_Trans_W41B350_0000767	1006.11	190.87	828.9	22.17	0.00143	3.16	6.92e-05	0.08	3.57e-05	4.54	0.000113	0.00166	6.6e-18	32.95	0.00102	1.31e-15	1.68e-08	8.25	0.000232	1.98e-06	0.3	1.44	4.42e-05	1	2.94e-10	10.43	0.000954	2.49e-08	0.00587	2.61	0.000163	0.21	4.99e-08	7.26	0.00091	2.82e-06	0.08	1.82	0.000119	1	7.8e-05	-3.99	-0.000791	0.00155	0009409 // response to cold (GO_REF:nd [ND]) /// 0008295 // spermidine biosynthetic process (GO_REF:nd [ND]) /// 0033388 // putrescine biosynthetic process from arginine (GO_REF:nd [ND]) /// 0006527 // arginine catabolic process (GO_REF:nd [ND])	N/A	0008792 // arginine decarboxylase activity (GO_REF:nd [ND])	arginine decarboxylase 1	38.45
Trav_Trans_W41B350_0000772	34.53	15.48	31.41	91.66	0.000151	29.77	1.17e-05	0.02	6.94e-08	99.29	3.98e-05	1.27e-05	2.32e-06	59.22	2.36e-05	3.68e-05	0.000247	27.16	1.06e-05	0.00496	0.03	3.34	2.82e-05	1	0.23	1.99	1.19e-05	0.78	0.92	-1.1	-1.06e-06	1	0.37	-1.68	-1.62e-05	1	0.02	-3.66	-2.92e-05	0.75	0.18	-2.18	-1.3e-05	0.66	0006355 // regulation of transcription, DNA-templated (GO_REF:nd [ND])	0016021 // integral component of membrane (GO_REF:nd [ND])	0008375 // acetylglucosaminyltransferase activity (GO_REF:nd [ND]) /// 0003677 // DNA binding (GO_REF:nd [ND])	Beta-1,3-N-acetylglucosaminyltransferase lunatic fringe	0
Trav_Trans_W41B350_0000779	122.48	49.85	102.02	378.25	2.78e-07	131.28	4.47e-05	0.000144	1.23e-09	377.14	0.000129	5.96e-07	5.77e-08	180.03	6.14e-05	1.36e-06	2.62e-06	83.23	2.82e-05	0.00012	0.11	2.87	8.44e-05	1	0.63	1.37	1.67e-05	1	0.48	-1.58	-1.65e-05	1	0.25	-2.09	-6.76e-05	0.88	0.02	-4.53	-0.000101	0.78	0.24	-2.16	-3.32e-05	0.79	0009646 // response to absence of light (GO_REF:nd [ND]) /// 0090549 // response to carbon starvation (GO_REF:nd [ND]) /// 0045892 // negative regulation of transcription, DNA-templated (GO_REF:nd [ND])	0005829 // cytosol (GO_REF:nd [ND])	0016853 // isomerase activity (GO_REF:nd [ND])	Programmed cell death protein 4	0
Trav_Trans_W41B350_0000791	5050.11	1909.96	3489.28	2000.33	4.64e-11	775.9	0.0012	2.58e-07	2.11e-12	1530.11	0.00237	5.41e-09	9.28e-14	3034.38	0.0047	7.91e-12	1.78e-10	577.34	0.000894	5.76e-08	0.32	1.97	0.00117	1	0.05	3.91	0.0035	0.28	0.66	-1.34	-0.000308	1	0.32	1.98	0.00233	1	0.16	-2.65	-0.00148	1	0.02	-5.26	-0.00381	0.14	0045490 // pectin catabolic process (GO_REF:nd [ND]) /// 0042545 // cell wall modification (GO_REF:nd [ND]) /// 0043086 // negative regulation of catalytic activity (GO_REF:nd [ND])	0005618 // cell wall (GO_REF:nd [ND]) /// 0016021 // integral component of membrane (GO_REF:nd [ND]) /// 0005576 // extracellular region (GO_REF:nd [ND])	0046910 // pectinesterase inhibitor activity (GO_REF:nd [ND]) /// 0030599 // pectinesterase activity (GO_REF:nd [ND]) /// 0045330 // aspartyl esterase activity (GO_REF:nd [ND])	probable pectinesterase/pectinesterase inhibitor 21	1.05
Trav_Trans_W41B350_0000798	1309.97	160.76	1086	3.08	0.56	1.13	9.59e-05	1	0.54	-1.14	-8.92e-05	1	3.56e-06	2.64	0.00122	5.41e-05	0.46	1.16	0.000122	1	0.23	-1.28	-0.000185	1	4.63e-05	2.34	0.00113	0.000887	0.88	1.03	2.61e-05	1	1.94e-07	2.99	0.00131	9.25e-06	0.18	1.32	0.000211	1	8.46e-05	-2.27	-0.0011	0.00166	0006334 // nucleosome assembly (GO_REF:nd [ND])	0000786 // nucleosome (GO_REF:nd [ND]) /// 0030875 // rDNA protrusion (GO_REF:nd [ND])	0031492 // nucleosomal DNA binding (GO_REF:nd [ND]) /// 0046982 // protein heterodimerization activity (GO_REF:nd [ND])	histone H3.3	982.43
Trav_Trans_W41B350_0000804	173.25	30.93	137.56	2.96	0.09	1.45	2.99e-05	1	0.19	1.34	2.25e-05	0.98	1.08e-09	3.89	0.000191	3.86e-08	0.03	1.6	3.98e-05	0.23	0.73	-1.08	-7.4e-06	1	6.3e-06	2.68	0.000161	0.000161	0.66	1.1	9.92e-06	1	1.51e-06	2.9	0.000169	5.61e-05	0.43	1.2	1.73e-05	1	4.17e-05	-2.43	-0.000151	0.00092	0055085 // transmembrane transport (GO_REF:nd [ND])	0005774 // vacuolar membrane (GO_REF:nd [ND]) /// 0016021 // integral component of membrane (GO_REF:nd [ND])	0005524 // ATP binding (GO_REF:nd [ND]) /// 0042626 // ATPase activity, coupled to transmembrane movement of substances (GO_REF:nd [ND])	ABC transporter C family member 2	93.52
Trav_Trans_W41B350_0000805	68.78	12	26.17	2.18	0.36	1.39	7.64e-06	1	0.00289	2.78	3.49e-05	0.05	0.31	1.44	8.52e-06	0.78	0.03	2.12	2.2e-05	0.21	0.04	2	2.72e-05	1	0.92	1.03	8.73e-07	1	0.21	1.53	1.43e-05	1	0.06	-1.94	-2.63e-05	0.36	0.41	-1.31	-1.29e-05	1	0.27	1.48	1.35e-05	0.83	0000724 // double-strand break repair via homologous recombination (GO_REF:nd [ND])	N/A	0003677 // DNA binding (GO_REF:nd [ND])	DNA repair RAD52-like protein 2, chloroplastic	24.4
Trav_Trans_W41B350_0000812	2016.94	122.11	1551.79	14.71	0.01	2.07	9.93e-05	0.32	0.000107	3.14	0.000198	0.00387	6.71e-21	21.43	0.00189	2.38e-18	0.00198	2.48	0.000136	0.03	0.15	1.52	9.9e-05	1	5.38e-14	10.34	0.00179	1.03e-11	0.54	1.19	3.72e-05	1	2.14e-10	6.82	0.00169	2.3e-08	0.41	-1.27	-6.19e-05	1	1.95e-12	-8.66	-0.00175	3.64e-10	0009611 // response to wounding (GO_REF:nd [ND]) /// 0031347 // regulation of defense response (GO_REF:nd [ND]) /// 2000022 // regulation of jasmonic acid mediated signaling pathway (GO_REF:nd [ND])	N/A	N/A	protein TIFY 6b	104.56
Trav_Trans_W41B350_0000816	1438.57	311.6	1008.91	923.13	3.56e-09	219.74	0.000222	5.28e-06	3.63e-10	347.2	0.000351	2.37e-07	3.97e-13	1342.43	0.00136	2.96e-11	8.83e-08	114.85	0.000116	7.55e-06	0.48	1.58	0.000129	1	0.00815	6.11	0.00114	0.06	0.32	-1.91	-0.000106	1	0.04	3.87	0.00101	0.28	0.1	-3.02	-0.000236	1	0.000552	-11.69	-0.00125	0.0079	N/A	0016021 // integral component of membrane (GO_REF:nd [ND])	0017022 // myosin binding (GO_REF:nd [ND])	myosin-binding protein 1	0.94
Trav_Trans_W41B350_0000820	152.73	62.22	108.43	4.08	0.00677	2.57	4.54e-05	0.22	0.000303	3.57	7.44e-05	0.00889	4.86e-07	6.04	0.000146	9.14e-06	0.000125	3.85	8.26e-05	0.00286	0.33	1.39	2.9e-05	1	0.01	2.35	0.000101	0.08	0.23	1.5	3.71e-05	1	0.12	1.69	7.17e-05	0.57	0.82	1.08	8.15e-06	1	0.17	-1.57	-6.36e-05	0.65	0006414 // translational elongation (GO_REF:nd [ND])	N/A	0003924 // GTPase activity (GO_REF:nd [ND]) /// 0005525 // GTP binding (GO_REF:nd [ND]) /// 0003746 // translation elongation factor activity (GO_REF:nd [ND])	elongation factor 1-alpha	21.29
Trav_Trans_W41B350_0000821	838.55	278.76	600.53	37.6	1.98e-05	19.84	0.000254	0.00365	1.32e-06	32.91	0.00043	0.000127	4.23e-08	61.37	0.000813	1.03e-06	0.000328	11.43	0.000141	0.00626	0.41	1.66	0.000176	1	0.07	3.09	0.000559	0.33	0.37	-1.74	-0.000113	1	0.31	1.86	0.000383	0.99	0.09	-2.88	-0.000289	1	0.00822	-5.37	-0.000672	0.07	0006508 // proteolysis (GO_REF:nd [ND]) /// 0030163 // protein catabolic process (GO_REF:nd [ND])	N/A	0004190 // aspartic-type endopeptidase activity (GO_REF:nd [ND])	aspartic proteinase-like protein 2	19.06
Trav_Trans_W41B350_0000822	362.64	31.74	296.41	5.42	0.28	1.35	2.03e-05	1	0.19	1.45	2.61e-05	0.96	1.38e-12	7.44	0.000377	9.18e-11	0.6	1.16	9.41e-06	1	0.81	1.07	5.82e-06	1	8.39e-10	5.53	0.000357	6.36e-08	0.58	-1.16	-1.09e-05	1	3.84e-09	5.15	0.000351	2.97e-07	0.43	-1.25	-1.67e-05	1	3.58e-11	-6.41	-0.000368	4.98e-09	0016311 // dephosphorylation (GO_REF:nd [ND]) /// 0070413 // trehalose metabolism in response to stress (GO_REF:nd [ND]) /// 0005992 // trehalose biosynthetic process (GO_REF:nd [ND])	0005829 // cytosol (GO_REF:nd [ND])	0003825 // alpha,alpha-trehalose-phosphate synthase (UDP-forming) activity (GO_REF:nd [ND]) /// 0004805 // trehalose-phosphatase activity (GO_REF:nd [ND])	trehalose-6-phosphate synthase1	54.34
Trav_Trans_W41B350_0000841	299.01	12.54	256.21	24.69	0.15	1.59	5.28e-06	1	0.02	2.09	9.75e-06	0.23	4.53e-36	35.79	0.000311	2.07e-32	0.0021	2.56	1.39e-05	0.03	0.4	1.31	4.47e-06	1	2.3e-30	22.5	0.000306	1.21e-26	0.1	1.61	8.64e-06	0.87	4.58e-26	17.12	0.000301	1.61e-22	0.52	1.22	4.17e-06	1	1.64e-24	-14	-0.000297	4.54e-21	N/A	N/A	0003824 // catalytic activity (GO_REF:nd [ND])	Long chain acyl-CoA synthetase 6 peroxisomal	11.38
Trav_Trans_W41B350_0000847	169.76	75.03	118.66	3.07	0.02	2.36	6.41e-05	0.4	0.0034	2.92	9.03e-05	0.06	5.58e-05	4.46	0.000163	0.000622	0.01	2.53	7.19e-05	0.1	0.56	1.24	2.62e-05	1	0.08	1.89	9.85e-05	0.36	0.85	1.07	7.82e-06	1	0.23	1.53	7.23e-05	0.88	0.7	-1.15	-1.83e-05	1	0.11	-1.76	-9.07e-05	0.5	0035556 // intracellular signal transduction (GO_REF:nd [ND]) /// 0006468 // protein phosphorylation (GO_REF:nd [ND])	0005737 // cytoplasm (GO_REF:nd [ND])	0005524 // ATP binding (GO_REF:nd [ND]) /// 0004674 // protein serine/threonine kinase activity (GO_REF:nd [ND])	CBL-interacting protein kinase 1	48.09
Trav_Trans_W41B350_0000857	65.33	15.44	39.59	121.64	0.00381	15.98	5.84e-06	0.15	3.01e-07	60.23	2.31e-05	4.15e-05	5.94e-10	141.16	5.47e-05	2.26e-08	0.01	12.3	4.41e-06	0.12	0.03	3.77	1.73e-05	1	0.000295	8.83	4.88e-05	0.00422	0.7	-1.3	-1.43e-06	1	0.12	2.34	3.16e-05	0.58	0.00842	-4.9	-1.87e-05	0.52	6.19e-05	-11.47	-5.03e-05	0.00128	0055114 // oxidation-reduction process (GO_REF:nd [ND]) /// 0098869 // cellular oxidant detoxification (GO_REF:nd [ND])	0016021 // integral component of membrane (GO_REF:nd [ND])	0004601 // peroxidase activity (GO_REF:nd [ND]) /// 0005509 // calcium ion binding (GO_REF:nd [ND]) /// 0050664 // oxidoreductase activity, acting on NAD(P)H, oxygen as acceptor (GO_REF:nd [ND])	putative respiratory burst oxidase homolog protein H	0.12
Trav_Trans_W41B350_0000858	75.84	25.91	60.53	2.84	0.79	-1.07	-3.42e-06	1	0.27	-1.32	-1.31e-05	1	0.00122	2.08	5.91e-05	0.00924	0.19	-1.37	-1.48e-05	0.75	0.41	-1.23	-9.73e-06	1	0.000469	2.22	6.26e-05	0.00625	0.32	-1.29	-1.14e-05	1	2.25e-05	2.74	7.23e-05	0.000574	0.92	-1.04	-1.67e-06	1	8.1e-06	-2.85	-7.4e-05	0.000226	0000266 // mitochondrial fission (GO_REF:nd [ND])	0005737 // cytoplasm (GO_REF:nd [ND]) /// 0016020 // membrane (GO_REF:nd [ND])	0003924 // GTPase activity (GO_REF:nd [ND]) /// 0005525 // GTP binding (GO_REF:nd [ND]) /// 0008017 // microtubule binding (GO_REF:nd [ND])	dynamin-2A	78.64
Trav_Trans_W41B350_0000884	34.25	13.99	24.03	16.4	0.15	1.88	7.37e-06	1	0.00129	3.63	2.21e-05	0.03	0.01	-4.35	-6.48e-06	0.07	0.00916	2.83	1.54e-05	0.09	0.09	1.93	1.48e-05	1	7.06e-05	-8.16	-1.38e-05	0.00127	0.3	1.51	8.01e-06	1	5.95e-08	-15.79	-2.86e-05	3.3e-06	0.52	-1.28	-6.74e-06	1	9.12e-07	12.3	2.19e-05	3.53e-05	0043170 // macromolecule metabolic process (GO_REF:nd [ND]) /// 0006807 // nitrogen compound metabolic process (GO_REF:nd [ND]) /// 0009987 // cellular process (GO_REF:nd [ND]) /// 0044238 // primary metabolic process (GO_REF:nd [ND])	N/A	0016787 // hydrolase activity (GO_REF:nd [ND])	ATP-dependent DNA helicase PIF1	8.28
Trav_Trans_W41B350_0000888	85.85	12.8	72.47	3.41	0.03	1.78	1.92e-05	0.56	0.00351	2.2	2.97e-05	0.06	6.91e-10	5.06	0.0001	2.58e-08	0.00946	1.99	2.44e-05	0.09	0.44	1.24	1.04e-05	1	3.83e-05	2.84	8.09e-05	0.000755	0.7	1.12	5.18e-06	1	0.000946	2.3	7.05e-05	0.01	0.7	-1.11	-5.23e-06	1	0.0002	-2.54	-7.58e-05	0.00343	N/A	N/A	0003677 // DNA binding (GO_REF:nd [ND])	protein NLP1	23.94
Trav_Trans_W41B350_0000894	278.2	52.75	189.86	2.98	0.08	1.75	5.86e-05	0.94	0.02	2.13	8.88e-05	0.19	1.75e-06	4.74	0.000293	2.87e-05	0.48	1.25	1.98e-05	1	0.53	1.22	3.01e-05	1	0.00163	2.71	0.000234	0.02	0.29	-1.4	-3.88e-05	1	0.01	2.22	0.000204	0.1	0.09	-1.7	-6.89e-05	1	3.49e-05	-3.78	-0.000273	0.00079	0006886 // intracellular protein transport (GO_REF:nd [ND]) /// 0001732 // formation of cytoplasmic translation initiation complex (GO_REF:nd [ND])	0005852 // eukaryotic translation initiation factor 3 complex (GO_REF:nd [ND]) /// 0033290 // eukaryotic 48S preinitiation complex (GO_REF:nd [ND]) /// 0016282 // eukaryotic 43S preinitiation complex (GO_REF:nd [ND])	0003743 // translation initiation factor activity (GO_REF:nd [ND])	TOM1-like protein 2	96.61
Trav_Trans_W41B350_0000907	284.4	141.96	218.93	2.39	0.02	1.85	0.000109	0.39	0.00241	2.19	0.000153	0.04	1.06e-06	3.59	0.000332	1.84e-05	0.00227	2.2	0.000153	0.03	0.5	1.19	4.42e-05	1	0.00911	1.94	0.000224	0.07	0.5	1.19	4.49e-05	1	0.05	1.64	0.000179	0.32	0.99	1	6.79e-07	1	0.05	-1.63	-0.000179	0.29	1901001 // negative regulation of response to salt stress (GO_REF:nd [ND]) /// 1903034 // regulation of response to wounding (GO_REF:nd [ND]) /// 0009871 // jasmonic acid and ethylene-dependent systemic resistance, ethylene mediated signaling pathway (GO_REF:nd [ND]) /// 0045893 // positive regulation of transcription, DNA-templated (GO_REF:nd [ND]) /// 0010104 // regulation of ethylene-activated…	N/A	0003700 // transcription factor activity, sequence-specific DNA binding (GO_REF:nd [ND]) /// 0043565 // sequence-specific DNA binding (GO_REF:nd [ND])	ETHYLENE INSENSITIVE 3-like 1 protein	169.74
Trav_Trans_W41B350_0000908	228.53	6.4	198.16	456.89	0.00553	9.08	3.85e-06	0.19	5.83e-10	38.1	1.77e-05	3.21e-07	3.75e-32	501.86	0.000239	8.39e-29	0.000123	15.03	6.68e-06	0.00282	0.00101	4.2	1.38e-05	0.85	5.33e-23	55.28	0.000235	6.6e-20	0.36	1.66	2.83e-06	1	1.51e-13	13.17	0.000221	3.59e-11	0.02	-2.54	-1.1e-05	0.75	3.29e-20	-33.4	-0.000232	3.73e-17	0055085 // transmembrane transport (GO_REF:nd [ND])	0016021 // integral component of membrane (GO_REF:nd [ND])	0005215 // transporter activity (GO_REF:nd [ND])	putative peptide/nitrate transporter	0.1
Trav_Trans_W41B350_0000912	111.88	9.18	90.68	2.97	0.23	1.33	1.43e-05	1	0.2	1.36	1.54e-05	1	3.21e-09	3.87	0.000123	1.02e-07	0.92	1.03	1.32e-06	1	0.94	1.02	1.15e-06	1	2.32e-06	2.91	0.000109	6.83e-05	0.28	-1.29	-1.3e-05	1	4.6e-06	2.85	0.000108	0.000147	0.25	-1.32	-1.41e-05	1	9.33e-09	-3.76	-0.000122	6.52e-07	0009788 // negative regulation of abscisic acid-activated signaling pathway (GO_REF:nd [ND]) /// 0016567 // protein ubiquitination (GO_REF:nd [ND]) /// 0006511 // ubiquitin-dependent protein catabolic process (GO_REF:nd [ND])	0005829 // cytosol (GO_REF:nd [ND])	0016874 // ligase activity (GO_REF:nd [ND]) /// 0061630 // ubiquitin protein ligase activity (GO_REF:nd [ND])	E3 ubiquitin-protein ligase AIP2	54.66
Trav_Trans_W41B350_0000916	183.48	38.48	97.84	2.29	0.02	2.01	6.26e-05	0.39	0.00661	2.21	7.51e-05	0.09	0.00411	2.31	8.12e-05	0.03	0.000881	2.64	0.000101	0.01	0.75	1.1	1.25e-05	1	0.63	1.15	1.86e-05	1	0.34	1.31	3.88e-05	1	0.89	1.04	6.14e-06	1	0.54	1.19	2.63e-05	1	0.65	1.14	2.02e-05	1	0010468 // regulation of gene expression (GO_REF:nd [ND])	0005737 // cytoplasm (GO_REF:nd [ND])	0005524 // ATP binding (GO_REF:nd [ND]) /// 0004707 // MAP kinase activity (GO_REF:nd [ND])	mitogen-activated protein kinase 4	70.88
Trav_Trans_W41B350_0000926	71.37	17.28	60.69	9.79	0.0089	2.67	9.65e-06	0.26	0.05	2.19	6.88e-06	0.38	9e-14	14.15	7.58e-05	7.69e-12	0.000124	4.02	1.74e-05	0.00284	0.63	-1.22	-2.77e-06	1	1.48e-07	5.29	6.61e-05	6.21e-06	0.2	1.5	7.77e-06	1	1.98e-08	6.45	6.89e-05	1.25e-06	0.08	1.83	1.05e-05	1	4.11e-05	-3.52	-5.83e-05	0.000911	0006468 // protein phosphorylation (GO_REF:nd [ND])	0016021 // integral component of membrane (GO_REF:nd [ND]) /// 0005886 // plasma membrane (GO_REF:nd [ND])	0005524 // ATP binding (GO_REF:nd [ND]) /// 0004674 // protein serine/threonine kinase activity (GO_REF:nd [ND])	receptor-like protein kinase 5	6.41
Trav_Trans_W41B350_0000927	87.24	24.54	55.45	3.17	0.02	2.51	3.17e-05	0.38	0.00837	2.76	3.7e-05	0.11	7.29e-05	4.66	7.7e-05	0.000786	0.00322	3.1	4.41e-05	0.04	0.81	1.1	5.32e-06	1	0.09	1.86	4.52e-05	0.42	0.58	1.23	1.24e-05	1	0.16	1.69	3.99e-05	0.67	0.77	1.12	7.04e-06	1	0.27	-1.51	-3.29e-05	0.82	N/A	0009507 // chloroplast (GO_REF:nd [ND])	0005524 // ATP binding (GO_REF:nd [ND]) /// 0016787 // hydrolase activity (GO_REF:nd [ND])	ATPase-like protein	16.99
Trav_Trans_W41B350_0000936	81.35	26.34	61.11	3.74	0.05	1.59	1.7e-05	0.75	5.43e-05	2.59	4.57e-05	0.00229	0.7	-1.11	-2.8e-06	1	3.86e-05	2.6	4.6e-05	0.0011	0.03	1.63	2.88e-05	1	0.02	-1.76	-1.98e-05	0.14	0.03	1.63	2.9e-05	0.48	1.6e-05	-2.87	-4.85e-05	0.000429	1	1	2.1e-07	1	1.12e-05	2.88	4.88e-05	0.000298	0006351 // transcription, DNA-templated (GO_REF:nd [ND])	N/A	0043565 // sequence-specific DNA binding (GO_REF:nd [ND])	Protein DOG1-like 3	29.41
Trav_Trans_W41B350_0000940	170.65	53.35	113.44	5.87	0.42	1.26	2.24e-05	1	0.12	1.56	4.89e-05	0.75	0.000216	-3.15	-5.97e-05	0.00206	0.23	1.41	3.62e-05	0.85	0.45	1.24	2.65e-05	1	8.95e-06	-3.95	-8.21e-05	0.000218	0.69	1.13	1.38e-05	1	3.17e-07	-4.91	-0.000109	1.43e-05	0.74	-1.1	-1.27e-05	1	1.39e-06	4.45	9.59e-05	5.05e-05	0051085 // chaperone mediated protein folding requiring cofactor (GO_REF:nd [ND]) /// 0055114 // oxidation-reduction process (GO_REF:nd [ND]) /// 0042026 // protein refolding (GO_REF:nd [ND]) /// 0034605 // cellular response to heat (GO_REF:nd [ND]) /// 0034620 // cellular response to unfolded protein (GO_REF:nd [ND])	0009507 // chloroplast (GO_REF:nd [ND])	0005524 // ATP binding (GO_REF:nd [ND]) /// 0031072 // heat shock protein binding (GO_REF:nd [ND]) /// 0051082 // unfolded protein binding (GO_REF:nd [ND]) /// 0042623 // ATPase activity, coupled (GO_REF:nd [ND]) /// 0051787 // misfolded protein binding (GO_REF:nd [ND]) /// 0032440 // 2-alkenal reductase [NAD(P)] activity (GO_REF:nd [ND]) /// 0044183 // protein binding involved in protein folding…	stromal 70 kDa heat shock-related protein, chloroplastic	110.06
Trav_Trans_W41B350_0000944	185.47	9.72	157.81	5.02	0.17	1.46	1.63e-05	1	0.24	1.39	1.4e-05	1	6.14e-12	6.79	0.000206	3.58e-10	0.27	1.35	1.26e-05	0.9	0.89	-1.05	-2.29e-06	1	1.43e-08	4.65	0.00019	7.96e-07	0.81	-1.08	-3.7e-06	1	8.67e-09	4.87	0.000192	6.1e-07	0.94	-1.03	-1.41e-06	1	3.97e-09	-5.01	-0.000194	3.06e-07	0006364 // rRNA processing (GO_REF:nd [ND]) /// 0000184 // nuclear-transcribed mRNA catabolic process, nonsense-mediated decay (GO_REF:nd [ND])	N/A	0003723 // RNA binding (GO_REF:nd [ND]) /// 0005524 // ATP binding (GO_REF:nd [ND]) /// 0004386 // helicase activity (GO_REF:nd [ND])	DEAD-box ATP-dependent RNA helicase 30	45.39
Trav_Trans_W41B350_0000949	296.5	40.71	213.35	4.91	0.1	1.65	2.87e-05	1	0.0045	2.37	6.11e-05	0.07	1.52e-10	7.46	0.000287	6.57e-09	0.12	1.61	2.69e-05	0.57	0.23	1.44	3.24e-05	1	6.42e-07	4.53	0.000259	2.25e-05	0.94	-1.03	-1.79e-06	1	0.000126	3.14	0.000226	0.00249	0.19	-1.48	-3.42e-05	1	4.5e-07	-4.65	-0.00026	1.91e-05	N/A	N/A	0003677 // DNA binding (GO_REF:nd [ND])	telomere repeat-binding protein 5	60.15
Trav_Trans_W41B350_0000961	11.61	5.08	8.14	2.46	0.28	1.56	3.19e-06	1	0.69	1.25	1.42e-06	1	0.00523	2.72	9.86e-06	0.03	0.03	2.17	6.71e-06	0.23	0.58	-1.25	-1.77e-06	1	0.11	1.75	6.67e-06	0.47	0.41	1.39	3.52e-06	1	0.04	2.18	8.44e-06	0.27	0.17	1.74	5.29e-06	1	0.5	-1.25	-3.15e-06	1	N/A	0005737 // cytoplasm (GO_REF:nd [ND])	0008270 // zinc ion binding (GO_REF:nd [ND]) /// 0003676 // nucleic acid binding (GO_REF:nd [ND])	CAX-interacting protein 4	4.46
Trav_Trans_W41B350_0000964	979.39	322.35	693.28	460.44	4.73e-08	163.17	0.000221	3.77e-05	3.13e-09	289.48	0.000392	1.24e-06	5.07e-11	686.92	0.000933	2.42e-09	2.34e-07	116.05	0.000156	1.69e-05	0.39	1.77	0.000172	1	0.04	4.21	0.000712	0.21	0.61	-1.41	-6.41e-05	1	0.2	2.37	0.00054	0.8	0.18	-2.49	-0.000236	1	0.01	-5.92	-0.000776	0.09	0005975 // carbohydrate metabolic process (GO_REF:nd [ND])	N/A	0004553 // hydrolase activity, hydrolyzing O-glycosyl compounds (GO_REF:nd [ND])	Glycosyl hydrolase family 10 protein, expressed	0.96
Trav_Trans_W41B350_0000975	228.4	97.03	174.52	20.1	0.22	1.55	4.19e-05	1	0.01	2.43	0.00011	0.16	1.69e-06	-7.14	-6.59e-05	2.78e-05	0.03	2.21	9.26e-05	0.19	0.21	1.57	6.76e-05	1	6.95e-09	-11.04	-0.000108	4.18e-07	0.32	1.43	5.06e-05	1	1.32e-11	-17.34	-0.000175	1.97e-09	0.79	-1.1	-1.7e-05	1	4.88e-11	15.76	0.000158	6.61e-09	0009451 // RNA modification (GO_REF:nd [ND])	N/A	N/A	Ankyrin repeat domain-containing protein 2A	74.39
Trav_Trans_W41B350_0000980	134.25	53.76	73.14	2.71	0.02	3.16	7.67e-05	0.37	0.00857	3.5	8.88e-05	0.11	0.00341	4.07	0.000109	0.02	0.39	1.5	1.78e-05	1	0.83	1.11	1.22e-05	1	0.58	1.29	3.21e-05	1	0.11	-2.1	-5.88e-05	0.93	0.75	1.16	1.99e-05	1	0.07	-2.33	-7.1e-05	1	0.03	-2.71	-9.09e-05	0.21	0055085 // transmembrane transport (GO_REF:nd [ND])	0005774 // vacuolar membrane (GO_REF:nd [ND]) /// 0016021 // integral component of membrane (GO_REF:nd [ND])	0005524 // ATP binding (GO_REF:nd [ND]) /// 0042626 // ATPase activity, coupled to transmembrane movement of substances (GO_REF:nd [ND])	ABC transporter C family member 10	14.33
Trav_Trans_W41B350_0000982	136.67	61.33	96.38	∞	4.49e-06	282.64	3.43e-05	0.00119	1.8e-08	999	0.000122	4.42e-06	3.33e-08	869.21	0.000106	8.31e-07	2.42e-06	326.5	3.97e-05	0.000113	0.08	3.53	8.73e-05	1	0.11	3.08	7.15e-05	0.49	0.85	1.16	5.34e-06	1	0.84	-1.15	-1.58e-05	1	0.12	-3.06	-8.19e-05	1	0.17	-2.66	-6.61e-05	0.63	1902600 // hydrogen ion transmembrane transport (GO_REF:nd [ND]) /// 0006885 // regulation of pH (GO_REF:nd [ND])	0012505 // endomembrane system (GO_REF:nd [ND]) /// 0016021 // integral component of membrane (GO_REF:nd [ND])	0015299 // solute:proton antiporter activity (GO_REF:nd [ND])	Cation/H(+) antiporter 1	0
Trav_Trans_W41B350_0000997	216	34.85	182.45	4.26	0.4	1.19	1.28e-05	1	0.87	1.04	2.51e-06	1	4.43e-13	4.21	0.000219	3.27e-11	0.22	1.27	1.87e-05	0.84	0.51	-1.15	-1.03e-05	1	1.3e-10	3.55	0.000206	1.21e-08	0.73	1.07	5.84e-06	1	3.82e-12	4.06	0.000217	6.51e-10	0.31	1.23	1.62e-05	1	1.05e-09	-3.31	-0.0002	9.58e-08	0055114 // oxidation-reduction process (GO_REF:nd [ND])	N/A	0004043 // L-aminoadipate-semialdehyde dehydrogenase activity (GO_REF:nd [ND]) /// 0000166 // nucleotide binding (GO_REF:nd [ND])	aldehyde dehydrogenase family 7 member A1	89.15
Trav_Trans_W41B350_0001004	197.73	14.58	143.93	4.46	0.55	1.17	6.6e-06	1	0.27	1.32	1.27e-05	1	7.12e-13	5.62	0.000184	5.05e-11	0.51	1.18	7.29e-06	1	0.64	1.13	6.07e-06	1	5.15e-11	4.82	0.000177	5.25e-09	0.98	1.01	6.89e-07	1	1.47e-09	4.26	0.000171	1.28e-07	0.68	-1.11	-5.38e-06	1	6.13e-11	-4.75	-0.000177	8.06e-09	N/A	N/A	0016740 // transferase activity (GO_REF:nd [ND])	Phosphatidylinositol N-acetyglucosaminlytransferase subunit P-related	57.48
Trav_Trans_W41B350_0001018	830.92	89.08	680.73	3.63	0.1	1.4	0.000101	1	0.21	1.3	7.51e-05	1	1.22e-12	4.51	0.000883	8.23e-11	0.17	1.33	8.22e-05	0.69	0.72	-1.08	-2.58e-05	1	1.87e-08	3.22	0.000782	1.01e-06	0.8	-1.06	-1.87e-05	1	2.81e-09	3.47	0.000808	2.26e-07	0.92	1.02	7.12e-06	1	4.45e-09	-3.4	-0.0008	3.39e-07	0051262 // protein tetramerization (GO_REF:nd [ND]) /// 0010431 // seed maturation (GO_REF:nd [ND]) /// 0005985 // sucrose metabolic process (GO_REF:nd [ND]) /// 0034059 // response to anoxia (GO_REF:nd [ND])	N/A	0016157 // sucrose synthase activity (GO_REF:nd [ND])	sucrose synthase 1	297.38
Trav_Trans_W41B350_0001049	140.75	19.01	99.54	2.75	0.3	1.28	1.51e-05	1	0.25	1.32	1.73e-05	1	1.61e-07	3.39	0.000131	3.42e-06	0.23	1.33	1.81e-05	0.85	0.92	1.03	2.22e-06	1	2.3e-05	2.66	0.000115	0.000488	0.87	1.04	3.02e-06	1	4.87e-05	2.57	0.000113	0.00111	0.97	1.01	8.02e-07	1	5.28e-05	-2.55	-0.000112	0.00112	0006468 // protein phosphorylation (GO_REF:nd [ND]) /// 0006470 // protein dephosphorylation (GO_REF:nd [ND])	0005886 // plasma membrane (GO_REF:nd [ND])	0005524 // ATP binding (GO_REF:nd [ND]) /// 0046872 // metal ion binding (GO_REF:nd [ND]) /// 0004721 // phosphoprotein phosphatase activity (GO_REF:nd [ND]) /// 0004672 // protein kinase activity (GO_REF:nd [ND])	Protein phosphatase 2C and cyclic nucleotide-binding/kinase domain-containing protein	64.31
Trav_Trans_W41B350_0001053	60.32	12.59	50.93	4.16	0.09	-1.55	-1.52e-05	0.99	0.00558	-2.1	-2.23e-05	0.08	0.00673	1.91	3.87e-05	0.04	0.04	-1.68	-1.73e-05	0.26	0.3	-1.35	-7.13e-06	1	1.32e-05	2.96	5.39e-05	0.000302	0.81	-1.08	-2.12e-06	1	1.35e-07	4	6.11e-05	6.74e-06	0.45	1.25	5.01e-06	1	2.94e-06	-3.21	-5.6e-05	9.56e-05	0006468 // protein phosphorylation (GO_REF:nd [ND])	0016021 // integral component of membrane (GO_REF:nd [ND])	0005524 // ATP binding (GO_REF:nd [ND]) /// 0004672 // protein kinase activity (GO_REF:nd [ND])	Protein STRUBBELIG-RECEPTOR FAMILY 1	68.57
Trav_Trans_W41B350_0001058	2642.8	371.63	2376.57	5.31	0.11	1.51	0.000229	1	0.01	1.95	0.000428	0.13	5.24e-14	7.94	0.00313	4.69e-12	0.01	1.88	0.000399	0.12	0.32	1.29	0.000199	1	6.36e-10	5.27	0.0029	5e-08	0.39	1.25	0.00017	1	1.19e-07	4.08	0.0027	6.02e-06	0.9	-1.03	-2.9e-05	1	6.12e-08	-4.22	-0.00273	3.37e-06	0008295 // spermidine biosynthetic process (GO_REF:nd [ND]) /// 0006557 // S-adenosylmethioninamine biosynthetic process (GO_REF:nd [ND]) /// 0006597 // spermine biosynthetic process (GO_REF:nd [ND])	0005829 // cytosol (GO_REF:nd [ND])	0004014 // adenosylmethionine decarboxylase activity (GO_REF:nd [ND])	S-adenosylmethionine decarboxylase proenzyme	474.06
Trav_Trans_W41B350_0001063	67.02	14.27	53.21	2.41	0.78	1.08	3.53e-06	1	0.62	1.15	6.15e-06	1	0.000268	2.66	6.93e-05	0.00249	0.39	1.26	1.07e-05	1	0.85	1.06	2.62e-06	1	0.000893	2.46	6.57e-05	0.01	0.6	1.16	7.21e-06	1	0.00196	2.32	6.31e-05	0.02	0.75	1.1	4.59e-06	1	0.00529	-2.12	-5.85e-05	0.05	0007178 // transmembrane receptor protein serine/threonine kinase signaling pathway (GO_REF:nd [ND]) /// 0018108 // peptidyl-tyrosine phosphorylation (GO_REF:nd [ND])	0005886 // plasma membrane (GO_REF:nd [ND])	0005524 // ATP binding (GO_REF:nd [ND]) /// 0004675 // transmembrane receptor protein serine/threonine kinase activity (GO_REF:nd [ND]) /// 0004713 // protein tyrosine kinase activity (GO_REF:nd [ND])	PTI1-like tyrosine-protein kinase 3	56.45
Trav_Trans_W41B350_0001064	91.05	22.27	50.38	2.39	0.9	1.04	2.03e-06	1	0.94	-1.04	-1.64e-06	1	0.00478	2.17	5.58e-05	0.03	0.75	-1.1	-4.2e-06	1	0.82	-1.08	-3.68e-06	1	0.00742	2.08	5.37e-05	0.06	0.66	-1.14	-6.23e-06	1	0.00379	2.25	5.74e-05	0.04	0.85	-1.06	-2.56e-06	1	0.00178	-2.38	-6e-05	0.02	0000290 // deadenylation-dependent decapping of nuclear-transcribed mRNA (GO_REF:nd [ND]) /// 0033962 // cytoplasmic mRNA processing body assembly (GO_REF:nd [ND])	0000932 // cytoplasmic mRNA processing body (GO_REF:nd [ND])	0003723 // RNA binding (GO_REF:nd [ND]) /// 0016853 // isomerase activity (GO_REF:nd [ND])	Topoisomerase II-associated protein PAT1	65.74
Trav_Trans_W41B350_0001067	108.65	15.39	76.61	2.07	0.63	-1.14	-9.21e-06	1	0.13	1.45	3.44e-05	0.77	0.000423	2.38	0.000106	0.0037	0.99	1.01	8.3e-07	1	0.05	1.65	4.36e-05	1	6.68e-05	2.71	0.000115	0.00121	0.6	1.15	1e-05	1	0.04	1.64	7.12e-05	0.27	0.15	-1.44	-3.36e-05	1	0.000511	-2.36	-0.000105	0.00743	0006099 // tricarboxylic acid cycle (GO_REF:nd [ND]) /// 0005975 // carbohydrate metabolic process (GO_REF:nd [ND])	0005759 // mitochondrial matrix (GO_REF:nd [ND])	0004108 // citrate (Si)-synthase activity (GO_REF:nd [ND])	Citrate synthase	92.64
Trav_Trans_W41B350_0001070	1407.82	625.9	931.89	37.86	8.96e-06	22.31	0.000442	0.00198	3.12e-07	41.47	0.000838	4.29e-05	3.11e-08	62.76	0.00128	7.82e-07	5.14e-05	15.99	0.000311	0.00139	0.31	1.86	0.000397	1	0.09	2.81	0.000838	0.42	0.58	-1.4	-0.000131	1	0.49	1.51	0.000441	1	0.12	-2.59	-0.000528	1	0.03	-3.93	-0.000969	0.18	0000398 // mRNA splicing, via spliceosome (GO_REF:nd [ND])	0005688 // U6 snRNP (GO_REF:nd [ND]) /// 0046540 // U4/U6 x U5 tri-snRNP complex (GO_REF:nd [ND]) /// 0005615 // extracellular space (GO_REF:nd [ND]) /// 0005681 // spliceosomal complex (GO_REF:nd [ND])	0003723 // RNA binding (GO_REF:nd [ND])	Sm-like protein LSM8	27.68
Trav_Trans_W41B350_0001075	36.75	7.7	29.09	8.24	0.47	1.21	4.3e-06	1	0.61	1.16	3.39e-06	1	4.63e-05	-4.21	-1.57e-05	0.000527	0.17	1.43	8.87e-06	0.7	0.92	-1.04	-9.12e-07	1	2.57e-06	-5.09	-2e-05	7.48e-05	0.56	1.18	4.56e-06	1	8.51e-06	-4.9	-1.91e-05	0.00025	0.46	1.23	5.47e-06	1	9.74e-08	6.02	2.46e-05	5.06e-06	0006515 // misfolded or incompletely synthesized protein catabolic process (GO_REF:nd [ND])	0009368 // endopeptidase Clp complex (GO_REF:nd [ND])	0004252 // serine-type endopeptidase activity (GO_REF:nd [ND]) /// 0004176 // ATP-dependent peptidase activity (GO_REF:nd [ND]) /// 0051117 // ATPase binding (GO_REF:nd [ND])	ATP-dependent Clp protease proteolytic subunit 6, chloroplastic	27.5
Trav_Trans_W41B350_0001082	29.97	4.53	19.14	3.39	0.1	1.91	6.08e-06	1	0.05	2.14	7.64e-06	0.43	1.68e-05	4.88	2.59e-05	0.000216	0.74	1.21	1.39e-06	1	0.78	1.12	1.56e-06	1	0.00747	2.55	1.98e-05	0.06	0.27	-1.58	-4.69e-06	1	0.02	2.27	1.82e-05	0.14	0.16	-1.78	-6.25e-06	1	0.000145	-4.04	-2.45e-05	0.00263	0016567 // protein ubiquitination (GO_REF:nd [ND])	N/A	0008270 // zinc ion binding (GO_REF:nd [ND]) /// 0004842 // ubiquitin-protein transferase activity (GO_REF:nd [ND]) /// 0016874 // ligase activity (GO_REF:nd [ND])	probable E3 ubiquitin-protein ligase RHB1A	4.71
Trav_Trans_W41B350_0001085	59.3	2.19	51.61	5.56	0.58	1.22	2.66e-06	1	0.63	1.19	2.26e-06	1	1.92e-11	6.38	6.53e-05	1.01e-09	0.68	1.17	2.03e-06	1	1	-1.03	-4.04e-07	1	1.3e-09	5.23	6.26e-05	9.36e-08	0.94	-1.04	-6.33e-07	1	2.65e-09	5.38	6.3e-05	2.14e-07	1	-1.02	-2.29e-07	1	8.54e-10	-5.47	-6.33e-05	7.96e-08	0046854 // phosphatidylinositol phosphorylation (GO_REF:nd [ND])	0010008 // endosome membrane (GO_REF:nd [ND])	0005524 // ATP binding (GO_REF:nd [ND]) /// 0000285 // 1-phosphatidylinositol-3-phosphate 5-kinase activity (GO_REF:nd [ND])	Putative 1-phosphatidylinositol-4-phosphate 5-kinase/ zinc ion binding family	14.62
Trav_Trans_W41B350_0001091	7055.02	2457.4	4746.65	1672.01	5.34e-11	545.74	0.00134	2.58e-07	1.13e-12	1221.18	0.003	3.76e-09	2.9e-14	2619.11	0.00643	2.72e-12	1.11e-10	468.68	0.00115	3.92e-08	0.23	2.24	0.00166	1	0.02	4.8	0.00509	0.15	0.82	-1.16	-0.000189	1	0.25	2.14	0.00343	0.89	0.16	-2.61	-0.00185	1	0.01	-5.59	-0.00528	0.11	0045490 // pectin catabolic process (GO_REF:nd [ND])	N/A	0046872 // metal ion binding (GO_REF:nd [ND]) /// 0030570 // pectate lyase activity (GO_REF:nd [ND])	pectate lyase	1.2
Trav_Trans_W41B350_0001092	63.31	13.78	50.35	2.78	1	-1.01	-4.59e-07	1	0.82	-1.07	-2.49e-06	1	3.75e-05	2.49	5.71e-05	0.000438	0.42	-1.21	-6.77e-06	1	0.85	-1.06	-2.03e-06	1	3.2e-05	2.52	5.76e-05	0.000646	0.46	-1.2	-6.31e-06	1	1.96e-05	2.67	5.96e-05	0.000508	0.62	-1.14	-4.27e-06	1	1.17e-06	-3.03	-6.39e-05	4.35e-05	N/A	N/A	0003677 // DNA binding (GO_REF:nd [ND])	DNA-binding bromodomain-containing protein	52.9
Trav_Trans_W41B350_0001097	14.67	5.63	10.52	10.17	1	1.02	1.61e-07	1	0.64	1.23	1.74e-06	1	0.00465	-4.97	-5.92e-06	0.03	0.38	1.41	3.06e-06	1	0.64	1.21	1.58e-06	1	0.00318	-5.08	-6.08e-06	0.03	0.38	1.38	2.9e-06	1	0.00102	-6.14	-7.66e-06	0.01	0.76	1.15	1.33e-06	1	0.000152	7.03	8.98e-06	0.00274	0006629 // lipid metabolic process (GO_REF:nd [ND]) /// 0016310 // phosphorylation (GO_REF:nd [ND])	N/A	0016301 // kinase activity (GO_REF:nd [ND]) /// 0008081 // phosphoric diester hydrolase activity (GO_REF:nd [ND])	PI-PLC X domain-containing protein At5g67130 isoform X2	9.84
Trav_Trans_W41B350_0001101	12.85	5.03	9.45	17.28	0.00664	8.35	4.38e-06	0.22	2.73e-05	21.44	1.22e-05	0.00135	0.00262	10.5	5.66e-06	0.02	0.43	2.36	8.11e-07	1	0.1	2.57	7.81e-06	1	0.75	1.26	1.28e-06	1	0.09	-3.54	-3.57e-06	0.8	0.24	-2.04	-6.53e-06	0.88	0.000908	-9.09	-1.14e-05	0.18	0.04	-4.45	-4.85e-06	0.24	0015991 // ATP hydrolysis coupled proton transport (GO_REF:nd [ND])	0033178 // proton-transporting two-sector ATPase complex, catalytic domain (GO_REF:nd [ND])	0046961 // proton-transporting ATPase activity, rotational mechanism (GO_REF:nd [ND])	V-type proton ATPase subunit E	0
Trav_Trans_W41B350_0001103	19.29	7.67	15.02	2.01	0.56	1.19	3.37e-06	1	0.89	1.06	1.13e-06	1	0.00441	2.04	1.84e-05	0.03	0.4	-1.28	-3.85e-06	1	0.75	-1.12	-2.24e-06	1	0.03	1.71	1.51e-05	0.19	0.14	-1.52	-7.22e-06	0.96	0.01	1.92	1.73e-05	0.12	0.3	-1.36	-4.98e-06	1	0.000291	-2.6	-2.23e-05	0.00467	0045944 // positive regulation of transcription from RNA polymerase II promoter (GO_REF:nd [ND]) /// 0016573 // histone acetylation (GO_REF:nd [ND]) /// 0006413 // translational initiation (GO_REF:nd [ND])	0005669 // transcription factor TFIID complex (GO_REF:nd [ND])	0003743 // translation initiation factor activity (GO_REF:nd [ND]) /// 0016251 // obsolete general RNA polymerase II transcription factor activity (GO_REF:nd [ND]) /// 0043565 // sequence-specific DNA binding (GO_REF:nd [ND]) /// 0017025 // TBP-class protein binding (GO_REF:nd [ND]) /// 0004402 // histone acetyltransferase activity (GO_REF:nd [ND])	transcription initiation factor TFIID subunit 1	24.67
Trav_Trans_W41B350_0001110	44.77	15.03	25.29	25.09	0.12	2.09	1.25e-05	1	0.11	2.14	1.31e-05	0.69	0.000862	-8.57	-1.01e-05	0.00687	0.08	2.23	1.41e-05	0.44	1	1.03	6.11e-07	1	2.96e-06	-17.9	-2.26e-05	8.45e-05	0.9	1.07	1.66e-06	1	2.96e-06	-18.35	-2.32e-05	0.0001	0.93	1.04	1.05e-06	1	1.62e-06	19.13	2.43e-05	5.74e-05	0010270 // photosystem II oxygen evolving complex assembly (GO_REF:nd [ND])	0016021 // integral component of membrane (GO_REF:nd [ND]) /// 0009507 // chloroplast (GO_REF:nd [ND])	N/A	Protein LOW PSII ACCUMULATION 1, chloroplastic	12.95
Trav_Trans_W41B350_0001111	100.21	25.39	65.28	2.45	0.32	1.25	1.42e-05	1	1	-1	-2.58e-07	1	8.43e-05	2.36	7.77e-05	0.000895	0.6	-1.13	-6.43e-06	1	0.32	-1.26	-1.45e-05	1	0.0031	1.89	6.35e-05	0.03	0.13	-1.41	-2.07e-05	0.96	0.000115	2.38	7.8e-05	0.0023	0.64	-1.12	-6.17e-06	1	9.29e-06	-2.67	-8.41e-05	0.000254	0016567 // protein ubiquitination (GO_REF:nd [ND])	0005737 // cytoplasm (GO_REF:nd [ND])	0016874 // ligase activity (GO_REF:nd [ND]) /// 0061630 // ubiquitin protein ligase activity (GO_REF:nd [ND])	E3 ubiquitin-protein ligase UPL1	79.46
Trav_Trans_W41B350_0001116	596.95	237.5	499.06	6.89	0.13	-1.59	-0.000107	1	0.00142	-2.7	-0.000181	0.03	0.00353	2.43	0.000413	0.02	0.00337	-2.48	-0.000172	0.04	0.09	-1.7	-7.46e-05	1	1.46e-05	3.87	0.00052	0.000329	0.15	-1.56	-6.5e-05	1	5.61e-09	6.57	0.000595	4.14e-07	0.79	1.09	9.56e-06	1	2.05e-08	-6.03	-0.000585	1.29e-06	1902600 // hydrogen ion transmembrane transport (GO_REF:nd [ND])	0005774 // vacuolar membrane (GO_REF:nd [ND]) /// 0016021 // integral component of membrane (GO_REF:nd [ND])	0046872 // metal ion binding (GO_REF:nd [ND]) /// 0004427 // inorganic diphosphatase activity (GO_REF:nd [ND]) /// 0009678 // hydrogen-translocating pyrophosphatase activity (GO_REF:nd [ND])	pyrophosphate-energized vacuolar membrane proton pump	261.9
Trav_Trans_W41B350_0001119	737.11	71.82	478.1	3.45	0.51	-1.14	-2.83e-05	1	0.8	1.05	1.2e-05	1	1.78e-10	3.4	0.000562	7.58e-09	0.56	-1.12	-2.46e-05	1	0.35	1.2	4.03e-05	1	2.85e-12	3.87	0.00059	3.8e-10	0.93	1.02	3.74e-06	1	1.09e-09	3.23	0.00055	9.87e-08	0.4	-1.17	-3.65e-05	1	4.9e-12	-3.8	-0.000586	8.42e-10	0006833 // water transport (GO_REF:nd [ND]) /// 0051289 // protein homotetramerization (GO_REF:nd [ND]) /// 0009414 // response to water deprivation (GO_REF:nd [ND]) /// 0055085 // transmembrane transport (GO_REF:nd [ND]) /// 0051290 // protein heterotetramerization (GO_REF:nd [ND])	0016021 // integral component of membrane (GO_REF:nd [ND]) /// 0005886 // plasma membrane (GO_REF:nd [ND]) /// 0009506 // plasmodesma (GO_REF:nd [ND]) /// 0032991 // macromolecular complex (GO_REF:nd [ND])	0015250 // water channel activity (GO_REF:nd [ND]) /// 0005515 // protein binding (GO_REF:nd [ND])	Aquaporin PIP2-1	322.42
Trav_Trans_W41B350_0001123	53.77	13.24	46.7	3.77	0.76	-1.08	-1.96e-06	1	0.43	-1.25	-5.28e-06	1	1.14e-05	2.88	5.02e-05	0.000152	0.14	-1.5	-8.88e-06	0.61	0.62	-1.15	-3.32e-06	1	3.68e-06	3.11	5.22e-05	0.000102	0.24	-1.39	-6.92e-06	1	6.23e-07	3.59	5.55e-05	2.61e-05	0.53	-1.2	-3.6e-06	1	1.08e-08	-4.32	-5.91e-05	7.38e-07	0007019 // microtubule depolymerization (GO_REF:nd [ND]) /// 0051013 // microtubule severing (GO_REF:nd [ND])	0008352 // katanin complex (GO_REF:nd [ND]) /// 0005874 // microtubule (GO_REF:nd [ND])	0008017 // microtubule binding (GO_REF:nd [ND]) /// 0008568 // microtubule-severing ATPase activity (GO_REF:nd [ND])	Transducin/WD40 repeat-like superfamily protein	37.95
Trav_Trans_W41B350_0001127	331.15	177.23	256.33	3.35	0.02	1.97	0.000121	0.41	0.00226	2.42	0.000177	0.04	0.84	1.06	7.79e-06	1	0.000645	2.68	0.00021	0.01	0.47	1.23	5.58e-05	1	0.03	-1.85	-0.000113	0.2	0.28	1.36	8.87e-05	1	0.00468	-2.27	-0.000169	0.05	0.72	1.11	3.29e-05	1	0.00143	2.52	0.000202	0.02	N/A	0016021 // integral component of membrane (GO_REF:nd [ND])	N/A	uncharacterized protein LOC100276749	93.58
Trav_Trans_W41B350_0001131	65.38	10.62	47.91	2.87	0.49	1.22	4.73e-06	1	0.18	1.48	1.05e-05	0.92	1.44e-07	4.08	6.77e-05	3.1e-06	0.07	1.66	1.44e-05	0.37	0.51	1.21	5.72e-06	1	4.41e-06	3.36	6.29e-05	0.000119	0.27	1.36	9.67e-06	1	0.000136	2.77	5.72e-05	0.00265	0.69	1.12	3.95e-06	1	0.000517	-2.47	-5.33e-05	0.00749	0019941 // modification-dependent protein catabolic process (GO_REF:nd [ND]) /// 0016567 // protein ubiquitination (GO_REF:nd [ND])	N/A	0031625 // ubiquitin protein ligase binding (GO_REF:nd [ND]) /// 0031386 // protein tag (GO_REF:nd [ND])	polyubiquitin-like isoform X1	29.33
Trav_Trans_W41B350_0001134	1970.41	99.34	1628.83	7.68	0.24	1.34	7.6e-05	1	0.18	1.4	8.77e-05	0.95	6.65e-18	10.29	0.00205	1.31e-15	0.55	1.16	3.55e-05	1	0.88	1.04	1.18e-05	1	1.68e-14	7.65	0.00197	3.58e-12	0.56	-1.16	-4.05e-05	1	4.25e-14	7.36	0.00196	1.12e-11	0.46	-1.2	-5.23e-05	1	3.79e-16	-8.86	-0.00201	1.64e-13	0009737 // response to abscisic acid (GO_REF:nd [ND]) /// 0009631 // cold acclimation (GO_REF:nd [ND]) /// 0009414 // response to water deprivation (GO_REF:nd [ND])	0005829 // cytosol (GO_REF:nd [ND]) /// 0016020 // membrane (GO_REF:nd [ND])	N/A	dehydrin COR410	256.47
Trav_Trans_W41B350_0001135	184.09	18.53	150.15	4.25	0.11	1.48	1.81e-05	1	0.02	1.76	2.9e-05	0.21	2.84e-14	6.33	0.000202	2.68e-12	0.02	1.77	2.91e-05	0.14	0.48	1.19	1.08e-05	1	7.41e-10	4.28	0.000184	5.69e-08	0.46	1.2	1.09e-05	1	6.29e-08	3.59	0.000173	3.45e-06	1	1	1.1e-07	1	4.54e-08	-3.58	-0.000173	2.6e-06	0016310 // phosphorylation (GO_REF:nd [ND])	N/A	0016301 // kinase activity (GO_REF:nd [ND])	phytochrome-interacting ankyrin-repeat protein 2	41.33
Trav_Trans_W41B350_0001142	73.29	24.77	55.4	2.12	0.05	1.63	2.82e-05	0.75	0.03	1.74	3.36e-05	0.27	0.26	1.34	1.54e-05	0.69	0.00303	2.09	4.9e-05	0.04	0.79	1.07	5.36e-06	1	0.47	-1.21	-1.28e-05	1	0.32	1.28	2.08e-05	1	0.32	-1.3	-1.82e-05	1	0.47	1.2	1.54e-05	1	0.08	1.56	3.36e-05	0.39	0015783 // GDP-fucose transport (GO_REF:nd [ND])	0016021 // integral component of membrane (GO_REF:nd [ND])	0005457 // GDP-fucose transmembrane transporter activity (GO_REF:nd [ND]) /// 0015297 // antiporter activity (GO_REF:nd [ND])	GDP-mannose transporter GONST3 isoform X2	48.07
Trav_Trans_W41B350_0001143	74.48	13.02	62.61	9.92	0.48	-1.26	-3.63e-06	1	0.04	-1.95	-8.56e-06	0.37	3.11e-09	4.89	6.81e-05	9.93e-08	0.15	-1.53	-6.09e-06	0.63	0.24	-1.55	-4.93e-06	1	3.51e-11	6.17	7.18e-05	3.7e-09	0.62	-1.22	-2.46e-06	1	9.29e-14	9.56	7.67e-05	2.28e-11	0.56	1.27	2.46e-06	1	9.94e-13	-7.5	-7.42e-05	1.96e-10	0006075 // (1->3)-beta-D-glucan biosynthetic process (GO_REF:nd [ND])	0000148 // 1,3-beta-D-glucan synthase complex (GO_REF:nd [ND]) /// 0016021 // integral component of membrane (GO_REF:nd [ND])	0003843 // 1,3-beta-D-glucan synthase activity (GO_REF:nd [ND])	Callose synthase 11	23.57
Trav_Trans_W41B350_0001171	90.74	13.63	67.88	5.41	0.06	1.85	1.08e-05	0.8	0.04	1.95	1.21e-05	0.36	1.46e-11	8	8.89e-05	7.89e-10	0.00376	2.48	1.88e-05	0.04	0.89	1.06	1.3e-06	1	5.02e-07	4.33	7.81e-05	1.82e-05	0.33	1.34	8.01e-06	1	2.04e-06	4.1	7.68e-05	7.25e-05	0.43	1.27	6.72e-06	1	4.25e-05	-3.23	-7.01e-05	0.000936	0015031 // protein transport (GO_REF:nd [ND])	N/A	N/A	Regulator of Vps4 activity in the MVB pathway protein	14.6
Trav_Trans_W41B350_0001176	28.52	2.08	20.85	21.5	0.31	2.14	1.08e-06	1	0.47	2.13	1.07e-06	1	1.45e-14	27.3	2.5e-05	1.46e-12	0.03	4	2.85e-06	0.22	1	-1.01	-1.34e-08	1	4.06e-11	12.75	2.39e-05	4.23e-09	0.37	1.87	1.76e-06	1	4.87e-10	12.83	2.39e-05	4.8e-08	0.37	1.88	1.78e-06	1	1.89e-08	-6.83	-2.21e-05	1.21e-06	0006281 // DNA repair (GO_REF:nd [ND]) /// 0006355 // regulation of transcription, DNA-templated (GO_REF:nd [ND]) /// 0090305 // nucleic acid phosphodiester bond hydrolysis (GO_REF:nd [ND]) /// 0016310 // phosphorylation (GO_REF:nd [ND]) /// 1903507 // negative regulation of nucleic acid-templated transcription (GO_REF:nd [ND])	0016020 // membrane (GO_REF:nd [ND])	0003677 // DNA binding (GO_REF:nd [ND]) /// 0016301 // kinase activity (GO_REF:nd [ND]) /// 0004519 // endonuclease activity (GO_REF:nd [ND]) /// 0003714 // transcription corepressor activity (GO_REF:nd [ND])	Nucleotide-diphospho-sugar transferase superfamily protein	1.27
Trav_Trans_W41B350_0001182	157.09	5.02	113.07	7.37	0.87	1.06	1.21e-06	1	0.91	1.04	7.92e-07	1	2.78e-14	7.24	0.000135	2.62e-12	0.48	1.22	4.69e-06	1	1	-1.02	-4.21e-07	1	1.59e-13	6.86	0.000134	2.74e-11	0.62	1.15	3.48e-06	1	3.08e-13	6.98	0.000134	6.76e-11	0.58	1.17	3.9e-06	1	3.58e-12	-5.95	-0.00013	6.34e-10	0006468 // protein phosphorylation (GO_REF:nd [ND]) /// 0001522 // pseudouridine synthesis (GO_REF:nd [ND])	N/A	0003723 // RNA binding (GO_REF:nd [ND]) /// 0005524 // ATP binding (GO_REF:nd [ND]) /// 0004674 // protein serine/threonine kinase activity (GO_REF:nd [ND]) /// 0009982 // pseudouridine synthase activity (GO_REF:nd [ND])	Protein kinase superfamily protein	30.3
Trav_Trans_W41B350_0001207	80.58	24.57	59.03	3.7	0.02	2.25	2.26e-05	0.44	9.99e-07	5.67	8.41e-05	0.000104	0.000799	3.27	4.08e-05	0.00643	0.00121	3.11	3.8e-05	0.02	0.00627	2.52	6.15e-05	1	0.28	1.45	1.83e-05	0.85	0.35	1.38	1.54e-05	1	0.1	-1.73	-4.32e-05	0.5	0.07	-1.82	-4.61e-05	1	0.9	-1.05	-2.86e-06	1	0050794 // regulation of cellular process (GO_REF:nd [ND])	N/A	N/A	auxin-responsive protein IAA2-like	19.07
Trav_Trans_W41B350_0001210	159.24	52.82	107.18	1451.25	1.43e-06	137.4	2.48e-05	0.000505	2.15e-09	420.63	7.64e-05	9.33e-07	4.4e-11	798.28	0.000145	2.13e-09	1e-06	146.31	2.65e-05	5.46e-05	0.07	3.06	5.16e-05	1	0.00484	5.81	0.00012	0.04	0.93	1.06	1.62e-06	1	0.28	1.9	6.88e-05	0.94	0.08	-2.87	-5e-05	1	0.00608	-5.46	-0.000119	0.06	0015770 // sucrose transport (GO_REF:nd [ND])	0005887 // integral component of plasma membrane (GO_REF:nd [ND])	0008506 // sucrose:proton symporter activity (GO_REF:nd [ND])	sucrose transport protein SUT3	0.07
Trav_Trans_W41B350_0001212	24.22	8.27	16.68	2.43	0.06	1.75	7.2e-06	0.85	0.00199	2.56	1.5e-05	0.04	2.3e-05	3.35	2.27e-05	0.000285	0.000835	2.63	1.58e-05	0.01	0.21	1.47	7.84e-06	1	0.02	1.92	1.55e-05	0.14	0.16	1.51	8.55e-06	1	0.31	1.31	7.68e-06	1	0.96	1.03	7.12e-07	1	0.36	-1.27	-6.97e-06	1	0006742 // NADP catabolic process (GO_REF:nd [ND]) /// 0006734 // NADH metabolic process (GO_REF:nd [ND]) /// 0019677 // NAD catabolic process (GO_REF:nd [ND])	0005777 // peroxisome (GO_REF:nd [ND]) /// 0005829 // cytosol (GO_REF:nd [ND]) /// 0009507 // chloroplast (GO_REF:nd [ND])	0046872 // metal ion binding (GO_REF:nd [ND]) /// 0035529 // NADH pyrophosphatase activity (GO_REF:nd [ND])	nudix hydrolase 19, chloroplastic	9.02
Trav_Trans_W41B350_0001216	47.03	19.79	38.42	2.05	0.82	-1.05	-2.44e-06	1	0.87	-1.04	-1.94e-06	1	0.00256	1.89	4.29e-05	0.02	0.72	-1.08	-3.76e-06	1	0.97	1.01	5.01e-07	1	0.00134	1.99	4.54e-05	0.01	0.89	-1.03	-1.32e-06	1	0.00208	1.97	4.49e-05	0.03	0.87	-1.04	-1.82e-06	1	0.000847	-2.05	-4.67e-05	0.01	N/A	1990904 // ribonucleoprotein complex (GO_REF:nd [ND])	0003729 // mRNA binding (GO_REF:nd [ND])	heterogeneous nuclear ribonucleoprotein 1-like	60.68
Trav_Trans_W41B350_0001219	1346.13	359.27	930.1	41.42	4.5e-05	12.81	0.000223	0.00674	1.05e-06	23.82	0.000432	0.000108	1.23e-09	67.91	0.00127	4.31e-08	0.000279	9.31	0.000157	0.00548	0.27	1.86	0.000208	1	0.00431	5.3	0.00104	0.04	0.57	-1.38	-6.63e-05	1	0.06	2.85	0.000834	0.37	0.1	-2.56	-0.000275	1	0.000843	-7.3	-0.00111	0.01	0048268 // clathrin coat assembly (GO_REF:nd [ND])	0016021 // integral component of membrane (GO_REF:nd [ND]) /// 0030136 // clathrin-coated vesicle (GO_REF:nd [ND])	0008375 // acetylglucosaminyltransferase activity (GO_REF:nd [ND]) /// 0030276 // clathrin binding (GO_REF:nd [ND]) /// 0005545 // 1-phosphatidylinositol binding (GO_REF:nd [ND])	Core-2/I-branching beta-16-N-acetylglucosaminyltransferase family protein	22.93
Trav_Trans_W41B350_0001224	92.18	14.28	65.79	2.75	0.46	1.19	7.77e-06	1	0.53	1.16	6.7e-06	1	5.21e-07	3.08	8.48e-05	9.72e-06	0.4	1.21	8.54e-06	1	0.95	-1.02	-1.07e-06	1	2.14e-05	2.59	7.7e-05	0.000459	0.98	1.02	7.64e-07	1	1.88e-05	2.65	7.81e-05	0.000492	0.9	1.04	1.84e-06	1	2.76e-05	-2.55	-7.62e-05	0.000649	0016567 // protein ubiquitination (GO_REF:nd [ND])	0016021 // integral component of membrane (GO_REF:nd [ND])	0004842 // ubiquitin-protein transferase activity (GO_REF:nd [ND]) /// 0016874 // ligase activity (GO_REF:nd [ND])	E3 ubiquitin-protein ligase UPL3	54.84
Trav_Trans_W41B350_0001250	120.94	24.57	77.29	13.64	0.02	3.92	1.5e-05	0.36	0.000781	6.56	2.85e-05	0.02	9.04e-08	21.77	0.000107	2.03e-06	0.00358	5.07	2.09e-05	0.04	0.32	1.67	1.35e-05	1	0.000805	5.55	9.17e-05	0.00978	0.62	1.29	5.93e-06	1	0.02	3.32	7.81e-05	0.13	0.62	-1.29	-7.6e-06	1	0.00384	-4.29	-8.57e-05	0.04	N/A	0016021 // integral component of membrane (GO_REF:nd [ND])	N/A	F-box domain containing protein, expressed	5.4
Trav_Trans_W41B350_0001252	37.65	6.97	25.98	4.66	0.95	-1.02	-5.76e-07	1	0.66	1.12	2.83e-06	1	0.000522	-2.82	-1.55e-05	0.00444	0.4	1.22	5.38e-06	1	0.62	1.15	3.4e-06	1	0.000786	-2.75	-1.49e-05	0.0096	0.36	1.25	5.96e-06	1	0.000186	-3.15	-1.83e-05	0.00347	0.72	1.1	2.56e-06	1	2.31e-05	3.45	2.09e-05	0.000558	0000492 // box C/D snoRNP assembly (GO_REF:nd [ND]) /// 0048254 // snoRNA localization (GO_REF:nd [ND]) /// 0000463 // maturation of LSU-rRNA from tricistronic rRNA transcript (SSU-rRNA, 5.8S rRNA, LSU-rRNA) (GO_REF:nd [ND])	0070761 // pre-snoRNP complex (GO_REF:nd [ND])	0008270 // zinc ion binding (GO_REF:nd [ND])	putative box C/D snoRNA protein SPCC613.07	25.5
Trav_Trans_W41B350_0001259	350.03	62.23	313	14.34	0.000386	3.55	4.95e-05	0.03	0.000174	3.85	5.54e-05	0.00574	1.37e-15	21.36	0.000396	1.71e-13	1.92e-07	6.59	0.000109	1.42e-05	0.82	1.09	5.91e-06	1	2.56e-07	6.02	0.000346	1.01e-05	0.07	1.86	5.92e-05	0.72	8.24e-07	5.54	0.00034	3.32e-05	0.11	1.71	5.33e-05	1	0.000444	-3.24	-0.000287	0.00663	0055085 // transmembrane transport (GO_REF:nd [ND])	0005774 // vacuolar membrane (GO_REF:nd [ND]) /// 0016021 // integral component of membrane (GO_REF:nd [ND])	0005524 // ATP binding (GO_REF:nd [ND]) /// 0042626 // ATPase activity, coupled to transmembrane movement of substances (GO_REF:nd [ND])	multidrug resistance protein associated1	11.06
Trav_Trans_W41B350_0001261	1603.6	477.68	1123.75	14.42	0.00027	7.05	0.000416	0.02	4.55e-06	12.79	0.000811	0.000336	4.87e-08	23.48	0.00155	1.17e-06	0.00323	4.69	0.000254	0.04	0.24	1.82	0.000395	1	0.02	3.33	0.00113	0.13	0.42	-1.5	-0.000162	1	0.23	1.84	0.000735	0.87	0.05	-2.73	-0.000557	1	0.00209	-5.01	-0.00129	0.02	N/A	0016021 // integral component of membrane (GO_REF:nd [ND])	N/A	uncharacterized membrane protein At4g09580	62.71
Trav_Trans_W41B350_0001263	399.21	128.34	324.36	944.14	6.56e-07	148.9	5.95e-05	0.000277	4.47e-11	1021.92	0.00041	4.95e-08	1.15e-09	536.31	0.000215	4.07e-08	5.79e-08	243.84	9.76e-05	5.42e-06	0.00536	6.86	0.000351	1	0.06	3.6	0.000156	0.29	0.46	1.64	3.82e-05	1	0.32	-1.91	-0.000195	1	0.03	-4.19	-0.000313	0.88	0.23	-2.2	-0.000118	0.79	0005975 // carbohydrate metabolic process (GO_REF:nd [ND]) /// 0071555 // cell wall organization (GO_REF:nd [ND])	0005576 // extracellular region (GO_REF:nd [ND])	0004650 // polygalacturonase activity (GO_REF:nd [ND]) /// 0047911 // galacturan 1,4-alpha-galacturonidase activity (GO_REF:nd [ND]) /// 0016829 // lyase activity (GO_REF:nd [ND])	exopolygalacturonase	0.31
Trav_Trans_W41B350_0001271	7100.38	2156.08	4976.06	2494.13	2.05e-11	773.92	0.00136	1.96e-07	9.15e-13	1490.79	0.00262	3.32e-09	1.07e-14	3799.41	0.00669	1.11e-12	6.93e-11	598.5	0.00105	2.75e-08	0.33	1.93	0.00126	1	0.02	4.91	0.00533	0.14	0.7	-1.29	-0.000309	1	0.17	2.55	0.00407	0.7	0.18	-2.49	-0.00157	1	0.00896	-6.35	-0.00564	0.07	0045490 // pectin catabolic process (GO_REF:nd [ND])	N/A	0046872 // metal ion binding (GO_REF:nd [ND]) /// 0030570 // pectate lyase activity (GO_REF:nd [ND])	pectate lyase	0.97
Trav_Trans_W41B350_0001272	76.77	35.82	49.13	7.13	0.02	3.09	1.39e-05	0.41	1.02e-06	10.87	6.57e-05	0.000105	6.01e-07	11.45	6.96e-05	1.11e-05	0.03	2.88	1.25e-05	0.21	0.00515	3.52	5.18e-05	1	0.00354	3.7	5.57e-05	0.03	0.88	-1.07	-1.38e-06	1	0.91	1.05	3.88e-06	1	0.00299	-3.77	-5.32e-05	0.33	0.00203	-3.97	-5.7e-05	0.02	0006508 // proteolysis (GO_REF:nd [ND]) /// 0030163 // protein catabolic process (GO_REF:nd [ND])	N/A	0004190 // aspartic-type endopeptidase activity (GO_REF:nd [ND])	aspartic proteinase CDR1-like	8.2
Trav_Trans_W41B350_0001275	118.4	38.44	93.63	9.84	0.000416	4.93	3.45e-05	0.03	0.00176	4.16	2.77e-05	0.03	1.42e-05	7.31	5.53e-05	0.000186	3.36e-07	10.61	8.43e-05	2.25e-05	0.69	-1.19	-6.79e-06	1	0.35	1.48	2.08e-05	1	0.06	2.15	4.98e-05	0.72	0.18	1.76	2.76e-05	0.74	0.03	2.55	5.66e-05	0.82	0.37	1.45	2.89e-05	1	0006749 // glutathione metabolic process (GO_REF:nd [ND])	0005737 // cytoplasm (GO_REF:nd [ND])	0004364 // glutathione transferase activity (GO_REF:nd [ND])	probable glutathione S-transferase GSTU6	8.93
Trav_Trans_W41B350_0001279	580.53	197.22	445.04	380.74	3.85e-09	182	0.000196	5.56e-06	2.85e-10	293.06	0.000316	2.03e-07	9.18e-12	545.91	0.00059	5.18e-10	1.3e-07	95.06	0.000102	1.03e-05	0.44	1.61	0.00012	1	0.08	3	0.000394	0.38	0.3	-1.91	-9.42e-05	1	0.32	1.86	0.000274	1	0.07	-3.08	-0.000215	1	0.00718	-5.74	-0.000489	0.06	N/A	N/A	0005525 // GTP binding (GO_REF:nd [ND]) /// 0005509 // calcium ion binding (GO_REF:nd [ND])	EH domain-containing protein 1	0.31
Trav_Trans_W41B350_0001282	105.76	38.91	50.79	2.86	0.00669	2.96	4.4e-05	0.22	0.00026	4.41	7.66e-05	0.00787	0.00432	3.16	4.86e-05	0.03	0.49	1.35	7.8e-06	1	0.31	1.49	3.25e-05	1	0.86	1.07	4.52e-06	1	0.05	-2.2	-3.62e-05	0.61	0.4	-1.39	-2.8e-05	1	0.00307	-3.27	-6.88e-05	0.34	0.03	-2.35	-4.08e-05	0.2	0010468 // regulation of gene expression (GO_REF:nd [ND])	0005737 // cytoplasm (GO_REF:nd [ND])	0005524 // ATP binding (GO_REF:nd [ND]) /// 0004707 // MAP kinase activity (GO_REF:nd [ND])	mitogen-activated protein kinase 16	27.46
Trav_Trans_W41B350_0001288	178.59	52.93	129.35	2285.6	8.36e-06	127.8	2.13e-05	0.00188	1.87e-10	975.57	0.000164	1.5e-07	8.16e-09	486.32	8.16e-05	2.35e-07	3.8e-06	149.53	2.5e-05	0.000163	0.00251	7.63	0.000143	1	0.04	3.81	6.03e-05	0.23	0.82	1.17	3.65e-06	1	0.27	-2.01	-8.22e-05	0.92	0.00485	-6.52	-0.000139	0.42	0.07	-3.25	-5.66e-05	0.34	0006096 // glycolytic process (GO_REF:nd [ND]) /// 0009408 // response to heat (GO_REF:nd [ND]) /// 0009409 // response to cold (GO_REF:nd [ND]) /// 0055114 // oxidation-reduction process (GO_REF:nd [ND]) /// 0006006 // glucose metabolic process (GO_REF:nd [ND]) /// 0009651 // response to salt stress (GO_REF:nd [ND]) /// 0034059 // response to anoxia (GO_REF:nd [ND])	0005829 // cytosol (GO_REF:nd [ND]) /// 0032991 // macromolecular complex (GO_REF:nd [ND])	0042301 // phosphate ion binding (GO_REF:nd [ND]) /// 0070403 // NAD+ binding (GO_REF:nd [ND]) /// 0004365 // glyceraldehyde-3-phosphate dehydrogenase (NAD+) (phosphorylating) activity (GO_REF:nd [ND]) /// 0050661 // NADP binding (GO_REF:nd [ND])	glyceraldehyde-3-phosphate dehydrogenase 3, cytosolic	0
Trav_Trans_W41B350_0001296	145.23	17.23	119.17	5.59	0.02	1.9	1.92e-05	0.36	0.00118	2.35	2.87e-05	0.03	2.42e-16	8.31	0.000156	3.53e-14	0.03	1.82	1.75e-05	0.19	0.42	1.23	9.47e-06	1	2.04e-09	4.37	0.000136	1.4e-07	0.87	-1.04	-1.71e-06	1	2.35e-07	3.54	0.000127	1.1e-05	0.33	-1.29	-1.12e-05	1	6.64e-10	-4.56	-0.000138	6.37e-08	N/A	N/A	0003677 // DNA binding (GO_REF:nd [ND])	AT-rich interactive domain-containing protein 2	26.63
Trav_Trans_W41B350_0001301	289.39	50.85	175.79	2.25	0.6	1.16	1.89e-05	1	0.15	1.48	5.73e-05	0.84	3.01e-05	3.15	0.000259	0.000361	0.32	1.31	3.73e-05	1	0.38	1.28	3.84e-05	1	0.000246	2.73	0.00024	0.00364	0.65	1.13	1.84e-05	1	0.00519	2.14	0.000202	0.05	0.66	-1.13	-2e-05	1	0.00126	-2.41	-0.000222	0.02	0016925 // protein sumoylation (GO_REF:nd [ND]) /// 0016567 // protein ubiquitination (GO_REF:nd [ND]) /// 0006511 // ubiquitin-dependent protein catabolic process (GO_REF:nd [ND])	N/A	0005524 // ATP binding (GO_REF:nd [ND]) /// 0061631 // ubiquitin conjugating enzyme activity (GO_REF:nd [ND])	ubiquitin-conjugating enzyme E2 5A	124.29
Trav_Trans_W41B350_0001317	324.31	27.78	274.89	16.71	0.62	1.15	5.09e-06	1	0.15	-1.51	-1.12e-05	0.84	6.92e-20	10.35	0.000313	2.07e-17	0.57	1.17	5.75e-06	1	0.05	-1.74	-1.63e-05	1	3.52e-18	8.98	0.000307	1.73e-15	0.97	1.02	6.53e-07	1	4.31e-24	15.6	0.000324	1.08e-20	0.04	1.77	1.7e-05	0.95	5.69e-18	-8.83	-0.000307	3.77e-15	N/A	N/A	0043565 // sequence-specific DNA binding (GO_REF:nd [ND])	Transcription factor MYB48	49.71
Trav_Trans_W41B350_0001321	51.74	4.79	41.38	4.69	0.63	1.22	2.48e-06	1	0.58	1.25	2.81e-06	1	7.47e-09	5.52	5.18e-05	2.17e-07	0.74	1.13	1.51e-06	1	1	1.02	3.33e-07	1	2.98e-07	4.54	4.93e-05	1.15e-05	0.94	-1.08	-9.73e-07	1	8.35e-07	4.43	4.9e-05	3.36e-05	0.88	-1.1	-1.31e-06	1	1.43e-07	-4.88	-5.03e-05	7.06e-06	0000122 // negative regulation of transcription from RNA polymerase II promoter (GO_REF:nd [ND]) /// 0032259 // methylation (GO_REF:nd [ND]) /// 0034721 // histone H3-K4 demethylation, trimethyl-H3-K4-specific (GO_REF:nd [ND])	0035097 // histone methyltransferase complex (GO_REF:nd [ND])	0008168 // methyltransferase activity (GO_REF:nd [ND]) /// 0003682 // chromatin binding (GO_REF:nd [ND]) /// 0035064 // methylated histone binding (GO_REF:nd [ND]) /// 0001227 // transcriptional repressor activity, RNA polymerase II transcription regulatory region sequence-specific binding (GO_REF:nd [ND]) /// 0034647 // histone demethylase activity (H3-trimethyl-K4 specific) (GO_REF:nd [ND])	Putative lysine-specific demethylase JMJ16	16.49
Trav_Trans_W41B350_0001334	325.67	24.79	228.75	8.99	0.56	1.26	6.08e-06	1	0.2	1.66	1.56e-05	0.99	3.23e-10	13.11	0.000285	1.31e-08	0.01	2.62	3.83e-05	0.11	0.49	1.32	9.49e-06	1	6e-09	10.42	0.000279	3.67e-07	0.06	2.09	3.22e-05	0.69	1.7e-07	7.9	0.00027	8.24e-06	0.24	1.58	2.27e-05	1	2.45e-05	-5	-0.000247	0.000586	0055085 // transmembrane transport (GO_REF:nd [ND])	0016021 // integral component of membrane (GO_REF:nd [ND])	N/A	auxin Efflux Carrier family protein isoform X1	28.74
Trav_Trans_W41B350_0001341	189.34	47.98	120.79	3.04	0.56	1.2	1.13e-05	1	0.36	1.33	1.87e-05	1	1.69e-05	3.82	0.000159	0.000216	0.1	1.66	3.69e-05	0.49	0.75	1.11	7.42e-06	1	0.000185	3.18	0.000147	0.00287	0.3	1.38	2.56e-05	1	0.000683	2.87	0.00014	0.01	0.49	1.24	1.81e-05	1	0.00586	-2.31	-0.000122	0.05	0006355 // regulation of transcription, DNA-templated (GO_REF:nd [ND])	N/A	0003700 // transcription factor activity, sequence-specific DNA binding (GO_REF:nd [ND]) /// 0043565 // sequence-specific DNA binding (GO_REF:nd [ND])	AP2-domain DRE binding factor DBF1	121.64
Trav_Trans_W41B350_0001343	121.66	10.92	113.51	10.44	0.02	2.16	1.15e-05	0.38	0.000217	3.2	2.17e-05	0.00681	9.43e-20	15.83	0.000147	2.73e-17	0.14	1.67	6.63e-06	0.59	0.2	1.48	1.02e-05	1	2.3e-12	7.31	0.000135	3.14e-10	0.42	-1.3	-4.88e-06	1	7.47e-09	4.95	0.000125	5.33e-07	0.04	-1.91	-1.51e-05	0.9	6.95e-15	-9.47	-0.00014	2.31e-12	0005975 // carbohydrate metabolic process (GO_REF:nd [ND])	0009570 // chloroplast stroma (GO_REF:nd [ND])	0005509 // calcium ion binding (GO_REF:nd [ND]) /// 0004556 // alpha-amylase activity (GO_REF:nd [ND]) /// 0103025	alpha-amylase 3, chloroplastic	15.16
Trav_Trans_W41B350_0001348	250.2	15.04	221.01	11.88	0.01	2.26	2.1e-05	0.32	0.00239	2.7	2.84e-05	0.04	9.92e-18	17.65	0.000278	1.91e-15	0.00204	2.7	2.84e-05	0.03	0.58	1.2	7.36e-06	1	5.63e-11	7.82	0.000257	5.68e-09	0.58	1.2	7.4e-06	1	1.63e-09	6.54	0.00025	1.4e-07	1	1	3.76e-08	1	1.26e-09	-6.53	-0.00025	1.12e-07	N/A	N/A	0008270 // zinc ion binding (GO_REF:nd [ND]) /// 0003676 // nucleic acid binding (GO_REF:nd [ND]) /// 0016874 // ligase activity (GO_REF:nd [ND])	DWNN domain a CCHC-type zinc finger	18.55
Trav_Trans_W41B350_0001384	61.36	6.38	42.03	7.18	0.54	1.26	2.47e-06	1	0.92	-1.09	-7.95e-07	1	1.25e-08	6.27	5e-05	3.42e-07	0.78	1.15	1.42e-06	1	0.42	-1.38	-3.27e-06	1	4.02e-07	4.97	4.75e-05	1.5e-05	0.8	-1.1	-1.05e-06	1	1.25e-08	6.84	5.07e-05	8.36e-07	0.64	1.26	2.22e-06	1	1.22e-07	-5.45	-4.85e-05	6.15e-06	0035335 // peptidyl-tyrosine dephosphorylation (GO_REF:nd [ND])	0005829 // cytosol (GO_REF:nd [ND])	0004725 // protein tyrosine phosphatase activity (GO_REF:nd [ND])	paladin isoform X3	13.33
Trav_Trans_W41B350_0001385	76.27	11	57.9	3.04	0.26	1.36	8.34e-06	1	0.13	1.52	1.23e-05	0.76	6.23e-09	4.42	8.02e-05	1.85e-07	0.08	1.57	1.34e-05	0.43	0.68	1.12	3.95e-06	1	2.75e-06	3.26	7.19e-05	7.94e-05	0.57	1.16	5.07e-06	1	2.77e-05	2.9	6.79e-05	0.000688	0.91	1.03	1.12e-06	1	3.21e-05	-2.81	-6.68e-05	0.000736	0009094 // L-phenylalanine biosynthetic process (GO_REF:nd [ND])	0009570 // chloroplast stroma (GO_REF:nd [ND])	0004664 // prephenate dehydratase activity (GO_REF:nd [ND]) /// 0004106 // chorismate mutase activity (GO_REF:nd [ND]) /// 0047769 // arogenate dehydratase activity (GO_REF:nd [ND])	Arogenate dehydratase/prephenate dehydratase 2 chloroplastic	26.27
Trav_Trans_W41B350_0001386	50.51	23.02	37.09	3.21	0.00118	2.81	2.52e-05	0.07	4.66e-07	4.91	5.43e-05	5.73e-05	1.02e-05	4.02	4.19e-05	0.000139	0.000135	3.3	3.2e-05	0.00304	0.06	1.75	2.91e-05	1	0.23	1.43	1.68e-05	0.79	0.59	1.18	6.84e-06	1	0.51	-1.22	-1.23e-05	1	0.17	-1.49	-2.23e-05	1	0.51	-1.22	-9.95e-06	1	0036377 // arbuscular mycorrhizal association (GO_REF:nd [ND]) /// 0080167 // response to karrikin (GO_REF:nd [ND])	0005737 // cytoplasm (GO_REF:nd [ND])	0016787 // hydrolase activity (GO_REF:nd [ND])	probable esterase D14L	11.75
Trav_Trans_W41B350_0001387	68.53	19.14	42.08	3437.8	0.000349	55.89	7.23e-06	0.03	2.53e-08	256.16	3.36e-05	5.74e-06	4.95e-10	438.88	5.77e-05	1.93e-08	6.35e-05	76.79	9.99e-06	0.00165	0.00983	4.58	2.64e-05	1	0.000504	7.85	5.05e-05	0.00662	0.64	1.37	2.75e-06	1	0.32	1.71	2.41e-05	1	0.04	-3.34	-2.36e-05	0.9	0.00232	-5.72	-4.77e-05	0.03	1902600 // hydrogen ion transmembrane transport (GO_REF:nd [ND]) /// 0034219 // carbohydrate transmembrane transport (GO_REF:nd [ND])	0005887 // integral component of plasma membrane (GO_REF:nd [ND])	0005351 // sugar:proton symporter activity (GO_REF:nd [ND])	sugar carrier protein C-like	0.04
Trav_Trans_W41B350_0001397	438.97	78.01	282.86	4.28	0.44	1.21	4.34e-05	1	0.38	1.24	5.05e-05	1	0.00697	-1.98	-0.000103	0.04	0.07	1.55	0.000114	0.4	0.91	1.03	7.16e-06	1	0.00061	-2.39	-0.000146	0.00776	0.31	1.28	7.07e-05	1	0.000424	-2.46	-0.000153	0.00688	0.37	1.25	6.36e-05	1	1.13e-05	3.06	0.000217	0.0003	0009416 // response to light stimulus (GO_REF:nd [ND]) /// 0022900 // electron transport chain (GO_REF:nd [ND])	0009570 // chloroplast stroma (GO_REF:nd [ND])	0009055 // electron carrier activity (GO_REF:nd [ND]) /// 0046872 // metal ion binding (GO_REF:nd [ND]) /// 0051537 // 2 iron, 2 sulfur cluster binding (GO_REF:nd [ND]) /// 0005515 // protein binding (GO_REF:nd [ND])	ferredoxin-3, chloroplastic	174.82
Trav_Trans_W41B350_0001401	182.2	73.91	117.17	82.22	3.9e-08	51.15	6.55e-05	3.33e-05	1.37e-10	113.21	0.000147	1.19e-07	7.18e-11	123.63	0.00016	3.33e-09	2.23e-06	28.09	3.54e-05	0.000106	0.14	2.21	8.1e-05	1	0.1	2.42	9.46e-05	0.45	0.27	-1.82	-3.01e-05	1	0.87	1.09	1.36e-05	1	0.01	-4.03	-0.000111	0.6	0.00789	-4.4	-0.000125	0.07	N/A	N/A	0003676 // nucleic acid binding (GO_REF:nd [ND])	Alba DNA/RNA-binding protein	0.21
Trav_Trans_W41B350_0001409	48.35	15.49	31.37	56.58	6e-05	18.12	9.98e-06	0.00831	6.22e-10	69.33	3.99e-05	3.38e-07	2.69e-08	47.27	2.7e-05	6.85e-07	0.000422	13.7	7.41e-06	0.00768	0.0062	3.83	2.99e-05	1	0.05	2.61	1.7e-05	0.28	0.56	-1.32	-2.58e-06	1	0.43	-1.47	-1.29e-05	1	0.000903	-5.06	-3.24e-05	0.18	0.01	-3.45	-1.96e-05	0.09	0043086 // negative regulation of catalytic activity (GO_REF:nd [ND])	N/A	0004857 // enzyme inhibitor activity (GO_REF:nd [ND])	pectinesterase inhibitor-like	0
Trav_Trans_W41B350_0001415	237.1	107.57	192.51	9.63	0.000688	6.08	9.89e-05	0.05	0.000121	7.93	0.000135	0.00429	0.57	1.36	7.01e-06	1	2.53e-05	9.91	0.000173	0.000775	0.6	1.3	3.6e-05	1	0.00432	-4.47	-9.19e-05	0.04	0.33	1.63	7.45e-05	1	0.000886	-5.83	-0.000128	0.01	0.65	1.25	3.85e-05	1	0.000207	7.29	0.000166	0.00353	0009851 // auxin biosynthetic process (GO_REF:nd [ND]) /// 0009688 // abscisic acid biosynthetic process (GO_REF:nd [ND]) /// 0022900 // electron transport chain (GO_REF:nd [ND])	0005737 // cytoplasm (GO_REF:nd [ND])	0009055 // electron carrier activity (GO_REF:nd [ND]) /// 0050302 // indole-3-acetaldehyde oxidase activity (GO_REF:nd [ND]) /// 0071949 // FAD binding (GO_REF:nd [ND]) /// 0005506 // iron ion binding (GO_REF:nd [ND]) /// 0051537 // 2 iron, 2 sulfur cluster binding (GO_REF:nd [ND]) /// 0043546 // molybdopterin cofactor binding (GO_REF:nd [ND])	Indole-3-acetaldehyde oxidase	6.16
Trav_Trans_W41B350_0001432	158.41	8.86	137.13	13.79	0.2	1.59	5.23e-06	1	0.1	1.81	7.16e-06	0.66	6.38e-22	20.13	0.000169	2.6e-19	0.12	1.74	6.52e-06	0.55	0.78	1.14	1.93e-06	1	1.96e-17	12.64	0.000164	7.81e-15	0.83	1.09	1.29e-06	1	1.1e-15	11.12	0.000162	4.41e-13	0.95	-1.04	-6.32e-07	1	2.01e-16	-11.58	-0.000163	9.09e-14	0019433 // triglyceride catabolic process (GO_REF:nd [ND])	0016021 // integral component of membrane (GO_REF:nd [ND])	0004806 // triglyceride lipase activity (GO_REF:nd [ND])	triacylglycerol lipase SDP1-like	13.35
Trav_Trans_W41B350_0001443	43.76	11.07	31.79	2.06	0.44	1.2	6.29e-06	1	0.49	1.19	5.96e-06	1	0.000184	2.33	4.24e-05	0.00179	0.93	1.02	6.6e-07	1	1	-1.01	-3.25e-07	1	0.00301	1.94	3.61e-05	0.03	0.52	-1.17	-5.63e-06	1	0.00339	1.96	3.64e-05	0.04	0.57	-1.16	-5.3e-06	1	0.000302	-2.28	-4.17e-05	0.00482	0018105 // peptidyl-serine phosphorylation (GO_REF:nd [ND]) /// 0006897 // endocytosis (GO_REF:nd [ND]) /// 0018107 // peptidyl-threonine phosphorylation (GO_REF:nd [ND])	0005737 // cytoplasm (GO_REF:nd [ND])	0005524 // ATP binding (GO_REF:nd [ND]) /// 0004674 // protein serine/threonine kinase activity (GO_REF:nd [ND])	casein kinase 1-like protein HD16	43.72
Trav_Trans_W41B350_0001450	1078.51	64.46	879.22	9.18	0.16	-1.47	-4.82e-05	1	0.7	-1.11	-1.5e-05	1	3.8e-13	7.89	0.00104	2.85e-11	0.92	1.03	3.93e-06	1	0.31	1.32	3.32e-05	1	5.23e-17	11.61	0.00109	1.9e-14	0.13	1.51	5.21e-05	0.96	4.42e-14	8.77	0.00105	1.16e-11	0.63	1.14	1.9e-05	1	7.15e-13	-7.69	-0.00103	1.45e-10	0006971 // hypotonic response (GO_REF:nd [ND]) /// 0009267 // cellular response to starvation (GO_REF:nd [ND]) /// 0045893 // positive regulation of transcription, DNA-templated (GO_REF:nd [ND]) /// 2000693 // positive regulation of seed maturation (GO_REF:nd [ND])	N/A	0003700 // transcription factor activity, sequence-specific DNA binding (GO_REF:nd [ND]) /// 0043565 // sequence-specific DNA binding (GO_REF:nd [ND]) /// 0044212 // transcription regulatory region DNA binding (GO_REF:nd [ND]) /// 0046982 // protein heterodimerization activity (GO_REF:nd [ND])	ocs element-binding factor 1	218.62
Trav_Trans_W41B350_0001452	20.19	7.93	15	11.2	0.00883	4.42	4.52e-06	0.26	4.79e-05	9.32	1.1e-05	0.00208	0.02	4.13	4.13e-06	0.12	3.55e-06	11.4	1.37e-05	0.000154	0.1	2.11	6.47e-06	1	1	-1.07	-3.9e-07	1	0.03	2.58	9.22e-06	0.47	0.08	-2.26	-6.86e-06	0.42	0.66	1.22	2.75e-06	1	0.02	2.76	9.61e-06	0.14	0015074 // DNA integration (GO_REF:nd [ND]) /// 0090305 // nucleic acid phosphodiester bond hydrolysis (GO_REF:nd [ND])	0000943 // retrotransposon nucleocapsid (GO_REF:nd [ND])	0003676 // nucleic acid binding (GO_REF:nd [ND]) /// 0004527 // exonuclease activity (GO_REF:nd [ND])	retrotransposon protein, putative, Ty1-copia subclass	1.1
Trav_Trans_W41B350_0001454	136.2	54.87	84.84	2.91	0.00544	2.51	5.49e-05	0.19	9.18e-06	4.46	0.000126	0.000571	0.02	2.22	4.46e-05	0.08	0.00151	2.87	6.83e-05	0.02	0.07	1.78	7.14e-05	1	0.72	-1.13	-1.03e-05	1	0.68	1.15	1.33e-05	1	0.03	-2.01	-8.18e-05	0.23	0.17	-1.55	-5.81e-05	1	0.44	1.29	2.37e-05	1	0055085 // transmembrane transport (GO_REF:nd [ND])	0016021 // integral component of membrane (GO_REF:nd [ND])	N/A	SPX domain-containing membrane protein	34.17
Trav_Trans_W41B350_0001462	9.38	0.77	8.57	6.87	0.07	2.74	2.28e-06	0.88	0.11	2.61	2.11e-06	0.68	1.02e-06	9.22	1.08e-05	1.78e-05	0.36	1.83	1.09e-06	1	1	-1.05	-1.68e-07	1	0.00126	3.37	8.5e-06	0.01	0.51	-1.5	-1.19e-06	1	0.0024	3.53	8.67e-06	0.03	0.65	-1.43	-1.02e-06	1	4.46e-05	-5.04	-9.69e-06	0.000974	0015074 // DNA integration (GO_REF:nd [ND])	N/A	0008270 // zinc ion binding (GO_REF:nd [ND]) /// 0003676 // nucleic acid binding (GO_REF:nd [ND])	retrotransposon protein, putative, unclassified	1.72
Trav_Trans_W41B350_0001476	316.14	141.75	254.86	9.5	0.00206	4.37	8.34e-05	0.1	7.1e-06	9.12	0.000201	0.00047	1.71e-07	13.96	0.000321	3.6e-06	0.000715	5.04	0.0001	0.01	0.11	2.09	0.000118	1	0.01	3.2	0.000238	0.09	0.76	1.15	1.67e-05	1	0.34	1.53	0.00012	1	0.19	-1.81	-0.000101	1	0.03	-2.77	-0.000221	0.17	0030148 // sphingolipid biosynthetic process (GO_REF:nd [ND]) /// 0055114 // oxidation-reduction process (GO_REF:nd [ND])	0016021 // integral component of membrane (GO_REF:nd [ND]) /// 0005789 // endoplasmic reticulum membrane (GO_REF:nd [ND])	0004497 // monooxygenase activity (GO_REF:nd [ND]) /// 0005506 // iron ion binding (GO_REF:nd [ND]) /// 0000170 // sphingosine hydroxylase activity (GO_REF:nd [ND])	sphinganine C4-monooxygenase 1-like	18.59
Trav_Trans_W41B350_0001488	206.44	32.85	121	3.2	0.00451	3.67	0.000121	0.17	0.00391	3.77	0.000126	0.06	0.00564	3.56	0.000116	0.03	0.01	3.12	9.66e-05	0.11	0.96	1.03	4.26e-06	1	0.95	-1.03	-5.11e-06	1	0.72	-1.18	-2.49e-05	1	0.91	-1.06	-9.37e-06	1	0.68	-1.21	-2.92e-05	1	0.77	-1.14	-1.98e-05	1	0061615 // glycolytic process through fructose-6-phosphate (GO_REF:nd [ND]) /// 0006002 // fructose 6-phosphate metabolic process (GO_REF:nd [ND])	0005737 // cytoplasm (GO_REF:nd [ND])	0003872 // 6-phosphofructokinase activity (GO_REF:nd [ND]) /// 0005524 // ATP binding (GO_REF:nd [ND]) /// 0046872 // metal ion binding (GO_REF:nd [ND])	ATP-dependent 6-phosphofructokinase 6-like	21.3
Trav_Trans_W41B350_0001493	118.13	32.99	101.03	3.52	1	1	3.87e-08	1	0.25	-1.3	-1.53e-05	1	4.64e-06	2.59	0.000105	6.85e-05	0.18	-1.34	-1.69e-05	0.72	0.25	-1.3	-1.53e-05	1	4.64e-06	2.59	0.000105	0.000124	0.18	-1.35	-1.69e-05	1	2.28e-08	3.37	0.00012	1.42e-06	0.9	-1.03	-1.62e-06	1	5.23e-09	-3.49	-0.000122	3.92e-07	N/A	0016021 // integral component of membrane (GO_REF:nd [ND])	N/A	Putative CRAL/TRIO domain containing, Sec14p-like phosphatidylinositol transfer family protein	87.7
Trav_Trans_W41B350_0001499	35.62	7.3	27.41	2.62	0.76	1.1	1.98e-06	1	0.81	1.08	1.59e-06	1	5.62e-05	2.72	3.42e-05	0.000626	0.37	-1.29	-4.49e-06	1	1	-1.02	-3.9e-07	1	0.000293	2.47	3.22e-05	0.0042	0.21	-1.42	-6.47e-06	1	0.000327	2.52	3.26e-05	0.00556	0.25	-1.4	-6.08e-06	1	1.06e-06	-3.52	-3.86e-05	4.01e-05	0016036 // cellular response to phosphate starvation (GO_REF:nd [ND])	0070545 // PeBoW complex (GO_REF:nd [ND]) /// 0030687 // preribosome, large subunit precursor (GO_REF:nd [ND])	N/A	F-box/WD-40 repeat-containing protein At5g21040	24.71
Trav_Trans_W41B350_0001505	136.4	21.12	94.61	6.86	0.17	1.36	2.34e-05	1	0.11	1.45	2.89e-05	0.69	5.05e-06	-3.33	-4.51e-05	7.39e-05	0.07	1.52	3.32e-05	0.38	0.81	1.06	5.5e-06	1	7.01e-09	-4.54	-6.85e-05	4.22e-07	0.65	1.11	9.79e-06	1	2.38e-09	-4.83	-7.4e-05	1.95e-07	0.86	1.05	4.29e-06	1	4.86e-10	5.05	7.83e-05	4.88e-08	0006096 // glycolytic process (GO_REF:nd [ND]) /// 0002237 // response to molecule of bacterial origin (GO_REF:nd [ND]) /// 0009408 // response to heat (GO_REF:nd [ND]) /// 0009416 // response to light stimulus (GO_REF:nd [ND]) /// 0006094 // gluconeogenesis (GO_REF:nd [ND]) /// 0009749 // response to glucose (GO_REF:nd [ND]) /// 1903862 // positive regulation of oxidative phosphorylation (GO_REF…	0005829 // cytosol (GO_REF:nd [ND])	0005524 // ATP binding (GO_REF:nd [ND]) /// 0004618 // phosphoglycerate kinase activity (GO_REF:nd [ND]) /// 0043531 // ADP binding (GO_REF:nd [ND])	phosphoglycerate kinase, cytosolic	76.72
Trav_Trans_W41B350_0001507	1181.5	502.2	715.29	33.07	0.14	2.27	0.000258	1	0.01	4.19	0.000648	0.15	0.000532	-8.01	-0.000178	0.00452	0.03	3.49	0.000506	0.2	0.27	1.84	0.00039	1	4.08e-06	-18.19	-0.000436	0.000111	0.44	1.54	0.000247	1	8e-08	-33.56	-0.000826	4.26e-06	0.74	-1.2	-0.000142	1	2.63e-07	27.94	0.000683	1.19e-05	0015979 // photosynthesis (GO_REF:nd [ND])	0016021 // integral component of membrane (GO_REF:nd [ND]) /// 0009538 // photosystem I reaction center (GO_REF:nd [ND]) /// 0009535 // chloroplast thylakoid membrane (GO_REF:nd [ND])	N/A	photosystem I reaction center subunit XI, chloroplastic	99.89
Trav_Trans_W41B350_0001509	333.35	147.16	209.38	46.98	0.02	3.92	9.59e-05	0.42	0.00207	6.28	0.000173	0.04	0.00478	-6.16	-2.75e-05	0.03	0.00227	6.16	0.000169	0.03	0.4	1.6	7.74e-05	1	2.43e-06	-24.16	-0.000123	7.1e-05	0.42	1.57	7.34e-05	1	1.27e-07	-38.69	-0.000201	6.39e-06	0.97	-1.02	-4.02e-06	1	1.43e-07	37.93	0.000197	7.07e-06	0055114 // oxidation-reduction process (GO_REF:nd [ND])	0016021 // integral component of membrane (GO_REF:nd [ND])	0016655 // oxidoreductase activity, acting on NAD(P)H, quinone or similar compound as acceptor (GO_REF:nd [ND])	NAD(P)H-quinone oxidoreductase subunit L, chloroplastic	11.16
Trav_Trans_W41B350_0001510	183.95	53.67	147.47	6.8	0.000924	3.64	5.53e-05	0.06	6.45e-05	4.84	8.04e-05	0.00261	9.33e-09	10.26	0.000194	2.64e-07	0.00174	3.39	5e-05	0.02	0.44	1.33	2.52e-05	1	0.00532	2.82	0.000139	0.05	0.86	-1.07	-5.25e-06	1	0.04	2.12	0.000113	0.27	0.34	-1.43	-3.04e-05	1	0.00307	-3.03	-0.000144	0.03	N/A	N/A	0016740 // transferase activity (GO_REF:nd [ND])	Phosphatidylinositol N-acetyglucosaminlytransferase subunit P-related	21.46
Trav_Trans_W41B350_0001516	42.94	11.27	26.63	3.68	0.03	2.11	1.01e-05	0.53	0.44	1.39	3.57e-06	1	2.03e-06	4.96	3.6e-05	3.27e-05	0.00294	2.76	1.6e-05	0.04	0.24	-1.51	-6.49e-06	1	0.00672	2.35	2.6e-05	0.06	0.42	1.31	5.96e-06	1	0.000162	3.56	3.24e-05	0.00308	0.05	1.98	1.25e-05	0.99	0.05	-1.8	-2e-05	0.28	N/A	0016021 // integral component of membrane (GO_REF:nd [ND])	N/A	uncharacterized membrane protein At3g27390	9.54
Trav_Trans_W41B350_0001529	468.37	141.91	387.37	9.96	0.000377	4.46	0.000122	0.03	1.77e-05	6.27	0.000186	0.000953	9.95e-10	15.6	0.000517	3.58e-08	0.000504	4.31	0.000117	0.00887	0.4	1.41	6.39e-05	1	0.00218	3.5	0.000394	0.02	0.94	-1.03	-5.24e-06	1	0.02	2.49	0.00033	0.18	0.35	-1.45	-6.92e-05	1	0.00167	-3.62	-0.000399	0.02	0055114 // oxidation-reduction process (GO_REF:nd [ND]) /// 0045454 // cell redox homeostasis (GO_REF:nd [ND]) /// 0006662 // glycerol ether metabolic process (GO_REF:nd [ND])	0005737 // cytoplasm (GO_REF:nd [ND])	0015035 // protein disulfide oxidoreductase activity (GO_REF:nd [ND])	thioredoxin H4-2	44.55
Trav_Trans_W41B350_0001541	296.13	14.29	211.08	7.86	0.83	1.07	2.78e-06	1	0.95	1.03	9.58e-07	1	5.04e-13	7.59	0.000251	3.67e-11	0.45	-1.26	-7.83e-06	1	0.91	-1.05	-1.82e-06	1	3.11e-12	7.07	0.000248	4.11e-10	0.31	-1.35	-1.06e-05	1	1.83e-12	7.4	0.00025	3.39e-10	0.42	-1.29	-8.79e-06	1	4.42e-15	-9.56	-0.000259	1.55e-12	0032259 // methylation (GO_REF:nd [ND]) /// 0055114 // oxidation-reduction process (GO_REF:nd [ND]) /// 0046208 // spermine catabolic process (GO_REF:nd [ND]) /// 1903602 // thermospermine catabolic process (GO_REF:nd [ND]) /// 0046203 // spermidine catabolic process (GO_REF:nd [ND])	0005777 // peroxisome (GO_REF:nd [ND])	0052901 // spermine:oxygen oxidoreductase (spermidine-forming) activity (GO_REF:nd [ND]) /// 0008168 // methyltransferase activity (GO_REF:nd [ND]) /// 0052894 // norspermine:oxygen oxidoreductase activity (GO_REF:nd [ND]) /// 0052903 // N1-acetylspermine:oxygen oxidoreductase (3-acetamidopropanal-forming) activity (GO_REF:nd [ND]) /// 0050660 // flavin adenine dinucleotide binding (GO_REF:nd [ND…	lysine-specific histone demethylase 1	33.75
Trav_Trans_W41B350_0001554	7.78	1.34	6.55	2.27	0.76	1.18	9.36e-07	1	0.65	1.24	1.31e-06	1	0.00328	2.66	8.84e-06	0.02	0.55	1.26	1.39e-06	1	1	1.06	3.69e-07	1	0.01	2.26	7.9e-06	0.09	1	1.07	4.54e-07	1	0.03	2.13	7.53e-06	0.19	1	1.01	8.48e-08	1	0.02	-2.11	-7.44e-06	0.13	N/A	N/A	0016787 // hydrolase activity (GO_REF:nd [ND])	alpha/beta-Hydrolases superfamily protein	6.13
Trav_Trans_W41B350_0001556	154.81	45.16	109.55	5.29	0.000546	4.1	6.57e-05	0.04	9.82e-06	6.26	0.000111	0.000602	0.000354	4.34	7.08e-05	0.00316	2.27e-05	5.75	0.000101	0.000707	0.27	1.53	4.56e-05	1	0.88	1.06	5.13e-06	1	0.38	1.4	3.49e-05	1	0.34	-1.44	-4.05e-05	1	0.83	-1.09	-1.07e-05	1	0.47	1.32	2.97e-05	1	0042948 // salicin transport (GO_REF:nd [ND]) /// 0009846 // pollen germination (GO_REF:nd [ND]) /// 0015770 // sucrose transport (GO_REF:nd [ND]) /// 0015768 // maltose transport (GO_REF:nd [ND])	0005887 // integral component of plasma membrane (GO_REF:nd [ND])	0042950 // salicin transmembrane transporter activity (GO_REF:nd [ND]) /// 0008506 // sucrose:proton symporter activity (GO_REF:nd [ND]) /// 0005364 // maltose:proton symporter activity (GO_REF:nd [ND])	sucrose transporter	11.03
Trav_Trans_W41B350_0001559	4617.12	1481.78	2952.24	2101.73	5.38e-11	1307.12	0.00166	2.58e-07	1.38e-11	1821.98	0.00232	1.94e-08	1.46e-12	3150.7	0.00401	9.62e-11	1.48e-09	581.59	0.000739	3e-07	0.65	1.39	0.000656	1	0.23	2.41	0.00235	0.78	0.27	-2.25	-0.000924	1	0.45	1.73	0.00169	1	0.12	-3.13	-0.00158	1	0.03	-5.42	-0.00327	0.17	0009058 // biosynthetic process (GO_REF:nd [ND])	N/A	0008270 // zinc ion binding (GO_REF:nd [ND]) /// 0016740 // transferase activity (GO_REF:nd [ND]) /// 0030170 // pyridoxal phosphate binding (GO_REF:nd [ND])	alanine amino transferase8	0.79
Trav_Trans_W41B350_0001593	28.25	6.15	20.26	11.15	0.001	6.92	1.04e-05	0.06	3.86e-07	16.06	2.65e-05	4.98e-05	0.000168	9.21	1.45e-05	0.00164	0.12	2.93	3.4e-06	0.57	0.07	2.32	1.61e-05	1	0.57	1.33	4.03e-06	1	0.08	-2.36	-7.02e-06	0.8	0.23	-1.74	-1.2e-05	0.87	0.000532	-5.47	-2.31e-05	0.14	0.02	-3.14	-1.1e-05	0.15	N/A	0016021 // integral component of membrane (GO_REF:nd [ND])	N/A	hypothetical protein SORBI_3003G433400	0.09
Trav_Trans_W41B350_0001595	56.32	7.95	33.04	2.32	0.4	1.22	6.91e-06	1	0.93	1.03	1.02e-06	1	0.000509	2.27	3.92e-05	0.00435	0.89	-1.04	-1.19e-06	1	0.5	-1.19	-5.89e-06	1	0.0076	1.86	3.23e-05	0.06	0.33	-1.27	-8.1e-06	1	0.00126	2.2	3.82e-05	0.02	0.79	-1.07	-2.21e-06	1	0.000312	-2.37	-4.04e-05	0.00494	0048509 // regulation of meristem development (GO_REF:nd [ND]) /// 0010271 // regulation of chlorophyll catabolic process (GO_REF:nd [ND]) /// 0042742 // defense response to bacterium (GO_REF:nd [ND]) /// 0009651 // response to salt stress (GO_REF:nd [ND]) /// 0023014 // signal transduction by protein phosphorylation (GO_REF:nd [ND]) /// 0010150 // leaf senescence (GO_REF:nd [ND]) /// 0034757 // …	0016021 // integral component of membrane (GO_REF:nd [ND]) /// 0005886 // plasma membrane (GO_REF:nd [ND])	0000155 // phosphorelay sensor kinase activity (GO_REF:nd [ND]) /// 0042562 // hormone binding (GO_REF:nd [ND]) /// 0009885 // transmembrane histidine kinase cytokinin receptor activity (GO_REF:nd [ND]) /// 0043424 // protein histidine kinase binding (GO_REF:nd [ND])	histidine kinase2	47.33
Trav_Trans_W41B350_0001597	104.81	45.89	74.88	6.27	0.01	2.5	3.52e-05	0.32	0.00107	3.35	5.53e-05	0.02	0.47	-1.36	-6.23e-06	1	0.000951	3.38	5.59e-05	0.01	0.41	1.34	2.01e-05	1	0.00169	-3.4	-4.14e-05	0.02	0.4	1.35	2.08e-05	1	9.92e-05	-4.56	-6.15e-05	0.00202	0.99	1.01	6.53e-07	1	8.67e-05	4.6	6.22e-05	0.0017	0006783 // heme biosynthetic process (GO_REF:nd [ND])	0009507 // chloroplast (GO_REF:nd [ND])	0004325 // ferrochelatase activity (GO_REF:nd [ND])	Ferrochelatase-2, chloroplastic	29.9
Trav_Trans_W41B350_0001611	587.69	82.18	406.29	4.44	0.06	1.91	8.77e-05	0.82	0.00701	2.56	0.00015	0.1	8.72e-08	7.01	0.000577	1.97e-06	0.54	1.24	2.34e-05	1	0.4	1.34	6.21e-05	1	0.000213	3.66	0.00049	0.00322	0.21	-1.54	-6.43e-05	1	0.00365	2.74	0.000428	0.04	0.04	-2.06	-0.000126	0.91	1.48e-06	-5.64	-0.000554	5.31e-05	N/A	N/A	0003723 // RNA binding (GO_REF:nd [ND])	Protein MEI2-like 1	130.6
Trav_Trans_W41B350_0001613	169.63	9.52	117.54	3.89	0.32	1.29	1.09e-05	1	0.25	1.35	1.34e-05	1	2.39e-10	4.99	0.000152	9.95e-09	0.84	1.05	2.03e-06	1	0.88	1.05	2.5e-06	1	6.78e-08	3.88	0.000141	3.13e-06	0.45	-1.22	-8.9e-06	1	2.19e-07	3.69	0.000138	1.03e-05	0.36	-1.29	-1.14e-05	1	8.85e-10	-4.74	-0.00015	8.23e-08	N/A	N/A	0005524 // ATP binding (GO_REF:nd [ND])	AAA-type ATPase family protein	51.74
Trav_Trans_W41B350_0001628	410.61	32.46	319.06	6.19	0.31	-1.43	-2.27e-05	1	0.84	1.07	5.49e-06	1	4.02e-07	6.21	0.000395	7.73e-06	0.19	1.57	4.29e-05	0.76	0.23	1.53	2.82e-05	1	3.79e-09	8.86	0.000418	2.44e-07	0.02	2.23	6.56e-05	0.42	1.11e-06	5.79	0.00039	4.3e-05	0.28	1.46	3.74e-05	1	8.91e-05	-3.97	-0.000352	0.00174	0005975 // carbohydrate metabolic process (GO_REF:nd [ND]) /// 0006952 // defense response (GO_REF:nd [ND])	0046658 // anchored component of plasma membrane (GO_REF:nd [ND])	0042973 // glucan endo-1,3-beta-D-glucosidase activity (GO_REF:nd [ND])	glucan endo-1,3-beta-glucosidase	102.6
Trav_Trans_W41B350_0001630	145.64	59.54	102.45	447.42	7.5e-08	119.71	3.67e-05	5.43e-05	4.57e-10	269.9	8.31e-05	2.72e-07	1.77e-11	444.42	0.000137	9.39e-10	3.09e-07	95.15	2.91e-05	2.1e-05	0.16	2.25	4.64e-05	1	0.03	3.71	0.0001	0.16	0.7	-1.26	-7.59e-06	1	0.38	1.65	5.39e-05	1	0.08	-2.84	-5.4e-05	1	0.0096	-4.67	-0.000108	0.08	0018105 // peptidyl-serine phosphorylation (GO_REF:nd [ND]) /// 0035556 // intracellular signal transduction (GO_REF:nd [ND]) /// 0046777 // protein autophosphorylation (GO_REF:nd [ND]) /// 0009738 // abscisic acid-activated signaling pathway (GO_REF:nd [ND])	0005737 // cytoplasm (GO_REF:nd [ND]) /// 0016020 // membrane (GO_REF:nd [ND])	0005524 // ATP binding (GO_REF:nd [ND]) /// 0009931 // calcium-dependent protein serine/threonine kinase activity (GO_REF:nd [ND]) /// 0005516 // calmodulin binding (GO_REF:nd [ND]) /// 0005509 // calcium ion binding (GO_REF:nd [ND]) /// 0004683 // calmodulin-dependent protein kinase activity (GO_REF:nd [ND])	calcium-dependent protein kinase 27-like	0.18
Trav_Trans_W41B350_0001636	2183.19	35.94	1817.25	181.31	0.00178	5.99	4.2e-05	0.09	0.00039	7.77	5.71e-05	0.01	1.35e-15	258.58	0.00217	1.69e-13	0.05	3.14	1.8e-05	0.28	0.62	1.3	1.5e-05	1	7.7e-10	43.19	0.00213	5.89e-08	0.23	-1.91	-2.4e-05	1	5.42e-09	33.27	0.00211	4.02e-07	0.09	-2.48	-3.91e-05	1	5.56e-12	-82.45	-0.00215	9.44e-10	0051453 // regulation of intracellular pH (GO_REF:nd [ND]) /// 0035445 // borate transmembrane transport (GO_REF:nd [ND])	0005887 // integral component of plasma membrane (GO_REF:nd [ND]) /// 0043231 // intracellular membrane-bounded organelle (GO_REF:nd [ND])	0005452 // inorganic anion exchanger activity (GO_REF:nd [ND]) /// 0080139 // borate efflux transmembrane transporter activity (GO_REF:nd [ND]) /// 0008194 // UDP-glycosyltransferase activity (GO_REF:nd [ND])	Boron transporter 4	2.35
Trav_Trans_W41B350_0001650	110.02	22.67	90.69	21.16	0.00184	3.96	1.12e-05	0.09	0.02	3.26	8.58e-06	0.18	2.85e-15	31.76	0.000117	3.35e-13	6.04e-07	8.6	2.88e-05	3.63e-05	0.67	-1.21	-2.63e-06	1	3.86e-08	8.03	0.000105	1.9e-06	0.04	2.17	1.76e-05	0.55	6.78e-09	9.74	0.000108	4.89e-07	0.01	2.64	2.02e-05	0.61	0.000243	-3.7	-8.79e-05	0.00405	0045332 // phospholipid translocation (GO_REF:nd [ND]) /// 0048194 // Golgi vesicle budding (GO_REF:nd [ND])	0016021 // integral component of membrane (GO_REF:nd [ND]) /// 0000139 // Golgi membrane (GO_REF:nd [ND]) /// 0005886 // plasma membrane (GO_REF:nd [ND]) /// 0005802 // trans-Golgi network (GO_REF:nd [ND])	0005524 // ATP binding (GO_REF:nd [ND]) /// 0000287 // magnesium ion binding (GO_REF:nd [ND]) /// 0004012 // phospholipid-translocating ATPase activity (GO_REF:nd [ND])	putative phospholipid-transporting ATPase 9	4.26
Trav_Trans_W41B350_0001652	477.12	118.28	364.73	6.65	0.02	2.4	7.37e-05	0.47	0.00032	4.1	0.000163	0.00929	9e-09	10.61	0.000506	2.56e-07	0.14	1.77	4.05e-05	0.6	0.16	1.71	8.94e-05	1	0.000131	4.42	0.000432	0.00214	0.42	-1.36	-3.31e-05	1	0.01	2.59	0.000343	0.11	0.03	-2.32	-0.000123	0.83	5.94e-06	-6	-0.000465	0.000173	0016567 // protein ubiquitination (GO_REF:nd [ND])	N/A	0008270 // zinc ion binding (GO_REF:nd [ND]) /// 0016874 // ligase activity (GO_REF:nd [ND]) /// 0061630 // ubiquitin protein ligase activity (GO_REF:nd [ND])	E3 ubiquitin-protein ligase MBR2	74.44
Trav_Trans_W41B350_0001654	1101.03	343.3	759.28	20.6	0.000375	7.41	0.000204	0.03	5.19e-06	14.38	0.000426	0.000368	1.24e-08	33.69	0.00104	3.4e-07	0.00137	5.93	0.000157	0.02	0.21	1.94	0.000222	1	0.0051	4.55	0.000837	0.04	0.67	-1.25	-4.69e-05	1	0.11	2.34	0.000615	0.53	0.09	-2.42	-0.000269	1	0.00151	-5.68	-0.000883	0.02	0007010 // cytoskeleton organization (GO_REF:nd [ND])	0005737 // cytoplasm (GO_REF:nd [ND])	0005200 // structural constituent of cytoskeleton (GO_REF:nd [ND]) /// 0019901 // protein kinase binding (GO_REF:nd [ND])	Outer arm dynein light chain 1 protein	35.97
Trav_Trans_W41B350_0001662	37.43	14.06	30.14	53.97	5.7e-05	18.97	1.06e-05	0.00797	2.83e-09	66.32	3.84e-05	1.15e-06	9.79e-08	44.82	2.57e-05	2.19e-06	0.00208	10.62	5.65e-06	0.03	0.01	3.5	2.78e-05	1	0.09	2.36	1.52e-05	0.42	0.26	-1.79	-4.9e-06	1	0.44	-1.48	-1.26e-05	1	0.000435	-6.24	-3.27e-05	0.13	0.00583	-4.22	-2.01e-05	0.05	0006952 // defense response (GO_REF:nd [ND])	0005737 // cytoplasm (GO_REF:nd [ND])	N/A	elicitor-responsive protein 3	0
Trav_Trans_W41B350_0001665	39.95	2.13	22.12	11.68	0.36	1.97	1.75e-06	1	0.36	1.86	1.56e-06	1	3.66e-10	15.88	2.69e-05	1.46e-08	0.8	1.42	7.6e-07	1	1	-1.06	-1.98e-07	1	2.72e-07	8.06	2.51e-05	1.06e-05	0.67	-1.39	-9.94e-07	1	6.08e-07	8.54	2.53e-05	2.55e-05	0.67	-1.31	-7.96e-07	1	1.59e-08	-11.18	-2.61e-05	1.04e-06	0048193 // Golgi vesicle transport (GO_REF:nd [ND])	0016021 // integral component of membrane (GO_REF:nd [ND])	N/A	Syntaxin/t-SNARE family protein	2.62
Trav_Trans_W41B350_0001666	304.38	20.57	244.87	7.84	0.04	2.02	2.99e-05	0.65	0.05	1.93	2.72e-05	0.44	4.7e-12	11.87	0.000319	2.79e-10	0.28	1.44	1.3e-05	0.92	0.9	-1.05	-2.67e-06	1	1.66e-07	5.88	0.000289	6.87e-06	0.33	-1.4	-1.69e-05	1	1.11e-07	6.16	0.000292	5.67e-06	0.4	-1.34	-1.42e-05	1	1.5e-09	-8.23	-0.000306	1.31e-07	0048193 // Golgi vesicle transport (GO_REF:nd [ND])	0016021 // integral component of membrane (GO_REF:nd [ND])	N/A	Syntaxin/t-SNARE family protein	35.29
Trav_Trans_W41B350_0001667	196.74	43.2	151.8	55.12	4.1e-06	17.72	4.05e-05	0.00112	1.89e-11	80.9	0.000194	2.46e-08	0.00219	7.02	1.46e-05	0.02	7.43e-06	16.42	3.74e-05	0.000282	0.00298	4.57	0.000153	1	0.08	-2.52	-2.59e-05	0.38	0.88	-1.08	-3.16e-06	1	8.4e-06	-11.52	-0.000179	0.000247	0.00185	-4.93	-0.000156	0.26	0.11	2.34	2.28e-05	0.5	0033356 // UDP-L-arabinose metabolic process (GO_REF:nd [ND])	0005829 // cytosol (GO_REF:nd [ND])	0052691 // UDP-arabinopyranose mutase activity (GO_REF:nd [ND])	alpha-1,4-glucan-protein synthase [UDP-forming]	0.91
Trav_Trans_W41B350_0001668	106.65	40.1	79.78	7.8	0.000292	5.78	4.66e-05	0.03	6.68e-06	8.85	7.67e-05	0.000449	7.45e-07	11.24	0.0001	1.34e-05	3.97e-05	7.16	6.01e-05	0.00112	0.33	1.53	3e-05	1	0.13	1.95	5.33e-05	0.52	0.63	1.24	1.35e-05	1	0.58	1.27	2.33e-05	1	0.64	-1.24	-1.65e-05	1	0.3	-1.57	-3.98e-05	0.9	0035556 // intracellular signal transduction (GO_REF:nd [ND]) /// 0006468 // protein phosphorylation (GO_REF:nd [ND])	0005737 // cytoplasm (GO_REF:nd [ND])	0005524 // ATP binding (GO_REF:nd [ND]) /// 0004674 // protein serine/threonine kinase activity (GO_REF:nd [ND])	CBL-interacting protein kinase 17	4.77
Trav_Trans_W41B350_0001669	58.95	11.83	35.83	2.27	0.3	1.29	9.44e-06	1	0.75	1.09	2.9e-06	1	0.000192	2.39	4.55e-05	0.00186	1	-1	-2.98e-09	1	0.49	-1.18	-6.54e-06	1	0.00712	1.85	3.6e-05	0.06	0.3	-1.29	-9.44e-06	1	0.00102	2.19	4.26e-05	0.01	0.75	-1.09	-2.9e-06	1	0.000192	-2.39	-4.55e-05	0.00331	0016567 // protein ubiquitination (GO_REF:nd [ND])	0005737 // cytoplasm (GO_REF:nd [ND])	0016874 // ligase activity (GO_REF:nd [ND]) /// 0061630 // ubiquitin protein ligase activity (GO_REF:nd [ND])	E3 ubiquitin-protein ligase UPL1	40.72
Trav_Trans_W41B350_0001671	82.4	23.56	60.59	2.64	0.48	1.18	8.82e-06	1	0.86	-1.05	-2.4e-06	1	5.9e-05	2.44	7.06e-05	0.000653	0.93	-1.03	-1.34e-06	1	0.36	-1.24	-1.12e-05	1	0.00103	2.07	6.18e-05	0.01	0.39	-1.21	-1.02e-05	1	4.07e-05	2.56	7.3e-05	0.000956	0.95	1.02	1.06e-06	1	4.07e-05	-2.51	-7.19e-05	0.000904	0090503 // RNA phosphodiester bond hydrolysis, exonucleolytic (GO_REF:nd [ND]) /// 0006397 // mRNA processing (GO_REF:nd [ND])	N/A	0008270 // zinc ion binding (GO_REF:nd [ND]) /// 0003676 // nucleic acid binding (GO_REF:nd [ND]) /// 0004534 // 5'-3' exoribonuclease activity (GO_REF:nd [ND])	cold regulated protein homolog1	62.84
Trav_Trans_W41B350_0001674	183.09	33.77	144.77	2.51	0.08	1.46	3.63e-05	0.94	0.02	1.65	5.13e-05	0.22	1.24e-09	3.71	0.000213	4.34e-08	0.06	1.51	3.98e-05	0.33	0.57	1.13	1.5e-05	1	1.01e-05	2.54	0.000177	0.000242	0.88	1.03	3.56e-06	1	0.000132	2.25	0.000162	0.00259	0.68	-1.1	-1.14e-05	1	1.93e-05	-2.46	-0.000173	0.000476	0006108 // malate metabolic process (GO_REF:nd [ND]) /// 0055114 // oxidation-reduction process (GO_REF:nd [ND]) /// 0006090 // pyruvate metabolic process (GO_REF:nd [ND])	0009507 // chloroplast (GO_REF:nd [ND])	0046872 // metal ion binding (GO_REF:nd [ND]) /// 0051287 // NAD binding (GO_REF:nd [ND]) /// 0008948 // oxaloacetate decarboxylase activity (GO_REF:nd [ND]) /// 0004471 // malate dehydrogenase (decarboxylating) (NAD+) activity (GO_REF:nd [ND]) /// 0004473 // malate dehydrogenase (decarboxylating) (NADP+) activity (GO_REF:nd [ND])	NADP-dependent malic enzyme 3	85.55
Trav_Trans_W41B350_0001675	8.79	4.72	7.16	14.88	0.06	5.04	2.19e-06	0.79	1.16e-05	18.07	9.24e-06	0.000686	7.72e-05	14.39	7.25e-06	0.000827	0.64	2.21	6.53e-07	1	0.01	3.59	7.06e-06	1	0.04	2.86	5.07e-06	0.24	0.28	-2.28	-1.53e-06	1	0.7	-1.26	-1.99e-06	1	0.000227	-8.19	-8.59e-06	0.1	0.00122	-6.53	-6.6e-06	0.02	0055062 // phosphate ion homeostasis (GO_REF:nd [ND]) /// 0055085 // transmembrane transport (GO_REF:nd [ND])	0005774 // vacuolar membrane (GO_REF:nd [ND]) /// 0016021 // integral component of membrane (GO_REF:nd [ND])	0022857 // transmembrane transporter activity (GO_REF:nd [ND])	putative glycerol-3-phosphate transporter 4	0.65
Trav_Trans_W41B350_0001677	536.25	65.34	347.53	924.46	4.19e-09	184.95	7.91e-05	5.82e-06	5.76e-14	1023.98	0.00044	5.05e-10	3.97e-09	187.87	8.03e-05	1.23e-07	5.11e-08	125.22	5.34e-05	4.9e-06	0.00384	5.54	0.000361	1	0.99	1.02	1.25e-06	1	0.49	-1.48	-2.57e-05	1	0.00416	-5.45	-0.000359	0.05	0.000515	-8.18	-0.000386	0.14	0.48	-1.5	-2.69e-05	1	N/A	0005576 // extracellular region (GO_REF:nd [ND])	N/A	Pollen allergen Phl p 2	0
Trav_Trans_W41B350_0001678	220.86	82.37	186.17	4420.56	8.14e-06	171.45	2.66e-05	0.00184	3.19e-10	1509.13	0.000236	2.18e-07	2.05e-09	1021.95	0.00016	6.89e-08	6.06e-07	302.51	4.71e-05	3.64e-05	0.00269	8.8	0.000209	1	0.01	5.96	0.000133	0.09	0.41	1.76	2.05e-05	1	0.56	-1.48	-7.62e-05	1	0.02	-4.99	-0.000189	0.76	0.08	-3.38	-0.000112	0.38	N/A	0005576 // extracellular region (GO_REF:nd [ND])	N/A	Pollen allergen Phl p 2	0
Trav_Trans_W41B350_0001695	5.39	0.77	3.59	6.83	0.63	1.62	3.85e-07	1	0.63	1.62	3.85e-07	1	0.00104	8.14	4.45e-06	0.00807	1	1.1	6.23e-08	1	1	1	4.03e-10	1	0.00442	5.04	4.07e-06	0.04	1	-1.47	-3.22e-07	1	0.01	5.03	4.07e-06	0.11	1	-1.47	-3.23e-07	1	0.00442	-7.4	-4.39e-06	0.04	0051603 // proteolysis involved in cellular protein catabolic process (GO_REF:nd [ND])	N/A	0046872 // metal ion binding (GO_REF:nd [ND]) /// 0004222 // metalloendopeptidase activity (GO_REF:nd [ND])	Insulin-degrading enzyme-like 1 peroxisomal	0.6
Trav_Trans_W41B350_0001696	238.8	37.56	189.54	3.35	0.73	1.08	7.63e-06	1	0.93	1.02	2.36e-06	1	2.76e-08	3.3	0.000228	7e-07	0.06	1.49	4.9e-05	0.35	0.82	-1.05	-5.27e-06	1	1.93e-07	3.06	0.00022	7.87e-06	0.13	1.39	4.13e-05	0.95	7.25e-08	3.22	0.000225	3.9e-06	0.08	1.46	4.66e-05	1	0.000169	-2.21	-0.000179	0.00297	0015918 // sterol transport (GO_REF:nd [ND])	0005829 // cytosol (GO_REF:nd [ND]) /// 0016020 // membrane (GO_REF:nd [ND]) /// 0043231 // intracellular membrane-bounded organelle (GO_REF:nd [ND])	0015248 // sterol transporter activity (GO_REF:nd [ND]) /// 0032934 // sterol binding (GO_REF:nd [ND])	oxysterol-binding protein-related protein 3A	125.68
Trav_Trans_W41B350_0001697	16.71	3.19	10.15	6.51	0.21	2.05	1.71e-06	1	0.00278	4.46	5.64e-06	0.05	0.00627	4.03	4.94e-06	0.04	3.26e-05	6.58	9.09e-06	0.000954	0.11	2.18	3.93e-06	1	0.19	1.97	3.23e-06	0.68	0.00277	3.21	7.38e-06	0.14	0.89	-1.11	-6.96e-07	1	0.32	1.48	3.45e-06	1	0.21	1.63	4.15e-06	0.76	0016567 // protein ubiquitination (GO_REF:nd [ND])	N/A	0046872 // metal ion binding (GO_REF:nd [ND]) /// 0016740 // transferase activity (GO_REF:nd [ND]) /// 0016874 // ligase activity (GO_REF:nd [ND])	probable E3 ubiquitin-protein ligase XBOS36	0.17
Trav_Trans_W41B350_0001704	65.62	3.89	50.92	4.84	0.51	1.25	3.8e-06	1	0.78	1.11	1.66e-06	1	2.35e-09	5.12	6.25e-05	7.73e-08	1	-1	-5.45e-08	1	0.75	-1.13	-2.15e-06	1	1.03e-07	4.1	5.87e-05	4.56e-06	0.51	-1.26	-3.86e-06	1	3.95e-08	4.62	6.09e-05	2.3e-06	0.78	-1.11	-1.71e-06	1	2.35e-09	-5.14	-6.26e-05	1.95e-07	0003333 // amino acid transmembrane transport (GO_REF:nd [ND]) /// 0016567 // protein ubiquitination (GO_REF:nd [ND]) /// 0006511 // ubiquitin-dependent protein catabolic process (GO_REF:nd [ND])	0016021 // integral component of membrane (GO_REF:nd [ND])	0015171 // amino acid transmembrane transporter activity (GO_REF:nd [ND]) /// 0061630 // ubiquitin protein ligase activity (GO_REF:nd [ND])	Amino acid transporter-like protein	16
Trav_Trans_W41B350_0001720	14.8	4.1	6.36	2.3	0.03	2.4	5.76e-06	0.49	0.12	1.99	4.07e-06	0.75	0.00183	3.25	9.28e-06	0.01	0.74	1.24	9.73e-07	1	0.67	-1.21	-1.69e-06	1	0.38	1.36	3.52e-06	1	0.11	-1.94	-4.78e-06	0.93	0.19	1.64	5.21e-06	0.78	0.29	-1.61	-3.09e-06	1	0.01	-2.63	-8.31e-06	0.1	0009987 // cellular process (GO_REF:nd [ND])	N/A	N/A	G-type lectin S-receptor-like serine/threonine-protein kinase B120 isoform X3	3.98
Trav_Trans_W41B350_0001744	15.69	2.16	6.78	3.6	0.01	3.8	6.3e-06	0.35	0.00475	4.71	8.35e-06	0.07	0.0017	5.39	9.89e-06	0.01	0.18	2.28	2.89e-06	0.71	0.76	1.24	2.06e-06	1	0.48	1.42	3.6e-06	1	0.31	-1.66	-3.41e-06	1	0.79	1.15	1.54e-06	1	0.16	-2.06	-5.47e-06	1	0.08	-2.36	-7.01e-06	0.39	N/A	N/A	0043169 // cation binding (GO_REF:nd [ND]) /// 0004724 // magnesium-dependent protein serine/threonine phosphatase activity (GO_REF:nd [ND])	probable protein phosphatase 2C 77	0.88
Trav_Trans_W41B350_0001745	105.13	34.9	71.18	2.42	0.89	-1.04	-2.6e-06	1	0.41	-1.21	-1.34e-05	1	0.00246	1.95	7.3e-05	0.02	0.36	-1.24	-1.46e-05	1	0.51	-1.17	-1.08e-05	1	0.00146	2.02	7.56e-05	0.02	0.45	-1.19	-1.2e-05	1	0.000161	2.36	8.64e-05	0.00306	0.94	-1.02	-1.23e-06	1	8.51e-05	-2.41	-8.76e-05	0.00167	0006413 // translational initiation (GO_REF:nd [ND])	0016281 // eukaryotic translation initiation factor 4F complex (GO_REF:nd [ND])	0003729 // mRNA binding (GO_REF:nd [ND]) /// 0003743 // translation initiation factor activity (GO_REF:nd [ND])	eukaryotic translation initiation factor 4G	101.11
Trav_Trans_W41B350_0001747	75.83	10.67	63.24	3.82	0.54	1.16	4.36e-06	1	0.96	1.02	6.29e-07	1	3.72e-09	3.75	7.61e-05	1.17e-07	0.92	-1.03	-8.26e-07	1	0.64	-1.13	-3.73e-06	1	1.18e-07	3.24	7.18e-05	5.12e-06	0.48	-1.19	-5.19e-06	1	2.21e-08	3.66	7.55e-05	1.38e-06	0.84	-1.05	-1.46e-06	1	2.1e-09	-3.86	-7.7e-05	1.77e-07	0034063 // stress granule assembly (GO_REF:nd [ND]) /// 0010603 // regulation of cytoplasmic mRNA processing body assembly (GO_REF:nd [ND])	0010494 // cytoplasmic stress granule (GO_REF:nd [ND])	N/A	Polyadenylate-binding protein-interacting protein 3	40.71
Trav_Trans_W41B350_0001749	547.76	146.87	378.44	3.48	0.06	1.7	8.75e-05	0.85	0.01	2.07	0.000133	0.15	1.09e-08	5.5	0.000563	3.04e-07	0.00103	2.58	0.000198	0.02	0.5	1.22	4.59e-05	1	5.14e-05	3.24	0.000475	0.000967	0.14	1.52	0.000111	0.98	0.000672	2.66	0.000429	0.01	0.44	1.25	6.46e-05	1	0.00789	-2.13	-0.000365	0.07	0051453 // regulation of intracellular pH (GO_REF:nd [ND]) /// 0120029	0016021 // integral component of membrane (GO_REF:nd [ND]) /// 0005886 // plasma membrane (GO_REF:nd [ND])	0005524 // ATP binding (GO_REF:nd [ND]) /// 0046872 // metal ion binding (GO_REF:nd [ND]) /// 0008553 // hydrogen-exporting ATPase activity, phosphorylative mechanism (GO_REF:nd [ND])	proton-exporting ATPase4	138.73
Trav_Trans_W41B350_0001768	39.83	16.23	21.62	5.24	9.18e-05	5.38	1.87e-05	0.01	1.07e-05	6.71	2.43e-05	0.000644	5.08e-05	5.81	2.05e-05	0.000572	0.00114	4.13	1.34e-05	0.02	0.56	1.25	5.66e-06	1	0.85	1.08	1.82e-06	1	0.53	-1.3	-5.31e-06	1	0.73	-1.15	-3.84e-06	1	0.21	-1.62	-1.1e-05	1	0.39	-1.4	-7.13e-06	1	0006355 // regulation of transcription, DNA-templated (GO_REF:nd [ND])	N/A	0003700 // transcription factor activity, sequence-specific DNA binding (GO_REF:nd [ND]) /// 0043565 // sequence-specific DNA binding (GO_REF:nd [ND])	cyclic dof factor 2	5.66
Trav_Trans_W41B350_0001779	130.04	52.8	111.03	4.19	0.0013	2.62	4.61e-05	0.07	0.000198	3.09	5.94e-05	0.00632	1.7e-09	6.31	0.000151	5.77e-08	0.000296	2.96	5.57e-05	0.00576	0.58	1.18	1.33e-05	1	0.00216	2.41	0.000105	0.02	0.69	1.13	9.64e-06	1	0.01	2.05	9.18e-05	0.11	0.89	-1.04	-3.65e-06	1	0.00788	-2.13	-9.55e-05	0.07	0055085 // transmembrane transport (GO_REF:nd [ND])	0016021 // integral component of membrane (GO_REF:nd [ND])	N/A	Mechanosensitive ion channel protein 3 chloroplastic	39.57
Trav_Trans_W41B350_0001782	288.23	120.01	219.3	2.95	0.00262	2.28	0.000118	0.12	0.02	1.87	8.08e-05	0.23	9.24e-05	2.95	0.00018	0.000971	2.02e-05	3.26	0.000209	0.00064	0.47	-1.22	-3.77e-05	1	0.34	1.29	6.18e-05	0.98	0.19	1.43	9.02e-05	1	0.09	1.57	9.95e-05	0.48	0.04	1.74	0.000128	0.95	0.71	1.1	2.84e-05	1	N/A	N/A	0016787 // hydrolase activity (GO_REF:nd [ND])	catalytic/ hydrolase	91.63
Trav_Trans_W41B350_0001788	462.82	152.2	339.79	4.43	0.02	1.82	0.000115	0.45	0.000189	2.68	0.000235	0.0061	0.61	-1.15	-1.82e-05	1	0.000108	2.78	0.000249	0.00254	0.14	1.47	0.00012	1	0.00541	-2.1	-0.000134	0.05	0.1	1.52	0.000134	0.9	2.86e-05	-3.08	-0.000253	0.000708	0.89	1.04	1.38e-05	1	1.53e-05	3.19	0.000267	0.000391	N/A	N/A	0005524 // ATP binding (GO_REF:nd [ND]) /// 0004386 // helicase activity (GO_REF:nd [ND]) /// 0003676 // nucleic acid binding (GO_REF:nd [ND])	DEAD-box ATP-dependent RNA helicase 15 isoform X2	139.09
Trav_Trans_W41B350_0001789	123.16	43.82	88.77	3241.5	1.06e-05	114.7	1.64e-05	0.00225	1.21e-10	779.01	0.000112	1.09e-07	1.1e-09	549.94	7.92e-05	3.92e-08	6.05e-07	191.33	2.74e-05	3.64e-05	0.00226	6.79	9.58e-05	1	0.01	4.79	6.28e-05	0.09	0.42	1.67	1.1e-05	1	0.55	-1.42	-3.3e-05	1	0.02	-4.07	-8.47e-05	0.73	0.08	-2.87	-5.17e-05	0.37	0045490 // pectin catabolic process (GO_REF:nd [ND]) /// 0042545 // cell wall modification (GO_REF:nd [ND]) /// 0043086 // negative regulation of catalytic activity (GO_REF:nd [ND])	0005618 // cell wall (GO_REF:nd [ND]) /// 0005576 // extracellular region (GO_REF:nd [ND])	0046910 // pectinesterase inhibitor activity (GO_REF:nd [ND]) /// 0030599 // pectinesterase activity (GO_REF:nd [ND]) /// 0045330 // aspartyl esterase activity (GO_REF:nd [ND])	probable pectinesterase/pectinesterase inhibitor 21	0
Trav_Trans_W41B350_0001804	698.56	150.83	418.13	2.14	0.02	1.94	0.00028	0.43	0.000509	2.71	0.000512	0.01	0.00413	2.27	0.000379	0.03	0.00203	2.42	0.000423	0.03	0.23	1.4	0.000232	1	0.57	1.17	9.96e-05	1	0.43	1.25	0.000144	1	0.53	-1.2	-0.000133	1	0.68	-1.12	-8.85e-05	1	0.82	1.07	4.41e-05	1	0051603 // proteolysis involved in cellular protein catabolic process (GO_REF:nd [ND])	0005615 // extracellular space (GO_REF:nd [ND]) /// 0005764 // lysosome (GO_REF:nd [ND])	0004197 // cysteine-type endopeptidase activity (GO_REF:nd [ND])	Cysteine proteinase 1	297.98
Trav_Trans_W41B350_0001817	712.23	67.53	616.16	19.29	0.0029	-2.6	-7.79e-05	0.13	0.000779	-2.99	-8.43e-05	0.02	1.39e-08	6.26	0.000667	3.77e-07	0.13	-1.61	-4.79e-05	0.59	0.68	-1.15	-6.37e-06	1	7.92e-16	16.27	0.000745	2.22e-13	0.13	1.62	3e-05	0.96	9.29e-17	18.71	0.000752	4.94e-14	0.06	1.86	3.64e-05	1	4.99e-12	-10.07	-0.000715	8.54e-10	N/A	N/A	0016788 // hydrolase activity, acting on ester bonds (GO_REF:nd [ND])	GDSL esterase/lipase At5g45910	93.58
Trav_Trans_W41B350_0001826	1865.02	761.74	1433.92	5.79	0.00564	4.14	0.000779	0.2	0.000294	6.74	0.00142	0.00868	0.03	3.09	0.000519	0.12	0.000429	6.36	0.00133	0.00778	0.33	1.63	0.000643	1	0.56	-1.34	-0.00026	1	0.39	1.53	0.000548	1	0.12	-2.18	-0.000903	0.58	0.91	-1.06	-9.5e-05	1	0.15	2.05	0.000808	0.58	N/A	N/A	0046914 // transition metal ion binding (GO_REF:nd [ND])	metallothionein type 1	65.93
Trav_Trans_W41B350_0001831	1196.37	238.04	917.37	92.04	1.52e-06	20.69	0.000164	0.00053	5.02e-08	34.35	0.000277	9.86e-06	1.74e-12	147.25	0.00121	1.13e-10	1.56e-05	14.43	0.000112	0.000517	0.35	1.66	0.000113	1	0.000608	7.12	0.00105	0.00774	0.51	-1.43	-5.2e-05	1	0.00888	4.29	0.000938	0.08	0.11	-2.38	-0.000165	1	7.21e-05	-10.21	-0.0011	0.00146	N/A	0009570 // chloroplast stroma (GO_REF:nd [ND])	0016872 // intramolecular lyase activity (GO_REF:nd [ND]) /// 0005504 // fatty acid binding (GO_REF:nd [ND])	fatty-acid-binding protein 2	12.06
Trav_Trans_W41B350_0001833	33.88	10.82	27.68	2.8	0.03	1.97	1.22e-05	0.52	0.01	2.24	1.57e-05	0.14	1.84e-06	4.12	3.95e-05	3e-05	0.2	1.51	6.51e-06	0.78	0.73	1.14	3.45e-06	1	0.00892	2.1	2.73e-05	0.07	0.38	-1.3	-5.71e-06	1	0.03	1.84	2.39e-05	0.23	0.21	-1.48	-9.16e-06	1	0.000546	-2.72	-3.3e-05	0.00784	0046854 // phosphatidylinositol phosphorylation (GO_REF:nd [ND])	0010008 // endosome membrane (GO_REF:nd [ND])	0005524 // ATP binding (GO_REF:nd [ND]) /// 0000285 // 1-phosphatidylinositol-3-phosphate 5-kinase activity (GO_REF:nd [ND])	putative 1-phosphatidylinositol-3-phosphate 5-kinase FAB1C	15.83
Trav_Trans_W41B350_0001835	95.04	16.15	77.11	10.36	0.01	2.44	9.9e-06	0.34	0.01	2.48	1.01e-05	0.16	1.28e-16	14.99	9.61e-05	1.99e-14	2.95e-05	4	2.06e-05	0.000876	1	1.01	2.38e-07	1	1.08e-09	6.14	8.62e-05	7.93e-08	0.11	1.64	1.07e-05	0.91	2.88e-09	6.05	8.59e-05	2.31e-07	0.13	1.62	1.05e-05	1	3.06e-06	-3.74	-7.54e-05	9.9e-05	N/A	0016021 // integral component of membrane (GO_REF:nd [ND])	0005524 // ATP binding (GO_REF:nd [ND]) /// 0016874 // ligase activity (GO_REF:nd [ND])	4-coumarate--CoA ligase-like 4	5.27
Trav_Trans_W41B350_0001840	15.13	6.39	9.12	3.32	0.02	2.71	5.71e-06	0.42	0.01	2.91	6.36e-06	0.17	0.000793	4.01	1e-05	0.00639	0.00229	3.5	8.31e-06	0.03	0.92	1.07	6.48e-07	1	0.26	1.48	4.31e-06	0.8	0.46	1.29	2.6e-06	1	0.4	1.38	3.66e-06	1	0.72	1.2	1.96e-06	1	0.69	-1.15	-1.7e-06	1	0006468 // protein phosphorylation (GO_REF:nd [ND]) /// 0007166 // cell surface receptor signaling pathway (GO_REF:nd [ND])	0016021 // integral component of membrane (GO_REF:nd [ND]) /// 0005886 // plasma membrane (GO_REF:nd [ND])	0005524 // ATP binding (GO_REF:nd [ND]) /// 0030247 // polysaccharide binding (GO_REF:nd [ND]) /// 0004674 // protein serine/threonine kinase activity (GO_REF:nd [ND]) /// 0005509 // calcium ion binding (GO_REF:nd [ND])	wall-associated receptor kinase 2	4.43
Trav_Trans_W41B350_0001841	230.21	36.43	192.95	3.61	0.48	1.15	1.53e-05	1	0.68	-1.09	-8.25e-06	1	3.92e-09	3.16	0.000219	1.22e-07	0.26	1.25	2.54e-05	0.87	0.27	-1.25	-2.35e-05	1	2e-07	2.75	0.000204	8.11e-06	0.68	1.09	1.01e-05	1	5.99e-10	3.44	0.000228	5.76e-08	0.13	1.36	3.36e-05	1	1.56e-06	-2.53	-0.000194	5.56e-05	0006536 // glutamate metabolic process (GO_REF:nd [ND]) /// 0006099 // tricarboxylic acid cycle (GO_REF:nd [ND]) /// 0006522 // alanine metabolic process (GO_REF:nd [ND]) /// 0006531 // aspartate metabolic process (GO_REF:nd [ND]) /// 0006103 // 2-oxoglutarate metabolic process (GO_REF:nd [ND]) /// 0009058 // biosynthetic process (GO_REF:nd [ND])	0005737 // cytoplasm (GO_REF:nd [ND])	0030170 // pyridoxal phosphate binding (GO_REF:nd [ND]) /// 0004069 // L-aspartate:2-oxoglutarate aminotransferase activity (GO_REF:nd [ND])	aspartate aminotransferase, cytoplasmic	103.12
Trav_Trans_W41B350_0001848	76.27	14.71	59.27	2.91	0.61	1.14	4.83e-06	1	0.69	1.11	3.9e-06	1	1.52e-06	3.12	7.45e-05	2.54e-05	0.91	1.03	1e-06	1	0.94	-1.02	-9.34e-07	1	1.76e-05	2.74	6.97e-05	0.000387	0.72	-1.11	-3.83e-06	1	1.76e-05	2.81	7.06e-05	0.000465	0.8	-1.08	-2.9e-06	1	3.08e-06	-3.03	-7.35e-05	9.95e-05	0006661 // phosphatidylinositol biosynthetic process (GO_REF:nd [ND])	0016021 // integral component of membrane (GO_REF:nd [ND]) /// 0070772 // PAS complex (GO_REF:nd [ND]) /// 0010008 // endosome membrane (GO_REF:nd [ND]) /// 0000306 // extrinsic component of vacuolar membrane (GO_REF:nd [ND])	N/A	Protein VAC14-like protein	54.18
Trav_Trans_W41B350_0001849	184.24	6.43	160.95	6.29	0.23	1.33	9.8e-06	1	0.31	1.28	8.5e-06	1	3.48e-20	7.72	0.000201	1.08e-17	0.85	1.05	1.53e-06	1	0.91	-1.03	-1.3e-06	1	4.22e-16	5.82	0.000191	1.26e-13	0.33	-1.26	-8.27e-06	1	6.78e-16	6.01	0.000193	2.81e-13	0.43	-1.22	-6.97e-06	1	2.94e-19	-7.35	-0.0002	2.67e-16	N/A	N/A	0016874 // ligase activity (GO_REF:nd [ND])	probable E3 ubiquitin-protein ligase HIP1	37.37
Trav_Trans_W41B350_0001853	186.59	125.63	159.06	1966.6	4.71e-07	273.56	5.12e-05	0.000213	8.25e-10	1070.38	0.000201	4.24e-07	1.97e-09	889.76	0.000167	6.63e-08	4.44e-07	276.79	5.18e-05	2.84e-05	0.05	3.91	0.00015	1	0.09	3.25	0.000116	0.4	0.99	1.01	6.06e-07	1	0.79	-1.2	-3.4e-05	1	0.05	-3.87	-0.000149	1	0.09	-3.21	-0.000115	0.42	0055114 // oxidation-reduction process (GO_REF:nd [ND])	N/A	0047969 // glyoxylate oxidase activity (GO_REF:nd [ND])	Aldehyde oxidase GLOX1	0
Trav_Trans_W41B350_0001857	87.35	8.25	66.87	4.24	0.06	1.84	1.43e-05	0.84	0.00744	2.42	2.42e-05	0.1	1.97e-08	6.23	8.93e-05	5.16e-07	0.03	1.99	1.68e-05	0.23	0.41	1.32	9.91e-06	1	9.26e-05	3.39	7.5e-05	0.0016	0.85	1.08	2.59e-06	1	0.0022	2.58	6.51e-05	0.03	0.55	-1.22	-7.33e-06	1	0.000218	-3.14	-7.24e-05	0.00368	0006413 // translational initiation (GO_REF:nd [ND])	N/A	0003743 // translation initiation factor activity (GO_REF:nd [ND])	eukaryotic translation initiation factor 1A-like	12.95
Trav_Trans_W41B350_0001860	429.5	10.09	375.99	112.31	0.000153	5.41	1.27e-05	0.02	2.26e-07	9.52	2.46e-05	3.32e-05	4.07e-33	157.32	0.000451	1.05e-29	0.00151	4.25	9.39e-06	0.02	0.12	1.76	1.19e-05	1	8.93e-21	29.09	0.000439	7.12e-18	0.51	-1.27	-3.34e-06	1	3.2e-16	16.52	0.000427	1.45e-13	0.03	-2.24	-1.52e-05	0.8	8.77e-23	-37	-0.000442	1.62e-19	0098655 // cation transmembrane transport (GO_REF:nd [ND])	0005774 // vacuolar membrane (GO_REF:nd [ND]) /// 0016021 // integral component of membrane (GO_REF:nd [ND])	0008324 // cation transmembrane transporter activity (GO_REF:nd [ND])	metal tolerance protein 7 isoform X2	1.14
Trav_Trans_W41B350_0001862	35.88	6.47	29.01	3.7	0.34	1.38	4.25e-06	1	0.62	1.21	2.41e-06	1	5.44e-07	4.36	3.76e-05	1.01e-05	0.18	1.56	6.24e-06	0.71	0.77	-1.14	-1.84e-06	1	6.27e-05	3.16	3.34e-05	0.00115	0.74	1.13	1.99e-06	1	1.92e-05	3.59	3.52e-05	0.000501	0.49	1.28	3.83e-06	1	0.00029	-2.8	-3.14e-05	0.00466	N/A	0016021 // integral component of membrane (GO_REF:nd [ND])	N/A	unknown	15.08
Trav_Trans_W41B350_0001863	81.2	16.04	68.14	7.44	0.02	2.32	1.15e-05	0.43	0.00129	3.24	1.95e-05	0.03	9.9e-12	11.35	9.04e-05	5.55e-10	0.00165	3.09	1.83e-05	0.02	0.36	1.4	8.04e-06	1	1.37e-06	4.9	7.89e-05	4.36e-05	0.42	1.34	6.8e-06	1	0.000112	3.51	7.09e-05	0.00224	0.94	-1.05	-1.24e-06	1	4.77e-05	-3.67	-7.21e-05	0.00103	N/A	0016021 // integral component of membrane (GO_REF:nd [ND])	N/A	uncharacterized protein LOC8073161	10.93
Trav_Trans_W41B350_0001874	70.82	9.43	56.89	4.19	0.58	-1.18	-3.37e-06	1	1	1.01	2.79e-07	1	2.17e-09	4.05	6.81e-05	7.22e-08	0.78	1.08	1.8e-06	1	0.58	1.19	3.65e-06	1	8.28e-11	4.77	7.15e-05	8.06e-09	0.4	1.27	5.17e-06	1	1.06e-08	4	6.78e-05	7.25e-07	0.87	1.07	1.52e-06	1	1.43e-08	-3.75	-6.63e-05	9.51e-07	N/A	N/A	0046872 // metal ion binding (GO_REF:nd [ND]) /// 0016787 // hydrolase activity (GO_REF:nd [ND]) /// 0043130 // ubiquitin binding (GO_REF:nd [ND])	ubiquitin receptor1	27.49
Trav_Trans_W41B350_0001875	119.51	26.59	101.6	2.89	0.95	1.01	9.25e-07	1	0.9	1.03	2.19e-06	1	6.82e-06	2.89	0.000124	9.68e-05	0.88	-1.05	-2.99e-06	1	0.97	1.02	1.27e-06	1	9.9e-06	2.85	0.000123	0.000237	0.81	-1.06	-3.92e-06	1	1.69e-05	2.79	0.000121	0.000448	0.76	-1.08	-5.18e-06	1	3.12e-06	-3.02	-0.000127	0.000101	0006468 // protein phosphorylation (GO_REF:nd [ND]) /// 0010229 // inflorescence development (GO_REF:nd [ND]) /// 0009648 // photoperiodism (GO_REF:nd [ND])	0005737 // cytoplasm (GO_REF:nd [ND]) /// 0016021 // integral component of membrane (GO_REF:nd [ND])	0005524 // ATP binding (GO_REF:nd [ND]) /// 0004674 // protein serine/threonine kinase activity (GO_REF:nd [ND])	casein kinase II alpha subunit	84.81
Trav_Trans_W41B350_0001893	471.26	53.68	360.77	12.09	0.02	2.1	2.92e-05	0.49	0.05	1.93	2.47e-05	0.41	2.69e-16	17.9	0.00045	3.86e-14	0.000323	3.28	6.09e-05	0.00618	0.82	-1.09	-4.51e-06	1	1.25e-10	8.54	0.000421	1.17e-08	0.16	1.57	3.16e-05	1	3.62e-11	9.29	0.000426	4.87e-09	0.1	1.7	3.62e-05	1	1.53e-07	-5.45	-0.000389	7.5e-06	0055114 // oxidation-reduction process (GO_REF:nd [ND]) /// 0019878 // lysine biosynthetic process via aminoadipic acid (GO_REF:nd [ND])	0005737 // cytoplasm (GO_REF:nd [ND]) /// 0016021 // integral component of membrane (GO_REF:nd [ND])	0004753 // saccharopine dehydrogenase activity (GO_REF:nd [ND])	Lysine-ketoglutarate reductase/saccharopine dehydrogenase1	34.65
Trav_Trans_W41B350_0001895	133.2	21.59	73.87	7.36	0.04	2.13	1.09e-05	0.66	0.000106	4.18	3.07e-05	0.00385	1.23e-06	5.91	4.74e-05	2.09e-05	2.59e-08	7.59	6.36e-05	2.82e-06	0.06	1.96	1.97e-05	1	0.00324	2.77	3.65e-05	0.03	0.00021	3.56	5.27e-05	0.03	0.3	1.41	1.67e-05	0.97	0.07	1.82	3.3e-05	1	0.45	1.28	1.62e-05	1	1902600 // hydrogen ion transmembrane transport (GO_REF:nd [ND]) /// 0035672 // oligopeptide transmembrane transport (GO_REF:nd [ND])	0016021 // integral component of membrane (GO_REF:nd [ND]) /// 0000502 // proteasome complex (GO_REF:nd [ND])	0035673 // oligopeptide transmembrane transporter activity (GO_REF:nd [ND]) /// 0015333 // peptide:proton symporter activity (GO_REF:nd [ND])	protein NRT1/ PTR FAMILY 5.2-like	5.89
Trav_Trans_W41B350_0001900	155.76	24.1	130.82	12.68	0.02	2.48	1.36e-05	0.45	1.82e-05	5.37	4.04e-05	0.000974	1.48e-13	18.84	0.000165	1.2e-11	0.2	1.7	6.51e-06	0.76	0.04	2.17	2.68e-05	1	4.06e-08	7.61	0.000151	1.98e-06	0.33	-1.45	-7.13e-06	1	0.000343	3.51	0.000125	0.00578	0.00217	-3.15	-3.39e-05	0.28	2.95e-10	-11.06	-0.000159	3.14e-08	N/A	0016021 // integral component of membrane (GO_REF:nd [ND])	N/A	F11F12.5 protein	10.54
Trav_Trans_W41B350_0001918	33.09	11.8	19.9	7.5	0.00222	6.41	1.43e-05	0.1	0.002	6.69	1.5e-05	0.04	0.000107	10.7	2.56e-05	0.0011	0.76	1.49	1.28e-06	1	0.97	1.04	7.42e-07	1	0.35	1.67	1.13e-05	1	0.01	-4.31	-1.3e-05	0.31	0.39	1.6	1.06e-05	1	0.01	-4.5	-1.37e-05	0.59	0.000793	-7.2	-2.43e-05	0.01	0006004 // fucose metabolic process (GO_REF:nd [ND])	0005737 // cytoplasm (GO_REF:nd [ND]) /// 0016021 // integral component of membrane (GO_REF:nd [ND])	0016757 // transferase activity, transferring glycosyl groups (GO_REF:nd [ND])	O-fucosyltransferase 19	0.49
Trav_Trans_W41B350_0001921	759.57	82.56	651.22	31.04	0.000175	5.4	7.88e-05	0.02	8.63e-06	7.6	0.000118	0.000546	2.7e-14	46.19	0.00081	2.55e-12	0.000306	5.04	7.23e-05	0.00591	0.42	1.41	3.94e-05	1	1.37e-06	8.55	0.000731	4.35e-05	0.88	-1.07	-6.5e-06	1	3.38e-05	6.08	0.000691	0.000816	0.33	-1.51	-4.59e-05	1	6.82e-07	-9.17	-0.000737	2.74e-05	0006468 // protein phosphorylation (GO_REF:nd [ND]) /// 0007165 // signal transduction (GO_REF:nd [ND])	N/A	0005524 // ATP binding (GO_REF:nd [ND]) /// 0004674 // protein serine/threonine kinase activity (GO_REF:nd [ND])	CBL-interacting protein kinase 9	12.72
Trav_Trans_W41B350_0001926	564.68	291.47	456.36	25.11	0.000128	7.65	0.000105	0.01	8.64e-05	8.12	0.000112	0.00329	5.43e-10	37.15	0.000569	2.09e-08	1.02e-08	26.13	0.000395	1.31e-06	0.9	1.06	7.49e-06	1	0.00179	4.86	0.000464	0.02	0.01	3.42	0.000291	0.33	0.00264	4.57	0.000457	0.03	0.02	3.22	0.000283	0.72	0.47	-1.42	-0.000173	1	0051085 // chaperone mediated protein folding requiring cofactor (GO_REF:nd [ND]) /// 0042026 // protein refolding (GO_REF:nd [ND]) /// 0034605 // cellular response to heat (GO_REF:nd [ND]) /// 0034620 // cellular response to unfolded protein (GO_REF:nd [ND])	0005737 // cytoplasm (GO_REF:nd [ND])	0005524 // ATP binding (GO_REF:nd [ND]) /// 0031072 // heat shock protein binding (GO_REF:nd [ND]) /// 0051082 // unfolded protein binding (GO_REF:nd [ND]) /// 0042623 // ATPase activity, coupled (GO_REF:nd [ND]) /// 0051787 // misfolded protein binding (GO_REF:nd [ND]) /// 0044183 // protein binding involved in protein folding (GO_REF:nd [ND])	heat shock cognate 70 kDa protein 2	5.55
Trav_Trans_W41B350_0001934	240.59	94.84	185.12	28.36	2.98e-05	16.16	8.53e-05	0.00494	1.26e-06	27.86	0.000151	0.000123	6.78e-08	44.99	0.000248	1.57e-06	0.00151	7.79	3.82e-05	0.02	0.35	1.72	6.58e-05	1	0.08	2.78	0.000162	0.37	0.21	-2.07	-4.71e-05	1	0.4	1.62	9.64e-05	1	0.03	-3.58	-0.000113	0.87	0.00378	-5.78	-0.000209	0.04	0016310 // phosphorylation (GO_REF:nd [ND])	N/A	0003779 // actin binding (GO_REF:nd [ND]) /// 0016301 // kinase activity (GO_REF:nd [ND])	protein NETWORKED 2A	7.65
Trav_Trans_W41B350_0001936	195.71	84.49	106.32	16.7	0.28	1.73	2.84e-05	1	0.01	3.47	9.62e-05	0.17	0.00429	-4.85	-3.09e-05	0.03	0.08	2.44	5.62e-05	0.4	0.16	2.01	6.78e-05	1	0.000144	-8.38	-5.93e-05	0.00231	0.49	1.41	2.78e-05	1	9.4e-07	-16.82	-0.000127	3.71e-05	0.48	-1.42	-4e-05	1	1.25e-05	11.85	8.72e-05	0.000328	N/A	N/A	0016747 // transferase activity, transferring acyl groups other than amino-acyl groups (GO_REF:nd [ND])	acyl transferase 4	9.93
Trav_Trans_W41B350_0001939	234.05	100.48	160.12	2501.53	2.87e-07	221.31	3.83e-05	0.000147	1.18e-10	900.88	0.000156	1.08e-07	1.92e-11	1240.53	0.000215	1.01e-09	1.31e-07	255.33	4.42e-05	1.04e-05	0.03	4.07	0.000118	1	0.00738	5.61	0.000177	0.06	0.82	1.15	5.91e-06	1	0.6	1.38	5.9e-05	1	0.05	-3.53	-0.000112	0.98	0.01	-4.86	-0.000171	0.1	0006629 // lipid metabolic process (GO_REF:nd [ND])	0016020 // membrane (GO_REF:nd [ND])	0008081 // phosphoric diester hydrolase activity (GO_REF:nd [ND])	PLC-like phosphodiesterases superfamily protein	0.15
Trav_Trans_W41B350_0001941	120.81	66.21	79.77	2.61	0.02	2.24	5.05e-05	0.41	8.84e-05	3.9	0.000118	0.00335	9.28e-05	3.88	0.000117	0.000975	0.00379	2.69	6.88e-05	0.04	0.1	1.74	6.74e-05	1	0.1	1.73	6.65e-05	0.45	0.59	1.2	1.84e-05	1	0.99	-1.01	-8.28e-07	1	0.27	-1.45	-4.9e-05	1	0.27	-1.44	-4.82e-05	0.83	0009744 // response to sucrose (GO_REF:nd [ND]) /// 0009739 // response to gibberellin (GO_REF:nd [ND]) /// 0045893 // positive regulation of transcription, DNA-templated (GO_REF:nd [ND])	N/A	0003700 // transcription factor activity, sequence-specific DNA binding (GO_REF:nd [ND]) /// 0003677 // DNA binding (GO_REF:nd [ND])	transcription factor MYBS2	38.76
Trav_Trans_W41B350_0001942	1807.97	263.68	1512.37	7.42	0.92	-1.03	-1.05e-05	1	0.74	-1.1	-3.02e-05	1	1.25e-09	6.42	0.00178	4.35e-08	0.96	-1.02	-5.39e-06	1	0.83	-1.07	-1.97e-05	1	7.13e-10	6.63	0.00179	5.51e-08	0.96	1.02	5.1e-06	1	2.45e-10	7.07	0.00181	2.61e-08	0.79	1.08	2.48e-05	1	9.18e-10	-6.53	-0.00178	8.49e-08	0042752 // regulation of circadian rhythm (GO_REF:nd [ND])	N/A	N/A	gigantea1	298.23
Trav_Trans_W41B350_0001944	56.03	21.13	34.19	2.42	0.1	1.82	1.64e-05	1	0.26	1.53	1.05e-05	1	0.000477	3.62	5.22e-05	0.00411	0.04	2.16	2.31e-05	0.24	0.64	-1.19	-5.84e-06	1	0.05	1.99	3.58e-05	0.27	0.65	1.19	6.72e-06	1	0.02	2.37	4.16e-05	0.14	0.34	1.41	1.26e-05	1	0.14	-1.68	-2.91e-05	0.57	1902479 // positive regulation of defense response to bacterium, incompatible interaction (GO_REF:nd [ND]) /// 1901002 // positive regulation of response to salt stress (GO_REF:nd [ND]) /// 0043547 // positive regulation of GTPase activity (GO_REF:nd [ND]) /// 0009611 // response to wounding (GO_REF:nd [ND]) /// 0009738 // abscisic acid-activated signaling pathway (GO_REF:nd [ND])	0005829 // cytosol (GO_REF:nd [ND]) /// 0005886 // plasma membrane (GO_REF:nd [ND])	0046872 // metal ion binding (GO_REF:nd [ND]) /// 0005096 // GTPase activator activity (GO_REF:nd [ND]) /// 0005515 // protein binding (GO_REF:nd [ND]) /// 0008289 // lipid binding (GO_REF:nd [ND])	GTPase activating protein 1	14.32
Trav_Trans_W41B350_0001950	17.06	7.38	12.17	163.16	0.02	14.39	2.45e-06	0.49	2.83e-06	85.22	1.54e-05	0.000229	0.000104	50.08	8.99e-06	0.00108	0.000346	37.86	6.75e-06	0.00655	0.00653	5.92	1.3e-05	1	0.07	3.48	6.54e-06	0.34	0.2	2.63	4.3e-06	1	0.39	-1.7	-6.43e-06	1	0.16	-2.25	-8.67e-06	1	0.61	-1.32	-2.24e-06	1	0015798 // myo-inositol transport (GO_REF:nd [ND]) /// 0055085 // transmembrane transport (GO_REF:nd [ND])	0005887 // integral component of plasma membrane (GO_REF:nd [ND])	0005366 // myo-inositol:proton symporter activity (GO_REF:nd [ND])	probable inositol transporter 2	0
Trav_Trans_W41B350_0001954	108.32	23.1	89.22	3.69	0.57	1.15	5.57e-06	1	0.62	1.14	5.14e-06	1	1.36e-09	4.01	0.000111	4.72e-08	0.14	1.41	1.51e-05	0.59	0.97	-1.01	-4.23e-07	1	4.28e-08	3.48	0.000105	2.08e-06	0.39	1.22	9.51e-06	1	6.05e-08	3.51	0.000105	3.35e-06	0.38	1.24	9.94e-06	1	3.34e-06	-2.84	-9.54e-05	0.000107	0006990 // positive regulation of transcription from RNA polymerase II promoter involved in unfolded protein response (GO_REF:nd [ND])	0016021 // integral component of membrane (GO_REF:nd [ND]) /// 0005789 // endoplasmic reticulum membrane (GO_REF:nd [ND])	0003700 // transcription factor activity, sequence-specific DNA binding (GO_REF:nd [ND]) /// 0003677 // DNA binding (GO_REF:nd [ND])	bZIP transcription factor 60	50.54
Trav_Trans_W41B350_0001956	817.99	35.13	664.14	48.73	0.00423	3	2.3e-05	0.16	1.02e-05	5.35	5e-05	0.000617	8.3e-24	70.89	0.000803	5e-21	1.32e-06	6.27	6.05e-05	6.86e-05	0.1	1.78	2.7e-05	1	3.12e-16	23.61	0.00078	9.56e-14	0.04	2.09	3.75e-05	0.54	3.43e-12	13.24	0.000753	5.9e-10	0.65	1.17	1.05e-05	1	3.4e-11	-11.32	-0.000743	4.78e-09	0055114 // oxidation-reduction process (GO_REF:nd [ND])	0016021 // integral component of membrane (GO_REF:nd [ND])	0004497 // monooxygenase activity (GO_REF:nd [ND]) /// 0005509 // calcium ion binding (GO_REF:nd [ND])	putative peroxygenase 4	11.57
Trav_Trans_W41B350_0001959	4168.94	1116.85	2662.12	2451.62	1.3e-10	651.7	0.000659	5.59e-07	5.21e-12	1321.18	0.00134	1.04e-08	5.29e-14	3611.13	0.00365	4.74e-12	3.63e-10	520.24	0.000526	1.02e-07	0.3	2.03	0.000678	1	0.02	5.54	0.003	0.12	0.74	-1.25	-0.000133	1	0.15	2.73	0.00232	0.64	0.18	-2.54	-0.000811	1	0.00761	-6.94	-0.00313	0.07	0006468 // protein phosphorylation (GO_REF:nd [ND])	N/A	0005524 // ATP binding (GO_REF:nd [ND]) /// 0016787 // hydrolase activity (GO_REF:nd [ND]) /// 0004672 // protein kinase activity (GO_REF:nd [ND])	Protein kinase protein with adenine nucleotide alpha hydrolase-like domain	0.68
Trav_Trans_W41B350_0001963	251.32	133.39	182.92	1063.71	1.05e-07	335.53	8.77e-05	6.9e-05	2.62e-09	789.58	0.000207	1.09e-06	1.25e-09	936.49	0.000245	4.36e-08	2.13e-07	284.64	7.43e-05	1.56e-05	0.23	2.35	0.000119	1	0.15	2.79	0.000158	0.58	0.81	-1.18	-1.33e-05	1	0.81	1.19	3.85e-05	1	0.15	-2.77	-0.000132	1	0.1	-3.29	-0.000171	0.44	0006468 // protein phosphorylation (GO_REF:nd [ND])	N/A	0005524 // ATP binding (GO_REF:nd [ND]) /// 0004672 // protein kinase activity (GO_REF:nd [ND])	serine threonine kinase 1	0.17
Trav_Trans_W41B350_0001964	376.12	80.39	252.92	8.75	0.04	2.96	5.19e-05	0.67	0.00195	5.4	0.000116	0.04	3.33e-06	14.35	0.000354	5.08e-05	0.19	2.01	2.67e-05	0.75	0.25	1.82	6.46e-05	1	0.00308	4.85	0.000302	0.03	0.46	-1.48	-2.53e-05	1	0.06	2.66	0.000237	0.36	0.06	-2.69	-8.98e-05	1	0.000312	-7.15	-0.000327	0.00494	0071555 // cell wall organization (GO_REF:nd [ND])	0016021 // integral component of membrane (GO_REF:nd [ND]) /// 0000139 // Golgi membrane (GO_REF:nd [ND])	0016757 // transferase activity, transferring glycosyl groups (GO_REF:nd [ND])	probable xyloglucan glycosyltransferase 9	48.01
Trav_Trans_W41B350_0001965	62.2	5.24	39.42	5.11	0.94	-1.09	-9.26e-07	1	0.94	1.08	9.12e-07	1	1.74e-06	5.31	4.88e-05	2.85e-05	0.68	-1.22	-2.02e-06	1	0.82	1.18	1.84e-06	1	8.48e-07	5.79	4.97e-05	2.87e-05	0.8	-1.12	-1.1e-06	1	7.95e-06	4.92	4.79e-05	0.000236	0.57	-1.32	-2.93e-06	1	1.72e-07	-6.47	-5.08e-05	8.29e-06	2000028 // regulation of photoperiodism, flowering (GO_REF:nd [ND])	N/A	N/A	gigantea2	10.57
Trav_Trans_W41B350_0001972	257.16	21.96	189.49	7.74	0.07	-1.63	-1.62e-05	0.86	0.53	-1.18	-6.56e-06	1	8.37e-13	6.19	0.000218	5.84e-11	0.77	1.09	3.61e-06	1	0.24	1.37	9.65e-06	1	3.77e-18	10.07	0.000234	1.82e-15	0.03	1.77	1.98e-05	0.51	3.74e-14	7.33	0.000225	9.94e-12	0.36	1.29	1.02e-05	1	7.43e-12	-5.7	-0.000215	1.23e-09	N/A	N/A	0016747 // transferase activity, transferring acyl groups other than amino-acyl groups (GO_REF:nd [ND])	Putrescine hydroxycinnamoyltransferase 1	63.06
Trav_Trans_W41B350_0001985	123.58	68.27	94.64	6.15	0.00198	3.41	3.68e-05	0.1	6.42e-08	9.01	0.000122	1.21e-05	7.26e-08	8.9	0.000121	1.67e-06	0.000938	3.71	4.13e-05	0.01	0.0094	2.64	8.54e-05	1	0.01	2.61	8.37e-05	0.08	0.83	1.09	4.51e-06	1	0.98	-1.01	-1.61e-06	1	0.02	-2.43	-8.08e-05	0.69	0.02	-2.4	-7.92e-05	0.13	0034765 // regulation of ion transmembrane transport (GO_REF:nd [ND]) /// 0071805 // potassium ion transmembrane transport (GO_REF:nd [ND])	0016021 // integral component of membrane (GO_REF:nd [ND])	0005249 // voltage-gated potassium channel activity (GO_REF:nd [ND])	Potassium channel KOR1	9.63
Trav_Trans_W41B350_0001989	61.35	8.9	47.67	5.01	0.26	1.45	4.78e-06	1	0.3	1.42	4.45e-06	1	8.61e-11	6.8	6.19e-05	3.93e-09	0.04	1.92	9.86e-06	0.24	1	-1.02	-3.23e-07	1	5.88e-08	4.7	5.71e-05	2.76e-06	0.36	1.33	5.08e-06	1	1.17e-07	4.8	5.75e-05	5.93e-06	0.32	1.36	5.41e-06	1	5.8e-06	-3.54	-5.21e-05	0.00017	N/A	N/A	0003676 // nucleic acid binding (GO_REF:nd [ND])	predicted protein	9.25
Trav_Trans_W41B350_0001998	10.37	4.02	8.36	3.25	0.84	1.15	4.7e-07	1	0.45	1.59	1.87e-06	1	5.71e-05	4.63	1.14e-05	0.000634	0.04	2.39	4.39e-06	0.27	0.6	1.39	1.4e-06	1	0.000205	4.03	1.1e-05	0.00311	0.1	2.08	3.92e-06	0.88	0.0062	2.9	9.55e-06	0.06	0.34	1.5	2.52e-06	1	0.05	-1.93	-7.03e-06	0.28	0006508 // proteolysis (GO_REF:nd [ND])	0016021 // integral component of membrane (GO_REF:nd [ND])	0003723 // RNA binding (GO_REF:nd [ND]) /// 0004252 // serine-type endopeptidase activity (GO_REF:nd [ND])	RHOMBOID-like protein 2	2.39
Trav_Trans_W41B350_0002007	202.7	18.28	178.17	11.82	0.57	-1.16	-5.11e-06	1	0.03	-1.78	-1.63e-05	0.27	1.51e-16	6.28	0.000196	2.3e-14	0.27	-1.3	-8.54e-06	0.9	0.1	-1.53	-1.12e-05	1	2.38e-18	7.29	0.000201	1.22e-15	0.65	-1.12	-3.43e-06	1	3.12e-23	11.18	0.000213	6.19e-20	0.24	1.37	7.72e-06	1	5.35e-20	-8.16	-0.000205	5.69e-17	0046686 // response to cadmium ion (GO_REF:nd [ND])	0005774 // vacuolar membrane (GO_REF:nd [ND])	0008270 // zinc ion binding (GO_REF:nd [ND]) /// 0030170 // pyridoxal phosphate binding (GO_REF:nd [ND]) /// 0008483 // transaminase activity (GO_REF:nd [ND])	alanine--glyoxylate aminotransferase 2 homolog 1, mitochondrial	43.48
Trav_Trans_W41B350_0002009	23.91	8.98	14.02	4.21	0.03	2.68	9.85e-06	0.52	1	-1.04	-2.43e-07	1	0.00283	3.75	1.62e-05	0.02	1	1.08	4.47e-07	1	0.03	-2.79	-1.01e-05	1	0.42	1.4	6.32e-06	1	0.04	-2.49	-9.4e-06	0.54	0.00283	3.92	1.64e-05	0.03	1	1.12	6.9e-07	1	0.004	-3.49	-1.57e-05	0.04	0031146 // SCF-dependent proteasomal ubiquitin-dependent protein catabolic process (GO_REF:nd [ND])	0019005 // SCF ubiquitin ligase complex (GO_REF:nd [ND])	0004842 // ubiquitin-protein transferase activity (GO_REF:nd [ND])	F-box/LRR-repeat protein 14	4.63
Trav_Trans_W41B350_0002012	14.31	6.93	11.61	10.04	0.74	1.17	1.4e-06	1	0.82	1.11	9.09e-07	1	0.00175	-5.05	-6.59e-06	0.01	0.31	1.42	3.44e-06	0.99	1	-1.05	-4.87e-07	1	0.000404	-5.9	-7.99e-06	0.00552	0.57	1.21	2.04e-06	1	0.00121	-5.6	-7.5e-06	0.02	0.5	1.28	2.53e-06	1	4.65e-05	7.15	1e-05	0.00101	0009113 // purine nucleobase biosynthetic process (GO_REF:nd [ND])	N/A	0005524 // ATP binding (GO_REF:nd [ND]) /// 0046872 // metal ion binding (GO_REF:nd [ND]) /// 0004637 // phosphoribosylamine-glycine ligase activity (GO_REF:nd [ND])	phosphoribosylamine--glycine ligase	10.13
Trav_Trans_W41B350_0002015	19.86	2.56	15.19	2.82	0.86	-1.09	-9.88e-07	1	0.72	-1.16	-1.73e-06	1	0.0045	2.29	1.6e-05	0.03	0.72	-1.17	-1.77e-06	1	0.93	-1.07	-7.47e-07	1	0.0026	2.49	1.7e-05	0.03	0.93	-1.07	-7.83e-07	1	0.00194	2.66	1.78e-05	0.02	1	-1	-3.68e-08	1	0.00104	-2.67	-1.78e-05	0.01	0055114 // oxidation-reduction process (GO_REF:nd [ND]) /// 0007275 // multicellular organism development (GO_REF:nd [ND]) /// 0016132 // brassinosteroid biosynthetic process (GO_REF:nd [ND]) /// 0016125 // sterol metabolic process (GO_REF:nd [ND]) /// 0010268 // brassinosteroid homeostasis (GO_REF:nd [ND])	0016021 // integral component of membrane (GO_REF:nd [ND])	0016705 // oxidoreductase activity, acting on paired donors, with incorporation or reduction of molecular oxygen (GO_REF:nd [ND]) /// 0004497 // monooxygenase activity (GO_REF:nd [ND]) /// 0005506 // iron ion binding (GO_REF:nd [ND]) /// 0020037 // heme binding (GO_REF:nd [ND])	Cytochrome P450 CYP727A4	13.05
Trav_Trans_W41B350_0002018	93.8	42.81	73.07	2.67	0.02	1.99	3.55e-05	0.46	0.02	2.03	3.69e-05	0.22	4.99e-06	3.99	0.000108	7.32e-05	0.01	2.12	4.04e-05	0.11	0.96	1.02	1.36e-06	1	0.02	2.01	7.21e-05	0.12	0.83	1.07	4.9e-06	1	0.02	1.97	7.07e-05	0.16	0.88	1.05	3.54e-06	1	0.03	-1.88	-6.72e-05	0.19	0006468 // protein phosphorylation (GO_REF:nd [ND])	N/A	0005524 // ATP binding (GO_REF:nd [ND]) /// 0004672 // protein kinase activity (GO_REF:nd [ND])	serine/threonine-protein kinase HT1-like	35.96
Trav_Trans_W41B350_0002027	423.56	23.15	323.68	12.97	0.53	-1.27	-8.38e-06	1	0.69	-1.17	-5.68e-06	1	4.15e-10	10.58	0.000382	1.64e-08	0.81	1.1	3.81e-06	1	0.85	1.09	2.69e-06	1	1.79e-11	13.4	0.00039	2.01e-09	0.37	1.39	1.22e-05	1	7.33e-11	12.34	0.000388	8.99e-09	0.51	1.28	9.49e-06	1	1.73e-09	-9.66	-0.000378	1.48e-07	0055088 // lipid homeostasis (GO_REF:nd [ND]) /// 0001676 // long-chain fatty acid metabolic process (GO_REF:nd [ND]) /// 0033540 // fatty acid beta-oxidation using acyl-CoA oxidase (GO_REF:nd [ND])	0005777 // peroxisome (GO_REF:nd [ND])	0071949 // FAD binding (GO_REF:nd [ND]) /// 0003997 // acyl-CoA oxidase activity (GO_REF:nd [ND]) /// 0005504 // fatty acid binding (GO_REF:nd [ND])	Peroxisomal acyl-coenzyme A oxidase 1	58.95
Trav_Trans_W41B350_0002029	1370.21	520.35	962.51	26.02	2.82e-06	13.55	0.000396	0.000843	2.09e-08	25.74	0.00078	4.97e-06	3.83e-10	42.45	0.00131	1.52e-08	2.47e-05	10.03	0.000285	0.000758	0.2	1.9	0.000384	1	0.02	3.13	0.000911	0.15	0.55	-1.35	-0.000111	1	0.31	1.65	0.000527	1	0.06	-2.56	-0.000495	1	0.00499	-4.23	-0.00102	0.05	0071555 // cell wall organization (GO_REF:nd [ND]) /// 0006486 // protein glycosylation (GO_REF:nd [ND])	0016021 // integral component of membrane (GO_REF:nd [ND]) /// 0000139 // Golgi membrane (GO_REF:nd [ND])	0016757 // transferase activity, transferring glycosyl groups (GO_REF:nd [ND])	probable glucuronosyltransferase Os04g0398600	36.31
Trav_Trans_W41B350_0002039	92.07	40.34	44.11	7.78	0.000561	7.02	3.26e-05	0.04	1.9e-05	11.81	5.85e-05	0.00101	2.47e-05	11.37	5.61e-05	0.000303	0.00625	4.64	1.97e-05	0.06	0.32	1.68	2.59e-05	1	0.35	1.62	2.35e-05	1	0.43	-1.51	-1.29e-05	1	0.96	-1.04	-2.38e-06	1	0.07	-2.55	-3.88e-05	1	0.09	-2.45	-3.64e-05	0.4	N/A	0016021 // integral component of membrane (GO_REF:nd [ND])	N/A	protein FMP32, mitochondrial	7.76
Trav_Trans_W41B350_0002045	165.1	16.1	108.69	5	0.7	1.11	5e-06	1	0.21	-1.38	-1.31e-05	1	1.35e-07	3.43	0.000115	2.91e-06	0.55	-1.16	-6.52e-06	1	0.09	-1.53	-1.81e-05	1	1.21e-06	3.1	0.00011	3.9e-05	0.31	-1.28	-1.15e-05	1	2.56e-10	4.74	0.000128	2.71e-08	0.5	1.19	6.58e-06	1	7.45e-09	-3.98	-0.000122	5.36e-07	N/A	0016021 // integral component of membrane (GO_REF:nd [ND])	N/A	CLPTM1-like membrane protein cnrB	68.77
Trav_Trans_W41B350_0002046	196.59	20.12	178.16	6.47	1	1	8.16e-08	1	0.32	-1.27	-1.1e-05	1	4.14e-14	4.94	0.000205	3.77e-12	0.83	-1.05	-2.6e-06	1	0.31	-1.27	-1.11e-05	1	7.51e-14	4.93	0.000205	1.4e-11	0.81	-1.05	-2.69e-06	1	1.19e-16	6.25	0.000216	6.03e-14	0.45	1.2	8.36e-06	1	1.2e-14	-5.19	-0.000208	3.79e-12	0006508 // proteolysis (GO_REF:nd [ND]) /// 0010205 // photoinhibition (GO_REF:nd [ND])	0005829 // cytosol (GO_REF:nd [ND]) /// 0009507 // chloroplast (GO_REF:nd [ND])	0004252 // serine-type endopeptidase activity (GO_REF:nd [ND])	protease Do-like 7 isoform X1	66.55
Trav_Trans_W41B350_0002065	87.68	40.73	77.33	2.57	0.51	-1.15	-9.75e-06	1	0.47	-1.18	-1.1e-05	1	0.000266	2.11	8.09e-05	0.00247	0.05	-1.51	-2.48e-05	0.33	0.94	-1.02	-1.3e-06	1	1.7e-05	2.43	9.06e-05	0.000375	0.22	-1.31	-1.5e-05	1	1.52e-05	2.48	9.19e-05	0.00041	0.27	-1.28	-1.38e-05	1	4.14e-08	-3.19	-0.000106	2.4e-06	0034063 // stress granule assembly (GO_REF:nd [ND]) /// 0010603 // regulation of cytoplasmic mRNA processing body assembly (GO_REF:nd [ND])	0010494 // cytoplasmic stress granule (GO_REF:nd [ND])	N/A	Polyadenylate-binding protein-interacting protein 3	99.32
Trav_Trans_W41B350_0002073	62.02	26.21	41.53	4.31	0.71	1.09	3.93e-06	1	0.39	-1.24	-8.1e-06	1	8.51e-05	-2.8	-2.69e-05	0.000903	0.58	1.14	5.87e-06	1	0.22	-1.36	-1.2e-05	1	1.86e-05	-3.06	-3.08e-05	0.000406	0.87	1.04	1.94e-06	1	0.00338	-2.26	-1.88e-05	0.04	0.15	1.41	1.4e-05	1	1.13e-05	3.19	3.28e-05	0.000301	N/A	N/A	0003723 // RNA binding (GO_REF:nd [ND]) /// 0046872 // metal ion binding (GO_REF:nd [ND])	evolutionarily conserved C-terminal region 2	47.68
Trav_Trans_W41B350_0002077	862.33	147.65	736.36	9.06	0.04	2.23	9.27e-05	0.62	0.00849	2.77	0.000133	0.11	6.12e-10	13.25	0.000921	2.32e-08	0.00125	3.51	0.000189	0.02	0.57	1.24	4.05e-05	1	6.97e-06	5.93	0.000828	0.000175	0.23	1.57	9.63e-05	1	6.41e-05	4.78	0.000788	0.0014	0.53	1.27	5.58e-05	1	0.000586	-3.77	-0.000732	0.00831	0010304 // PSII associated light-harvesting complex II catabolic process (GO_REF:nd [ND]) /// 0010206 // photosystem II repair (GO_REF:nd [ND]) /// 0010027 // thylakoid membrane organization (GO_REF:nd [ND]) /// 0006508 // proteolysis (GO_REF:nd [ND]) /// 0010205 // photoinhibition (GO_REF:nd [ND])	0016021 // integral component of membrane (GO_REF:nd [ND]) /// 0009941 // chloroplast envelope (GO_REF:nd [ND]) /// 0009535 // chloroplast thylakoid membrane (GO_REF:nd [ND])	0005524 // ATP binding (GO_REF:nd [ND]) /// 0046872 // metal ion binding (GO_REF:nd [ND]) /// 0004176 // ATP-dependent peptidase activity (GO_REF:nd [ND]) /// 0004222 // metalloendopeptidase activity (GO_REF:nd [ND])	ATP-dependent zinc metalloprotease FTSH 2, chloroplastic	51.72
Trav_Trans_W41B350_0002081	15.75	3.01	9.78	17.24	0.5	1.31	1.77e-06	1	0.12	1.82	4.61e-06	0.73	0.00605	-6.81	-4.82e-06	0.04	0.21	1.63	3.58e-06	0.8	0.44	1.38	2.84e-06	1	0.000468	-8.95	-6.59e-06	0.00624	0.65	1.24	1.8e-06	1	3.84e-05	-12.37	-9.43e-06	0.000909	0.84	-1.11	-1.03e-06	1	5.8e-05	11.12	8.4e-06	0.00121	N/A	N/A	0005509 // calcium ion binding (GO_REF:nd [ND])	calmodulin 1	6.11
Trav_Trans_W41B350_0002090	12.75	3.25	8.3	∞	0.03	21.24	2.47e-06	0.5	0.00392	38.39	4.56e-06	0.06	3.54e-05	91.4	1.1e-05	0.000416	0.06	16.31	1.87e-06	0.36	0.49	1.81	2.09e-06	1	0.03	4.3	8.55e-06	0.2	0.68	-1.3	-6.01e-07	1	0.17	2.38	6.46e-06	0.72	0.25	-2.35	-2.69e-06	1	0.00794	-5.6	-9.15e-06	0.07	0006259 // DNA metabolic process (GO_REF:nd [ND])	N/A	N/A	retrotransposon protein, putative, unclassified, expressed	0
Trav_Trans_W41B350_0002091	5.26	2.08	3.53	14.66	0.18	5.73	1.58e-06	1	0.00545	11.32	3.44e-06	0.08	0.00168	14.72	4.57e-06	0.01	0.66	3.31	7.69e-07	1	0.47	1.98	1.86e-06	1	0.26	2.57	2.99e-06	0.8	0.58	-1.73	-8.07e-07	1	0.69	1.3	1.13e-06	1	0.14	-3.42	-2.67e-06	1	0.06	-4.45	-3.8e-06	0.31	0006259 // DNA metabolic process (GO_REF:nd [ND])	N/A	0005488 // binding (GO_REF:nd [ND])	retrotransposon protein, putative, unclassified	0
Trav_Trans_W41B350_0002097	69.55	26.17	47.63	3.47	0.14	1.82	1.3e-05	1	0.00165	3.55	4.04e-05	0.03	7.18e-05	5	6.32e-05	0.000776	0.18	1.73	1.15e-05	0.74	0.09	1.95	2.74e-05	1	0.01	2.74	5.02e-05	0.08	0.93	-1.05	-1.48e-06	1	0.37	1.41	2.28e-05	1	0.07	-2.06	-2.89e-05	1	0.00719	-2.89	-5.17e-05	0.06	0010114 // response to red light (GO_REF:nd [ND]) /// 0006355 // regulation of transcription, DNA-templated (GO_REF:nd [ND]) /// 0010218 // response to far red light (GO_REF:nd [ND]) /// 0010017 // red or far-red light signaling pathway (GO_REF:nd [ND])	N/A	0003700 // transcription factor activity, sequence-specific DNA binding (GO_REF:nd [ND]) /// 0043565 // sequence-specific DNA binding (GO_REF:nd [ND])	transcription factor HY5-like	19.04
Trav_Trans_W41B350_0002100	73.05	10.36	48.1	4.5	0.77	-1.09	-1.52e-06	1	1	-1.03	-4.53e-07	1	3.08e-09	4.1	5.55e-05	9.86e-08	0.24	1.37	6.57e-06	0.86	0.83	1.07	1.06e-06	1	5.85e-10	4.49	5.7e-05	4.63e-08	0.13	1.49	8.09e-06	0.95	1.41e-08	4.21	5.6e-05	9.29e-07	0.24	1.4	7.03e-06	1	2.26e-06	-3	-4.9e-05	7.62e-05	N/A	N/A	0016757 // transferase activity, transferring glycosyl groups (GO_REF:nd [ND])	protein O-linked-mannose beta-1,4-N-acetylglucosaminyltransferase 2	23.91
Trav_Trans_W41B350_0002110	163.67	27.09	104.91	7.19	0.04	1.87	2.94e-05	0.63	0.02	2.02	3.42e-05	0.22	0.1	-1.71	-1.39e-05	0.37	0.000114	3.17	7.28e-05	0.00265	0.82	1.08	4.85e-06	1	0.000244	-3.21	-4.33e-05	0.00362	0.07	1.69	4.34e-05	0.75	0.000111	-3.45	-4.81e-05	0.00222	0.13	1.57	3.86e-05	1	1.01e-07	5.42	8.67e-05	5.25e-06	0055114 // oxidation-reduction process (GO_REF:nd [ND]) /// 0019288 // isopentenyl diphosphate biosynthetic process, methylerythritol 4-phosphate pathway (GO_REF:nd [ND]) /// 0050992 // dimethylallyl diphosphate biosynthetic process (GO_REF:nd [ND])	0009570 // chloroplast stroma (GO_REF:nd [ND])	0046872 // metal ion binding (GO_REF:nd [ND]) /// 0051745 // 4-hydroxy-3-methylbut-2-en-1-yl diphosphate reductase activity (GO_REF:nd [ND]) /// 0046429 // 4-hydroxy-3-methylbut-2-en-1-yl diphosphate synthase activity (GO_REF:nd [ND]) /// 0051538 // 3 iron, 4 sulfur cluster binding (GO_REF:nd [ND])	4-hydroxy-3-methylbut-2-enyl diphosphate reductase, chloroplastic	33.06
Trav_Trans_W41B350_0002120	874.77	344.12	625.38	14.99	0.00865	6	0.000186	0.26	0.000102	16.77	0.000587	0.00372	2.04e-05	23.57	0.00084	0.000255	0.000458	12.06	0.000412	0.0082	0.12	2.79	0.000401	1	0.04	3.93	0.000654	0.22	0.28	2.01	0.000225	1	0.6	1.41	0.000253	1	0.61	-1.39	-0.000175	1	0.3	-1.95	-0.000428	0.89	0015976 // carbon utilization (GO_REF:nd [ND]) /// 0010037 // response to carbon dioxide (GO_REF:nd [ND]) /// 0010119 // regulation of stomatal movement (GO_REF:nd [ND])	0005737 // cytoplasm (GO_REF:nd [ND])	0008270 // zinc ion binding (GO_REF:nd [ND]) /// 0004089 // carbonate dehydratase activity (GO_REF:nd [ND])	beta-carbonic anhydrase 2P3a	3.24
Trav_Trans_W41B350_0002121	86.04	39.56	58.53	59.91	2.14e-06	32.93	2.99e-05	0.000681	5.15e-09	80.56	7.45e-05	1.8e-06	1.22e-08	71.38	6.59e-05	3.37e-07	5.64e-06	28.4	2.57e-05	0.000223	0.11	2.45	4.46e-05	1	0.16	2.17	3.6e-05	0.61	0.78	-1.16	-4.24e-06	1	0.83	-1.13	-8.61e-06	1	0.06	-2.84	-4.89e-05	1	0.09	-2.51	-4.03e-05	0.43	N/A	0016021 // integral component of membrane (GO_REF:nd [ND]) /// 0005789 // endoplasmic reticulum membrane (GO_REF:nd [ND])	0005509 // calcium ion binding (GO_REF:nd [ND])	reticulon-like protein B1	0
Trav_Trans_W41B350_0002129	28.27	11.78	22.45	2.72	0.53	-1.21	-3.51e-06	1	0.53	-1.23	-3.75e-06	1	0.0054	2.12	2.27e-05	0.03	0.91	-1.06	-1.09e-06	1	1	-1.01	-2.44e-07	1	0.000789	2.56	2.62e-05	0.00963	0.66	1.14	2.42e-06	1	0.000892	2.6	2.64e-05	0.01	0.66	1.16	2.66e-06	1	0.00312	-2.24	-2.38e-05	0.03	1903830 // magnesium ion transmembrane transport (GO_REF:nd [ND])	0016021 // integral component of membrane (GO_REF:nd [ND]) /// 0005886 // plasma membrane (GO_REF:nd [ND]) /// 0005769 // early endosome (GO_REF:nd [ND])	0015095 // magnesium ion transmembrane transporter activity (GO_REF:nd [ND])	putative magnesium transporter NIPA8	25.37
Trav_Trans_W41B350_0002137	5533.5	1369.72	3882.47	2627.33	8.26e-12	621.11	0.000824	1.24e-07	2.38e-13	1235.98	0.00164	1.39e-09	6.01e-16	3931.6	0.00522	8.01e-14	1.67e-11	541.53	0.000718	9.71e-09	0.29	1.99	0.000817	1	0.00639	6.33	0.0044	0.05	0.83	-1.15	-0.000106	1	0.08	3.18	0.00358	0.42	0.2	-2.28	-0.000923	1	0.00365	-7.26	-0.0045	0.04	0055114 // oxidation-reduction process (GO_REF:nd [ND])	0009506 // plasmodesma (GO_REF:nd [ND])	0005507 // copper ion binding (GO_REF:nd [ND]) /// 0016722 // oxidoreductase activity, oxidizing metal ions (GO_REF:nd [ND])	L-ascorbate oxidase homolog	1.22
Trav_Trans_W41B350_0002144	192.72	70.56	130.65	14.18	0.000628	9.15	6.67e-05	0.04	6.66e-05	13.93	0.000106	0.00268	3.78e-06	23.02	0.00018	5.71e-05	0.00385	6.31	4.35e-05	0.04	0.48	1.52	3.91e-05	1	0.12	2.52	0.000114	0.5	0.53	-1.45	-2.32e-05	1	0.39	1.65	7.44e-05	1	0.18	-2.21	-6.23e-05	1	0.03	-3.65	-0.000137	0.19	0045739 // positive regulation of DNA repair (GO_REF:nd [ND])	0070531 // BRCA1-A complex (GO_REF:nd [ND]) /// 0070552 // BRISC complex (GO_REF:nd [ND])	N/A	predicted protein	11.82
Trav_Trans_W41B350_0002149	91.99	44.39	64.05	5.97	0.01	2.99	2.14e-05	0.3	5.28e-05	5.83	5.18e-05	0.00224	1.12e-06	8.53	8.09e-05	1.92e-05	2.52e-05	6.23	5.61e-05	0.000772	0.1	1.95	3.04e-05	1	0.01	2.85	5.95e-05	0.08	0.07	2.08	3.47e-05	0.75	0.34	1.46	2.9e-05	1	0.88	1.07	4.29e-06	1	0.43	-1.37	-2.47e-05	1	N/A	0043231 // intracellular membrane-bounded organelle (GO_REF:nd [ND])	0080043 // quercetin 3-O-glucosyltransferase activity (GO_REF:nd [ND]) /// 0080044 // quercetin 7-O-glucosyltransferase activity (GO_REF:nd [ND])	UDP-glycosyltransferase 73D1	6.87
Trav_Trans_W41B350_0002150	101.48	36.64	69.16	42.7	0.13	2.01	2.18e-05	1	0.00967	3.33	5.05e-05	0.13	7.88e-05	-10.64	-1.96e-05	0.000842	0.01	3.08	4.51e-05	0.13	0.26	1.66	2.87e-05	1	2.43e-07	-21.34	-4.14e-05	9.62e-06	0.34	1.54	2.33e-05	1	2.16e-09	-35.43	-7.01e-05	1.79e-07	0.87	-1.08	-5.4e-06	1	4.34e-09	32.78	6.47e-05	3.32e-07	N/A	0016021 // integral component of membrane (GO_REF:nd [ND]) /// 0009535 // chloroplast thylakoid membrane (GO_REF:nd [ND])	N/A	Protein CURVATURE THYLAKOID 1A, chloroplastic	13.96
Trav_Trans_W41B350_0002156	506.04	63.1	407.66	7.99	0.00808	2.55	7.42e-05	0.25	0.000525	3.46	0.000117	0.01	7.99e-11	11.7	0.000511	3.68e-09	0.00632	2.63	7.8e-05	0.07	0.38	1.35	4.32e-05	1	1.93e-05	4.58	0.000437	0.000418	0.94	1.03	3.76e-06	1	0.000507	3.38	0.000394	0.00803	0.43	-1.31	-3.94e-05	1	2.7e-05	-4.44	-0.000433	0.000638	0006368 // transcription elongation from RNA polymerase II promoter (GO_REF:nd [ND]) /// 0016570 // histone modification (GO_REF:nd [ND])	0016593 // Cdc73/Paf1 complex (GO_REF:nd [ND])	1990269 // RNA polymerase II C-terminal domain phosphoserine binding (GO_REF:nd [ND]) /// 0003677 // DNA binding (GO_REF:nd [ND])	zinc knuckle (CCHC-type) family protein	50.19
Trav_Trans_W41B350_0002160	58.95	12.25	38.3	8.09	0.00176	3.41	1.09e-05	0.09	3.02e-05	4.87	1.75e-05	0.00146	1.76e-11	11.44	4.72e-05	9.37e-10	0.000289	3.92	1.32e-05	0.00565	0.35	1.43	6.59e-06	1	0.000188	3.35	3.63e-05	0.0029	0.76	1.15	2.31e-06	1	0.00651	2.35	2.97e-05	0.06	0.53	-1.24	-4.28e-06	1	0.000518	-2.91	-3.4e-05	0.00751	0006355 // regulation of transcription, DNA-templated (GO_REF:nd [ND])	N/A	0003700 // transcription factor activity, sequence-specific DNA binding (GO_REF:nd [ND]) /// 0003677 // DNA binding (GO_REF:nd [ND])	Ethylene-responsive transcription factor ERF008	4.54
Trav_Trans_W41B350_0002161	14.16	1.73	12.7	4.14	0.61	1.28	1.17e-06	1	0.73	1.26	1.06e-06	1	2.86e-06	4.87	1.61e-05	4.45e-05	0.73	1.22	9.22e-07	1	1	-1.02	-1.03e-07	1	5.26e-05	3.8	1.49e-05	0.000987	1	-1.05	-2.45e-07	1	0.000172	3.88	1.5e-05	0.00324	1	-1.03	-1.42e-07	1	5.26e-05	-3.99	-1.51e-05	0.00112	0090304 // nucleic acid metabolic process (GO_REF:nd [ND])	N/A	N/A	Phosphatidylinositol/phosphatidylcholine transfer protein SFH13	4.34
Trav_Trans_W41B350_0002164	3680.57	105.63	3288.62	59.04	0.000678	2.69	7.88e-05	0.05	1.67e-05	3.51	0.000117	0.000913	4.25e-38	87.61	0.00403	2.8e-34	1.1e-06	4.16	0.000147	5.92e-05	0.35	1.31	3.83e-05	1	3.3e-27	32.56	0.00396	8.7e-24	0.12	1.54	6.83e-05	0.95	2.88e-24	24.94	0.00392	7.78e-21	0.55	1.18	3e-05	1	1.61e-22	-21.07	-0.00389	2.87e-19	0010124 // phenylacetate catabolic process (GO_REF:nd [ND]) /// 0006635 // fatty acid beta-oxidation (GO_REF:nd [ND])	0005777 // peroxisome (GO_REF:nd [ND])	0003988 // acetyl-CoA C-acyltransferase activity (GO_REF:nd [ND])	3-ketoacyl-CoA thiolase 2, peroxisomal	41.6
Trav_Trans_W41B350_0002169	792.38	109.5	629.17	10.1	0.11	2.92	0.000159	1	0.94	1.06	4.57e-06	1	0.00121	10.11	0.000756	0.00922	0.59	1.43	3.53e-05	1	0.13	-2.77	-0.000155	1	0.07	3.46	0.000596	0.32	0.28	-2.05	-0.000124	1	0.00152	9.59	0.000751	0.02	0.65	1.35	3.07e-05	1	0.0051	-7.09	-0.00072	0.05	0035556 // intracellular signal transduction (GO_REF:nd [ND]) /// 0006468 // protein phosphorylation (GO_REF:nd [ND]) /// 0007584 // response to nutrient (GO_REF:nd [ND]) /// 0010118 // stomatal movement (GO_REF:nd [ND]) /// 1990573 // potassium ion import across plasma membrane (GO_REF:nd [ND]) /// 0009414 // response to water deprivation (GO_REF:nd [ND])	0005829 // cytosol (GO_REF:nd [ND]) /// 0009536 // plastid (GO_REF:nd [ND]) /// 0005886 // plasma membrane (GO_REF:nd [ND])	0005524 // ATP binding (GO_REF:nd [ND]) /// 0004674 // protein serine/threonine kinase activity (GO_REF:nd [ND])	CBL-interacting protein kinase 23	9.14
Trav_Trans_W41B350_0002170	96.23	23.59	85.49	11.01	0.01	2.54	1.09e-05	0.29	0.04	2.26	8.98e-06	0.33	3.86e-16	16.37	0.00011	5.36e-14	2.46e-06	5.04	2.88e-05	0.000114	0.77	-1.12	-1.96e-06	1	2.29e-09	6.46	9.86e-05	1.55e-07	0.03	1.99	1.78e-05	0.5	6.68e-10	7.24	0.000101	6.34e-08	0.01	2.23	1.98e-05	0.65	5.67e-05	-3.25	-8.07e-05	0.00119	0045454 // cell redox homeostasis (GO_REF:nd [ND]) /// 0006749 // glutathione metabolic process (GO_REF:nd [ND]) /// 0022900 // electron transport chain (GO_REF:nd [ND]) /// 0098869 // cellular oxidant detoxification (GO_REF:nd [ND])	0005777 // peroxisome (GO_REF:nd [ND])	0009055 // electron carrier activity (GO_REF:nd [ND]) /// 0004362 // glutathione-disulfide reductase activity (GO_REF:nd [ND]) /// 0050660 // flavin adenine dinucleotide binding (GO_REF:nd [ND]) /// 0004791 // thioredoxin-disulfide reductase activity (GO_REF:nd [ND]) /// 0050661 // NADP binding (GO_REF:nd [ND])	Glutathione reductase, cytosolic	4.66
Trav_Trans_W41B350_0002174	62.86	6.8	54.5	10.36	0.09	2	4.89e-06	1	0.00331	3.16	1.05e-05	0.06	3.54e-15	14.89	6.77e-05	4.04e-13	0.00775	2.78	8.65e-06	0.08	0.23	1.58	5.66e-06	1	2.77e-10	7.43	6.28e-05	2.37e-08	0.36	1.38	3.76e-06	1	5.2e-07	4.71	5.71e-05	2.22e-05	0.78	-1.14	-1.9e-06	1	3.52e-08	-5.37	-5.9e-05	2.08e-06	N/A	0005737 // cytoplasm (GO_REF:nd [ND])	0016874 // ligase activity (GO_REF:nd [ND])	U-box domain-containing protein 4	5.74
Trav_Trans_W41B350_0002190	132.2	43.61	76.19	46.83	0.08	2.37	3.63e-05	0.97	0.02	3.15	5.68e-05	0.23	9.32e-05	-12.5	-2.44e-05	0.000978	0.04	2.85	4.89e-05	0.24	0.57	1.33	2.05e-05	1	1.44e-07	-29.64	-6.07e-05	6.07e-06	0.71	1.2	1.26e-05	1	1.45e-08	-39.31	-8.12e-05	9.53e-07	0.84	-1.11	-7.93e-06	1	3.16e-08	35.57	7.33e-05	1.89e-06	0015979 // photosynthesis (GO_REF:nd [ND])	0009523 // photosystem II (GO_REF:nd [ND]) /// 0009535 // chloroplast thylakoid membrane (GO_REF:nd [ND])	N/A	photosystem II stability/assembly factor HCF136, chloroplastic	21.83
Trav_Trans_W41B350_0002204	215.96	53.06	93.83	3.65	0.02	3.82	8.32e-05	0.45	0.004	5.53	0.000134	0.06	0.00421	5.47	0.000132	0.03	0.02	3.95	8.7e-05	0.15	0.51	1.45	5.03e-05	1	0.52	1.43	4.85e-05	1	0.96	1.03	3.78e-06	1	0.99	-1.01	-1.77e-06	1	0.55	-1.4	-4.65e-05	1	0.56	-1.38	-4.47e-05	1	0005986 // sucrose biosynthetic process (GO_REF:nd [ND]) /// 0006355 // regulation of transcription, DNA-templated (GO_REF:nd [ND])	N/A	0046524 // sucrose-phosphate synthase activity (GO_REF:nd [ND]) /// 0016157 // sucrose synthase activity (GO_REF:nd [ND]) /// 0043565 // sequence-specific DNA binding (GO_REF:nd [ND])	sucrose-phosphate synthase	4.53
Trav_Trans_W41B350_0002209	288.37	30.11	228.85	3.02	0.46	1.18	1.86e-05	1	0.15	1.38	3.93e-05	0.84	4.29e-10	4.05	0.000315	1.7e-08	0.22	1.31	3.25e-05	0.83	0.48	1.17	2.07e-05	1	3.04e-08	3.43	0.000297	1.54e-06	0.63	1.11	1.4e-05	1	1.24e-06	2.93	0.000276	4.72e-05	0.84	-1.05	-6.78e-06	1	3.52e-07	-3.08	-0.000283	1.55e-05	0048268 // clathrin coat assembly (GO_REF:nd [ND]) /// 0006355 // regulation of transcription, DNA-templated (GO_REF:nd [ND])	0030136 // clathrin-coated vesicle (GO_REF:nd [ND])	0030276 // clathrin binding (GO_REF:nd [ND]) /// 0003677 // DNA binding (GO_REF:nd [ND]) /// 0005545 // 1-phosphatidylinositol binding (GO_REF:nd [ND])	NAC domain-containing protein 82	120.12
Trav_Trans_W41B350_0002213	26.63	11.24	18.59	2.61	0.08	1.86	8.25e-06	0.94	0.09	1.87	8.29e-06	0.59	4.45e-05	3.8	2.68e-05	0.00051	0.09	1.82	7.83e-06	0.45	1	1	4.2e-08	1	0.02	2.04	1.85e-05	0.15	1	-1.02	-4.24e-07	1	0.03	2.03	1.85e-05	0.2	1	-1.03	-4.66e-07	1	0.02	-2.09	-1.89e-05	0.14	0006355 // regulation of transcription, DNA-templated (GO_REF:nd [ND])	0016021 // integral component of membrane (GO_REF:nd [ND])	0003677 // DNA binding (GO_REF:nd [ND])	Pentatricopeptide repeat-containing protein mitochondrial	10.77
Trav_Trans_W41B350_0002214	282.33	58.2	202.99	3.79	0.44	-1.25	-2.82e-05	1	0.13	-1.55	-5.05e-05	0.75	0.0034	2.28	0.000182	0.02	0.26	-1.37	-3.85e-05	0.89	0.45	-1.24	-2.23e-05	1	0.00024	2.85	0.000211	0.00357	0.74	-1.1	-1.03e-05	1	1.28e-05	3.54	0.000233	0.000352	0.67	1.13	1.2e-05	1	6.69e-05	-3.13	-0.000221	0.00137	0055085 // transmembrane transport (GO_REF:nd [ND])	0016021 // integral component of membrane (GO_REF:nd [ND])	N/A	carbohydrate transporter/ sugar porter/ transporter	152.1
Trav_Trans_W41B350_0002220	66.06	21.27	42.13	2.94	0.88	-1.04	-2.04e-06	1	0.71	-1.1	-4.54e-06	1	0.00598	-1.95	-2.49e-05	0.04	0.69	1.1	5.16e-06	1	0.85	-1.05	-2.5e-06	1	0.01	-1.87	-2.28e-05	0.08	0.54	1.15	7.2e-06	1	0.02	-1.77	-2.03e-05	0.18	0.4	1.21	9.7e-06	1	0.00152	2.14	3e-05	0.02	0042273 // ribosomal large subunit biogenesis (GO_REF:nd [ND])	0005829 // cytosol (GO_REF:nd [ND])	0051082 // unfolded protein binding (GO_REF:nd [ND]) /// 0003824 // catalytic activity (GO_REF:nd [ND])	transducin family protein / WD-40 repeat family protein	67.2
Trav_Trans_W41B350_0002224	873.84	193.57	619.48	130.42	7.76e-07	25.99	0.000101	0.000314	2.03e-09	63.07	0.00025	8.86e-07	4.84e-13	208.15	0.000835	3.54e-11	1.42e-06	23.66	9.13e-05	7.31e-05	0.11	2.43	0.000149	1	0.00036	8.01	0.000734	0.005	0.87	-1.1	-9.39e-06	1	0.03	3.3	0.000585	0.22	0.08	-2.67	-0.000159	1	0.000211	-8.8	-0.000744	0.00358	0051603 // proteolysis involved in cellular protein catabolic process (GO_REF:nd [ND])	N/A	0004185 // serine-type carboxypeptidase activity (GO_REF:nd [ND])	Serine carboxypeptidase II-3	4.41
Trav_Trans_W41B350_0002229	125.48	34	60.97	9.88	0.00537	9.44	4.91e-05	0.19	0.00238	11.93	6.36e-05	0.04	0.00526	9.56	4.98e-05	0.03	0.00259	11.61	6.18e-05	0.03	0.75	1.26	1.45e-05	1	0.99	1.01	7.15e-07	1	0.78	1.23	1.27e-05	1	0.77	-1.25	-1.38e-05	1	0.98	-1.03	-1.83e-06	1	0.79	1.21	1.2e-05	1	0055114 // oxidation-reduction process (GO_REF:nd [ND]) /// 0006694 // steroid biosynthetic process (GO_REF:nd [ND])	N/A	0050662 // coenzyme binding (GO_REF:nd [ND]) /// 0003854 // 3-beta-hydroxy-delta5-steroid dehydrogenase activity (GO_REF:nd [ND])	NADPH-dependent reductase	0
Trav_Trans_W41B350_0002230	37.79	16.16	29.32	2.25	0.1	1.54	1.18e-05	1	0.27	1.36	7.8e-06	1	1.51e-05	2.94	4.23e-05	0.000196	0.04	1.66	1.45e-05	0.27	0.64	-1.13	-3.99e-06	1	0.00723	1.91	3.05e-05	0.06	0.79	1.08	2.7e-06	1	0.00196	2.16	3.45e-05	0.02	0.44	1.23	6.69e-06	1	0.02	-1.77	-2.78e-05	0.13	0016226 // iron-sulfur cluster assembly (GO_REF:nd [ND])	0005829 // cytosol (GO_REF:nd [ND])	0005524 // ATP binding (GO_REF:nd [ND]) /// 0046872 // metal ion binding (GO_REF:nd [ND]) /// 0051539 // 4 iron, 4 sulfur cluster binding (GO_REF:nd [ND])	cytosolic Fe-S cluster assembly factor NBP35	26.79
Trav_Trans_W41B350_0002240	83.55	26.2	37.49	4.99	0.01	3.21	2.9e-05	0.29	0.00237	4.04	4e-05	0.04	0.96	-1.09	-1.08e-06	1	0.00849	3.31	3.05e-05	0.08	0.61	1.26	1.1e-05	1	0.00892	-3.49	-3.01e-05	0.07	0.96	1.03	1.43e-06	1	0.00201	-4.4	-4.11e-05	0.02	0.66	-1.22	-9.56e-06	1	0.0073	3.61	3.16e-05	0.06	0015969 // guanosine tetraphosphate metabolic process (GO_REF:nd [ND]) /// 0016310 // phosphorylation (GO_REF:nd [ND])	0009507 // chloroplast (GO_REF:nd [ND])	0005524 // ATP binding (GO_REF:nd [ND]) /// 0005525 // GTP binding (GO_REF:nd [ND]) /// 0005509 // calcium ion binding (GO_REF:nd [ND]) /// 0016301 // kinase activity (GO_REF:nd [ND]) /// 0008728 // GTP diphosphokinase activity (GO_REF:nd [ND])	probable GTP diphosphokinase CRSH1, chloroplastic	13.21
Trav_Trans_W41B350_0002246	61.96	32.9	44.62	4.8	0.00709	2.55	2.25e-05	0.23	1.9e-05	4.3	4.8e-05	0.00101	1	-1.04	-5.92e-07	1	0.000169	3.57	3.73e-05	0.00364	0.11	1.69	2.55e-05	1	0.00589	-2.66	-2.31e-05	0.05	0.31	1.4	1.48e-05	1	2.45e-05	-4.49	-4.86e-05	0.00062	0.56	-1.21	-1.07e-05	1	0.000213	3.72	3.79e-05	0.00362	0055114 // oxidation-reduction process (GO_REF:nd [ND])	N/A	0004029 // aldehyde dehydrogenase (NAD) activity (GO_REF:nd [ND]) /// 0043878 // glyceraldehyde-3-phosphate dehydrogenase (NAD+) (non-phosphorylating) activity (GO_REF:nd [ND]) /// 0000166 // nucleotide binding (GO_REF:nd [ND])	aldehyde dehydrogenase family 2 member C4-like	10.88
Trav_Trans_W41B350_0002254	41.95	9.59	28.5	4.16	0.37	-1.38	-4.65e-06	1	0.34	-1.47	-5.41e-06	1	0.00218	2.83	3.09e-05	0.02	0.41	-1.33	-4.23e-06	1	0.88	-1.07	-7.59e-07	1	0.000106	3.9	3.56e-05	0.0018	1	1.03	4.24e-07	1	8.03e-05	4.16	3.63e-05	0.00169	0.83	1.1	1.18e-06	1	0.000139	-3.77	-3.52e-05	0.00254	0005987 // sucrose catabolic process (GO_REF:nd [ND])	0005829 // cytosol (GO_REF:nd [ND])	0033926 // glycopeptide alpha-N-acetylgalactosaminidase activity (GO_REF:nd [ND]) /// 0004575 // sucrose alpha-glucosidase activity (GO_REF:nd [ND])	probable alkaline/neutral invertase F	20.76
Trav_Trans_W41B350_0002255	55.92	13.23	35.2	2.52	0.09	1.69	1.31e-05	1	0.03	2.02	1.94e-05	0.25	0.1	1.67	1.28e-05	0.37	0.00103	2.72	3.28e-05	0.02	0.57	1.2	6.31e-06	1	1	-1.01	-2.93e-07	1	0.11	1.61	1.97e-05	0.93	0.57	-1.21	-6.6e-06	1	0.32	1.35	1.34e-05	1	0.11	1.63	2e-05	0.49	0006468 // protein phosphorylation (GO_REF:nd [ND])	N/A	0005524 // ATP binding (GO_REF:nd [ND]) /// 0004672 // protein kinase activity (GO_REF:nd [ND])	Protein kinase superfamily protein	19.84
Trav_Trans_W41B350_0002266	1007.96	85.72	700.69	4.32	0.07	1.63	0.00011	0.9	0.0002	2.78	0.000309	0.00639	1.19e-10	6.25	0.000912	5.23e-09	0.00629	2.11	0.000192	0.07	0.05	1.7	0.000199	1	1.24e-06	3.83	0.000802	4e-05	0.34	1.29	8.25e-05	1	0.00273	2.25	0.000603	0.03	0.31	-1.32	-0.000116	1	6.89e-05	-2.97	-0.00072	0.0014	0006833 // water transport (GO_REF:nd [ND]) /// 0051289 // protein homotetramerization (GO_REF:nd [ND]) /// 0009414 // response to water deprivation (GO_REF:nd [ND]) /// 0055085 // transmembrane transport (GO_REF:nd [ND]) /// 0051290 // protein heterotetramerization (GO_REF:nd [ND])	0005829 // cytosol (GO_REF:nd [ND]) /// 0016021 // integral component of membrane (GO_REF:nd [ND]) /// 0005886 // plasma membrane (GO_REF:nd [ND]) /// 0009506 // plasmodesma (GO_REF:nd [ND]) /// 0032991 // macromolecular complex (GO_REF:nd [ND])	0015250 // water channel activity (GO_REF:nd [ND]) /// 0005515 // protein binding (GO_REF:nd [ND])	Aquaporin PIP1-2	152.91
Trav_Trans_W41B350_0002267	3245.64	1046.08	2113.09	1282.2	2.17e-10	474.36	0.000698	8.17e-07	3.71e-12	1114.1	0.00164	7.96e-09	2.48e-13	1961.27	0.00289	1.94e-11	5.36e-10	392.32	0.000577	1.4e-07	0.21	2.35	0.000944	1	0.04	4.13	0.00219	0.22	0.78	-1.21	-0.000121	1	0.4	1.76	0.00125	1	0.12	-2.84	-0.00106	1	0.02	-5	-0.00231	0.14	0000272 // polysaccharide catabolic process (GO_REF:nd [ND])	0009507 // chloroplast (GO_REF:nd [ND])	0102229 /// 0016161 // beta-amylase activity (GO_REF:nd [ND])	beta-amylase 1, chloroplastic	0.9
Trav_Trans_W41B350_0002273	43.77	8.64	30.91	2.72	0.61	1.15	3.15e-06	1	0.77	1.08	1.77e-06	1	2.25e-05	2.82	3.82e-05	0.000279	0.76	-1.1	-1.92e-06	1	0.87	-1.06	-1.38e-06	1	0.000204	2.46	3.51e-05	0.00311	0.41	-1.27	-5.07e-06	1	0.000166	2.6	3.65e-05	0.00313	0.55	-1.19	-3.7e-06	1	5.7e-06	-3.11	-4.02e-05	0.000167	0071733 // transcriptional activation by promoter-enhancer looping (GO_REF:nd [ND]) /// 0070550 // rDNA condensation (GO_REF:nd [ND]) /// 0007076 // mitotic chromosome condensation (GO_REF:nd [ND]) /// 1990414 // replication-born double-strand break repair via sister chromatid exchange (GO_REF:nd [ND]) /// 0071169 // establishment of protein localization to chromatin (GO_REF:nd [ND]) /// 1905406 …	0090694 // Scc2-Scc4 cohesin loading complex (GO_REF:nd [ND]) /// 0000790 // nuclear chromatin (GO_REF:nd [ND])	0046872 // metal ion binding (GO_REF:nd [ND]) /// 0003682 // chromatin binding (GO_REF:nd [ND])	PHD finger family protein	32.87
Trav_Trans_W41B350_0002276	33.7	5.12	24.59	2.18	0.33	1.31	5.68e-06	1	0.22	1.42	7.79e-06	1	3.41e-05	2.95	3.61e-05	0.000403	0.26	1.36	6.71e-06	0.88	0.8	1.09	2.12e-06	1	0.00191	2.26	3.04e-05	0.02	0.96	1.04	1.04e-06	1	0.00519	2.07	2.83e-05	0.05	0.88	-1.04	-1.08e-06	1	0.00265	-2.16	-2.94e-05	0.03	N/A	N/A	0003677 // DNA binding (GO_REF:nd [ND])	protein NLP2	25.41
Trav_Trans_W41B350_0002282	3204.94	913.38	2161.07	305.43	5.4e-09	116.81	0.000676	6.71e-06	3.08e-10	199.84	0.00116	2.15e-07	2.14e-12	503.46	0.00293	1.36e-10	3.81e-08	80.78	0.000466	3.87e-06	0.39	1.71	0.000484	1	0.02	4.31	0.00226	0.15	0.56	-1.45	-0.00021	1	0.14	2.52	0.00177	0.63	0.15	-2.47	-0.000695	1	0.00561	-6.23	-0.00247	0.05	0006468 // protein phosphorylation (GO_REF:nd [ND]) /// 0007178 // transmembrane receptor protein serine/threonine kinase signaling pathway (GO_REF:nd [ND])	0005886 // plasma membrane (GO_REF:nd [ND])	0005524 // ATP binding (GO_REF:nd [ND]) /// 0004675 // transmembrane receptor protein serine/threonine kinase activity (GO_REF:nd [ND])	Pto-interacting protein 1	10.56
Trav_Trans_W41B350_0002287	104.99	11.61	83.61	2.39	0.59	1.13	7.55e-06	1	0.26	1.29	1.73e-05	1	1.2e-06	2.96	0.000116	2.05e-05	0.46	1.18	1.06e-05	1	0.57	1.15	9.73e-06	1	1.54e-05	2.62	0.000108	0.000345	0.88	1.05	3.01e-06	1	0.00021	2.29	9.82e-05	0.00383	0.7	-1.1	-6.72e-06	1	3.53e-05	-2.51	-0.000105	0.000797	2000377 // regulation of reactive oxygen species metabolic process (GO_REF:nd [ND]) /// 0045859 // regulation of protein kinase activity (GO_REF:nd [ND]) /// 0009859 // pollen hydration (GO_REF:nd [ND]) /// 0046777 // protein autophosphorylation (GO_REF:nd [ND]) /// 0042149 // cellular response to glucose starvation (GO_REF:nd [ND]) /// 0016559 // peroxisome fission (GO_REF:nd [ND]) /// 0000266 /…	0009569 // chloroplast starch grain (GO_REF:nd [ND])	0019887 // protein kinase regulator activity (GO_REF:nd [ND]) /// 0004674 // protein serine/threonine kinase activity (GO_REF:nd [ND]) /// 0019900 // kinase binding (GO_REF:nd [ND]) /// 1901982 // maltose binding (GO_REF:nd [ND])	sucrose nonfermenting 4-like protein	77.28
Trav_Trans_W41B350_0002298	198.75	30.69	96.96	47.31	0.69	-1.31	-8.4e-06	1	0.0063	-8.41	-3.16e-05	0.09	0.000889	-14.93	-3.34e-05	0.00706	0.23	2.26	4.53e-05	0.86	0.02	-6.44	-2.32e-05	1	0.00267	-11.43	-2.5e-05	0.03	0.11	2.96	5.37e-05	0.93	0.6	-1.77	-1.86e-06	1	0.000227	19.04	7.69e-05	0.1	2.71e-05	33.77	7.87e-05	0.00064	0055114 // oxidation-reduction process (GO_REF:nd [ND])	N/A	0046872 // metal ion binding (GO_REF:nd [ND]) /// 0004097 // catechol oxidase activity (GO_REF:nd [ND])	polyphenol oxidase I, chloroplastic-like	48.99
Trav_Trans_W41B350_0002311	805.1	297.05	557.3	1478.96	1.54e-09	449.41	0.000193	3.11e-06	6.18e-11	844.45	0.000364	6.38e-08	1.5e-12	1742.4	0.000751	9.88e-11	8.55e-09	320.1	0.000138	1.16e-06	0.33	1.88	0.00017	1	0.04	3.88	0.000557	0.23	0.6	-1.4	-5.58e-05	1	0.26	2.06	0.000387	0.9	0.14	-2.64	-0.000226	1	0.01	-5.44	-0.000613	0.09	0006468 // protein phosphorylation (GO_REF:nd [ND]) /// 0007178 // transmembrane receptor protein serine/threonine kinase signaling pathway (GO_REF:nd [ND])	0005886 // plasma membrane (GO_REF:nd [ND])	0005524 // ATP binding (GO_REF:nd [ND]) /// 0004675 // transmembrane receptor protein serine/threonine kinase activity (GO_REF:nd [ND])	Receptor-like kinase LIP2	0
Trav_Trans_W41B350_0002315	146.78	14.25	120.67	3.3	0.12	1.47	2.01e-05	1	0.02	1.75	3.22e-05	0.24	6.81e-11	4.87	0.000166	3.19e-09	0.33	1.27	1.16e-05	1	0.48	1.19	1.21e-05	1	4.22e-07	3.32	0.000146	1.56e-05	0.57	-1.15	-8.43e-06	1	1.4e-05	2.79	0.000134	0.000382	0.19	-1.38	-2.06e-05	1	1.88e-08	-3.83	-0.000155	1.21e-06	0007015 // actin filament organization (GO_REF:nd [ND])	0016459 // myosin complex (GO_REF:nd [ND])	0005524 // ATP binding (GO_REF:nd [ND]) /// 0003779 // actin binding (GO_REF:nd [ND]) /// 0003774 // motor activity (GO_REF:nd [ND])	myosin-17 isoform X1	52.78
Trav_Trans_W41B350_0002318	814.46	191	496.06	6.51	0.02	3.26	0.000166	0.39	0.00107	5.2	0.000307	0.02	5.61e-06	10.86	0.000722	8.12e-05	0.15	2.02	7.46e-05	0.63	0.33	1.59	0.000142	1	0.01	3.33	0.000556	0.1	0.32	-1.62	-9.13e-05	1	0.13	2.09	0.000415	0.58	0.05	-2.58	-0.000233	1	0.000812	-5.38	-0.000648	0.01	N/A	N/A	0005089 // Rho guanyl-nucleotide exchange factor activity (GO_REF:nd [ND])	Rop guanine nucleotide exchange factor 12	103.91
Trav_Trans_W41B350_0002323	33.68	10.29	21.74	22.78	0.000695	9.5	7.99e-06	0.05	2.45e-06	20.77	1.86e-05	0.000203	3.88e-08	32.4	2.95e-05	9.55e-07	0.0042	7.17	5.8e-06	0.05	0.12	2.19	1.06e-05	1	0.01	3.41	2.15e-05	0.09	0.62	-1.32	-2.19e-06	1	0.35	1.56	1.09e-05	1	0.04	-2.9	-1.28e-05	0.9	0.00259	-4.52	-2.37e-05	0.03	0018105 // peptidyl-serine phosphorylation (GO_REF:nd [ND]) /// 0035556 // intracellular signal transduction (GO_REF:nd [ND]) /// 0046777 // protein autophosphorylation (GO_REF:nd [ND]) /// 0009738 // abscisic acid-activated signaling pathway (GO_REF:nd [ND])	0005737 // cytoplasm (GO_REF:nd [ND]) /// 0016020 // membrane (GO_REF:nd [ND])	0005524 // ATP binding (GO_REF:nd [ND]) /// 0009931 // calcium-dependent protein serine/threonine kinase activity (GO_REF:nd [ND]) /// 0005516 // calmodulin binding (GO_REF:nd [ND]) /// 0005509 // calcium ion binding (GO_REF:nd [ND]) /// 0004683 // calmodulin-dependent protein kinase activity (GO_REF:nd [ND])	Calcium-dependent protein kinase 20	0
Trav_Trans_W41B350_0002329	173.87	13.47	139.82	17.7	0.0071	3.17	1.52e-05	0.23	0.00075	4.27	2.3e-05	0.02	3.4e-13	25.44	0.000172	2.58e-11	0.000118	5.18	2.93e-05	0.00273	0.49	1.35	7.74e-06	1	2.3e-07	8.02	0.000156	9.17e-06	0.22	1.63	1.41e-05	1	6.21e-06	5.95	0.000149	0.00019	0.64	1.21	6.36e-06	1	3.51e-05	-4.91	-0.000142	0.000794	N/A	0005737 // cytoplasm (GO_REF:nd [ND]) /// 0005856 // cytoskeleton (GO_REF:nd [ND])	0005524 // ATP binding (GO_REF:nd [ND])	actin-7	1.49
Trav_Trans_W41B350_0002335	418.93	82.02	241.36	6.8	0.96	-1.01	-2.82e-06	1	0.87	1.05	9.04e-06	1	5.97e-06	-3.75	-0.00014	8.58e-05	0.4	1.26	5.01e-05	1	0.83	1.06	1.19e-05	1	7.66e-06	-3.7	-0.000138	0.00019	0.37	1.28	5.29e-05	1	3.1e-06	-3.93	-0.000149	0.000104	0.5	1.2	4.1e-05	1	1.33e-07	4.74	0.00019	6.62e-06	0005978 // glycogen biosynthetic process (GO_REF:nd [ND]) /// 0019252 // starch biosynthetic process (GO_REF:nd [ND])	0009507 // chloroplast (GO_REF:nd [ND])	0005524 // ATP binding (GO_REF:nd [ND]) /// 0008878 // glucose-1-phosphate adenylyltransferase activity (GO_REF:nd [ND])	ADP-glucose pyrophosphorylase large subunit	229.28
Trav_Trans_W41B350_0002345	763.47	3.81	675.52	50.85	0.26	1.5	5.61e-06	1	0.23	1.55	6.14e-06	1	5.15e-35	74.69	0.000821	2.01e-31	0.75	1.14	1.59e-06	1	1	1.03	5.27e-07	1	5.33e-31	49.66	0.000816	3.42e-27	0.46	-1.32	-4.02e-06	1	2.84e-30	48.15	0.000815	3.68e-26	0.42	-1.36	-4.55e-06	1	1.64e-33	-65.35	-0.00082	3.45e-29	0009737 // response to abscisic acid (GO_REF:nd [ND]) /// 0010252 // auxin homeostasis (GO_REF:nd [ND]) /// 0007584 // response to nutrient (GO_REF:nd [ND]) /// 0046855 // inositol phosphate dephosphorylation (GO_REF:nd [ND]) /// 0009611 // response to wounding (GO_REF:nd [ND]) /// 0009630 // gravitropism (GO_REF:nd [ND]) /// 0009846 // pollen germination (GO_REF:nd [ND]) /// 0010182 // sugar med…	N/A	0016787 // hydrolase activity (GO_REF:nd [ND])	type II inositol polyphosphate 5-phosphatase 15	15.59
Trav_Trans_W41B350_0002347	27.28	9.47	15.48	2.42	0.27	1.59	5.3e-06	1	0.05	2.12	1.01e-05	0.42	0.00103	3.46	2.23e-05	0.00797	0.4	1.42	3.84e-06	1	0.48	1.33	4.81e-06	1	0.04	2.18	1.7e-05	0.21	0.8	-1.11	-1.47e-06	1	0.19	1.64	1.22e-05	0.78	0.31	-1.49	-6.28e-06	1	0.02	-2.43	-1.85e-05	0.12	1904153 // negative regulation of retrograde protein transport, ER to cytosol (GO_REF:nd [ND]) /// 0030433 // ER-associated ubiquitin-dependent protein catabolic process (GO_REF:nd [ND]) /// 0016579 // protein deubiquitination (GO_REF:nd [ND])	0016021 // integral component of membrane (GO_REF:nd [ND])	0004843 // thiol-dependent ubiquitin-specific protease activity (GO_REF:nd [ND])	maternal effect embryo arrest 59	6.44
Trav_Trans_W41B350_0002361	49.22	22.13	39.03	3.91	0.3	-1.3	-7.88e-06	1	0.00953	-2	-1.71e-05	0.12	0.00798	1.85	2.9e-05	0.05	0.00635	-2.02	-1.72e-05	0.07	0.13	-1.54	-9.22e-06	1	0.000243	2.41	3.69e-05	0.00361	0.1	-1.55	-9.33e-06	0.86	4.84e-07	3.71	4.61e-05	2.09e-05	1	-1.01	-1.03e-07	1	1.72e-07	-3.73	-4.62e-05	8.29e-06	0007015 // actin filament organization (GO_REF:nd [ND])	0016459 // myosin complex (GO_REF:nd [ND])	0005524 // ATP binding (GO_REF:nd [ND]) /// 0051015 // actin filament binding (GO_REF:nd [ND]) /// 0003774 // motor activity (GO_REF:nd [ND])	myosin2	45.14
Trav_Trans_W41B350_0002395	948	198.69	706.11	29.43	3.15e-05	9.51	0.000174	0.00515	1.99e-06	13.9	0.000263	0.000173	1.11e-10	47.27	0.000945	4.93e-09	0.000566	6.21	0.000106	0.00973	0.44	1.46	8.95e-05	1	0.00179	4.97	0.000771	0.02	0.39	-1.53	-6.74e-05	1	0.02	3.4	0.000681	0.13	0.11	-2.24	-0.000157	1	0.000115	-7.61	-0.000838	0.00216	N/A	N/A	0003677 // DNA binding (GO_REF:nd [ND])	transmembrane protein 53	22.58
Trav_Trans_W41B350_0002399	101.48	16.79	86.03	3.6	0.6	1.13	5.77e-06	1	0.92	-1.03	-1.42e-06	1	5.74e-08	3.4	0.000104	1.35e-06	0.55	-1.16	-6.09e-06	1	0.51	-1.17	-7.19e-06	1	1.1e-06	3	9.8e-05	3.62e-05	0.25	-1.32	-1.19e-05	1	6.81e-08	3.52	0.000105	3.7e-06	0.64	-1.13	-4.67e-06	1	2.25e-09	-3.96	-0.00011	1.88e-07	0000245 // spliceosomal complex assembly (GO_REF:nd [ND])	0005689 // U12-type spliceosomal complex (GO_REF:nd [ND]) /// 0071004 // U2-type prespliceosome (GO_REF:nd [ND]) /// 0071013 // catalytic step 2 spliceosome (GO_REF:nd [ND]) /// 0005686 // U2 snRNP (GO_REF:nd [ND]) /// 0009507 // chloroplast (GO_REF:nd [ND])	0003729 // mRNA binding (GO_REF:nd [ND])	Splicing factor 3B subunit 1	60.09
Trav_Trans_W41B350_0002402	289.93	36.36	179.21	4.79	0.28	1.67	2.64e-05	1	0.00704	3.61	0.000102	0.1	0.19	1.86	3.37e-05	0.58	0.000468	5.44	0.000173	0.00836	0.1	2.16	7.56e-05	1	0.83	1.11	7.34e-06	1	0.01	3.24	0.000147	0.31	0.16	-1.94	-6.82e-05	0.67	0.37	1.51	7.13e-05	1	0.02	2.92	0.00014	0.16	0034219 // carbohydrate transmembrane transport (GO_REF:nd [ND])	0005887 // integral component of plasma membrane (GO_REF:nd [ND])	0051119 // sugar transmembrane transporter activity (GO_REF:nd [ND])	bidirectional sugar transporter SWEET15	25.29
Trav_Trans_W41B350_0002420	105.53	29.94	98.04	39.98	2.8e-05	16.27	3.35e-05	0.00471	9.37e-06	19.45	4.04e-05	0.00058	0.00349	7.06	1.33e-05	0.02	4.87e-08	41.76	8.93e-05	4.68e-06	0.76	1.2	6.96e-06	1	0.15	-2.31	-2.02e-05	0.56	0.08	2.57	5.59e-05	0.8	0.08	-2.75	-2.72e-05	0.42	0.16	2.15	4.89e-05	1	0.00207	5.92	7.61e-05	0.02	0071805 // potassium ion transmembrane transport (GO_REF:nd [ND])	0016021 // integral component of membrane (GO_REF:nd [ND])	0015079 // potassium ion transmembrane transporter activity (GO_REF:nd [ND])	potassium transporter 27	0.28
Trav_Trans_W41B350_0002437	122.85	11.58	102.46	6.33	0.32	1.38	6.07e-06	1	0.1	1.69	1.1e-05	0.65	2.47e-14	9.27	0.000131	2.36e-12	0.04	1.86	1.36e-05	0.25	0.51	1.22	4.92e-06	1	1.48e-11	6.7	0.000125	1.69e-09	0.3	1.34	7.55e-06	1	1.69e-09	5.48	0.00012	1.45e-07	0.77	1.1	2.64e-06	1	6.28e-09	-4.99	-0.000117	4.62e-07	0040008 // regulation of growth (GO_REF:nd [ND]) /// 0016567 // protein ubiquitination (GO_REF:nd [ND])	N/A	0046872 // metal ion binding (GO_REF:nd [ND]) /// 0005515 // protein binding (GO_REF:nd [ND]) /// 0016740 // transferase activity (GO_REF:nd [ND]) /// 0016874 // ligase activity (GO_REF:nd [ND])	E3 ubiquitin-protein ligase MBR2	16.99
Trav_Trans_W41B350_0002451	290.19	13.12	234.19	136.59	0.00546	5.39	6.74e-06	0.19	2.11e-05	11.76	1.65e-05	0.00109	1.52e-19	188.37	0.000287	4.26e-17	0.00546	5.38	6.72e-06	0.06	0.11	2.18	9.75e-06	1	3.02e-13	34.92	0.000281	4.93e-11	1	-1	-2.32e-08	1	1.06e-09	16.02	0.000271	9.58e-08	0.1	-2.19	-9.78e-06	1	2.01e-13	-35.02	-0.000281	4.77e-11	N/A	N/A	0016874 // ligase activity (GO_REF:nd [ND])	probable indole-3-acetic acid-amido synthetase GH3.8	1.06
Trav_Trans_W41B350_0002454	305.53	71.05	250.21	3.99	0.03	2.15	7.88e-05	0.51	0.000788	3.24	0.000153	0.02	5.02e-07	6.07	0.000346	9.39e-06	0.00694	2.55	0.000106	0.07	0.23	1.5	7.4e-05	1	0.00265	2.82	0.000267	0.03	0.62	1.19	2.72e-05	1	0.06	1.87	0.000193	0.37	0.49	-1.27	-4.68e-05	1	0.01	-2.38	-0.00024	0.09	0015914 // phospholipid transport (GO_REF:nd [ND]) /// 0009611 // response to wounding (GO_REF:nd [ND])	0016021 // integral component of membrane (GO_REF:nd [ND])	0005548 // phospholipid transporter activity (GO_REF:nd [ND]) /// 0008289 // lipid binding (GO_REF:nd [ND])	Polyketide cyclase/dehydrase and lipid transport superfamily protein	78.34
Trav_Trans_W41B350_0002462	25.73	9.64	23.44	137.97	5.06e-05	35.65	9.06e-06	0.00732	1.32e-08	114.36	2.97e-05	3.57e-06	9.9e-06	47.85	1.23e-05	0.000135	8e-05	32.61	8.27e-06	0.00199	0.03	3.21	2.06e-05	1	0.61	1.34	3.19e-06	1	0.89	-1.09	-7.96e-07	1	0.12	-2.39	-1.74e-05	0.57	0.02	-3.51	-2.14e-05	0.73	0.48	-1.47	-3.99e-06	1	0034975 // protein folding in endoplasmic reticulum (GO_REF:nd [ND])	0005737 // cytoplasm (GO_REF:nd [ND]) /// 0016020 // membrane (GO_REF:nd [ND])	N/A	SUN domain-containing protein 5	0
Trav_Trans_W41B350_0002474	103.91	33.17	65.7	14.74	0.000172	6.63	2.26e-05	0.02	1.08e-07	15.07	5.66e-05	1.82e-05	9.53e-10	23.6	9.1e-05	3.44e-08	0.000156	6.68	2.28e-05	0.0034	0.06	2.27	3.4e-05	1	0.00393	3.56	6.83e-05	0.04	1	1.01	2.04e-07	1	0.29	1.57	3.44e-05	0.96	0.06	-2.26	-3.38e-05	1	0.00393	-3.54	-6.81e-05	0.04	0030245 // cellulose catabolic process (GO_REF:nd [ND]) /// 0071555 // cell wall organization (GO_REF:nd [ND])	0016021 // integral component of membrane (GO_REF:nd [ND])	0008810 // cellulase activity (GO_REF:nd [ND])	endoglucanase 18	4.18
Trav_Trans_W41B350_0002483	56.23	9.21	35.51	2.61	0.15	1.65	1.18e-05	1	0.02	2.31	2.38e-05	0.18	6.37e-05	3.88	5.23e-05	0.000699	0.1	1.75	1.36e-05	0.51	0.33	1.4	1.2e-05	1	0.00944	2.35	4.05e-05	0.07	0.87	1.06	1.72e-06	1	0.11	1.68	2.85e-05	0.56	0.44	-1.32	-1.03e-05	1	0.02	-2.22	-3.87e-05	0.12	N/A	0000151 // ubiquitin ligase complex (GO_REF:nd [ND])	0046872 // metal ion binding (GO_REF:nd [ND])	Protein yippee-like	19.48
Trav_Trans_W41B350_0002493	185.09	73.49	116.84	6.09	9.37e-05	5.09	7.76e-05	0.01	1.03e-05	6.41	0.000103	0.000624	5.78e-06	6.78	0.00011	8.33e-05	8.03e-06	6.54	0.000105	0.000301	0.56	1.26	2.5e-05	1	0.47	1.33	3.21e-05	1	0.52	1.29	2.75e-05	1	0.88	1.06	7.12e-06	1	0.96	1.02	2.58e-06	1	0.93	-1.04	-4.54e-06	1	0006508 // proteolysis (GO_REF:nd [ND])	N/A	0008233 // peptidase activity (GO_REF:nd [ND])	OTU domain-containing protein DDB_G0284757-like isoform X4	13.97
Trav_Trans_W41B350_0002502	207.45	24.26	123.81	9.02	0.35	-1.41	-1.19e-05	1	0.05	-2.09	-2.14e-05	0.42	2.61e-05	4.55	0.000146	0.000319	0.42	-1.33	-1.03e-05	1	0.32	-1.49	-9.52e-06	1	4.78e-07	6.41	0.000157	1.74e-05	0.9	1.05	1.58e-06	1	5.71e-09	9.52	0.000167	4.21e-07	0.25	1.57	1.11e-05	1	9.38e-07	-6.08	-0.000156	3.62e-05	0009058 // biosynthetic process (GO_REF:nd [ND]) /// 0006665 // sphingolipid metabolic process (GO_REF:nd [ND])	0016021 // integral component of membrane (GO_REF:nd [ND]) /// 0005789 // endoplasmic reticulum membrane (GO_REF:nd [ND])	0004758 // serine C-palmitoyltransferase activity (GO_REF:nd [ND]) /// 0030170 // pyridoxal phosphate binding (GO_REF:nd [ND])	long chain base biosynthesis protein 2a	55.14
Trav_Trans_W41B350_0002509	73.73	4	61.14	2.88	0.18	1.44	1.16e-05	1	0.02	1.87	2.3e-05	0.21	1.7e-08	4.36	8.9e-05	4.52e-07	0.24	1.39	1.03e-05	0.86	0.35	1.3	1.14e-05	1	1.55e-05	3.03	7.74e-05	0.000347	0.89	-1.04	-1.35e-06	1	0.000913	2.33	6.6e-05	0.01	0.27	-1.35	-1.27e-05	1	8.66e-06	-3.14	-7.88e-05	0.000239	0035556 // intracellular signal transduction (GO_REF:nd [ND]) /// 0006468 // protein phosphorylation (GO_REF:nd [ND]) /// 0051726 // regulation of cell cycle (GO_REF:nd [ND]) /// 0010468 // regulation of gene expression (GO_REF:nd [ND])	0005737 // cytoplasm (GO_REF:nd [ND])	0005524 // ATP binding (GO_REF:nd [ND]) /// 0004693 // cyclin-dependent protein serine/threonine kinase activity (GO_REF:nd [ND]) /// 0008353 // RNA polymerase II carboxy-terminal domain kinase activity (GO_REF:nd [ND])	serine/threonine-protein kinase MHK	37.11
Trav_Trans_W41B350_0002515	580.35	215.68	424.44	3.65	0.03	2.72	0.000228	0.55	0.00129	4.56	0.000473	0.03	0.02	2.96	0.000261	0.09	0.00321	3.97	0.000395	0.04	0.25	1.68	0.000245	1	0.85	1.09	3.3e-05	1	0.4	1.46	0.000167	1	0.34	-1.54	-0.000212	1	0.76	-1.15	-7.79e-05	1	0.52	1.34	0.000134	1	N/A	N/A	0008270 // zinc ion binding (GO_REF:nd [ND]) /// 0005507 // copper ion binding (GO_REF:nd [ND]) /// 0046870 // cadmium ion binding (GO_REF:nd [ND]) /// 0016151 // nickel cation binding (GO_REF:nd [ND])	metallothionein-like protein 1A	29.92
Trav_Trans_W41B350_0002536	94.65	24.21	52.03	2.34	0.26	1.46	1.47e-05	1	0.14	1.66	2.11e-05	0.78	0.000257	3.44	7.79e-05	0.0024	0.03	2.1	3.51e-05	0.2	0.72	1.14	6.38e-06	1	0.01	2.35	6.32e-05	0.08	0.28	1.44	2.04e-05	1	0.03	2.07	5.68e-05	0.21	0.48	1.26	1.4e-05	1	0.13	-1.64	-4.28e-05	0.52	0009735 // response to cytokinin (GO_REF:nd [ND]) /// 0046686 // response to cadmium ion (GO_REF:nd [ND]) /// 0010030 // positive regulation of seed germination (GO_REF:nd [ND]) /// 0033611 // oxalate catabolic process (GO_REF:nd [ND]) /// 0050832 // defense response to fungus (GO_REF:nd [ND])	0009570 // chloroplast stroma (GO_REF:nd [ND]) /// 0009506 // plasmodesma (GO_REF:nd [ND])	0050203 // oxalate-CoA ligase activity (GO_REF:nd [ND]) /// 0008756 // o-succinylbenzoate-CoA ligase activity (GO_REF:nd [ND])	oxalate--CoA ligase	21.86
Trav_Trans_W41B350_0002538	293.26	21.16	256.02	9.37	0.14	1.43	1.31e-05	1	0.38	1.27	8.14e-06	1	7.45e-23	11.48	0.000319	3.72e-20	0.02	1.81	2.47e-05	0.13	0.64	-1.13	-5e-06	1	5.82e-18	8.01	0.000305	2.67e-15	0.34	1.27	1.16e-05	1	3.34e-19	9.05	0.00031	3e-16	0.16	1.43	1.66e-05	1	3.96e-15	-6.33	-0.000294	1.42e-12	0019424 // sulfide oxidation, using siroheme sulfite reductase (GO_REF:nd [ND]) /// 1900160 // plastid DNA packaging (GO_REF:nd [ND]) /// 0006275 // regulation of DNA replication (GO_REF:nd [ND]) /// 0045892 // negative regulation of transcription, DNA-templated (GO_REF:nd [ND])	0042644 // chloroplast nucleoid (GO_REF:nd [ND])	0046872 // metal ion binding (GO_REF:nd [ND]) /// 0051539 // 4 iron, 4 sulfur cluster binding (GO_REF:nd [ND]) /// 0050311 // sulfite reductase (ferredoxin) activity (GO_REF:nd [ND]) /// 0003690 // double-stranded DNA binding (GO_REF:nd [ND]) /// 0020037 // heme binding (GO_REF:nd [ND]) /// 0016002 // sulfite reductase activity (GO_REF:nd [ND])	Sulfite reductase [ferredoxin], chloroplastic	34.32
Trav_Trans_W41B350_0002549	25.16	1.93	16.43	16.63	1	1.46	4.5e-07	1	1.49e-06	22.76	2.14e-05	0.000139	0.33	2.9	1.87e-06	0.83	0.1	3.49	2.45e-06	0.48	1.53e-05	15.61	2.09e-05	0.27	0.49	1.99	1.42e-06	1	0.3	2.4	2e-06	1	0.000533	-7.85	-1.95e-05	0.00837	0.000533	-6.52	-1.89e-05	0.14	0.86	1.2	5.82e-07	1	0055085 // transmembrane transport (GO_REF:nd [ND])	0016021 // integral component of membrane (GO_REF:nd [ND]) /// 0005886 // plasma membrane (GO_REF:nd [ND])	0022857 // transmembrane transporter activity (GO_REF:nd [ND])	WAT1-related protein At5g64700	0
Trav_Trans_W41B350_0002550	37.07	10.11	26.54	5.79	0.0028	3.67	1.25e-05	0.12	1.23e-05	6.69	2.65e-05	0.00072	0.0028	3.8	1.3e-05	0.02	2.56e-05	6.12	2.39e-05	0.000782	0.12	1.82	1.41e-05	1	0.96	1.03	5.75e-07	1	0.19	1.67	1.14e-05	1	0.16	-1.76	-1.35e-05	0.68	0.83	-1.09	-2.64e-06	1	0.23	1.61	1.09e-05	0.79	N/A	0043231 // intracellular membrane-bounded organelle (GO_REF:nd [ND])	0016758 // transferase activity, transferring hexosyl groups (GO_REF:nd [ND]) /// 0008194 // UDP-glycosyltransferase activity (GO_REF:nd [ND])	UDP-glycosyltransferase 73C5	2.54
Trav_Trans_W41B350_0002552	28.13	11.59	24.89	230.23	2.16e-05	49.66	1.02e-05	0.00388	4.7e-09	150.67	3.15e-05	1.69e-06	3.12e-06	66.86	1.39e-05	4.79e-05	5.31e-05	43.47	8.94e-06	0.00142	0.04	3.03	2.13e-05	1	0.64	1.35	3.62e-06	1	0.8	-1.14	-1.3e-06	1	0.13	-2.25	-1.76e-05	0.58	0.02	-3.47	-2.26e-05	0.71	0.43	-1.54	-4.92e-06	1	0016310 // phosphorylation (GO_REF:nd [ND])	N/A	0005524 // ATP binding (GO_REF:nd [ND]) /// 0016301 // kinase activity (GO_REF:nd [ND]) /// 0016787 // hydrolase activity (GO_REF:nd [ND])	P-loop containing nucleoside triphosphate hydrolase superfamily protein	0
Trav_Trans_W41B350_0002556	107.6	10.77	87.23	3.16	0.76	1.08	3.15e-06	1	0.35	1.26	1.04e-05	1	4.02e-09	3.8	0.000114	1.25e-07	0.41	1.21	8.68e-06	1	0.54	1.17	7.28e-06	1	3.56e-08	3.53	0.00011	1.77e-06	0.62	1.13	5.53e-06	1	1.25e-06	3.02	0.000103	4.73e-05	0.91	-1.04	-1.75e-06	1	4.13e-07	-3.13	-0.000105	1.78e-05	0006511 // ubiquitin-dependent protein catabolic process (GO_REF:nd [ND])	0005829 // cytosol (GO_REF:nd [ND])	0031593 // polyubiquitin binding (GO_REF:nd [ND])	Ubiquitin domain-containing protein DSK2b	51.99
Trav_Trans_W41B350_0002557	151.7	31.36	110.51	6.39	0.03	2.6	2.69e-05	0.54	0.00198	3.84	4.77e-05	0.04	2.32e-07	10.25	0.000155	4.73e-06	0.09	2.13	1.89e-05	0.44	0.36	1.48	2.08e-05	1	0.00118	3.94	0.000129	0.01	0.64	-1.22	-7.94e-06	1	0.02	2.67	0.000108	0.14	0.16	-1.8	-2.87e-05	1	0.000239	-4.82	-0.000137	0.00398	0006629 // lipid metabolic process (GO_REF:nd [ND])	0016021 // integral component of membrane (GO_REF:nd [ND])	0016787 // hydrolase activity (GO_REF:nd [ND])	sn1-specific diacylglycerol lipase beta	22.13
Trav_Trans_W41B350_0002559	56.76	4.73	38	4.74	0.91	1.08	6.92e-07	1	0.02	2.16	9.8e-06	0.18	7.96e-12	6.84	4.91e-05	4.54e-10	0.28	1.47	3.98e-06	0.91	0.04	2	9.11e-06	1	5.26e-11	6.32	4.84e-05	5.35e-09	0.38	1.36	3.29e-06	1	1.5e-05	3.16	3.93e-05	0.000405	0.2	-1.47	-5.82e-06	1	1.29e-08	-4.64	-4.52e-05	8.66e-07	N/A	N/A	0016788 // hydrolase activity, acting on ester bonds (GO_REF:nd [ND])	predicted protein	9.65
Trav_Trans_W41B350_0002562	39.06	12.51	21.98	2.1	0.03	1.87	1.43e-05	0.54	0.00167	2.47	2.42e-05	0.03	0.000169	2.93	3.16e-05	0.00166	0.00345	2.3	2.13e-05	0.04	0.33	1.32	9.86e-06	1	0.11	1.56	1.73e-05	0.46	0.47	1.23	6.95e-06	1	0.55	1.18	7.42e-06	1	0.82	-1.08	-2.91e-06	1	0.37	-1.27	-1.03e-05	1	0006468 // protein phosphorylation (GO_REF:nd [ND]) /// 0045087 // innate immune response (GO_REF:nd [ND])	N/A	0005524 // ATP binding (GO_REF:nd [ND]) /// 0004674 // protein serine/threonine kinase activity (GO_REF:nd [ND])	receptor-like cytoplasmic kinase 176	19.02
Trav_Trans_W41B350_0002574	25.15	8.1	15.8	2.91	0.0009	3.28	1.57e-05	0.06	0.000295	3.73	1.88e-05	0.00872	0.000767	3.44	1.68e-05	0.0062	0.17	1.69	4.73e-06	0.7	0.72	1.14	3.12e-06	1	0.96	1.05	1.11e-06	1	0.05	-1.94	-1.1e-05	0.61	0.83	-1.08	-2.01e-06	1	0.02	-2.21	-1.41e-05	0.71	0.04	-2.04	-1.21e-05	0.22	0018108 // peptidyl-tyrosine phosphorylation (GO_REF:nd [ND])	0016021 // integral component of membrane (GO_REF:nd [ND])	0005524 // ATP binding (GO_REF:nd [ND]) /// 0004713 // protein tyrosine kinase activity (GO_REF:nd [ND])	Protein MALE DISCOVERER 2	5.07
Trav_Trans_W41B350_0002576	34.79	12	25.9	2.81	0.77	-1.1	-2.04e-06	1	0.47	-1.24	-4.32e-06	1	0.00175	2.19	2.67e-05	0.01	0.12	-1.55	-7.99e-06	0.56	0.7	-1.13	-2.28e-06	1	0.00052	2.41	2.87e-05	0.00679	0.24	-1.41	-5.95e-06	1	0.000207	2.71	3.1e-05	0.00378	0.47	-1.25	-3.67e-06	1	5.24e-06	-3.4	-3.47e-05	0.000156	N/A	0016021 // integral component of membrane (GO_REF:nd [ND])	N/A	uncharacterized LOC103651305	29.71
Trav_Trans_W41B350_0002585	142.17	42.54	118.45	4.3	0.0011	3.04	6.01e-05	0.07	0.000288	3.46	7.26e-05	0.00854	7.24e-08	6.43	0.00016	1.67e-06	0.000119	3.68	7.92e-05	0.00276	0.7	1.14	1.24e-05	1	0.02	2.12	0.0001	0.14	0.56	1.21	1.91e-05	1	0.06	1.86	8.79e-05	0.34	0.85	1.07	6.64e-06	1	0.08	-1.75	-8.13e-05	0.4	0019538 // protein metabolic process (GO_REF:nd [ND])	0009507 // chloroplast (GO_REF:nd [ND])	0005524 // ATP binding (GO_REF:nd [ND])	Chaperone protein ClpC2, chloroplastic	24.06
Trav_Trans_W41B350_0002590	402.84	199.63	291.43	3.46	0.02	1.77	0.000133	0.42	0.000112	2.6	0.000274	0.004	0.37	-1.25	-3.41e-05	0.92	0.00206	2.13	0.000194	0.03	0.12	1.47	0.000142	1	0.00142	-2.21	-0.000167	0.02	0.45	1.2	6.14e-05	1	2.81e-06	-3.24	-0.000308	9.6e-05	0.41	-1.22	-8.02e-05	1	8.77e-05	2.66	0.000228	0.00171	0006351 // transcription, DNA-templated (GO_REF:nd [ND])	N/A	0043565 // sequence-specific DNA binding (GO_REF:nd [ND])	protein DOG1-like 4	147.38
Trav_Trans_W41B350_0002591	36.33	15.34	26.48	2.33	1	1	1.21e-07	1	0.67	-1.13	-3.37e-06	1	0.00551	1.97	2.79e-05	0.03	0.63	-1.13	-3.23e-06	1	0.67	-1.14	-3.49e-06	1	0.00631	1.96	2.78e-05	0.05	0.63	-1.13	-3.35e-06	1	0.0018	2.24	3.13e-05	0.02	1	1.01	1.39e-07	1	0.00128	-2.22	-3.11e-05	0.02	N/A	N/A	0003723 // RNA binding (GO_REF:nd [ND]) /// 0005524 // ATP binding (GO_REF:nd [ND]) /// 0034459 // ATP-dependent 3'-5' RNA helicase activity (GO_REF:nd [ND])	DExH-box ATP-dependent RNA helicase DExH6	39.84
Trav_Trans_W41B350_0002600	109.03	39.78	65.85	562.2	1.56e-07	186.21	4.03e-05	9.25e-05	2.73e-09	383.68	8.33e-05	1.11e-06	1.43e-08	288.31	6.26e-05	3.85e-07	2.54e-06	111.71	2.41e-05	0.000117	0.24	2.06	4.3e-05	1	0.48	1.55	2.22e-05	1	0.41	-1.67	-1.62e-05	1	0.65	-1.33	-2.08e-05	1	0.05	-3.43	-5.92e-05	1	0.13	-2.58	-3.85e-05	0.53	0000226 // microtubule cytoskeleton organization (GO_REF:nd [ND])	N/A	0008017 // microtubule binding (GO_REF:nd [ND])	65-kDa microtubule-associated protein 3	0
Trav_Trans_W41B350_0002608	200.68	81.98	120.02	8.85	0.0087	2.65	6.68e-05	0.26	0.000724	3.57	0.000104	0.02	0.05	-2.22	-2.22e-05	0.2	0.00269	3.07	8.36e-05	0.03	0.42	1.35	3.71e-05	1	8.82e-06	-5.9	-8.9e-05	0.000215	0.7	1.16	1.68e-05	1	2.9e-07	-7.94	-0.000126	1.33e-05	0.68	-1.16	-2.03e-05	1	1.69e-06	6.82	0.000106	5.96e-05	0010028 // xanthophyll cycle (GO_REF:nd [ND]) /// 0015882 // L-ascorbic acid transport (GO_REF:nd [ND])	0009706 // chloroplast inner membrane (GO_REF:nd [ND]) /// 0016021 // integral component of membrane (GO_REF:nd [ND])	0015229 // L-ascorbic acid transporter activity (GO_REF:nd [ND]) /// 0005315 // inorganic phosphate transmembrane transporter activity (GO_REF:nd [ND])	Ascorbate transporter chloroplastic	38.89
Trav_Trans_W41B350_0002614	50.42	8.9	37.11	3.31	0.09	1.63	8.34e-06	0.99	0.00155	2.39	1.84e-05	0.03	2.12e-09	4.82	5.06e-05	7.07e-08	0.000869	2.43	1.89e-05	0.01	0.15	1.47	1.01e-05	1	1.61e-05	2.96	4.23e-05	0.000358	0.13	1.49	1.06e-05	0.95	0.00468	2.02	3.22e-05	0.05	1	1.02	5.09e-07	1	0.00411	-1.98	-3.17e-05	0.04	0010555 // response to mannitol (GO_REF:nd [ND]) /// 0090548 // response to nitrate starvation (GO_REF:nd [ND]) /// 2000280 // regulation of root development (GO_REF:nd [ND]) /// 0006468 // protein phosphorylation (GO_REF:nd [ND]) /// 0006970 // response to osmotic stress (GO_REF:nd [ND]) /// 1902025 // nitrate import (GO_REF:nd [ND]) /// 0048831 // regulation of shoot system development (GO_REF:…	0016021 // integral component of membrane (GO_REF:nd [ND]) /// 0005886 // plasma membrane (GO_REF:nd [ND])	0005524 // ATP binding (GO_REF:nd [ND]) /// 0004674 // protein serine/threonine kinase activity (GO_REF:nd [ND]) /// 0001653 // peptide receptor activity (GO_REF:nd [ND]) /// 0017046 // peptide hormone binding (GO_REF:nd [ND])	receptor protein-tyrosine kinase CEPR2	13.13
Trav_Trans_W41B350_0002623	545.49	59.89	390.94	35.97	0.0016	3.86	2.67e-05	0.08	0.00096	4.16	2.95e-05	0.02	3.88e-17	52.66	0.000483	6.65e-15	1.07e-07	10.08	8.49e-05	8.86e-06	0.87	1.08	2.79e-06	1	5.63e-10	13.64	0.000456	4.48e-08	0.01	2.61	5.81e-05	0.34	1.47e-09	12.66	0.000453	1.28e-07	0.02	2.42	5.53e-05	0.8	2.68e-05	-5.22	-0.000398	0.000633	0006559 // L-phenylalanine catabolic process (GO_REF:nd [ND]) /// 0009800 // cinnamic acid biosynthetic process (GO_REF:nd [ND])	0005737 // cytoplasm (GO_REF:nd [ND])	0045548 // phenylalanine ammonia-lyase activity (GO_REF:nd [ND])	phenylalanine ammonia-lyase	2.44
Trav_Trans_W41B350_0002624	65.72	32.51	50.34	4.57	0.00148	3.14	2.49e-05	0.08	3.13e-05	4.51	4.1e-05	0.0015	1.47e-07	6.7	6.64e-05	3.16e-06	3.38e-05	4.41	3.98e-05	0.000984	0.28	1.44	1.61e-05	1	0.02	2.14	4.15e-05	0.14	0.32	1.41	1.49e-05	1	0.23	1.48	2.54e-05	0.87	0.95	-1.02	-1.21e-06	1	0.2	-1.52	-2.67e-05	0.72	0071421 // manganese ion transmembrane transport (GO_REF:nd [ND]) /// 0030026 // cellular manganese ion homeostasis (GO_REF:nd [ND]) /// 0010042 // response to manganese ion (GO_REF:nd [ND]) /// 0046688 // response to copper ion (GO_REF:nd [ND])	0005774 // vacuolar membrane (GO_REF:nd [ND]) /// 0005770 // late endosome (GO_REF:nd [ND]) /// 0016021 // integral component of membrane (GO_REF:nd [ND])	0010486 // manganese:proton antiporter activity (GO_REF:nd [ND])	Metal tolerance protein 5	11.46
Trav_Trans_W41B350_0002629	314.54	162.74	230.57	1496.6	3.31e-09	348.99	8.61e-05	5.05e-06	3.42e-12	1178.52	0.000291	7.66e-09	4.14e-12	1140.15	0.000282	2.49e-10	1.32e-08	272.61	6.72e-05	1.61e-06	0.05	3.38	0.000205	1	0.06	3.27	0.000196	0.3	0.69	-1.28	-1.89e-05	1	0.96	-1.03	-9.49e-06	1	0.02	-4.32	-0.000224	0.74	0.02	-4.18	-0.000215	0.16	N/A	N/A	0046872 // metal ion binding (GO_REF:nd [ND]) /// 0005515 // protein binding (GO_REF:nd [ND])	LIM domain-containing protein PLIM2c	0.17
Trav_Trans_W41B350_0002630	156.65	24.78	99.55	427.23	2.96e-06	54.88	1.68e-05	0.00088	2.21e-12	404.07	0.000126	5.55e-09	3.46e-07	77.49	2.39e-05	6.74e-06	2.62e-06	56.01	1.72e-05	0.00012	0.000545	7.36	0.000109	0.73	0.56	1.41	7.07e-06	1	1	1.02	3.53e-07	1	0.00356	-5.21	-0.000102	0.04	0.000545	-7.21	-0.000109	0.14	0.56	-1.38	-6.72e-06	1	N/A	N/A	0046872 // metal ion binding (GO_REF:nd [ND]) /// 0005515 // protein binding (GO_REF:nd [ND])	LIM domain-containing protein PLIM2b	0
Trav_Trans_W41B350_0002632	575.15	18.66	504.25	13.02	0.05	2.19	4.63e-05	0.77	0.46	1.36	1.41e-05	1	1.45e-10	17.35	0.000636	6.28e-09	0.6	1.24	9.49e-06	1	0.24	-1.61	-3.22e-05	1	9.07e-07	7.92	0.00059	3.04e-05	0.16	-1.76	-3.68e-05	1	5.52e-09	12.74	0.000622	4.09e-07	0.83	-1.09	-4.59e-06	1	1.69e-09	-13.95	-0.000627	1.45e-07	0006537 // glutamate biosynthetic process (GO_REF:nd [ND]) /// 0019676 // ammonia assimilation cycle (GO_REF:nd [ND]) /// 0055114 // oxidation-reduction process (GO_REF:nd [ND])	N/A	0051538 // 3 iron, 4 sulfur cluster binding (GO_REF:nd [ND]) /// 0005506 // iron ion binding (GO_REF:nd [ND]) /// 0050660 // flavin adenine dinucleotide binding (GO_REF:nd [ND]) /// 0016040 // glutamate synthase (NADH) activity (GO_REF:nd [ND]) /// 0010181 // FMN binding (GO_REF:nd [ND])	Glutamate synthase 1 [NADH] chloroplastic	21.03
Trav_Trans_W41B350_0002633	180.07	17.67	151.38	6.24	0.8	-1.09	-3.33e-06	1	0.82	-1.08	-2.78e-06	1	1.94e-10	5.55	0.000178	8.21e-09	0.22	-1.42	-1.16e-05	0.84	1	1.02	5.53e-07	1	3.65e-11	6.06	0.000182	3.82e-09	0.37	-1.3	-8.23e-06	1	7.83e-11	5.97	0.000181	9.5e-09	0.35	-1.32	-8.79e-06	1	1.71e-13	-7.86	-0.00019	4.11e-11	0018105 // peptidyl-serine phosphorylation (GO_REF:nd [ND]) /// 0035556 // intracellular signal transduction (GO_REF:nd [ND]) /// 0009409 // response to cold (GO_REF:nd [ND]) /// 0046777 // protein autophosphorylation (GO_REF:nd [ND]) /// 0009738 // abscisic acid-activated signaling pathway (GO_REF:nd [ND])	0005829 // cytosol (GO_REF:nd [ND]) /// 0005886 // plasma membrane (GO_REF:nd [ND])	0005524 // ATP binding (GO_REF:nd [ND]) /// 0009931 // calcium-dependent protein serine/threonine kinase activity (GO_REF:nd [ND]) /// 0005516 // calmodulin binding (GO_REF:nd [ND]) /// 0005509 // calcium ion binding (GO_REF:nd [ND]) /// 0004683 // calmodulin-dependent protein kinase activity (GO_REF:nd [ND])	calcium-dependent protein kinase 7	52.48
Trav_Trans_W41B350_0002646	30.08	11.16	24.32	2.27	0.01	2.05	1.64e-05	0.31	0.00615	2.22	1.92e-05	0.09	1.77e-05	3.37	3.73e-05	0.000225	0.03	1.88	1.38e-05	0.2	0.79	1.09	2.77e-06	1	0.06	1.65	2.08e-05	0.31	0.78	-1.09	-2.61e-06	1	0.12	1.52	1.81e-05	0.58	0.56	-1.18	-5.38e-06	1	0.03	-1.79	-2.34e-05	0.19	0015074 // DNA integration (GO_REF:nd [ND]) /// 0016567 // protein ubiquitination (GO_REF:nd [ND])	0005737 // cytoplasm (GO_REF:nd [ND])	0003676 // nucleic acid binding (GO_REF:nd [ND]) /// 0004842 // ubiquitin-protein transferase activity (GO_REF:nd [ND]) /// 0016874 // ligase activity (GO_REF:nd [ND])	U-box domain-containing protein 13	17.6
Trav_Trans_W41B350_0002668	117.1	35.74	81.78	27.87	0.09	1.82	2.97e-05	1	0.00653	2.59	5.76e-05	0.09	6.48e-07	-9.75	-3.24e-05	1.18e-05	0.03	2.17	4.24e-05	0.2	0.31	1.42	2.79e-05	1	1.81e-10	-17.76	-6.21e-05	1.63e-08	0.62	1.19	1.27e-05	1	9.27e-13	-25.27	-9e-05	1.85e-10	0.61	-1.19	-1.52e-05	1	1.27e-11	21.17	7.48e-05	1.97e-09	N/A	0098807 // chloroplast thylakoid membrane protein complex (GO_REF:nd [ND])	N/A	rhodanese-like domain-containing protein 4, chloroplastic	35.6
Trav_Trans_W41B350_0002677	228.3	54.54	149.78	26.16	0.98	-1.01	-1.48e-06	1	0.7	1.16	1.7e-05	1	3.81e-09	-14	-0.000102	1.19e-07	0.56	1.24	2.64e-05	1	0.67	1.17	1.85e-05	1	4.65e-09	-13.81	-0.0001	2.94e-07	0.54	1.26	2.79e-05	1	6.34e-10	-16.17	-0.000119	6.05e-08	0.85	1.07	9.45e-06	1	2.19e-10	17.38	0.000128	2.42e-08	0009627 // systemic acquired resistance (GO_REF:nd [ND])	N/A	0005504 // fatty acid binding (GO_REF:nd [ND])	lipid binding protein	64.07
Trav_Trans_W41B350_0002682	184.63	35.16	118.63	3.39	0.08	2.09	4.41e-05	0.93	0.00263	3.53	0.000103	0.05	6.62e-05	5.48	0.000182	0.000722	0.54	1.29	1.2e-05	1	0.2	1.69	5.86e-05	1	0.02	2.63	0.000138	0.12	0.25	-1.61	-3.22e-05	1	0.27	1.55	7.93e-05	0.93	0.02	-2.73	-9.07e-05	0.67	0.000581	-4.23	-0.00017	0.00825	1902600 // hydrogen ion transmembrane transport (GO_REF:nd [ND]) /// 0034219 // carbohydrate transmembrane transport (GO_REF:nd [ND])	0005887 // integral component of plasma membrane (GO_REF:nd [ND]) /// 0009941 // chloroplast envelope (GO_REF:nd [ND])	0005351 // sugar:proton symporter activity (GO_REF:nd [ND])	D-xylose-proton symporter-like 3, chloroplastic	54.75
Trav_Trans_W41B350_0002687	580.07	137.92	470.01	29.89	2.48e-05	5.76	6.44e-05	0.00432	7.84e-08	9.7	0.000118	1.41e-05	1.26e-16	43.6	0.000576	1.96e-14	1.03e-10	16.34	0.000207	3.71e-08	0.17	1.68	5.33e-05	1	3.7e-07	7.56	0.000511	1.4e-05	0.00638	2.83	0.000143	0.22	9.72e-05	4.49	0.000458	0.00199	0.17	1.68	8.97e-05	1	0.0089	-2.67	-0.000368	0.07	0035556 // intracellular signal transduction (GO_REF:nd [ND]) /// 0006468 // protein phosphorylation (GO_REF:nd [ND])	0005737 // cytoplasm (GO_REF:nd [ND])	0005524 // ATP binding (GO_REF:nd [ND]) /// 0004674 // protein serine/threonine kinase activity (GO_REF:nd [ND])	predicted protein	6.39
Trav_Trans_W41B350_0002689	49.57	15.16	42.79	2.97	1	1	1.31e-07	1	0.86	-1.06	-1.71e-06	1	0.000134	2.73	5.06e-05	0.00135	0.22	-1.43	-8.81e-06	0.82	0.83	-1.07	-1.84e-06	1	0.000157	2.72	5.04e-05	0.0025	0.22	-1.44	-8.94e-06	1	9.66e-05	2.9	5.23e-05	0.00198	0.33	-1.35	-7.11e-06	1	6.43e-07	-3.91	-5.94e-05	2.6e-05	N/A	0016459 // myosin complex (GO_REF:nd [ND])	0005524 // ATP binding (GO_REF:nd [ND]) /// 0051015 // actin filament binding (GO_REF:nd [ND]) /// 0003774 // motor activity (GO_REF:nd [ND])	myosin-1	50.73
Trav_Trans_W41B350_0002697	50.73	14.39	41.35	6.35	0.87	1.07	8.95e-07	1	0.52	-1.38	-3.76e-06	1	0.000442	4.33	4.54e-05	0.00384	0.81	-1.15	-1.74e-06	1	0.42	-1.47	-4.65e-06	1	0.00077	4.06	4.45e-05	0.00944	0.69	-1.22	-2.63e-06	1	4.43e-05	5.98	4.92e-05	0.00103	0.68	1.2	2.02e-06	1	0.000193	-4.96	-4.71e-05	0.00333	0055114 // oxidation-reduction process (GO_REF:nd [ND]) /// 0018401 // peptidyl-proline hydroxylation to 4-hydroxy-L-proline (GO_REF:nd [ND])	N/A	0005506 // iron ion binding (GO_REF:nd [ND]) /// 0031418 // L-ascorbic acid binding (GO_REF:nd [ND]) /// 0004656 // procollagen-proline 4-dioxygenase activity (GO_REF:nd [ND])	putative prolyl 4-hydroxylase 4	14.37
Trav_Trans_W41B350_0002698	71.87	11.87	60.96	16.15	0.00603	3.19	7.47e-06	0.2	0.000574	4.34	1.14e-05	0.01	9.17e-16	23.5	7.67e-05	1.19e-13	3.39e-06	6.56	1.9e-05	0.000148	0.42	1.36	3.94e-06	1	4.7e-09	7.37	6.93e-05	2.96e-07	0.04	2.06	1.15e-05	0.58	5.9e-07	5.41	6.53e-05	2.48e-05	0.26	1.51	7.56e-06	1	6.19e-05	-3.58	-5.78e-05	0.00128	0009626 // plant-type hypersensitive response (GO_REF:nd [ND])	0005886 // plasma membrane (GO_REF:nd [ND])	N/A	MACPF domain-containing protein	2.22
Trav_Trans_W41B350_0002704	142.45	11.29	102.93	5.04	0.72	-1.12	-2.99e-06	1	0.72	1.13	3.58e-06	1	1.22e-08	5.43	0.000127	3.35e-07	0.33	1.33	9.56e-06	1	0.47	1.26	6.57e-06	1	2.28e-09	6.07	0.00013	1.55e-07	0.18	1.49	1.26e-05	1	1.5e-07	4.83	0.000123	7.36e-06	0.59	1.19	5.98e-06	1	1.58e-06	-4.07	-0.000118	5.63e-05	0006487 // protein N-linked glycosylation (GO_REF:nd [ND]) /// 0006044 // N-acetylglucosamine metabolic process (GO_REF:nd [ND])	0016021 // integral component of membrane (GO_REF:nd [ND])	0003830 // beta-1,4-mannosylglycoprotein 4-beta-N-acetylglucosaminyltransferase activity (GO_REF:nd [ND])	N-acetylglucosaminyltransferase III	47.33
Trav_Trans_W41B350_0002707	432.1	26.2	351.75	9.84	0.81	-1.09	-3.44e-06	1	0.63	1.16	7.06e-06	1	4.79e-15	11.04	0.000433	5.31e-13	0.68	1.14	5.88e-06	1	0.45	1.26	1.05e-05	1	1.25e-15	11.99	0.000437	3.34e-13	0.49	1.23	9.32e-06	1	1.87e-13	9.48	0.000426	4.36e-11	0.96	-1.02	-1.18e-06	1	8.29e-14	-9.71	-0.000427	2.17e-11	0006412 // translation (GO_REF:nd [ND])	0005840 // ribosome (GO_REF:nd [ND])	0003735 // structural constituent of ribosome (GO_REF:nd [ND])	ubiquitin	81.21
Trav_Trans_W41B350_0002713	1275.78	355.75	868.48	502.99	1.73e-08	123.68	0.000189	1.7e-05	2.77e-10	269.24	0.000413	2.02e-07	1e-12	766	0.00118	6.82e-11	3.67e-08	107.36	0.000164	3.75e-06	0.22	2.18	0.000224	1	0.00584	6.19	0.000988	0.05	0.82	-1.15	-2.51e-05	1	0.1	2.85	0.000764	0.51	0.15	-2.51	-0.000249	1	0.0032	-7.13	-0.00101	0.03	0046777 // protein autophosphorylation (GO_REF:nd [ND])	0005886 // plasma membrane (GO_REF:nd [ND]) /// 0009506 // plasmodesma (GO_REF:nd [ND])	0005524 // ATP binding (GO_REF:nd [ND]) /// 0004672 // protein kinase activity (GO_REF:nd [ND])	probable receptor-like protein kinase At2g21480	1.17
Trav_Trans_W41B350_0002720	1103.1	428.8	770.79	422.5	1.15e-08	185.73	0.000299	1.19e-05	5.73e-10	349.24	0.000563	3.17e-07	3.13e-11	642.02	0.00104	1.57e-09	6.49e-08	128.59	0.000206	5.91e-06	0.35	1.88	0.000265	1	0.07	3.46	0.000738	0.34	0.58	-1.44	-9.24e-05	1	0.36	1.84	0.000474	1	0.14	-2.72	-0.000357	1	0.02	-4.99	-0.000831	0.14	0007178 // transmembrane receptor protein serine/threonine kinase signaling pathway (GO_REF:nd [ND]) /// 0018108 // peptidyl-tyrosine phosphorylation (GO_REF:nd [ND])	0005886 // plasma membrane (GO_REF:nd [ND])	0005524 // ATP binding (GO_REF:nd [ND]) /// 0004675 // transmembrane receptor protein serine/threonine kinase activity (GO_REF:nd [ND]) /// 0004713 // protein tyrosine kinase activity (GO_REF:nd [ND])	probable protein kinase At2g41970	1.38
Trav_Trans_W41B350_0002723	31.41	13.64	25.74	2.06	0.28	1.32	8.52e-06	1	0.55	1.17	4.51e-06	1	0.000694	2.31	3.45e-05	0.00569	0.42	1.23	5.95e-06	1	0.66	-1.13	-4.01e-06	1	0.02	1.75	2.6e-05	0.15	0.78	-1.08	-2.58e-06	1	0.00722	1.98	3e-05	0.07	0.9	1.05	1.44e-06	1	0.01	-1.89	-2.86e-05	0.08	N/A	N/A	0003723 // RNA binding (GO_REF:nd [ND])	Polypyrimidine tract-binding protein homolog 1	38.82
Trav_Trans_W41B350_0002724	98.62	12.23	80.66	6.01	0.00855	-2.75	-2.54e-05	0.26	0.12	-1.83	-1.82e-05	0.72	0.00279	2.94	7.76e-05	0.02	0.43	-1.33	-9.96e-06	1	0.31	1.5	7.23e-06	1	8.52e-08	8.08	0.000103	3.83e-06	0.06	2.06	1.54e-05	0.71	9.45e-06	5.4	9.57e-05	0.000273	0.41	1.38	8.22e-06	1	0.000198	-3.92	-8.75e-05	0.0034	N/A	N/A	0047172 // shikimate O-hydroxycinnamoyltransferase activity (GO_REF:nd [ND])	hydroxycinnamoyltransferase 2	16.16
Trav_Trans_W41B350_0002737	160.22	48.22	109.27	2.93	0.49	-1.23	-1.3e-05	1	0.95	1.02	1.52e-06	1	0.000426	2.83	0.000128	0.00372	0.17	1.5	3.47e-05	0.69	0.45	1.26	1.45e-05	1	3.1e-05	3.47	0.000141	0.000632	0.04	1.84	4.78e-05	0.56	0.000598	2.77	0.000126	0.0092	0.19	1.47	3.32e-05	1	0.03	-1.89	-9.29e-05	0.19	0016567 // protein ubiquitination (GO_REF:nd [ND])	0016021 // integral component of membrane (GO_REF:nd [ND]) /// 0031464 // Cul4A-RING E3 ubiquitin ligase complex (GO_REF:nd [ND])	N/A	sulfite exporter TauE/SafE family protein 4	50.43
Trav_Trans_W41B350_0002743	176.76	9.17	143.54	33.47	0.00164	4	1.12e-05	0.08	0.34	1.72	2.68e-06	1	4.6e-19	49.97	0.000183	1.17e-16	0.06	2.54	5.76e-06	0.36	0.06	-2.33	-8.54e-06	1	3.61e-11	12.5	0.000172	3.79e-09	0.27	-1.57	-5.46e-06	1	9.94e-16	29.12	0.000181	4.03e-13	0.43	1.48	3.08e-06	1	4.26e-14	-19.67	-0.000177	1.18e-11	0006537 // glutamate biosynthetic process (GO_REF:nd [ND]) /// 0019676 // ammonia assimilation cycle (GO_REF:nd [ND]) /// 0055114 // oxidation-reduction process (GO_REF:nd [ND])	N/A	0051538 // 3 iron, 4 sulfur cluster binding (GO_REF:nd [ND]) /// 0005506 // iron ion binding (GO_REF:nd [ND]) /// 0050660 // flavin adenine dinucleotide binding (GO_REF:nd [ND]) /// 0016040 // glutamate synthase (NADH) activity (GO_REF:nd [ND]) /// 0010181 // FMN binding (GO_REF:nd [ND])	Glutamate synthase 1 [NADH] chloroplastic	2.14
Trav_Trans_W41B350_0002753	31.08	2.43	20.19	∞	0.18	11.01	1.22e-06	1	5.28e-07	211.28	2.56e-05	6.3e-05	0.11	15.4	1.76e-06	0.39	0.00392	39.12	4.64e-06	0.04	9.66e-05	19.19	2.44e-05	0.49	1	1.4	5.36e-07	1	0.15	3.55	3.42e-06	1	0.000379	-13.72	-2.39e-05	0.00627	0.00894	-5.4	-2.1e-05	0.54	0.32	2.54	2.89e-06	0.92	0006310 // DNA recombination (GO_REF:nd [ND]) /// 0032508 // DNA duplex unwinding (GO_REF:nd [ND]) /// 0006281 // DNA repair (GO_REF:nd [ND]) /// 0006508 // proteolysis (GO_REF:nd [ND]) /// 0045490 // pectin catabolic process (GO_REF:nd [ND]) /// 0042545 // cell wall modification (GO_REF:nd [ND]) /// 0000723 // telomere maintenance (GO_REF:nd [ND]) /// 0043086 // negative regulation of catalytic …	N/A	0005524 // ATP binding (GO_REF:nd [ND]) /// 0046910 // pectinesterase inhibitor activity (GO_REF:nd [ND]) /// 0008234 // cysteine-type peptidase activity (GO_REF:nd [ND]) /// 0030599 // pectinesterase activity (GO_REF:nd [ND]) /// 0003678 // DNA helicase activity (GO_REF:nd [ND]) /// 0045330 // aspartyl esterase activity (GO_REF:nd [ND])	Pectinesterase	0
Trav_Trans_W41B350_0002760	849.91	337.54	467.27	11.1	0.4	1.46	0.000148	1	0.46	1.4	0.000129	1	0.00024	-5.89	-0.000268	0.00226	0.38	1.49	0.000156	1	0.93	-1.04	-1.9e-05	1	1.26e-05	-8.6	-0.000415	0.000291	0.97	1.02	8.5e-06	1	1.77e-05	-8.25	-0.000396	0.000466	0.9	1.06	2.75e-05	1	1.08e-05	8.75	0.000424	0.000289	0009813 // flavonoid biosynthetic process (GO_REF:nd [ND])	N/A	0016210 // naringenin-chalcone synthase activity (GO_REF:nd [ND])	chalcone synthase C2	100.35
Trav_Trans_W41B350_0002768	25.06	1.41	20.86	87.97	1	2.54	4.88e-07	1	0.26	3.71	8.61e-07	1	1.98e-14	79.98	2.51e-05	1.93e-12	0.02	7.07	1.93e-06	0.16	1	1.46	3.73e-07	1	2.93e-13	31.51	2.46e-05	4.81e-11	0.2	2.78	1.44e-06	1	5.17e-10	21.53	2.42e-05	5.07e-08	0.37	1.9	1.06e-06	1	1.99e-09	-11.32	-2.31e-05	1.68e-07	0071555 // cell wall organization (GO_REF:nd [ND]) /// 0010047 // fruit dehiscence (GO_REF:nd [ND]) /// 0045490 // pectin catabolic process (GO_REF:nd [ND]) /// 0009901 // anther dehiscence (GO_REF:nd [ND])	0005576 // extracellular region (GO_REF:nd [ND])	0004650 // polygalacturonase activity (GO_REF:nd [ND])	Polygalacturonase QRT2	0.22
Trav_Trans_W41B350_0002769	20.39	2.85	14.49	3.86	0.04	2.8	7.73e-06	0.65	0.00679	3.91	1.25e-05	0.1	0.00775	3.8	1.21e-05	0.05	0.00405	4.15	1.35e-05	0.05	0.5	1.4	4.77e-06	1	0.53	1.36	4.33e-06	1	0.42	1.48	5.8e-06	1	1	-1.03	-4.41e-07	1	0.93	1.06	1.03e-06	1	0.89	1.09	1.47e-06	1	0006355 // regulation of transcription, DNA-templated (GO_REF:nd [ND])	N/A	0003700 // transcription factor activity, sequence-specific DNA binding (GO_REF:nd [ND]) /// 0043565 // sequence-specific DNA binding (GO_REF:nd [ND])	transcription factor TGAL7 isoform X2	0.06
Trav_Trans_W41B350_0002771	57.35	14.54	48.23	3.38	0.6	-1.16	-4.48e-06	1	0.34	-1.28	-7.19e-06	1	7.74e-05	2.55	5.08e-05	0.000829	0.09	-1.56	-1.18e-05	0.46	0.74	-1.11	-2.7e-06	1	8.58e-06	2.95	5.53e-05	0.00021	0.28	-1.35	-7.32e-06	1	2.37e-06	3.26	5.8e-05	8.27e-05	0.51	-1.22	-4.62e-06	1	2.86e-08	-3.97	-6.26e-05	1.74e-06	N/A	N/A	0046872 // metal ion binding (GO_REF:nd [ND])	DDT domain-containing protein PTM	44.48
Trav_Trans_W41B350_0002773	5.4	1.81	2.79	13.3	0.64	3.02	6.21e-07	1	0.00203	12.78	3.61e-06	0.04	0.02	7.9	2.12e-06	0.1	0.07	5.89	1.5e-06	0.39	0.04	4.23	2.99e-06	1	0.21	2.61	1.5e-06	0.74	0.48	1.95	8.79e-07	1	0.53	-1.62	-1.5e-06	1	0.26	-2.17	-2.11e-06	1	0.79	-1.34	-6.18e-07	1	0016042 // lipid catabolic process (GO_REF:nd [ND])	N/A	0016787 // hydrolase activity (GO_REF:nd [ND])	alpha/beta-Hydrolases superfamily protein	0
Trav_Trans_W41B350_0002785	121.55	13.8	77.86	2.45	0.36	1.27	1.18e-05	1	0.09	1.56	2.46e-05	0.59	4.72e-07	3.58	0.000114	8.9e-06	0.47	1.2	8.72e-06	1	0.43	1.23	1.28e-05	1	3.61e-05	2.83	0.000102	0.000717	0.85	-1.06	-3.04e-06	1	0.000879	2.3	8.9e-05	0.01	0.31	-1.3	-1.59e-05	1	1.45e-05	-2.99	-0.000105	0.000374	0016311 // dephosphorylation (GO_REF:nd [ND])	0016021 // integral component of membrane (GO_REF:nd [ND])	0008195 // phosphatidate phosphatase activity (GO_REF:nd [ND])	Lipid phosphate phosphatase 2	51.03
Trav_Trans_W41B350_0002791	19.81	7.03	16.07	5.32	0.00642	3.47	8.32e-06	0.21	0.0023	4.07	1.03e-05	0.04	0.63	1.36	1.21e-06	1	0.000156	5.33	1.46e-05	0.0034	0.74	1.17	2e-06	1	0.05	-2.55	-7.11e-06	0.27	0.29	1.53	6.25e-06	1	0.02	-2.99	-9.11e-06	0.17	0.5	1.31	4.25e-06	1	0.00355	3.92	1.34e-05	0.04	0009987 // cellular process (GO_REF:nd [ND])	N/A	0005488 // binding (GO_REF:nd [ND])	uncharacterized protein LOC101785068 isoform X5	1.14
Trav_Trans_W41B350_0002793	56.27	13.67	43.11	2.47	0.48	1.18	6.25e-06	1	0.88	1.05	1.73e-06	1	4.91e-05	2.51	5.35e-05	0.000556	0.9	-1.03	-1.11e-06	1	0.64	-1.12	-4.52e-06	1	0.000821	2.13	4.72e-05	0.00993	0.41	-1.21	-7.36e-06	1	0.000194	2.4	5.17e-05	0.00359	0.75	-1.08	-2.84e-06	1	2.97e-05	-2.59	-5.46e-05	0.000691	N/A	N/A	0003676 // nucleic acid binding (GO_REF:nd [ND]) /// 0016874 // ligase activity (GO_REF:nd [ND])	E3 ubiquitin-protein ligase hel2	45.43
Trav_Trans_W41B350_0002803	145.16	26.19	118.76	5.15	0.00287	2.79	4.23e-05	0.12	5.52e-05	4.07	7.23e-05	0.00233	7.34e-09	7.64	0.000156	2.14e-07	0.00832	2.49	3.52e-05	0.08	0.26	1.46	3e-05	1	0.00237	2.73	0.000114	0.02	0.73	-1.12	-7.05e-06	1	0.05	1.88	8.42e-05	0.33	0.14	-1.63	-3.7e-05	1	0.000751	-3.06	-0.000121	0.01	0006355 // regulation of transcription, DNA-templated (GO_REF:nd [ND])	N/A	0003700 // transcription factor activity, sequence-specific DNA binding (GO_REF:nd [ND]) /// 0043565 // sequence-specific DNA binding (GO_REF:nd [ND])	cyclic dof factor 1	18.96
Trav_Trans_W41B350_0002805	88.08	24.94	61.09	2.11	0.4	1.27	1.53e-05	1	0.52	1.2	1.16e-05	1	0.00126	2.45	8.35e-05	0.00953	0.26	1.36	2.08e-05	0.88	0.87	-1.05	-3.66e-06	1	0.02	1.93	6.82e-05	0.11	0.8	1.08	5.52e-06	1	0.01	2.04	7.19e-05	0.1	0.66	1.13	9.17e-06	1	0.03	-1.8	-6.27e-05	0.2	0015031 // protein transport (GO_REF:nd [ND])	N/A	N/A	Regulator of Vps4 activity in the MVB pathway protein	71.25
Trav_Trans_W41B350_0002806	2940.9	1593.56	2308.68	14.99	0.18	1.67	0.000469	1	0.000798	3.72	0.0019	0.02	0.00097	-3.67	-0.00051	0.00762	0.00246	3.25	0.00158	0.03	0.04	2.23	0.00144	1	7.24e-06	-6.12	-0.000979	0.000182	0.08	1.95	0.00111	0.78	7.16e-10	-13.63	-0.00241	6.75e-08	0.72	-1.14	-0.000328	1	3.7e-09	11.91	0.00209	2.88e-07	0009768 // photosynthesis, light harvesting in photosystem I (GO_REF:nd [ND]) /// 0009416 // response to light stimulus (GO_REF:nd [ND]) /// 0018298 // protein-chromophore linkage (GO_REF:nd [ND])	0016021 // integral component of membrane (GO_REF:nd [ND]) /// 0009522 // photosystem I (GO_REF:nd [ND]) /// 0009941 // chloroplast envelope (GO_REF:nd [ND]) /// 0009523 // photosystem II (GO_REF:nd [ND]) /// 0009535 // chloroplast thylakoid membrane (GO_REF:nd [ND])	0046872 // metal ion binding (GO_REF:nd [ND]) /// 0016168 // chlorophyll binding (GO_REF:nd [ND])	chlorophyll a-b binding protein, chloroplastic	491.64
Trav_Trans_W41B350_0002808	249.02	147.25	183.93	17.59	9.32e-05	9.8	8.07e-05	0.01	1.15e-07	26.03	0.00023	1.91e-05	6.25e-08	28.28	0.00025	1.46e-06	0.000668	7.13	5.63e-05	0.01	0.06	2.66	0.000149	1	0.05	2.89	0.00017	0.25	0.54	-1.37	-2.44e-05	1	0.87	1.09	2.06e-05	1	0.02	-3.65	-0.000173	0.68	0.01	-3.96	-0.000194	0.08	0072659 // protein localization to plasma membrane (GO_REF:nd [ND])	N/A	N/A	ARM repeat superfamily protein	11.24
Trav_Trans_W41B350_0002809	19.18	7.23	12.42	22.5	0.00878	9.08	4.79e-06	0.26	2.95e-05	27.9	1.59e-05	0.00143	0.000914	15.29	8.47e-06	0.00723	0.05	5.65	2.76e-06	0.31	0.07	3.07	1.12e-05	1	0.44	1.68	3.68e-06	1	0.55	-1.61	-2.03e-06	1	0.35	-1.82	-7.47e-06	1	0.01	-4.94	-1.32e-05	0.66	0.15	-2.71	-5.71e-06	0.57	0010252 // auxin homeostasis (GO_REF:nd [ND]) /// 0016310 // phosphorylation (GO_REF:nd [ND]) /// 1905393 // plant organ formation (GO_REF:nd [ND])	0016021 // integral component of membrane (GO_REF:nd [ND])	0016301 // kinase activity (GO_REF:nd [ND])	MOB kinase activator-like 1A	0.6
Trav_Trans_W41B350_0002810	95.35	10.42	70.77	6.17	0.54	-1.2	-4.21e-06	1	0.21	-1.46	-8.07e-06	1	1e-07	3.98	7.6e-05	2.23e-06	0.23	-1.43	-7.7e-06	0.86	0.52	-1.22	-3.86e-06	1	5.68e-09	4.77	8.02e-05	3.5e-07	0.56	-1.2	-3.49e-06	1	3.13e-10	5.83	8.41e-05	3.25e-08	1	1.02	3.68e-07	1	2.19e-10	-5.71	-8.37e-05	2.42e-08	0001927 // exocyst assembly (GO_REF:nd [ND]) /// 0006893 // Golgi to plasma membrane transport (GO_REF:nd [ND]) /// 0015031 // protein transport (GO_REF:nd [ND])	0000145 // exocyst (GO_REF:nd [ND])	N/A	exocyst complex component SEC5A	33.92
Trav_Trans_W41B350_0002820	49.85	15.37	28.88	3.74	0.01	2.54	2.04e-05	0.33	0.00271	3.1	2.78e-05	0.05	0.9	1.03	4.41e-07	1	0.01	2.6	2.12e-05	0.1	0.59	1.22	7.36e-06	1	0.02	-2.46	-2e-05	0.16	0.98	1.02	7.92e-07	1	0.00568	-3	-2.74e-05	0.06	0.63	-1.19	-6.57e-06	1	0.02	2.52	2.08e-05	0.15	0006526 // arginine biosynthetic process (GO_REF:nd [ND])	0005737 // cytoplasm (GO_REF:nd [ND])	0004042 // acetyl-CoA:L-glutamate N-acetyltransferase activity (GO_REF:nd [ND])	probable amino-acid acetyltransferase NAGS2, chloroplastic	12.89
Trav_Trans_W41B350_0002821	109.9	47.1	91.19	643.72	2.72e-06	152.9	3.61e-05	0.000824	1.51e-08	485.61	0.000115	3.91e-06	2.24e-06	161.14	3.81e-05	3.57e-05	3.98e-06	139.81	3.3e-05	0.000169	0.1	3.18	7.92e-05	1	0.95	1.05	1.96e-06	1	0.9	-1.09	-3.11e-06	1	0.12	-3.01	-7.72e-05	0.58	0.08	-3.47	-8.23e-05	1	0.84	-1.15	-5.07e-06	1	N/A	N/A	0003676 // nucleic acid binding (GO_REF:nd [ND])	zinc finger protein ZAT5	0
Trav_Trans_W41B350_0002823	268.86	41.93	192.67	6.02	0.0046	2.37	4.35e-05	0.17	0.00149	2.67	5.28e-05	0.03	3.62e-12	8.94	0.000251	2.2e-10	9.99e-06	3.89	9.13e-05	0.000358	0.71	1.12	9.27e-06	1	8.2e-06	3.77	0.000208	0.000202	0.09	1.64	4.78e-05	0.84	4.48e-05	3.35	0.000199	0.00103	0.2	1.46	3.86e-05	1	0.00395	-2.3	-0.00016	0.04	1903791 // uracil transmembrane transport (GO_REF:nd [ND]) /// 0015720 // allantoin transport (GO_REF:nd [ND])	0016021 // integral component of membrane (GO_REF:nd [ND])	0005274 // allantoin uptake transmembrane transporter activity (GO_REF:nd [ND]) /// 0015505 // uracil:cation symporter activity (GO_REF:nd [ND])	Ureide permease 5	25.72
Trav_Trans_W41B350_0002840	36.75	7.7	26.12	2.27	0.32	1.34	6.8e-06	1	0.39	1.31	6.21e-06	1	0.000141	2.86	3.69e-05	0.00141	0.83	1.08	1.59e-06	1	0.96	-1.02	-5.91e-07	1	0.00611	2.13	3.01e-05	0.05	0.47	-1.24	-5.21e-06	1	0.00535	2.18	3.07e-05	0.06	0.52	-1.22	-4.62e-06	1	0.000482	-2.65	-3.53e-05	0.0071	0006637 // acyl-CoA metabolic process (GO_REF:nd [ND])	N/A	0047617 // acyl-CoA hydrolase activity (GO_REF:nd [ND]) /// 0016853 // isomerase activity (GO_REF:nd [ND])	acyl-coenzyme A thioesterase 9, mitochondrial	25.17
Trav_Trans_W41B350_0002844	346.65	37.52	289.22	9.37	0.04	1.77	2.18e-05	0.67	0.02	1.92	2.62e-05	0.23	1.5e-19	13.86	0.000366	4.22e-17	0.00217	2.36	3.86e-05	0.03	0.8	1.09	4.39e-06	1	1.29e-13	7.85	0.000344	2.28e-11	0.29	1.34	1.68e-05	1	1.24e-12	7.22	0.000339	2.38e-10	0.46	1.23	1.24e-05	1	7.12e-11	-5.88	-0.000327	9.17e-09	0044205 // 'de novo' UMP biosynthetic process (GO_REF:nd [ND]) /// 0070409 // carbamoyl phosphate biosynthetic process (GO_REF:nd [ND]) /// 0006207 // 'de novo' pyrimidine nucleobase biosynthetic process (GO_REF:nd [ND]) /// 0006526 // arginine biosynthetic process (GO_REF:nd [ND]) /// 0000050 // urea cycle (GO_REF:nd [ND])	0009507 // chloroplast (GO_REF:nd [ND])	0005524 // ATP binding (GO_REF:nd [ND]) /// 0046872 // metal ion binding (GO_REF:nd [ND]) /// 0004088 // carbamoyl-phosphate synthase (glutamine-hydrolyzing) activity (GO_REF:nd [ND]) /// 0004087 // carbamoyl-phosphate synthase (ammonia) activity (GO_REF:nd [ND])	carbamoyl-phosphate synthase large chain, chloroplastic	27.61
Trav_Trans_W41B350_0002846	43.05	6.4	35.45	5.08	0.02	-2.32	-1.15e-05	0.45	0.12	-1.82	-9.11e-06	0.75	0.00257	2.71	3.46e-05	0.02	0.14	-1.71	-8.39e-06	0.6	0.54	1.28	2.4e-06	1	3.94e-07	6.31	4.61e-05	1.47e-05	0.44	1.36	3.12e-06	1	1.03e-05	4.94	4.37e-05	0.000294	0.94	1.06	7.19e-07	1	1.41e-05	-4.64	-4.3e-05	0.000365	N/A	0016021 // integral component of membrane (GO_REF:nd [ND])	0016757 // transferase activity, transferring glycosyl groups (GO_REF:nd [ND])	putative galacturonosyltransferase-like 9	43.8
Trav_Trans_W41B350_0002851	22.29	7.85	15.08	195.89	0.00153	25.74	4.57e-06	0.08	6.59e-08	104.44	1.91e-05	1.24e-05	7.75e-08	102.33	1.87e-05	1.77e-06	0.00784	18.63	3.26e-06	0.08	0.00805	4.06	1.45e-05	1	0.00895	3.98	1.42e-05	0.07	0.67	-1.38	-1.32e-06	1	1	-1.02	-3.89e-07	1	0.00163	-5.61	-1.59e-05	0.25	0.00183	-5.49	-1.55e-05	0.02	0009269 // response to desiccation (GO_REF:nd [ND]) /// 0055114 // oxidation-reduction process (GO_REF:nd [ND]) /// 0009308 // amine metabolic process (GO_REF:nd [ND])	0005829 // cytosol (GO_REF:nd [ND])	0005507 // copper ion binding (GO_REF:nd [ND]) /// 0008131 // primary amine oxidase activity (GO_REF:nd [ND]) /// 0048038 // quinone binding (GO_REF:nd [ND])	desiccation-related protein At2g46140-like isoform X2	0.1
Trav_Trans_W41B350_0002866	1060.04	57.62	881.58	5.68	0.83	-1.05	-1.11e-05	1	0.68	1.1	2.16e-05	1	1.19e-13	5.92	0.00106	9.88e-12	0.94	-1.02	-4.37e-06	1	0.52	1.16	3.28e-05	1	3.02e-14	6.24	0.00107	6.13e-12	0.89	1.03	6.75e-06	1	2e-12	5.38	0.00104	3.68e-10	0.62	-1.12	-2.6e-05	1	7.37e-14	-6.04	-0.00107	1.97e-11	0006413 // translational initiation (GO_REF:nd [ND])	N/A	0003743 // translation initiation factor activity (GO_REF:nd [ND])	protein translation factor SUI1 homolog	244.62
Trav_Trans_W41B350_0002867	1565.85	873.64	1092.96	20.98	0.000256	6.53	0.000615	0.02	5.47e-06	11.12	0.00112	0.000381	0.24	-1.78	-4.88e-05	0.68	1.71e-05	9.55	0.00095	0.000559	0.27	1.7	0.00051	1	4.2e-06	-11.65	-0.000663	0.000114	0.43	1.46	0.000335	1	6.23e-08	-19.83	-0.00117	3.43e-06	0.75	-1.16	-0.000175	1	2.13e-07	17.03	0.000999	9.93e-06	0043085 // positive regulation of catalytic activity (GO_REF:nd [ND])	0009570 // chloroplast stroma (GO_REF:nd [ND]) /// 0009535 // chloroplast thylakoid membrane (GO_REF:nd [ND])	0005524 // ATP binding (GO_REF:nd [ND]) /// 0046863 // ribulose-1,5-bisphosphate carboxylase/oxygenase activator activity (GO_REF:nd [ND]) /// 0016829 // lyase activity (GO_REF:nd [ND])	ribulose bisphosphate carboxylase/oxygenase activase, chloroplastic	65.8
Trav_Trans_W41B350_0002877	191.32	67.25	138.72	277.09	1.11e-07	63.9	3.35e-05	7.21e-05	1.02e-11	216.28	0.000115	1.61e-08	2.21e-13	349.44	0.000185	1.74e-11	1.49e-07	61.68	3.23e-05	1.16e-05	0.02	3.38	8.11e-05	1	0.00161	5.47	0.000152	0.02	0.95	-1.04	-1.18e-06	1	0.35	1.62	7.08e-05	1	0.02	-3.51	-8.22e-05	0.7	0.00128	-5.67	-0.000153	0.02	0048544 // recognition of pollen (GO_REF:nd [ND]) /// 0006468 // protein phosphorylation (GO_REF:nd [ND])	0016021 // integral component of membrane (GO_REF:nd [ND]) /// 0005886 // plasma membrane (GO_REF:nd [ND])	0005524 // ATP binding (GO_REF:nd [ND]) /// 0004674 // protein serine/threonine kinase activity (GO_REF:nd [ND])	G-type lectin S-receptor-like serine/threonine-protein kinase LECRK2	0.36
Trav_Trans_W41B350_0002879	49.78	6.45	40.57	4.42	0.17	1.59	5.79e-06	1	0.04	1.99	9.65e-06	0.35	3.64e-10	6.78	5.65e-05	1.46e-08	0.15	1.62	6.01e-06	0.63	0.5	1.25	3.86e-06	1	8.86e-07	4.26	5.07e-05	2.98e-05	1	1.01	2.14e-07	1	3.59e-05	3.41	4.68e-05	0.000857	0.54	-1.23	-3.65e-06	1	8.86e-07	-4.2	-5.04e-05	3.45e-05	0009742 // brassinosteroid mediated signaling pathway (GO_REF:nd [ND]) /// 0006470 // protein dephosphorylation (GO_REF:nd [ND])	N/A	0046872 // metal ion binding (GO_REF:nd [ND]) /// 0004722 // protein serine/threonine phosphatase activity (GO_REF:nd [ND])	serine/threonine-protein phosphatase BSL2 homolog	14.11
Trav_Trans_W41B350_0002880	196.56	36.64	151.21	5.01	0.03	2.22	3.77e-05	0.58	0.0032	3.03	6.3e-05	0.05	2.79e-07	7.26	0.000194	5.57e-06	0.00301	3.04	6.31e-05	0.04	0.4	1.37	2.52e-05	1	0.00126	3.27	0.000156	0.01	0.39	1.37	2.54e-05	1	0.02	2.39	0.000131	0.13	1	1	1.39e-07	1	0.02	-2.39	-0.000131	0.12	0006811 // ion transport (GO_REF:nd [ND]) /// 0055085 // transmembrane transport (GO_REF:nd [ND]) /// 0006423 // cysteinyl-tRNA aminoacylation (GO_REF:nd [ND])	0031969 // chloroplast membrane (GO_REF:nd [ND]) /// 0016021 // integral component of membrane (GO_REF:nd [ND])	0005524 // ATP binding (GO_REF:nd [ND]) /// 0004817 // cysteine-tRNA ligase activity (GO_REF:nd [ND]) /// 0005315 // inorganic phosphate transmembrane transporter activity (GO_REF:nd [ND])	probable anion transporter 5, chloroplastic	31.22
Trav_Trans_W41B350_0002887	123.98	25.94	89.29	2.02	0.35	1.23	1.77e-05	1	0.11	1.44	3.37e-05	0.69	5.37e-06	2.76	0.000135	7.81e-05	0.28	1.28	2.12e-05	0.92	0.5	1.17	1.6e-05	1	0.000278	2.24	0.000117	0.00403	0.9	1.04	3.52e-06	1	0.00323	1.92	0.000101	0.04	0.6	-1.13	-1.25e-05	1	0.000467	-2.16	-0.000114	0.00691	0009408 // response to heat (GO_REF:nd [ND]) /// 0016485 // protein processing (GO_REF:nd [ND]) /// 0048527 // lateral root development (GO_REF:nd [ND]) /// 0006515 // misfolded or incompletely synthesized protein catabolic process (GO_REF:nd [ND]) /// 0016560 // protein import into peroxisome matrix, docking (GO_REF:nd [ND]) /// 0032042 // mitochondrial DNA metabolic process (GO_REF:nd [ND])	0016021 // integral component of membrane (GO_REF:nd [ND]) /// 0005782 // peroxisomal matrix (GO_REF:nd [ND])	0005524 // ATP binding (GO_REF:nd [ND]) /// 0004252 // serine-type endopeptidase activity (GO_REF:nd [ND]) /// 0004176 // ATP-dependent peptidase activity (GO_REF:nd [ND])	LON peptidase1	89.38
Trav_Trans_W41B350_0002894	27.31	6.64	17.73	4.63	0.1	2.4	5.76e-06	1	0.00622	3.96	1.22e-05	0.09	0.14	2.26	5.21e-06	0.45	0.00046	5.2	1.73e-05	0.00825	0.28	1.65	6.41e-06	1	1	-1.06	-5.53e-07	1	0.08	2.17	1.15e-05	0.78	0.25	-1.75	-6.96e-06	0.88	0.55	1.32	5.14e-06	1	0.08	2.3	1.21e-05	0.38	0016567 // protein ubiquitination (GO_REF:nd [ND])	0016021 // integral component of membrane (GO_REF:nd [ND]) /// 0031464 // Cul4A-RING E3 ubiquitin ligase complex (GO_REF:nd [ND])	N/A	Sulfite exporter TauE/SafE family protein	3.65
Trav_Trans_W41B350_0002906	264.55	14.52	197.39	2.63	0.73	1.08	7.81e-06	1	0.06	1.48	4.97e-05	0.44	9.14e-11	3.76	0.000286	4.13e-09	0.45	1.17	1.77e-05	1	0.12	1.38	4.18e-05	1	8.64e-10	3.49	0.000278	6.53e-08	0.69	1.09	9.89e-06	1	3.71e-06	2.54	0.000236	0.000122	0.26	-1.26	-3.2e-05	1	8.46e-09	-3.21	-0.000268	5.98e-07	0006355 // regulation of transcription, DNA-templated (GO_REF:nd [ND]) /// 0009637 // response to blue light (GO_REF:nd [ND]) /// 0007623 // circadian rhythm (GO_REF:nd [ND]) /// 0009911 // positive regulation of flower development (GO_REF:nd [ND])	0005829 // cytosol (GO_REF:nd [ND]) /// 0019005 // SCF ubiquitin ligase complex (GO_REF:nd [ND])	N/A	putative LOV domain-containing protein	127.99
Trav_Trans_W41B350_0002923	1053.94	335.6	749.55	5710.73	5.16e-10	897.26	0.000205	1.45e-06	1.93e-11	1775.37	0.000406	2.48e-08	2.38e-13	4394.09	0.001	1.87e-11	2.6e-09	641.57	0.000147	4.65e-07	0.31	1.98	0.000201	1	0.02	4.9	0.0008	0.14	0.61	-1.4	-5.85e-05	1	0.18	2.48	0.000599	0.73	0.13	-2.77	-0.000259	1	0.00625	-6.85	-0.000858	0.06	0005975 // carbohydrate metabolic process (GO_REF:nd [ND])	0016021 // integral component of membrane (GO_REF:nd [ND]) /// 0046658 // anchored component of plasma membrane (GO_REF:nd [ND])	0004553 // hydrolase activity, hydrolyzing O-glycosyl compounds (GO_REF:nd [ND])	glucan endo-1,3-beta-glucosidase 8	0.14
Trav_Trans_W41B350_0002931	43.38	13.82	29.98	2.23	0.67	1.11	3.68e-06	1	0.83	-1.07	-2.24e-06	1	0.00329	2	3.32e-05	0.02	0.16	-1.43	-1.01e-05	0.66	0.5	-1.19	-5.92e-06	1	0.01	1.8	2.96e-05	0.1	0.07	-1.59	-1.37e-05	0.72	0.00192	2.15	3.55e-05	0.02	0.28	-1.34	-7.82e-06	1	2.25e-05	-2.87	-4.33e-05	0.000545	0048443 // stamen development (GO_REF:nd [ND]) /// 0048440 // carpel development (GO_REF:nd [ND]) /// 0010228 // vegetative to reproductive phase transition of meristem (GO_REF:nd [ND]) /// 0051568 // histone H3-K4 methylation (GO_REF:nd [ND])	N/A	0042800 // histone methyltransferase activity (H3-K4 specific) (GO_REF:nd [ND])	Histone-lysine N-methyltransferase ATXR3	49.78
Trav_Trans_W41B350_0002932	89.47	18.92	69.29	2.59	0.37	1.26	1.08e-05	1	0.28	1.32	1.33e-05	1	1.67e-06	3.3	9.56e-05	2.76e-05	0.46	1.21	8.62e-06	1	0.88	1.05	2.5e-06	1	9.19e-05	2.62	8.47e-05	0.00159	0.9	-1.04	-2.19e-06	1	0.000229	2.5	8.22e-05	0.00413	0.76	-1.09	-4.7e-06	1	4.93e-05	-2.73	-8.69e-05	0.00106	0006886 // intracellular protein transport (GO_REF:nd [ND])	N/A	N/A	Putative VHS/GAT domain containing family protein	52.94
Trav_Trans_W41B350_0002935	718.44	376.06	499.95	50.49	1.75e-05	37.72	0.000312	0.00338	9.42e-07	75.69	0.000635	9.88e-05	0.00933	7.48	5.51e-05	0.05	7.78e-06	45.84	0.000381	0.000293	0.32	2.01	0.000323	1	0.03	-5.04	-0.000257	0.17	0.78	1.22	6.9e-05	1	0.00253	-10.12	-0.00058	0.03	0.48	-1.65	-0.000254	1	0.01	6.13	0.000326	0.11	0009102 // biotin biosynthetic process (GO_REF:nd [ND]) /// 0009448 // gamma-aminobutyric acid metabolic process (GO_REF:nd [ND])	N/A	0004015 // adenosylmethionine-8-amino-7-oxononanoate transaminase activity (GO_REF:nd [ND]) /// 0102351 /// 0034387 // 4-aminobutyrate:pyruvate transaminase activity (GO_REF:nd [ND]) /// 0030170 // pyridoxal phosphate binding (GO_REF:nd [ND])	gamma-aminobutyrate transaminase 1, mitochondrial	0.09
Trav_Trans_W41B350_0002936	139.5	29.58	111.96	3.15	0.45	1.2	1.03e-05	1	0.35	1.26	1.36e-05	1	1.31e-08	3.77	0.000144	3.58e-07	0.12	1.44	2.3e-05	0.57	0.84	1.05	3.32e-06	1	8.19e-07	3.15	0.000134	2.78e-05	0.44	1.2	1.27e-05	1	2.83e-06	2.99	0.000131	9.64e-05	0.58	1.14	9.36e-06	1	2.56e-05	-2.62	-0.000121	0.00061	0009733 // response to auxin (GO_REF:nd [ND]) /// 0055085 // transmembrane transport (GO_REF:nd [ND])	0016021 // integral component of membrane (GO_REF:nd [ND]) /// 0005789 // endoplasmic reticulum membrane (GO_REF:nd [ND])	N/A	protein PIN-LIKES 6	52.58
Trav_Trans_W41B350_0002938	1128.52	41.41	953.25	23.58	0.02	2.38	4.8e-05	0.4	9.71e-05	4.22	0.000112	0.0036	4.75e-18	35.63	0.00121	9.74e-16	0.00143	3.21	7.72e-05	0.02	0.11	1.78	6.43e-05	1	2.57e-12	15	0.00116	3.45e-10	0.4	1.35	2.92e-05	1	9.67e-09	8.45	0.0011	6.7e-07	0.44	-1.31	-3.51e-05	1	2.02e-10	-11.1	-0.00113	2.26e-08	0006108 // malate metabolic process (GO_REF:nd [ND]) /// 0055114 // oxidation-reduction process (GO_REF:nd [ND]) /// 0006090 // pyruvate metabolic process (GO_REF:nd [ND])	0009507 // chloroplast (GO_REF:nd [ND])	0046872 // metal ion binding (GO_REF:nd [ND]) /// 0051287 // NAD binding (GO_REF:nd [ND]) /// 0008948 // oxaloacetate decarboxylase activity (GO_REF:nd [ND]) /// 0004471 // malate dehydrogenase (decarboxylating) (NAD+) activity (GO_REF:nd [ND]) /// 0004473 // malate dehydrogenase (decarboxylating) (NADP+) activity (GO_REF:nd [ND])	NADP-dependent malic enzyme	20.41
Trav_Trans_W41B350_0002945	693.76	80.13	576.94	16.28	0.00252	2.72	5.34e-05	0.11	2.16e-05	4.16	9.81e-05	0.00111	3.35e-18	23.65	0.000704	7.09e-16	2.82e-05	4.05	9.49e-05	0.000845	0.19	1.53	4.47e-05	1	1.49e-10	8.7	0.00065	1.36e-08	0.21	1.49	4.15e-05	1	1.2e-07	5.69	0.000606	6.07e-06	0.95	-1.03	-3.18e-06	1	7.54e-08	-5.83	-0.000609	4.03e-06	N/A	0005829 // cytosol (GO_REF:nd [ND]) /// 0009570 // chloroplast stroma (GO_REF:nd [ND])	N/A	uncharacterized protein LOC110430224	27.09
Trav_Trans_W41B350_0002965	22.6	3.23	19.49	15.66	0.06	2.2	3.3e-06	0.85	0.33	1.81	2.24e-06	1	0.6	-1.63	-1.06e-06	1	5.8e-08	6.8	1.6e-05	5.42e-06	0.76	-1.21	-1.06e-06	1	0.02	-3.58	-4.36e-06	0.12	0.000198	3.1	1.27e-05	0.03	0.08	-2.95	-3.3e-06	0.44	0.000145	3.75	1.37e-05	0.07	1.69e-08	11.08	1.7e-05	1.1e-06	N/A	N/A	0043531 // ADP binding (GO_REF:nd [ND])	disease resistance protein RPP13-like	3.61
Trav_Trans_W41B350_0002970	56.3	34.8	50.46	63.18	2.91e-05	23.01	1.73e-05	0.00485	1.55e-08	65.63	5.08e-05	3.97e-06	2.41e-09	82.71	6.43e-05	7.91e-08	1.29e-05	25.89	1.96e-05	0.000442	0.05	2.85	3.35e-05	1	0.02	3.59	4.7e-05	0.11	0.84	1.12	2.26e-06	1	0.66	1.26	1.34e-05	1	0.08	-2.54	-3.13e-05	1	0.03	-3.2	-4.47e-05	0.18	N/A	0016021 // integral component of membrane (GO_REF:nd [ND])	N/A	F11F12.5 protein	0.07
Trav_Trans_W41B350_0002975	377.72	44.19	323.42	6.72	0.68	-1.12	-1.06e-05	1	0.17	-1.43	-3.06e-05	0.9	2.56e-09	4.68	0.000375	8.36e-08	0.34	1.28	2.81e-05	1	0.35	-1.28	-2e-05	1	2.52e-10	5.22	0.000386	2.19e-08	0.17	1.42	3.87e-05	1	1.25e-12	6.69	0.000406	2.39e-10	0.02	1.82	5.87e-05	0.75	3.44e-07	-3.67	-0.000347	1.51e-05	0009737 // response to abscisic acid (GO_REF:nd [ND]) /// 0009409 // response to cold (GO_REF:nd [ND]) /// 0009651 // response to salt stress (GO_REF:nd [ND]) /// 0006098 // pentose-phosphate shunt (GO_REF:nd [ND]) /// 0019521 // D-gluconate metabolic process (GO_REF:nd [ND]) /// 0009414 // response to water deprivation (GO_REF:nd [ND])	0005737 // cytoplasm (GO_REF:nd [ND])	0004616 // phosphogluconate dehydrogenase (decarboxylating) activity (GO_REF:nd [ND]) /// 0050661 // NADP binding (GO_REF:nd [ND])	6-phosphogluconate dehydrogenase, decarboxylating 1	119.55
Trav_Trans_W41B350_0002979	13.05	2.31	9.99	5.4	0.33	1.57	1.69e-06	1	1	1	4.09e-09	1	2.94e-05	4.99	1.19e-05	0.000354	0.82	-1.23	-5.65e-07	1	0.45	-1.57	-1.69e-06	1	0.0011	3.18	1.02e-05	0.01	0.15	-1.94	-2.26e-06	1	0.000152	4.98	1.19e-05	0.00292	0.82	-1.24	-5.69e-07	1	3.98e-06	-6.16	-1.24e-05	0.000124	0007015 // actin filament organization (GO_REF:nd [ND])	0016459 // myosin complex (GO_REF:nd [ND])	0005524 // ATP binding (GO_REF:nd [ND]) /// 0003779 // actin binding (GO_REF:nd [ND]) /// 0003774 // motor activity (GO_REF:nd [ND])	myosin-17 isoform X1	3.75
Trav_Trans_W41B350_0002980	225.38	96.55	138.16	8.53	0.00305	5.96	7.45e-05	0.13	4.24e-05	13.12	0.000182	0.0019	5.45e-05	12.56	0.000174	0.000609	0.01	4.5	5.27e-05	0.1	0.17	2.2	0.000108	1	0.19	2.11	9.93e-05	0.69	0.62	-1.32	-2.18e-05	1	0.94	-1.04	-8.35e-06	1	0.06	-2.91	-0.00013	1	0.07	-2.79	-0.000121	0.36	0098869 // cellular oxidant detoxification (GO_REF:nd [ND])	0016021 // integral component of membrane (GO_REF:nd [ND])	0004601 // peroxidase activity (GO_REF:nd [ND])	Acid phosphatase/vanadium-dependent haloperoxidase-related protein	21.4
Trav_Trans_W41B350_0002981	55.23	14.08	45.61	2.74	0.37	-1.24	-6.93e-06	1	0.73	-1.09	-2.97e-06	1	4.72e-05	2.4	5.05e-05	0.000536	0.94	1.02	8.84e-07	1	0.65	1.14	3.96e-06	1	9.43e-07	2.96	5.74e-05	3.15e-05	0.31	1.27	7.81e-06	1	1.95e-05	2.61	5.34e-05	0.000507	0.68	1.12	3.85e-06	1	7.77e-05	-2.34	-4.96e-05	0.00155	0010027 // thylakoid membrane organization (GO_REF:nd [ND]) /// 0006465 // signal peptide processing (GO_REF:nd [ND])	0016021 // integral component of membrane (GO_REF:nd [ND]) /// 0009535 // chloroplast thylakoid membrane (GO_REF:nd [ND])	0004252 // serine-type endopeptidase activity (GO_REF:nd [ND])	putative thylakoidal processing peptidase 2, chloroplastic	42.69
Trav_Trans_W41B350_0002983	97.06	20.38	80.16	4.94	0.97	-1.02	-4.92e-07	1	0.5	-1.22	-5.68e-06	1	2.51e-07	3.88	9.07e-05	5.08e-06	0.29	-1.36	-8.38e-06	0.95	0.53	-1.2	-5.19e-06	1	2.51e-07	3.94	9.11e-05	9.91e-06	0.31	-1.34	-7.89e-06	1	1.63e-08	4.74	9.63e-05	1.05e-06	0.74	-1.12	-2.7e-06	1	1.39e-09	-5.29	-9.9e-05	1.22e-07	N/A	0016020 // membrane (GO_REF:nd [ND])	0003924 // GTPase activity (GO_REF:nd [ND]) /// 0005525 // GTP binding (GO_REF:nd [ND])	Guanylate-binding family protein	50.21
Trav_Trans_W41B350_0002984	125.36	61.26	103.66	3.89	0.000697	3	5.9e-05	0.05	0.00028	3.23	6.6e-05	0.00834	7.27e-08	5.84	0.000143	1.67e-06	8.54e-06	4.22	9.49e-05	0.000316	0.82	1.08	6.95e-06	1	0.03	1.95	8.39e-05	0.19	0.27	1.41	3.59e-05	1	0.06	1.81	7.69e-05	0.34	0.4	1.3	2.9e-05	1	0.29	-1.39	-4.8e-05	0.86	0055085 // transmembrane transport (GO_REF:nd [ND])	0005774 // vacuolar membrane (GO_REF:nd [ND]) /// 0016021 // integral component of membrane (GO_REF:nd [ND])	0005524 // ATP binding (GO_REF:nd [ND]) /// 0042626 // ATPase activity, coupled to transmembrane movement of substances (GO_REF:nd [ND])	ABC transporter C family member 14-like	22.67
Trav_Trans_W41B350_0002992	116.12	22.2	55.94	46.01	0.03	4.63	2.38e-05	0.55	0.03	4.86	2.53e-05	0.26	0.12	-4.06	-4.94e-06	0.41	0.0029	8.63	5e-05	0.04	0.95	1.05	1.53e-06	1	0.000486	-18.8	-2.87e-05	0.00643	0.35	1.86	2.62e-05	1	0.000403	-19.75	-3.02e-05	0.0066	0.39	1.77	2.47e-05	1	2.95e-05	35.04	5.49e-05	0.000686	0009809 // lignin biosynthetic process (GO_REF:nd [ND]) /// 0055114 // oxidation-reduction process (GO_REF:nd [ND])	N/A	0008270 // zinc ion binding (GO_REF:nd [ND]) /// 0052747 // sinapyl alcohol dehydrogenase activity (GO_REF:nd [ND]) /// 0045551 // cinnamyl-alcohol dehydrogenase activity (GO_REF:nd [ND])	probable cinnamyl alcohol dehydrogenase 6	0.99
Trav_Trans_W41B350_0002993	112.72	7.76	90.25	4.67	0.01	1.97	1.98e-05	0.29	0.000666	2.5	3.04e-05	0.02	1.99e-13	6.77	0.000117	1.59e-11	0.06	1.67	1.37e-05	0.34	0.37	1.27	1.06e-05	1	5.67e-07	3.43	9.75e-05	2.03e-05	0.55	-1.18	-6.14e-06	1	4.82e-05	2.71	8.68e-05	0.0011	0.13	-1.49	-1.68e-05	1	1.92e-08	-4.05	-0.000104	1.23e-06	0009735 // response to cytokinin (GO_REF:nd [ND]) /// 0000160 // phosphorelay signal transduction system (GO_REF:nd [ND])	N/A	0000156 // phosphorelay response regulator activity (GO_REF:nd [ND])	two-component response regulator ORR4	15.93
Trav_Trans_W41B350_0003018	33.74	16.17	24.69	10.96	0.00218	5.72	1.01e-05	0.1	0.00378	5.42	9.48e-06	0.06	1.72e-05	11	2.14e-05	0.00022	3.33e-06	11.58	2.27e-05	0.000146	1	-1.06	-6.43e-07	1	0.15	1.92	1.13e-05	0.58	0.12	2.02	1.26e-05	0.95	0.13	2.03	1.2e-05	0.6	0.1	2.14	1.32e-05	1	0.95	1.05	1.24e-06	1	0071805 // potassium ion transmembrane transport (GO_REF:nd [ND])	0005887 // integral component of plasma membrane (GO_REF:nd [ND])	0005267 // potassium channel activity (GO_REF:nd [ND]) /// 0005524 // ATP binding (GO_REF:nd [ND]) /// 0042626 // ATPase activity, coupled to transmembrane movement of substances (GO_REF:nd [ND])	ABC transporter B family member 4 isoform X2	2.45
Trav_Trans_W41B350_0003022	125.19	15.63	64.51	18.27	0.14	2.02	2.22e-05	1	0.32	1.61	1.32e-05	1	0.00411	-4.93	-1.73e-05	0.03	0.02	3.08	4.5e-05	0.15	0.65	-1.26	-8.96e-06	1	3.17e-05	-9.99	-3.95e-05	0.000643	0.37	1.52	2.28e-05	1	0.000187	-7.95	-3.05e-05	0.00347	0.17	1.91	3.17e-05	1	1.11e-06	15.17	6.23e-05	4.16e-05	0016042 // lipid catabolic process (GO_REF:nd [ND]) /// 0035556 // intracellular signal transduction (GO_REF:nd [ND])	N/A	0004435 // phosphatidylinositol phospholipase C activity (GO_REF:nd [ND])	phosphoinositide phospholipase C 4-like	27.2
Trav_Trans_W41B350_0003054	1460.73	578.4	971.99	21.49	0.11	2.03	0.000287	1	0.00382	3.65	0.000739	0.06	0.000503	-4.96	-0.000223	0.00431	0.00584	3.42	0.000676	0.06	0.18	1.8	0.000452	1	1.43e-06	-10.06	-0.00051	4.5e-05	0.23	1.69	0.000389	1	5.4e-09	-18.09	-0.000962	4.01e-07	0.88	-1.07	-6.36e-05	1	1.01e-08	16.96	0.000899	7e-07	0009768 // photosynthesis, light harvesting in photosystem I (GO_REF:nd [ND]) /// 0009416 // response to light stimulus (GO_REF:nd [ND]) /// 0018298 // protein-chromophore linkage (GO_REF:nd [ND])	0016021 // integral component of membrane (GO_REF:nd [ND]) /// 0009522 // photosystem I (GO_REF:nd [ND]) /// 0009941 // chloroplast envelope (GO_REF:nd [ND]) /// 0009523 // photosystem II (GO_REF:nd [ND]) /// 0009535 // chloroplast thylakoid membrane (GO_REF:nd [ND])	0046872 // metal ion binding (GO_REF:nd [ND]) /// 0016168 // chlorophyll binding (GO_REF:nd [ND])	chlorophyll a-b binding protein 1B-21, chloroplastic	155.09
Trav_Trans_W41B350_0003055	309.4	89.44	243.38	7.15	0.00428	3.29	7.43e-05	0.16	0.000252	4.71	0.00012	0.00768	3.93e-08	11.31	0.000334	9.64e-07	0.24	1.65	2.1e-05	0.86	0.38	1.43	4.58e-05	1	0.00262	3.43	0.00026	0.03	0.09	-2	-5.33e-05	0.83	0.03	2.4	0.000214	0.22	0.01	-2.85	-9.91e-05	0.59	6.56e-06	-6.86	-0.000313	0.000189	0006487 // protein N-linked glycosylation (GO_REF:nd [ND]) /// 0006044 // N-acetylglucosamine metabolic process (GO_REF:nd [ND])	0016021 // integral component of membrane (GO_REF:nd [ND])	0003830 // beta-1,4-mannosylglycoprotein 4-beta-N-acetylglucosaminyltransferase activity (GO_REF:nd [ND])	beta-1,4-mannosyl-glycoprotein 4-beta-N-acetylglucosaminyltransferase	39.17
Trav_Trans_W41B350_0003056	735.01	229.45	481.24	999.6	2.91e-09	312.06	0.000161	4.71e-06	1.39e-10	560.88	0.000289	1.19e-07	1.93e-12	1274.1	0.000657	1.24e-10	1.44e-08	228.95	0.000118	1.73e-06	0.36	1.8	0.000128	1	0.03	4.08	0.000497	0.19	0.63	-1.36	-4.29e-05	1	0.2	2.27	0.000368	0.8	0.17	-2.45	-0.000171	1	0.01	-5.56	-0.00054	0.08	0006468 // protein phosphorylation (GO_REF:nd [ND]) /// 0051726 // regulation of cell cycle (GO_REF:nd [ND])	N/A	0005524 // ATP binding (GO_REF:nd [ND]) /// 0004693 // cyclin-dependent protein serine/threonine kinase activity (GO_REF:nd [ND])	probable serine/threonine-protein kinase At1g54610	0.13
Trav_Trans_W41B350_0003063	265.54	42.03	175.59	4.11	0.19	1.76	3.51e-05	1	0.02	2.83	8.47e-05	0.18	4.64e-05	6.11	0.000236	0.000528	0.02	2.79	8.29e-05	0.14	0.26	1.61	4.95e-05	1	0.00385	3.47	0.000201	0.04	0.28	1.59	4.78e-05	1	0.07	2.16	0.000152	0.39	0.98	-1.01	-1.79e-06	1	0.06	-2.19	-0.000154	0.32	0006629 // lipid metabolic process (GO_REF:nd [ND]) /// 0055114 // oxidation-reduction process (GO_REF:nd [ND])	0016021 // integral component of membrane (GO_REF:nd [ND])	0016717 // oxidoreductase activity, acting on paired donors, with oxidation of a pair of donors resulting in the reduction of molecular oxygen to two molecules of water (GO_REF:nd [ND])	omega-3 fatty acid desaturase, chloroplastic	50.2
Trav_Trans_W41B350_0003065	36.37	12.13	20.5	2.5	0.00669	2.54	1.74e-05	0.22	0.000899	3.17	2.44e-05	0.02	0.19	1.62	6.96e-06	0.58	0.00257	2.8	2.03e-05	0.03	0.53	1.25	7.05e-06	1	0.19	-1.57	-1.04e-05	0.68	0.78	1.1	2.91e-06	1	0.05	-1.96	-1.75e-05	0.3	0.73	-1.13	-4.13e-06	1	0.1	1.73	1.33e-05	0.47	0032147 // activation of protein kinase activity (GO_REF:nd [ND]) /// 0023014 // signal transduction by protein phosphorylation (GO_REF:nd [ND]) /// 0031098 // stress-activated protein kinase signaling cascade (GO_REF:nd [ND])	0005737 // cytoplasm (GO_REF:nd [ND])	0005524 // ATP binding (GO_REF:nd [ND]) /// 0004674 // protein serine/threonine kinase activity (GO_REF:nd [ND])	mitogen-activated protein kinase kinase kinase 3	11.71
Trav_Trans_W41B350_0003081	41.91	9.94	29.6	2.22	0.15	1.46	1.15e-05	1	0.5	1.22	5.42e-06	1	0.0002	2.63	4.09e-05	0.00193	0.34	1.3	7.46e-06	1	0.52	-1.2	-6.12e-06	1	0.02	1.8	2.94e-05	0.14	0.69	-1.13	-4.08e-06	1	0.00364	2.16	3.55e-05	0.04	0.84	1.07	2.04e-06	1	0.0059	-2.03	-3.35e-05	0.05	N/A	0005737 // cytoplasm (GO_REF:nd [ND])	0008270 // zinc ion binding (GO_REF:nd [ND]) /// 0003676 // nucleic acid binding (GO_REF:nd [ND])	CAX-interacting protein 4	33.27
Trav_Trans_W41B350_0003089	77.97	18.26	54.45	20.13	0.34	1.36	1.29e-05	1	0.04	1.92	3.27e-05	0.36	4.14e-08	-10.22	-3.2e-05	1.01e-06	0.2	1.5	1.78e-05	0.78	0.28	1.41	1.98e-05	1	2.83e-10	-13.92	-4.49e-05	2.41e-08	0.77	1.1	4.91e-06	1	2.2e-12	-19.62	-6.47e-05	3.99e-10	0.44	-1.28	-1.49e-05	1	5.88e-11	15.34	4.98e-05	7.8e-09	N/A	0016021 // integral component of membrane (GO_REF:nd [ND]) /// 0009535 // chloroplast thylakoid membrane (GO_REF:nd [ND])	N/A	lil3 protein	43.79
Trav_Trans_W41B350_0003093	516	174.55	276.27	22.24	0.14	1.98	0.000126	1	0.04	2.55	0.000201	0.36	2.98e-05	-8.35	-0.000114	0.000358	0.1	2.14	0.000148	0.49	0.57	1.29	7.48e-05	1	9.58e-08	-16.5	-0.00024	4.26e-06	0.86	1.08	2.11e-05	1	9.51e-09	-21.32	-0.000315	6.62e-07	0.7	-1.19	-5.36e-05	1	4.67e-08	17.86	0.000261	2.66e-06	0006096 // glycolytic process (GO_REF:nd [ND]) /// 0019253 // reductive pentose-phosphate cycle (GO_REF:nd [ND]) /// 0009409 // response to cold (GO_REF:nd [ND]) /// 0046686 // response to cadmium ion (GO_REF:nd [ND]) /// 0050691 // regulation of defense response to virus by host (GO_REF:nd [ND]) /// 0006094 // gluconeogenesis (GO_REF:nd [ND]) /// 1903862 // positive regulation of oxidative phosp…	0005829 // cytosol (GO_REF:nd [ND]) /// 0009507 // chloroplast (GO_REF:nd [ND])	0005524 // ATP binding (GO_REF:nd [ND]) /// 0004618 // phosphoglycerate kinase activity (GO_REF:nd [ND]) /// 0043531 // ADP binding (GO_REF:nd [ND])	phosphoglycerate kinase, chloroplastic	89.63
Trav_Trans_W41B350_0003111	167.5	79.46	129.45	7.78	0.00952	5.37	6.97e-05	0.28	0.000266	11.74	0.000171	0.00799	0.00177	7.89	0.00011	0.01	0.00191	7.75	0.000108	0.03	0.2	2.19	0.000102	1	0.53	1.47	4.03e-05	1	0.55	1.44	3.8e-05	1	0.52	-1.49	-6.14e-05	1	0.5	-1.51	-6.37e-05	1	0.98	-1.02	-2.3e-06	1	N/A	0016021 // integral component of membrane (GO_REF:nd [ND])	N/A	HVA22-like protein e	0.56
Trav_Trans_W41B350_0003119	176.22	73.44	85.32	5.55	0.00185	3.36	6.52e-05	0.09	0.000126	4.52	9.75e-05	0.00441	0.59	-1.25	-5.62e-06	1	0.00154	3.43	6.73e-05	0.02	0.43	1.35	3.23e-05	1	0.000308	-4.21	-7.09e-05	0.00437	0.96	1.02	2.1e-06	1	1.89e-05	-5.68	-0.000103	0.000492	0.46	-1.32	-3.02e-05	1	0.000287	4.31	7.3e-05	0.00461	N/A	N/A	0005524 // ATP binding (GO_REF:nd [ND]) /// 0016887 // ATPase activity (GO_REF:nd [ND])	ABC transporter F family member 5	29.12
Trav_Trans_W41B350_0003120	59.97	5.3	44.81	17.03	0.02	2.89	4.54e-06	0.39	0.000839	4.34	8e-06	0.02	1.75e-18	23.59	5.41e-05	3.97e-16	0.03	2.64	3.94e-06	0.22	0.38	1.5	3.46e-06	1	2.14e-11	8.15	4.96e-05	2.34e-09	0.9	-1.09	-5.97e-07	1	3.88e-08	5.44	4.61e-05	2.27e-06	0.26	-1.64	-4.05e-06	1	4.64e-12	-8.92	-5.02e-05	8.01e-10	0006468 // protein phosphorylation (GO_REF:nd [ND]) /// 0007178 // transmembrane receptor protein serine/threonine kinase signaling pathway (GO_REF:nd [ND])	0005886 // plasma membrane (GO_REF:nd [ND])	0005524 // ATP binding (GO_REF:nd [ND]) /// 0004675 // transmembrane receptor protein serine/threonine kinase activity (GO_REF:nd [ND])	PTI1-like tyrosine-protein kinase At3g15890	3.86
Trav_Trans_W41B350_0003127	82.49	12.64	51	5.99	0.2	1.64	5.41e-06	1	0.000127	4	2.53e-05	0.00445	1.91e-09	8.49	6.31e-05	6.44e-08	0.07	1.96	8.07e-06	0.39	0.01	2.44	1.99e-05	1	1.93e-06	5.17	5.77e-05	5.85e-05	0.71	1.19	2.67e-06	1	0.02	2.12	3.78e-05	0.16	0.04	-2.04	-1.72e-05	0.92	1.14e-05	-4.34	-5.5e-05	0.000302	1902600 // hydrogen ion transmembrane transport (GO_REF:nd [ND]) /// 0035672 // oligopeptide transmembrane transport (GO_REF:nd [ND])	0016021 // integral component of membrane (GO_REF:nd [ND]) /// 0005886 // plasma membrane (GO_REF:nd [ND])	0035673 // oligopeptide transmembrane transporter activity (GO_REF:nd [ND]) /// 0015333 // peptide:proton symporter activity (GO_REF:nd [ND])	protein NRT1/ PTR FAMILY 3.1	12.28
Trav_Trans_W41B350_0003129	90.46	28.37	73.64	8.57	0.000219	3.75	2.23e-05	0.02	6.13e-09	8.09	5.74e-05	2.05e-06	3.94e-12	12.22	9.09e-05	2.38e-10	0.000318	3.66	2.16e-05	0.00611	0.02	2.16	3.51e-05	1	0.000232	3.26	6.86e-05	0.00346	0.97	-1.02	-6.94e-07	1	0.18	1.51	3.35e-05	0.75	0.01	-2.21	-3.58e-05	0.66	0.000159	-3.33	-6.93e-05	0.00283	0005986 // sucrose biosynthetic process (GO_REF:nd [ND])	N/A	0046524 // sucrose-phosphate synthase activity (GO_REF:nd [ND])	probable sucrose-phosphate synthase 5	5.35
Trav_Trans_W41B350_0003144	126.36	29.21	103.96	∞	5.72e-06	261.24	3.17e-05	0.00142	1.06e-08	1080.19	0.000131	3.12e-06	8.33e-06	240.76	2.92e-05	0.000115	4.21e-06	279.85	3.4e-05	0.000177	0.05	4.13	9.98e-05	1	0.92	-1.09	-2.49e-06	1	0.93	1.07	2.27e-06	1	0.04	-4.49	-0.000102	0.25	0.06	-3.86	-9.75e-05	1	0.84	1.16	4.76e-06	1	N/A	0016021 // integral component of membrane (GO_REF:nd [ND])	N/A	cell number regulator 10	0
Trav_Trans_W41B350_0003148	631.13	172.97	421.48	3.67	0.16	-1.33	-0.000111	1	0.57	1.12	5.5e-05	1	2.35e-05	-2.41	-0.000264	0.00029	0.54	1.13	6.02e-05	1	0.05	1.49	0.000166	1	0.00406	-1.81	-0.000152	0.04	0.04	1.51	0.000172	0.6	1.97e-06	-2.7	-0.000319	7.03e-05	0.96	1.01	5.21e-06	1	1.45e-06	2.73	0.000324	5.22e-05	0006833 // water transport (GO_REF:nd [ND]) /// 0051289 // protein homotetramerization (GO_REF:nd [ND]) /// 0009414 // response to water deprivation (GO_REF:nd [ND]) /// 0055085 // transmembrane transport (GO_REF:nd [ND]) /// 0051290 // protein heterotetramerization (GO_REF:nd [ND])	0005829 // cytosol (GO_REF:nd [ND]) /// 0016021 // integral component of membrane (GO_REF:nd [ND]) /// 0005886 // plasma membrane (GO_REF:nd [ND]) /// 0009506 // plasmodesma (GO_REF:nd [ND]) /// 0032991 // macromolecular complex (GO_REF:nd [ND])	0015250 // water channel activity (GO_REF:nd [ND]) /// 0005515 // protein binding (GO_REF:nd [ND])	aquaporin PIP1-2	662.29
Trav_Trans_W41B350_0003153	102.78	29.73	76.44	5.36	0.31	1.28	1.82e-05	1	0.28	1.31	2.01e-05	1	3e-05	-3.12	-4.39e-05	0.000359	0.25	1.33	2.1e-05	0.86	0.93	1.02	1.9e-06	1	4.19e-07	-4	-6.21e-05	1.55e-05	0.9	1.03	2.8e-06	1	3.57e-07	-4.09	-6.4e-05	1.59e-05	0.97	1.01	9.04e-07	1	2.04e-07	4.13	6.49e-05	9.58e-06	0016311 // dephosphorylation (GO_REF:nd [ND]) /// 0019509 // L-methionine biosynthetic process from methylthioadenosine (GO_REF:nd [ND]) /// 0019284 // L-methionine biosynthetic process from S-adenosylmethionine (GO_REF:nd [ND])	0005737 // cytoplasm (GO_REF:nd [ND])	0008270 // zinc ion binding (GO_REF:nd [ND]) /// 0046570 // methylthioribulose 1-phosphate dehydratase activity (GO_REF:nd [ND]) /// 0043874 // acireductone synthase activity (GO_REF:nd [ND]) /// 0000287 // magnesium ion binding (GO_REF:nd [ND]) /// 0043715 // 2,3-diketo-5-methylthiopentyl-1-phosphate enolase activity (GO_REF:nd [ND]) /// 0043716 // 2-hydroxy-3-keto-5-methylthiopentenyl-1-phospha…	probable bifunctional methylthioribulose-1-phosphate dehydratase/enolase-phosphatase E1	83.16
Trav_Trans_W41B350_0003155	152.58	28.58	104.57	22.43	0.02	2.68	6.86e-06	0.43	0.48	1.55	2.24e-06	1	6.54e-18	32.38	0.000128	1.3e-15	2.28e-08	9.34	3.41e-05	2.54e-06	0.22	-1.73	-4.62e-06	1	4.78e-12	12.09	0.000121	6.1e-10	0.000447	3.49	2.72e-05	0.05	8.22e-15	20.92	0.000126	2.62e-12	5.72e-06	6.03	3.19e-05	0.01	0.000119	-3.47	-9.43e-05	0.00222	0009058 // biosynthetic process (GO_REF:nd [ND])	N/A	0003824 // catalytic activity (GO_REF:nd [ND]) /// 0030170 // pyridoxal phosphate binding (GO_REF:nd [ND])	1-aminocyclopropane-1-carboxylate synthase	5.09
Trav_Trans_W41B350_0003156	54.74	18.19	35.32	8.6	0.04	3.73	1.05e-05	0.65	0.00167	7.42	2.47e-05	0.03	4.72e-05	13.92	4.97e-05	0.000537	0.22	2.26	4.85e-06	0.83	0.24	1.99	1.42e-05	1	0.02	3.73	3.92e-05	0.15	0.42	-1.65	-5.64e-06	1	0.27	1.88	2.5e-05	0.91	0.04	-3.28	-1.98e-05	0.95	0.00216	-6.15	-4.48e-05	0.02	0007018 // microtubule-based movement (GO_REF:nd [ND])	N/A	0005524 // ATP binding (GO_REF:nd [ND]) /// 0008017 // microtubule binding (GO_REF:nd [ND]) /// 0003777 // microtubule motor activity (GO_REF:nd [ND])	Kinesin-like protein KIN-7G	9.08
Trav_Trans_W41B350_0003160	139.42	62	100.66	3.72	0.08	1.86	2.63e-05	0.97	1.37e-05	4.88	0.000119	0.000784	3.68e-06	5.43	0.000136	5.57e-05	0.00034	3.64	8.08e-05	0.00647	0.00592	2.63	9.25e-05	1	0.00226	2.92	0.000109	0.02	0.05	1.96	5.45e-05	0.66	0.76	1.11	1.69e-05	1	0.4	-1.34	-3.8e-05	1	0.24	-1.49	-5.49e-05	0.79	0003333 // amino acid transmembrane transport (GO_REF:nd [ND])	0016021 // integral component of membrane (GO_REF:nd [ND]) /// 0005886 // plasma membrane (GO_REF:nd [ND])	0015171 // amino acid transmembrane transporter activity (GO_REF:nd [ND])	amino acid permease 3-like	21
Trav_Trans_W41B350_0003164	69.74	21.09	41.91	2.26	0.18	1.36	1.53e-05	1	1	-1.01	-2.91e-07	1	0.000643	2.16	4.92e-05	0.00532	0.47	-1.19	-6.84e-06	1	0.19	-1.37	-1.56e-05	1	0.04	1.59	3.39e-05	0.21	0.04	-1.62	-2.22e-05	0.57	0.000916	2.18	4.95e-05	0.01	0.51	-1.18	-6.55e-06	1	3.89e-05	-2.58	-5.6e-05	0.000868	N/A	N/A	0005524 // ATP binding (GO_REF:nd [ND]) /// 0042393 // histone binding (GO_REF:nd [ND])	Chromatin structure-remodeling complex protein SYD	61.63
Trav_Trans_W41B350_0003168	131.87	32.1	100.28	4.72	0.14	1.58	1.41e-05	1	0.29	1.4	9.77e-06	1	8.03e-10	6.59	0.000135	2.95e-08	0.00151	2.6	3.86e-05	0.02	0.71	-1.13	-4.31e-06	1	1.54e-06	4.17	0.000121	4.82e-05	0.09	1.64	2.46e-05	0.85	3.29e-07	4.7	0.000126	1.48e-05	0.04	1.85	2.89e-05	0.96	0.00121	-2.54	-9.67e-05	0.01	0006468 // protein phosphorylation (GO_REF:nd [ND])	N/A	0005524 // ATP binding (GO_REF:nd [ND]) /// 0004672 // protein kinase activity (GO_REF:nd [ND])	probable serine/threonine-protein kinase PBL1	35.25
Trav_Trans_W41B350_0003170	58.33	14.18	48.72	2.53	0.18	1.47	1.23e-05	1	0.01	2.06	2.77e-05	0.14	2.48e-06	3.79	7.3e-05	3.91e-05	0.65	1.14	3.79e-06	1	0.25	1.4	1.54e-05	1	0.000616	2.58	6.07e-05	0.00783	0.39	-1.28	-8.49e-06	1	0.03	1.84	4.53e-05	0.19	0.04	-1.8	-2.39e-05	0.97	1.98e-05	-3.31	-6.92e-05	0.000487	0061512 // protein localization to cilium (GO_REF:nd [ND])	N/A	0035091 // phosphatidylinositol binding (GO_REF:nd [ND])	tubby-like F-box protein 9	29.1
Trav_Trans_W41B350_0003181	131.89	76.52	115.6	4.08	0.07	-1.52	-3.1e-05	0.9	0.00806	-1.91	-4.33e-05	0.11	0.00212	2.04	9.46e-05	0.01	0.02	-1.76	-3.93e-05	0.15	0.37	-1.26	-1.23e-05	1	1.84e-06	3.1	0.000126	5.62e-05	0.57	-1.16	-8.25e-06	1	2.9e-08	3.91	0.000138	1.75e-06	0.76	1.09	4.05e-06	1	1.02e-07	-3.6	-0.000134	5.29e-06	0006886 // intracellular protein transport (GO_REF:nd [ND]) /// 0032482 // Rab protein signal transduction (GO_REF:nd [ND])	0005886 // plasma membrane (GO_REF:nd [ND])	0003924 // GTPase activity (GO_REF:nd [ND]) /// 0005525 // GTP binding (GO_REF:nd [ND])	ras-related protein RIC2	124.45
Trav_Trans_W41B350_0003187	221.92	48.69	171.52	2.47	0.24	1.32	4.02e-05	1	0.55	1.16	1.98e-05	1	2.32e-05	2.72	0.000218	0.000287	0.74	1.08	1.05e-05	1	0.59	-1.14	-2.03e-05	1	0.00186	2.07	0.000178	0.02	0.42	-1.22	-2.96e-05	1	0.000305	2.35	0.000199	0.00525	0.79	-1.07	-9.31e-06	1	9.78e-05	-2.51	-0.000208	0.00188	N/A	N/A	0005524 // ATP binding (GO_REF:nd [ND]) /// 0016887 // ATPase activity (GO_REF:nd [ND])	ABC transporter F family member 1	130.84
Trav_Trans_W41B350_0003193	225.66	121.25	197.5	2.61	0.21	-1.29	-4.88e-05	1	0.1	-1.41	-6.28e-05	0.64	0.00332	1.81	0.000175	0.02	0.01	-1.66	-8.61e-05	0.12	0.68	-1.09	-1.39e-05	1	3.37e-05	2.33	0.000224	0.000676	0.23	-1.29	-3.73e-05	1	6.4e-06	2.55	0.000238	0.000195	0.43	-1.18	-2.34e-05	1	1.22e-07	-3	-0.000262	6.17e-06	0006906 // vesicle fusion (GO_REF:nd [ND]) /// 0006887 // exocytosis (GO_REF:nd [ND])	0031201 // SNARE complex (GO_REF:nd [ND]) /// 0016021 // integral component of membrane (GO_REF:nd [ND])	0000149 // SNARE binding (GO_REF:nd [ND]) /// 0005484 // SNAP receptor activity (GO_REF:nd [ND])	vesicle-associated membrane protein 721	258.92
Trav_Trans_W41B350_0003194	327.13	5.61	275.24	44.64	0.33	1.56	2.93e-06	1	0.2	1.77	4.05e-06	1	8.57e-30	65.4	0.000337	1.43e-26	0.04	2.31	6.86e-06	0.25	0.84	1.14	1.11e-06	1	4.26e-26	41.91	0.000334	8.97e-23	0.32	1.48	3.92e-06	1	2.17e-24	36.89	0.000333	6.01e-21	0.55	1.3	2.81e-06	1	6.25e-23	-28.31	-0.00033	1.24e-19	0090304 // nucleic acid metabolic process (GO_REF:nd [ND])	N/A	N/A	retrotransposon protein, putative, Ty3-gypsy subclass	9.47
Trav_Trans_W41B350_0003197	21.37	11.91	15.88	478.47	0.00262	51.49	7.53e-06	0.12	9.62e-05	135.63	2.01e-05	0.00358	0.000881	72.96	1.07e-05	0.00701	0.01	28.46	4.09e-06	0.12	0.24	2.63	1.25e-05	1	0.68	1.42	3.2e-06	1	0.53	-1.81	-3.43e-06	1	0.46	-1.86	-9.34e-06	1	0.06	-4.76	-1.6e-05	1	0.26	-2.56	-6.63e-06	0.8	0055114 // oxidation-reduction process (GO_REF:nd [ND])	0016021 // integral component of membrane (GO_REF:nd [ND])	0005506 // iron ion binding (GO_REF:nd [ND]) /// 0016709 // oxidoreductase activity, acting on paired donors, with incorporation or reduction of molecular oxygen, NAD(P)H as one donor, and incorporation of one atom of oxygen (GO_REF:nd [ND]) /// 0020037 // heme binding (GO_REF:nd [ND])	cytochrome P450 89A2	0
Trav_Trans_W41B350_0003218	803.5	307.17	376.82	39.67	0.00454	4.65	0.000286	0.17	0.000946	6.15	0.000404	0.02	0.000807	-6.89	-6.7e-05	0.00649	0.00479	4.6	0.000283	0.05	0.59	1.32	0.000118	1	2.56e-08	-32.05	-0.000353	1.32e-06	0.99	-1.01	-3.73e-06	1	3.26e-09	-42.38	-0.000471	2.57e-07	0.58	-1.34	-0.000121	1	2.76e-08	31.72	0.00035	1.68e-06	0042742 // defense response to bacterium (GO_REF:nd [ND]) /// 0019253 // reductive pentose-phosphate cycle (GO_REF:nd [ND]) /// 0009735 // response to cytokinin (GO_REF:nd [ND]) /// 0009409 // response to cold (GO_REF:nd [ND]) /// 0016310 // phosphorylation (GO_REF:nd [ND])	0009570 // chloroplast stroma (GO_REF:nd [ND]) /// 0009941 // chloroplast envelope (GO_REF:nd [ND]) /// 0099080 // supramolecular complex (GO_REF:nd [ND]) /// 0009535 // chloroplast thylakoid membrane (GO_REF:nd [ND])	0005524 // ATP binding (GO_REF:nd [ND]) /// 0042803 // protein homodimerization activity (GO_REF:nd [ND]) /// 0008974 // phosphoribulokinase activity (GO_REF:nd [ND]) /// 0097718 // disordered domain specific binding (GO_REF:nd [ND])	Phosphoribulokinase, chloroplastic	46.62
Trav_Trans_W41B350_0003224	168.94	29.86	124.67	9.34	0.39	1.3	4.01e-06	1	0.23	1.43	5.72e-06	1	2.78e-24	12.51	0.000152	1.8e-21	1.74e-06	3.38	3.15e-05	8.63e-05	0.78	1.1	1.71e-06	1	9.32e-21	9.6	0.000148	7.38e-18	0.000153	2.59	2.75e-05	0.03	1.45e-18	8.73	0.000146	1.12e-15	0.000861	2.36	2.58e-05	0.18	2.5e-09	-3.7	-0.000121	2.06e-07	0006855 // drug transmembrane transport (GO_REF:nd [ND])	0016021 // integral component of membrane (GO_REF:nd [ND])	0015238 // drug transmembrane transporter activity (GO_REF:nd [ND]) /// 0015297 // antiporter activity (GO_REF:nd [ND])	protein DETOXIFICATION 21	16.54
Trav_Trans_W41B350_0003227	171.54	53.56	147.56	3.46	0.04	1.67	3.27e-05	0.68	0.02	1.84	4.12e-05	0.19	1.45e-10	5.15	0.000204	6.31e-09	0.00104	2.28	6.31e-05	0.02	0.71	1.1	8.52e-06	1	5.49e-06	3.09	0.000171	0.000144	0.21	1.37	3.04e-05	1	3.26e-05	2.8	0.000163	0.000791	0.39	1.24	2.19e-05	1	0.000822	-2.25	-0.000141	0.01	0006099 // tricarboxylic acid cycle (GO_REF:nd [ND]) /// 0005975 // carbohydrate metabolic process (GO_REF:nd [ND])	0005759 // mitochondrial matrix (GO_REF:nd [ND])	0004108 // citrate (Si)-synthase activity (GO_REF:nd [ND])	citrate synthase, glyoxysomal-like	53.16
Trav_Trans_W41B350_0003235	383.7	13.37	263.54	2420.57	3.67e-05	134.67	2.82e-05	0.00575	3.79e-09	1599.95	0.000337	1.44e-06	0.00399	34.03	6.96e-06	0.03	0.000365	69.93	1.45e-05	0.00684	0.00305	11.88	0.000309	1	0.09	-3.96	-2.12e-05	0.41	0.41	-1.93	-1.36e-05	1	2.94e-05	-47.01	-0.00033	0.000723	0.000346	-22.88	-0.000322	0.12	0.38	2.05	7.56e-06	1	0051603 // proteolysis involved in cellular protein catabolic process (GO_REF:nd [ND])	0016020 // membrane (GO_REF:nd [ND]) /// 0005615 // extracellular space (GO_REF:nd [ND]) /// 0005764 // lysosome (GO_REF:nd [ND])	0004197 // cysteine-type endopeptidase activity (GO_REF:nd [ND])	predicted protein	0.08
Trav_Trans_W41B350_0003240	371.65	110.85	236.81	832.36	1.39e-09	159.8	5.63e-05	2.87e-06	1.06e-12	440.62	0.000156	3.74e-09	5.28e-15	914.16	0.000324	5.78e-13	2.63e-09	145.48	5.12e-05	4.68e-07	0.07	2.76	9.95e-05	1	0.00207	5.72	0.000267	0.02	0.86	-1.1	-5.07e-06	1	0.18	2.07	0.000168	0.73	0.04	-3.03	-0.000105	0.97	0.00121	-6.28	-0.000272	0.02	0043086 // negative regulation of catalytic activity (GO_REF:nd [ND])	N/A	0004857 // enzyme inhibitor activity (GO_REF:nd [ND])	putative plant invertase/pectin methylesterase inhibitor	0.12
Trav_Trans_W41B350_0003242	71.37	11.16	61.03	5.63	0.05	1.82	8.95e-06	0.76	0.00315	2.4	1.52e-05	0.05	6.72e-15	8.33	7.96e-05	7.17e-13	0.00588	2.22	1.32e-05	0.06	0.36	1.32	6.28e-06	1	2.92e-09	4.57	7.06e-05	1.93e-07	0.5	1.22	4.28e-06	1	1.12e-06	3.47	6.43e-05	4.32e-05	0.8	-1.08	-2e-06	1	1.27e-07	-3.75	-6.63e-05	6.36e-06	0031952 // regulation of protein autophosphorylation (GO_REF:nd [ND]) /// 0007165 // signal transduction (GO_REF:nd [ND]) /// 0043666 // regulation of phosphoprotein phosphatase activity (GO_REF:nd [ND])	0005829 // cytosol (GO_REF:nd [ND]) /// 0000159 // protein phosphatase type 2A complex (GO_REF:nd [ND])	0072542 // protein phosphatase activator activity (GO_REF:nd [ND])	Serine/threonine protein phosphatase 2A 59 kDa regulatory subunit B' eta isoform	14.85
Trav_Trans_W41B350_0003248	130.45	36.76	82.42	2.05	0.05	1.78	4.99e-05	0.72	0.00204	2.46	9.41e-05	0.04	0.12	1.58	3.73e-05	0.41	0.00452	2.28	8.27e-05	0.05	0.26	1.39	4.42e-05	1	0.7	-1.12	-1.26e-05	1	0.38	1.29	3.27e-05	1	0.13	-1.56	-5.68e-05	0.59	0.8	-1.08	-1.14e-05	1	0.2	1.45	4.53e-05	0.73	0000398 // mRNA splicing, via spliceosome (GO_REF:nd [ND]) /// 0006464 // cellular protein modification process (GO_REF:nd [ND])	0005737 // cytoplasm (GO_REF:nd [ND])	0031386 // protein tag (GO_REF:nd [ND])	ubiquitin-like protein 5	54.64
Trav_Trans_W41B350_0003250	120.49	60.96	95.58	4.13	0.03	2.31	3.26e-05	0.5	1.89e-05	5.14	0.000103	0.00101	1.31e-06	6.38	0.000134	2.22e-05	0.1	1.87	2.16e-05	0.5	0.03	2.23	7.07e-05	1	0.0054	2.77	0.000102	0.05	0.56	-1.24	-1.1e-05	1	0.54	1.24	3.1e-05	1	0.00596	-2.76	-8.16e-05	0.45	0.000884	-3.42	-0.000113	0.01	0016567 // protein ubiquitination (GO_REF:nd [ND])	N/A	0061630 // ubiquitin protein ligase activity (GO_REF:nd [ND])	RING/U-box superfamily protein	38.23
Trav_Trans_W41B350_0003261	303.36	15.27	247.21	6.19	0.4	1.23	9.89e-06	1	0.18	1.39	1.69e-05	0.94	1.58e-18	8.27	0.000314	3.64e-16	0.63	1.13	5.45e-06	1	0.62	1.13	6.98e-06	1	1.1e-15	6.73	0.000304	2.97e-13	0.74	-1.09	-4.44e-06	1	5.88e-14	5.95	0.000297	1.5e-11	0.41	-1.23	-1.14e-05	1	7.69e-17	-7.34	-0.000309	3.97e-14	N/A	N/A	0003723 // RNA binding (GO_REF:nd [ND]) /// 0004386 // helicase activity (GO_REF:nd [ND])	P-loop containing nucleoside triphosphate hydrolase superfamily protein	54.3
Trav_Trans_W41B350_0003262	32.85	12.19	22.76	3.53	0.02	2.32	9.83e-06	0.42	0.00362	2.87	1.4e-05	0.06	3.73e-06	5.09	3.05e-05	5.63e-05	0.01	2.48	1.11e-05	0.1	0.57	1.24	4.14e-06	1	0.02	2.2	2.07e-05	0.11	0.87	1.07	1.23e-06	1	0.09	1.77	1.65e-05	0.45	0.72	-1.16	-2.91e-06	1	0.03	-2.05	-1.94e-05	0.17	0045132 // meiotic chromosome segregation (GO_REF:nd [ND]) /// 0060623 // regulation of chromosome condensation (GO_REF:nd [ND]) /// 0006655 // phosphatidylglycerol biosynthetic process (GO_REF:nd [ND]) /// 0009793 // embryo development ending in seed dormancy (GO_REF:nd [ND]) /// 0006654 // phosphatidic acid biosynthetic process (GO_REF:nd [ND]) /// 0071922 // regulation of cohesin loading (GO_R…	0016021 // integral component of membrane (GO_REF:nd [ND]) /// 0009941 // chloroplast envelope (GO_REF:nd [ND])	0003841 // 1-acylglycerol-3-phosphate O-acyltransferase activity (GO_REF:nd [ND])	1-acyl-sn-glycerol-3-phosphate acyltransferase 1, chloroplastic	9.3
Trav_Trans_W41B350_0003266	55.31	11.62	29.46	2.12	0.05	1.89	1.91e-05	0.74	0.00244	2.63	3.51e-05	0.04	0.000341	3.13	4.57e-05	0.00306	0.02	2.11	2.38e-05	0.15	0.3	1.39	1.6e-05	1	0.11	1.65	2.65e-05	0.46	0.74	1.11	4.63e-06	1	0.59	1.19	1.06e-05	1	0.49	-1.25	-1.13e-05	1	0.2	-1.48	-2.19e-05	0.73	0006355 // regulation of transcription, DNA-templated (GO_REF:nd [ND])	N/A	0003677 // DNA binding (GO_REF:nd [ND])	BEL1-like homeodomain protein 3	24.61
Trav_Trans_W41B350_0003275	22.05	1.44	15.92	4.81	0.76	1.16	7.51e-07	1	0.76	1.17	7.91e-07	1	2.78e-06	5.27	1.96e-05	4.34e-05	0.08	2.08	4.98e-06	0.42	1	1.01	4.01e-08	1	3.79e-05	4.53	1.89e-05	0.000749	0.19	1.79	4.23e-06	1	6.6e-05	4.5	1.89e-05	0.00143	0.19	1.78	4.19e-06	1	0.00339	-2.53	-1.47e-05	0.03	N/A	0016021 // integral component of membrane (GO_REF:nd [ND])	0008270 // zinc ion binding (GO_REF:nd [ND])	TRAF type zinc finger domain containing 1	6.39
Trav_Trans_W41B350_0003286	17.82	2.95	12.07	5.39	0.88	1.12	5.31e-07	1	0.87	-1.26	-9.33e-07	1	0.000388	4.14	1.42e-05	0.00343	0.87	-1.22	-8.23e-07	1	0.64	-1.41	-1.46e-06	1	0.0011	3.7	1.36e-05	0.01	0.64	-1.37	-1.35e-06	1	0.000216	5.22	1.51e-05	0.00392	1	1.03	1.09e-07	1	0.000114	-5.06	-1.5e-05	0.00214	0006468 // protein phosphorylation (GO_REF:nd [ND])	0016021 // integral component of membrane (GO_REF:nd [ND])	0005524 // ATP binding (GO_REF:nd [ND]) /// 0004674 // protein serine/threonine kinase activity (GO_REF:nd [ND])	probable LRR receptor-like serine/threonine-protein kinase At3g47570	5.78
Trav_Trans_W41B350_0003287	61.69	7.89	53.4	12.16	0.02	2.52	6.11e-06	0.4	0.12	1.99	4e-06	0.73	6.86e-17	17.34	6.59e-05	1.12e-14	0.00145	3.43	9.81e-06	0.02	0.61	-1.26	-2.11e-06	1	3.5e-10	6.89	5.98e-05	2.92e-08	0.4	1.36	3.7e-06	1	3.81e-11	8.71	6.19e-05	5.09e-09	0.15	1.72	5.82e-06	1	3.06e-08	-5.05	-5.61e-05	1.84e-06	0006355 // regulation of transcription, DNA-templated (GO_REF:nd [ND]) /// 0010031 // circumnutation (GO_REF:nd [ND]) /// 0000160 // phosphorelay signal transduction system (GO_REF:nd [ND]) /// 0010629 // negative regulation of gene expression (GO_REF:nd [ND]) /// 0007623 // circadian rhythm (GO_REF:nd [ND])	N/A	0003700 // transcription factor activity, sequence-specific DNA binding (GO_REF:nd [ND]) /// 0003677 // DNA binding (GO_REF:nd [ND])	two-component response regulator-like PRR1	3.38
Trav_Trans_W41B350_0003290	1575.2	742.07	1125.89	21.55	0.06	2.43	0.000465	0.79	0.00825	3.49	0.000808	0.11	0.000789	-5.14	-0.000262	0.00636	0.00957	3.4	0.00078	0.09	0.43	1.43	0.000343	1	8.23e-07	-12.5	-0.000727	2.8e-05	0.47	1.4	0.000314	1	3.68e-08	-17.92	-0.00107	2.16e-06	0.96	-1.03	-2.85e-05	1	4.59e-08	17.47	0.00104	2.62e-06	0009735 // response to cytokinin (GO_REF:nd [ND]) /// 0010270 // photosystem II oxygen evolving complex assembly (GO_REF:nd [ND])	0009654 // photosystem II oxygen evolving complex (GO_REF:nd [ND]) /// 0016021 // integral component of membrane (GO_REF:nd [ND]) /// 0009535 // chloroplast thylakoid membrane (GO_REF:nd [ND])	N/A	photosystem II 10 kDa polypeptide, chloroplastic	141.52
Trav_Trans_W41B350_0003294	162.7	92.97	122.4	2881.88	4.86e-07	331.7	5.18e-05	0.000218	3.23e-09	988.63	0.000155	1.27e-06	4.66e-09	915.67	0.000143	1.42e-07	1.14e-06	274.99	4.29e-05	6.1e-05	0.12	2.98	0.000103	1	0.14	2.76	9.15e-05	0.55	0.79	-1.21	-8.88e-06	1	0.91	-1.08	-1.14e-05	1	0.07	-3.6	-0.000112	1	0.08	-3.33	-0.0001	0.4	0007178 // transmembrane receptor protein serine/threonine kinase signaling pathway (GO_REF:nd [ND]) /// 0018108 // peptidyl-tyrosine phosphorylation (GO_REF:nd [ND])	0005886 // plasma membrane (GO_REF:nd [ND])	0005524 // ATP binding (GO_REF:nd [ND]) /// 0004675 // transmembrane receptor protein serine/threonine kinase activity (GO_REF:nd [ND]) /// 0004713 // protein tyrosine kinase activity (GO_REF:nd [ND])	probable protein kinase At2g41970	0
Trav_Trans_W41B350_0003298	161.58	47.4	139.3	8.2	0.00828	2.25	1.99e-05	0.25	2.94e-06	4.12	4.96e-05	0.000236	3.02e-16	12.27	0.000179	4.28e-14	2.58e-08	5.32	6.87e-05	2.81e-06	0.04	1.83	2.97e-05	1	3.09e-09	5.45	0.000159	2.03e-07	0.00236	2.36	4.87e-05	0.13	7.67e-05	2.98	0.00013	0.00163	0.36	1.29	1.9e-05	1	0.0019	-2.31	-0.000111	0.02	N/A	0016021 // integral component of membrane (GO_REF:nd [ND])	N/A	predicted protein	17.26
Trav_Trans_W41B350_0003304	1674.36	750.3	1426.34	9.93	0.75	1.12	7.44e-05	1	0.02	2.32	0.000826	0.18	0.000832	-3.3	-0.000436	0.00666	0.02	2.28	0.000799	0.15	0.04	2.08	0.000752	1	0.000272	-3.69	-0.00051	0.00395	0.04	2.04	0.000725	0.58	4.54e-08	-7.66	-0.00126	2.59e-06	0.96	-1.02	-2.7e-05	1	5.79e-08	7.52	0.00123	3.22e-06	0009768 // photosynthesis, light harvesting in photosystem I (GO_REF:nd [ND]) /// 0009416 // response to light stimulus (GO_REF:nd [ND]) /// 0018298 // protein-chromophore linkage (GO_REF:nd [ND])	0016021 // integral component of membrane (GO_REF:nd [ND]) /// 0009522 // photosystem I (GO_REF:nd [ND]) /// 0009941 // chloroplast envelope (GO_REF:nd [ND]) /// 0009523 // photosystem II (GO_REF:nd [ND]) /// 0009535 // chloroplast thylakoid membrane (GO_REF:nd [ND])	0046872 // metal ion binding (GO_REF:nd [ND]) /// 0016168 // chlorophyll binding (GO_REF:nd [ND])	chlorophyll a-b binding protein 1, chloroplastic	430.46
Trav_Trans_W41B350_0003306	151.03	4.36	124.46	16.62	1	1.03	2.96e-07	1	1	-1.02	-1.86e-07	1	5.56e-23	15.42	0.000149	2.8e-20	0.38	1.32	3.32e-06	1	1	-1.05	-4.82e-07	1	1.18e-22	14.99	0.000149	1.32e-19	0.43	1.28	3.03e-06	1	9.97e-22	15.7	0.000149	1.59e-18	0.38	1.35	3.51e-06	1	8.38e-20	-11.67	-0.000146	8.4e-17	0006468 // protein phosphorylation (GO_REF:nd [ND]) /// 0007178 // transmembrane receptor protein serine/threonine kinase signaling pathway (GO_REF:nd [ND])	0005886 // plasma membrane (GO_REF:nd [ND])	0005524 // ATP binding (GO_REF:nd [ND]) /// 0004675 // transmembrane receptor protein serine/threonine kinase activity (GO_REF:nd [ND])	Serine/threonine-protein kinase PBS1	13.08
Trav_Trans_W41B350_0003313	148.55	23.39	101.18	4.33	0.19	1.59	1.45e-05	1	0.19	1.59	1.46e-05	0.99	1.46e-07	6.6	0.000138	3.13e-06	0.25	1.5	1.24e-05	0.86	1	1	8.11e-08	1	4.18e-05	4.16	0.000124	0.000814	0.9	-1.06	-2.14e-06	1	5.05e-05	4.15	0.000124	0.00115	0.9	-1.06	-2.22e-06	1	2.31e-05	-4.39	-0.000126	0.000557	0016311 // dephosphorylation (GO_REF:nd [ND]) /// 0006886 // intracellular protein transport (GO_REF:nd [ND]) /// 0019375 // galactolipid biosynthetic process (GO_REF:nd [ND]) /// 0008654 // phospholipid biosynthetic process (GO_REF:nd [ND]) /// 0016036 // cellular response to phosphate starvation (GO_REF:nd [ND])	0032586 // protein storage vacuole membrane (GO_REF:nd [ND]) /// 0000139 // Golgi membrane (GO_REF:nd [ND])	0008195 // phosphatidate phosphatase activity (GO_REF:nd [ND])	phosphatidate phosphatase PAH1	40.95
Trav_Trans_W41B350_0003331	57.4	8.74	36.57	2.39	0.75	1.1	2.22e-06	1	0.01	1.96	2.09e-05	0.16	0.09	1.6	1.3e-05	0.33	0.000292	2.59	3.45e-05	0.00569	0.04	1.78	1.86e-05	1	0.19	1.45	1.07e-05	0.67	0.00128	2.35	3.23e-05	0.09	0.48	-1.23	-7.91e-06	1	0.28	1.32	1.36e-05	1	0.06	1.62	2.15e-05	0.33	0006515 // misfolded or incompletely synthesized protein catabolic process (GO_REF:nd [ND])	0009368 // endopeptidase Clp complex (GO_REF:nd [ND])	0004252 // serine-type endopeptidase activity (GO_REF:nd [ND]) /// 0004176 // ATP-dependent peptidase activity (GO_REF:nd [ND]) /// 0042802 // identical protein binding (GO_REF:nd [ND]) /// 0051117 // ATPase binding (GO_REF:nd [ND])	ATP-dependent Clp protease proteolytic subunit	22.41
Trav_Trans_W41B350_0003342	1030.83	327.91	703.99	2417.03	1.6e-10	451.25	0.000162	6.49e-07	1.24e-12	1088.29	0.000391	3.76e-09	8.94e-15	2639.49	0.00095	9.37e-13	1.88e-10	438.28	0.000157	6.01e-08	0.16	2.41	0.000229	1	0.00649	5.85	0.000788	0.05	0.96	-1.03	-4.67e-06	1	0.15	2.43	0.000558	0.66	0.15	-2.48	-0.000234	1	0.00574	-6.02	-0.000792	0.05	0055114 // oxidation-reduction process (GO_REF:nd [ND]) /// 0042744 // hydrogen peroxide catabolic process (GO_REF:nd [ND]) /// 0006979 // response to oxidative stress (GO_REF:nd [ND]) /// 0098869 // cellular oxidant detoxification (GO_REF:nd [ND])	0005576 // extracellular region (GO_REF:nd [ND])	0046872 // metal ion binding (GO_REF:nd [ND]) /// 0004601 // peroxidase activity (GO_REF:nd [ND]) /// 0020037 // heme binding (GO_REF:nd [ND])	peroxidase 65	0.14
Trav_Trans_W41B350_0003343	75.75	36.07	51.11	2.48	0.00118	2.11	3.62e-05	0.07	0.24	1.34	1.1e-05	1	6.39e-07	3.16	7.06e-05	1.17e-05	0.00352	1.98	3.19e-05	0.04	0.05	-1.58	-2.52e-05	1	0.07	1.5	3.44e-05	0.33	0.79	-1.07	-4.29e-06	1	0.000215	2.37	5.96e-05	0.0039	0.1	1.48	2.09e-05	1	0.03	-1.6	-3.87e-05	0.2	N/A	0016021 // integral component of membrane (GO_REF:nd [ND])	N/A	Ankyrin repeat family protein	32.94
Trav_Trans_W41B350_0003345	770.63	304.65	542.35	378.82	5.43e-09	162.71	0.00021	6.71e-06	1.71e-10	314.27	0.000408	1.42e-07	8.02e-12	560.02	0.000728	4.57e-10	1.07e-08	142.91	0.000185	1.36e-06	0.3	1.93	0.000197	1	0.06	3.44	0.000517	0.29	0.84	-1.14	-2.58e-05	1	0.36	1.78	0.00032	1	0.22	-2.2	-0.000223	1	0.04	-3.92	-0.000543	0.22	N/A	0016021 // integral component of membrane (GO_REF:nd [ND])	N/A	arabinogalactan peptide 16-like	0.2
Trav_Trans_W41B350_0003352	64.19	14.62	50.06	2.13	1	-1.01	-2.56e-07	1	0.51	1.16	7.67e-06	1	3.3e-05	2.39	6.67e-05	0.000392	0.55	1.15	7.08e-06	1	0.49	1.17	7.93e-06	1	3.77e-05	2.4	6.69e-05	0.000746	0.53	1.15	7.34e-06	1	0.000702	2.06	5.9e-05	0.01	0.98	-1.01	-5.9e-07	1	0.00047	-2.08	-5.96e-05	0.00695	N/A	0016021 // integral component of membrane (GO_REF:nd [ND])	0008375 // acetylglucosaminyltransferase activity (GO_REF:nd [ND])	beta-glucuronosyltransferase GlcAT14A	55.46
Trav_Trans_W41B350_0003369	9.79	2.38	5.17	2.2	0.21	1.75	2.74e-06	1	0.27	1.71	2.58e-06	1	0.0053	3.16	7.85e-06	0.03	0.33	1.56	2.03e-06	1	1	-1.02	-1.55e-07	1	0.15	1.8	5.11e-06	0.57	0.89	-1.12	-7.04e-07	1	0.15	1.85	5.27e-06	0.64	1	-1.1	-5.49e-07	1	0.09	-2.03	-5.82e-06	0.41	0006869 // lipid transport (GO_REF:nd [ND])	0016021 // integral component of membrane (GO_REF:nd [ND])	0008289 // lipid binding (GO_REF:nd [ND])	C2 domain-containing protein At1g53590	2.81
Trav_Trans_W41B350_0003384	14.59	7.52	11.96	154.49	0.02	3.49	3.98e-06	0.45	3.94e-05	7.94	1.11e-05	0.00179	0.24	-7.47	-1.39e-06	0.68	0.0001	6.78	9.24e-06	0.00239	0.06	2.27	7.11e-06	1	0.000763	-26.06	-5.37e-06	0.00937	0.14	1.94	5.25e-06	0.98	4.12e-07	-59.24	-1.25e-05	1.81e-05	0.69	-1.17	-1.85e-06	1	1.2e-06	50.59	1.06e-05	4.45e-05	0030154 // cell differentiation (GO_REF:nd [ND])	N/A	0043565 // sequence-specific DNA binding (GO_REF:nd [ND]) /// 0044212 // transcription regulatory region DNA binding (GO_REF:nd [ND])	MYB-like transcription factor ETC3	0.28
Trav_Trans_W41B350_0003389	84.66	16.31	72.8	3.13	0.21	1.35	1.32e-05	1	0.63	1.13	5.06e-06	1	4.9e-08	3.46	9.38e-05	1.17e-06	0.94	-1.03	-1.15e-06	1	0.49	-1.19	-8.16e-06	1	2.45e-05	2.57	8.06e-05	0.000516	0.17	-1.39	-1.44e-05	1	1.43e-06	3.05	8.88e-05	5.34e-05	0.55	-1.17	-6.21e-06	1	3.31e-08	-3.57	-9.5e-05	1.97e-06	0040029 // regulation of gene expression, epigenetic (GO_REF:nd [ND])	N/A	N/A	modifier of snc1	55.66
Trav_Trans_W41B350_0003393	1518.41	263.48	1142.35	6.02	0.28	1.41	9.28e-05	1	0.46	1.27	6.04e-05	1	3.81e-09	7.31	0.00143	1.19e-07	0.01	2.24	0.00028	0.11	0.74	-1.11	-3.24e-05	1	6.35e-07	5.19	0.00134	2.23e-05	0.15	1.59	0.000187	1	1.45e-07	5.77	0.00137	7.17e-06	0.08	1.76	0.000219	1	0.000241	-3.27	-0.00115	0.00402	0051603 // proteolysis involved in cellular protein catabolic process (GO_REF:nd [ND])	0005615 // extracellular space (GO_REF:nd [ND]) /// 0005764 // lysosome (GO_REF:nd [ND])	0004197 // cysteine-type endopeptidase activity (GO_REF:nd [ND])	oryzain alpha chain	165.14
Trav_Trans_W41B350_0003399	176.2	36.54	107.49	3.63	0.16	1.64	2.13e-05	1	0.11	1.75	2.51e-05	0.69	2.16e-06	5.19	0.00014	3.46e-05	0.01	2.38	4.64e-05	0.1	0.86	1.07	3.71e-06	1	0.000649	3.17	0.000119	0.00818	0.26	1.46	2.51e-05	1	0.00138	2.97	0.000115	0.02	0.36	1.36	2.14e-05	1	0.02	-2.18	-9.4e-05	0.14	0010468 // regulation of gene expression (GO_REF:nd [ND])	0005737 // cytoplasm (GO_REF:nd [ND])	0005524 // ATP binding (GO_REF:nd [ND]) /// 0004707 // MAP kinase activity (GO_REF:nd [ND])	Mitogen-activated protein kinase 7	37.95
Trav_Trans_W41B350_0003404	748.99	124.2	629.78	5.24	0.21	-1.28	-6.34e-05	1	0.02	-1.56	-0.000105	0.24	2.36e-09	3.22	0.00065	7.76e-08	0.12	-1.36	-7.7e-05	0.56	0.31	-1.23	-4.21e-05	1	1.15e-12	4.11	0.000714	1.69e-10	0.76	-1.06	-1.37e-05	1	1.38e-15	5.04	0.000756	5.39e-13	0.48	1.15	2.85e-05	1	1.43e-13	-4.37	-0.000727	3.52e-11	0006413 // translational initiation (GO_REF:nd [ND])	N/A	0005525 // GTP binding (GO_REF:nd [ND]) /// 0003743 // translation initiation factor activity (GO_REF:nd [ND])	eukaryotic translation initiation factor 5	431.03
Trav_Trans_W41B350_0003418	84.75	13.6	62.8	2.97	0.44	1.19	7.39e-06	1	0.82	1.06	2.31e-06	1	3.37e-07	3.03	7.68e-05	6.6e-06	0.54	-1.16	-5.21e-06	1	0.63	-1.13	-5.08e-06	1	1.71e-05	2.53	6.94e-05	0.000377	0.15	-1.39	-1.26e-05	1	2.7e-06	2.85	7.45e-05	9.25e-05	0.38	-1.23	-7.52e-06	1	1.71e-08	-3.51	-8.2e-05	1.11e-06	0043618 // regulation of transcription from RNA polymerase II promoter in response to stress (GO_REF:nd [ND]) /// 0032508 // DNA duplex unwinding (GO_REF:nd [ND]) /// 0045739 // positive regulation of DNA repair (GO_REF:nd [ND]) /// 0043044 // ATP-dependent chromatin remodeling (GO_REF:nd [ND]) /// 0016444 // somatic cell DNA recombination (GO_REF:nd [ND]) /// 0010228 // vegetative to reproductiv…	0031011 // Ino80 complex (GO_REF:nd [ND])	0005524 // ATP binding (GO_REF:nd [ND]) /// 0043140 // ATP-dependent 3'-5' DNA helicase activity (GO_REF:nd [ND]) /// 0003677 // DNA binding (GO_REF:nd [ND]) /// 0042393 // histone binding (GO_REF:nd [ND])	DNA helicase INO80	52.77
Trav_Trans_W41B350_0003421	137.17	15.38	78.6	15.78	0.19	1.6	1.15e-05	1	0.04	2.07	2.06e-05	0.36	0.00754	-3.03	-1.28e-05	0.04	0.000144	3.74	5.26e-05	0.0032	0.47	1.3	9.09e-06	1	9.62e-05	-4.85	-2.44e-05	0.00165	0.01	2.34	4.11e-05	0.32	9.12e-06	-6.28	-3.34e-05	0.000264	0.08	1.8	3.2e-05	1	1.75e-09	11.34	6.55e-05	1.5e-07	0008299 // isoprenoid biosynthetic process (GO_REF:nd [ND])	N/A	0004311 // farnesyltranstransferase activity (GO_REF:nd [ND])	Geranylgeranyl pyrophosphate synthase, chloroplastic	23.76
Trav_Trans_W41B350_0003422	57.16	14.33	45.33	2.1	0.1	1.44	1.75e-05	1	0.22	1.33	1.29e-05	1	7.97e-06	2.68	6.61e-05	0.000111	0.86	1.05	1.96e-06	1	0.7	-1.09	-4.6e-06	1	0.00438	1.86	4.87e-05	0.04	0.15	-1.38	-1.55e-05	1	0.00151	2.02	5.33e-05	0.02	0.31	-1.26	-1.09e-05	1	2.39e-05	-2.55	-6.41e-05	0.000575	0001113 // transcriptional open complex formation at RNA polymerase II promoter (GO_REF:nd [ND]) /// 0006413 // translational initiation (GO_REF:nd [ND])	0005673 // transcription factor TFIIE complex (GO_REF:nd [ND])	0001097 // TFIIH-class transcription factor binding (GO_REF:nd [ND]) /// 0003743 // translation initiation factor activity (GO_REF:nd [ND]) /// 0043565 // sequence-specific DNA binding (GO_REF:nd [ND]) /// 0000993 // RNA polymerase II core binding (GO_REF:nd [ND])	transcription initiation factor IIE subunit alpha	49.61
Trav_Trans_W41B350_0003436	62.86	27.92	48.62	21.65	0.000282	9.59	1.76e-05	0.03	1.39e-06	21.23	4.15e-05	0.000132	5.32e-08	32.57	6.47e-05	1.26e-06	0.0018	7.07	1.24e-05	0.02	0.13	2.21	2.38e-05	1	0.02	3.39	4.71e-05	0.14	0.58	-1.36	-5.16e-06	1	0.4	1.53	2.32e-05	1	0.04	-3	-2.9e-05	0.93	0.00456	-4.6	-5.22e-05	0.04	0046834 // lipid phosphorylation (GO_REF:nd [ND]) /// 0007205 // protein kinase C-activating G-protein coupled receptor signaling pathway (GO_REF:nd [ND]) /// 0046339 // diacylglycerol metabolic process (GO_REF:nd [ND]) /// 0006952 // defense response (GO_REF:nd [ND])	0005886 // plasma membrane (GO_REF:nd [ND])	0005524 // ATP binding (GO_REF:nd [ND]) /// 0008270 // zinc ion binding (GO_REF:nd [ND]) /// 0004143 // diacylglycerol kinase activity (GO_REF:nd [ND]) /// 0003951 // NAD+ kinase activity (GO_REF:nd [ND])	diacylglycerol kinase 4-like	1.95
Trav_Trans_W41B350_0003437	68.9	10.5	45.99	2.44	0.77	1.09	2.77e-06	1	0.3	1.37	1.08e-05	1	4.12e-05	3.19	6.46e-05	0.000477	0.52	1.21	6.24e-06	1	0.48	1.25	8.05e-06	1	0.000176	2.92	6.18e-05	0.00275	0.76	1.11	3.47e-06	1	0.00269	2.33	5.38e-05	0.03	0.71	-1.13	-4.58e-06	1	0.000577	-2.63	-5.83e-05	0.0082	0030001 // metal ion transport (GO_REF:nd [ND])	N/A	0046872 // metal ion binding (GO_REF:nd [ND])	Copper transport protein ATX1	30.99
Trav_Trans_W41B350_0003438	659.21	314.29	430.42	1523.57	2.04e-09	652.24	0.000229	3.52e-06	1.74e-10	1156.29	0.000407	1.42e-07	3.56e-11	1668.19	0.000587	1.76e-09	1.33e-08	421.22	0.000148	1.63e-06	0.42	1.77	0.000177	1	0.19	2.56	0.000358	0.68	0.53	-1.55	-8.13e-05	1	0.6	1.44	0.00018	1	0.16	-2.75	-0.000259	1	0.06	-3.96	-0.000439	0.31	N/A	0005886 // plasma membrane (GO_REF:nd [ND])	N/A	SNAP25 homologous protein SNAP33	0.28
Trav_Trans_W41B350_0003449	85.04	32.19	73.56	2.07	0.41	1.18	1.48e-05	1	0.78	1.06	5.07e-06	1	0.000135	2.12	9.19e-05	0.00135	0.84	-1.05	-3.61e-06	1	0.61	-1.11	-9.72e-06	1	0.00269	1.8	7.71e-05	0.03	0.29	-1.24	-1.84e-05	1	0.000531	2	8.69e-05	0.00835	0.61	-1.11	-8.68e-06	1	5.85e-05	-2.22	-9.55e-05	0.00122	N/A	N/A	0003723 // RNA binding (GO_REF:nd [ND])	evolutionarily conserved C-terminal region 10	109.98
Trav_Trans_W41B350_0003450	514.53	100.29	339.83	3.11	0.36	1.42	5.97e-05	1	0.36	1.42	5.96e-05	1	0.000225	4.28	0.000469	0.00213	0.19	1.66	9.46e-05	0.74	1	-1	-1.18e-07	1	0.00432	3.02	0.00041	0.04	0.68	1.17	3.49e-05	1	0.00438	3.02	0.00041	0.05	0.68	1.17	3.5e-05	1	0.01	-2.58	-0.000375	0.11	0006559 // L-phenylalanine catabolic process (GO_REF:nd [ND]) /// 0009800 // cinnamic acid biosynthetic process (GO_REF:nd [ND])	0005737 // cytoplasm (GO_REF:nd [ND])	0045548 // phenylalanine ammonia-lyase activity (GO_REF:nd [ND])	phenylalanine ammonia-lyase	66.15
Trav_Trans_W41B350_0003460	62.35	34.28	45.6	14.17	0.00093	7.45	1.91e-05	0.06	2.04e-06	18.93	5.29e-05	0.000176	6.73e-07	21.95	6.19e-05	1.22e-05	0.00147	6.87	1.73e-05	0.02	0.08	2.54	3.39e-05	1	0.04	2.95	4.28e-05	0.23	0.88	-1.08	-1.72e-06	1	0.77	1.16	8.93e-06	1	0.05	-2.75	-3.56e-05	1	0.03	-3.19	-4.45e-05	0.18	N/A	0016021 // integral component of membrane (GO_REF:nd [ND])	N/A	Protein NUCLEAR FUSION DEFECTIVE 4	2.7
Trav_Trans_W41B350_0003461	90.51	38.61	79.84	2.84	0.74	1.08	4.94e-06	1	0.68	-1.11	-5.77e-06	1	7.4e-05	2.5	9.08e-05	0.000797	0.5	-1.18	-9.14e-06	1	0.47	-1.2	-1.07e-05	1	0.000288	2.31	8.59e-05	0.00414	0.31	-1.27	-1.41e-05	1	1.81e-05	2.76	9.66e-05	0.000475	0.81	-1.07	-3.37e-06	1	4.58e-06	-2.94	-0.0001	0.000139	0017157 // regulation of exocytosis (GO_REF:nd [ND]) /// 0006886 // intracellular protein transport (GO_REF:nd [ND]) /// 0032482 // Rab protein signal transduction (GO_REF:nd [ND]) /// 0006904 // vesicle docking involved in exocytosis (GO_REF:nd [ND]) /// 0009306 // protein secretion (GO_REF:nd [ND])	0005886 // plasma membrane (GO_REF:nd [ND])	0003924 // GTPase activity (GO_REF:nd [ND]) /// 0005525 // GTP binding (GO_REF:nd [ND])	ras-related protein RABE1c-like	89.77
Trav_Trans_W41B350_0003469	48.6	13.84	39.78	16.48	0.58	1.18	4.75e-06	1	0.06	1.75	1.94e-05	0.46	3.02e-07	-8.17	-2.26e-05	5.98e-06	0.16	1.5	1.28e-05	0.68	0.19	1.48	1.46e-05	1	2.03e-08	-9.68	-2.73e-05	1.08e-06	0.45	1.26	8.03e-06	1	5.76e-11	-14.33	-4.2e-05	7.35e-09	0.6	-1.17	-6.6e-06	1	8e-10	12.23	3.54e-05	7.54e-08	0055114 // oxidation-reduction process (GO_REF:nd [ND])	0016021 // integral component of membrane (GO_REF:nd [ND])	0010277 // chlorophyllide a oxygenase [overall] activity (GO_REF:nd [ND]) /// 0051537 // 2 iron, 2 sulfur cluster binding (GO_REF:nd [ND])	protochlorophyllide-dependent translocon component 52, chloroplastic	29.19
Trav_Trans_W41B350_0003489	126.26	22.68	86.96	2.5	0.92	-1.03	-2e-06	1	0.92	-1.03	-1.84e-06	1	0.000186	2.37	0.000102	0.00181	0.53	-1.17	-1.08e-05	1	1	1	1.52e-07	1	0.000128	2.43	0.000104	0.0021	0.6	-1.14	-8.78e-06	1	0.000149	2.43	0.000104	0.00288	0.6	-1.14	-8.93e-06	1	1.33e-05	-2.76	-0.000113	0.000346	0002184 // cytoplasmic translational termination (GO_REF:nd [ND])	0005829 // cytosol (GO_REF:nd [ND]) /// 0018444 // translation release factor complex (GO_REF:nd [ND])	1990825 // sequence-specific mRNA binding (GO_REF:nd [ND]) /// 0016149 // translation release factor activity, codon specific (GO_REF:nd [ND])	eukaryotic peptide chain release factor subunit 1-3	81.12
Trav_Trans_W41B350_0003500	1890.14	544.98	1257.41	42.75	1.88e-05	14.69	0.000336	0.00355	3.54e-07	27.99	0.000663	4.71e-05	8.21e-10	71.35	0.00173	3.01e-08	0.000202	9.76	0.000215	0.00421	0.25	1.9	0.000326	1	0.00652	4.86	0.00139	0.05	0.46	-1.51	-0.000121	1	0.1	2.55	0.00106	0.5	0.06	-2.87	-0.000448	1	0.00082	-7.31	-0.00151	0.01	N/A	0016021 // integral component of membrane (GO_REF:nd [ND])	N/A	cyclin-like F-box	36.57
Trav_Trans_W41B350_0003507	943.42	171.16	742.79	7.37	0.00241	2.76	0.000168	0.11	1.46e-05	4.37	0.000322	0.000825	2.3e-11	10.9	0.000943	1.18e-09	0.02	2.16	0.00011	0.16	0.16	1.59	0.000154	1	4.26e-05	3.95	0.000776	0.000827	0.45	-1.28	-5.75e-05	1	0.0055	2.49	0.000622	0.06	0.03	-2.03	-0.000211	0.87	1.89e-06	-5.06	-0.000833	6.56e-05	0051453 // regulation of intracellular pH (GO_REF:nd [ND]) /// 0120029	0016021 // integral component of membrane (GO_REF:nd [ND]) /// 0005886 // plasma membrane (GO_REF:nd [ND])	0005524 // ATP binding (GO_REF:nd [ND]) /// 0008553 // hydrogen-exporting ATPase activity, phosphorylative mechanism (GO_REF:nd [ND])	Plasma membrane ATPase 1	101.43
Trav_Trans_W41B350_0003512	624.12	180.87	394.95	465.19	9.53e-09	115.64	9.37e-05	1.03e-05	1.55e-11	321.22	0.000262	2.12e-08	1.45e-13	666.28	0.000544	1.18e-11	1.3e-08	110.1	8.92e-05	1.6e-06	0.08	2.78	0.000168	1	0.00368	5.76	0.00045	0.03	0.93	-1.05	-4.52e-06	1	0.2	2.07	0.000282	0.81	0.07	-2.92	-0.000173	1	0.00283	-6.05	-0.000455	0.03	N/A	0005615 // extracellular space (GO_REF:nd [ND])	N/A	Pollen allergen Phl p 11	0.37
Trav_Trans_W41B350_0003514	84.51	23.24	54.91	2.21	0.43	1.2	1.13e-05	1	0.96	1.01	8.35e-07	1	0.000871	2.13	6.37e-05	0.00694	0.34	1.25	1.43e-05	1	0.47	-1.18	-1.04e-05	1	0.01	1.77	5.24e-05	0.09	0.88	1.04	2.98e-06	1	0.00146	2.09	6.28e-05	0.02	0.37	1.23	1.34e-05	1	0.02	-1.7	-4.94e-05	0.13	N/A	N/A	0035091 // phosphatidylinositol binding (GO_REF:nd [ND])	tubby-like F-box protein 7	68.15
Trav_Trans_W41B350_0003530	24.73	4.42	19.92	9.87	0.35	-1.49	-2.06e-06	1	0.13	-2.12	-3.31e-06	0.77	3.43e-06	4.28	2.06e-05	5.22e-05	0.09	-2.26	-3.49e-06	0.45	0.7	-1.42	-1.25e-06	1	4.4e-08	6.38	2.26e-05	2.13e-06	0.55	-1.51	-1.43e-06	1	1.32e-08	9.09	2.39e-05	8.76e-07	1	-1.06	-1.75e-07	1	6.08e-10	-9.67	-2.4e-05	5.9e-08	0006470 // protein dephosphorylation (GO_REF:nd [ND])	N/A	0046872 // metal ion binding (GO_REF:nd [ND]) /// 0004724 // magnesium-dependent protein serine/threonine phosphatase activity (GO_REF:nd [ND])	probable protein phosphatase 2C 43	6.8
Trav_Trans_W41B350_0003533	56.43	5.91	46.7	4.4	0.58	1.17	2.55e-06	1	0.58	1.19	2.75e-06	1	6.9e-09	5.06	5.95e-05	2.02e-07	0.39	1.29	4.25e-06	1	1	1.01	1.97e-07	1	1.67e-07	4.31	5.7e-05	6.93e-06	0.81	1.1	1.7e-06	1	4.19e-07	4.26	5.68e-05	1.84e-05	0.81	1.09	1.51e-06	1	7.47e-07	-3.92	-5.53e-05	2.98e-05	N/A	N/A	0003676 // nucleic acid binding (GO_REF:nd [ND])	predicted protein	16.08
Trav_Trans_W41B350_0003537	453.17	87.17	419.45	3.34	0.13	1.43	6.32e-05	1	0.01	1.81	0.000118	0.15	3.16e-11	5.08	0.000597	1.58e-09	0.03	1.68	9.99e-05	0.21	0.33	1.26	5.49e-05	1	1.35e-07	3.55	0.000534	5.74e-06	0.5	1.18	3.67e-05	1	1.41e-05	2.81	0.000479	0.000383	0.76	-1.07	-1.83e-05	1	3.4e-06	-3.02	-0.000497	0.000108	0035556 // intracellular signal transduction (GO_REF:nd [ND]) /// 0006468 // protein phosphorylation (GO_REF:nd [ND]) /// 0010468 // regulation of gene expression (GO_REF:nd [ND])	0005737 // cytoplasm (GO_REF:nd [ND])	0005524 // ATP binding (GO_REF:nd [ND]) /// 0004674 // protein serine/threonine kinase activity (GO_REF:nd [ND])	cyclin-dependent kinase F-4-like	174.89
Trav_Trans_W41B350_0003541	170.96	8.2	149.34	10.65	0.78	1.09	1.89e-06	1	0.72	-1.13	-2.51e-06	1	4.74e-21	9.02	0.000178	1.73e-18	0.18	-1.45	-6.87e-06	0.73	0.48	-1.22	-4.4e-06	1	1.05e-19	8.31	0.000176	7.15e-17	0.09	-1.57	-8.75e-06	0.85	2.96e-21	10.17	0.00018	4.1e-18	0.4	-1.29	-4.36e-06	1	1.6e-25	-13.07	-0.000184	6.22e-22	0006357 // regulation of transcription from RNA polymerase II promoter (GO_REF:nd [ND]) /// 0090213 // regulation of radial pattern formation (GO_REF:nd [ND]) /// 0040034 // regulation of development, heterochronic (GO_REF:nd [ND])	0016592 // mediator complex (GO_REF:nd [ND])	0003712 // transcription cofactor activity (GO_REF:nd [ND])	polymerase II transcription-mediator1	31.83
Trav_Trans_W41B350_0003550	125.82	33.33	110.33	12.71	0.00065	3.87	2.25e-05	0.05	1.35e-05	5.45	3.49e-05	0.000778	1.41e-13	18.86	0.00014	1.15e-11	4.73e-08	8.29	5.72e-05	4.58e-06	0.34	1.41	1.24e-05	1	7.59e-06	4.88	0.000118	0.000189	0.03	2.14	3.47e-05	0.5	0.000342	3.46	0.000105	0.00578	0.22	1.52	2.23e-05	1	0.01	-2.28	-8.3e-05	0.11	0015031 // protein transport (GO_REF:nd [ND])	0032588 // trans-Golgi network membrane (GO_REF:nd [ND]) /// 0030658 // transport vesicle membrane (GO_REF:nd [ND]) /// 0016021 // integral component of membrane (GO_REF:nd [ND]) /// 0055038 // recycling endosome membrane (GO_REF:nd [ND]) /// 0005886 // plasma membrane (GO_REF:nd [ND])	N/A	secretory carrier-associated membrane protein 4	5.4
Trav_Trans_W41B350_0003558	429.61	44.25	371.73	44.04	0.00264	2.85	1.32e-05	0.12	0.000123	3.8	2.01e-05	0.00434	1.51e-32	64.91	0.000458	3.71e-29	4.01e-10	8.09	5.08e-05	1.1e-07	0.39	1.33	6.81e-06	1	4.21e-23	22.79	0.000445	5.35e-20	0.000474	2.84	3.76e-05	0.05	7.01e-20	17.09	0.000438	7.23e-17	0.01	2.13	3.08e-05	0.59	6.17e-13	-8.02	-0.000407	1.27e-10	1902600 // hydrogen ion transmembrane transport (GO_REF:nd [ND]) /// 0035672 // oligopeptide transmembrane transport (GO_REF:nd [ND])	0016021 // integral component of membrane (GO_REF:nd [ND])	0035673 // oligopeptide transmembrane transporter activity (GO_REF:nd [ND]) /// 0015333 // peptide:proton symporter activity (GO_REF:nd [ND])	protein NRT1/ PTR FAMILY 8.1-like	7.87
Trav_Trans_W41B350_0003563	7.31	2.35	4.64	∞	0.27	8.64	9.3e-07	1	0.000128	49.18	5.87e-06	0.00447	0.02	20.49	2.37e-06	0.11	0.04	15.93	1.82e-06	0.27	0.01	5.7	4.94e-06	1	0.39	2.37	1.44e-06	1	0.75	1.84	8.89e-07	1	0.19	-2.4	-3.5e-06	0.78	0.05	-3.09	-4.05e-06	0.98	0.63	-1.29	-5.55e-07	1	0032259 // methylation (GO_REF:nd [ND])	0016021 // integral component of membrane (GO_REF:nd [ND]) /// 0005802 // trans-Golgi network (GO_REF:nd [ND])	0008168 // methyltransferase activity (GO_REF:nd [ND])	probable methyltransferase PMT26	0
Trav_Trans_W41B350_0003567	519.57	144.08	288.71	4.21	0.1	1.98	7.23e-05	1	3e-05	6.06	0.000374	0.00145	8e-06	6.97	0.000441	0.000111	0.17	1.76	5.65e-05	0.69	0.00721	3.06	0.000302	1	0.00263	3.52	0.000369	0.03	0.78	-1.12	-1.58e-05	1	0.73	1.15	6.73e-05	1	0.0032	-3.43	-0.000317	0.34	0.00109	-3.95	-0.000385	0.01	0042989 // sequestering of actin monomers (GO_REF:nd [ND]) /// 0007097 // nuclear migration (GO_REF:nd [ND])	0005856 // cytoskeleton (GO_REF:nd [ND]) /// 0005938 // cell cortex (GO_REF:nd [ND])	0003785 // actin monomer binding (GO_REF:nd [ND]) /// 0070064 // proline-rich region binding (GO_REF:nd [ND])	profilin A	77.33
Trav_Trans_W41B350_0003572	24.84	4.16	8.99	3.52	0.01	3.88	8.71e-06	0.35	0.00758	4.39	1.03e-05	0.11	0.00247	5.33	1.31e-05	0.02	0.56	1.55	1.66e-06	1	0.87	1.13	1.55e-06	1	0.55	1.37	4.39e-06	1	0.1	-2.51	-7.05e-06	0.89	0.74	1.21	2.84e-06	1	0.06	-2.84	-8.6e-06	1	0.02	-3.44	-1.14e-05	0.16	N/A	N/A	0005488 // binding (GO_REF:nd [ND])	retrotransposon protein, putative, unclassified	4.11
Trav_Trans_W41B350_0003576	28.81	9.86	18.46	8.27	0.04	2.97	4.33e-06	0.69	7.78e-07	11.27	2.26e-05	8.51e-05	3.46e-07	11.9	2.4e-05	6.74e-06	0.02	3.5	5.49e-06	0.16	0.0021	3.8	1.83e-05	1	0.000918	4.01	1.96e-05	0.01	0.84	1.18	1.16e-06	1	0.89	1.06	1.39e-06	1	0.0053	-3.22	-1.71e-05	0.43	0.00307	-3.4	-1.85e-05	0.03	0032259 // methylation (GO_REF:nd [ND])	N/A	0008171 // O-methyltransferase activity (GO_REF:nd [ND]) /// 0008757 // S-adenosylmethionine-dependent methyltransferase activity (GO_REF:nd [ND])	Caffeoyl-CoA O-methyltransferase 1	1.38
Trav_Trans_W41B350_0003585	49.45	11.93	41.35	3.47	0.33	1.28	6.12e-06	1	0.95	-1.04	-7.75e-07	1	6.05e-07	3.21	4.84e-05	1.11e-05	0.26	-1.35	-5.75e-06	0.88	0.3	-1.33	-6.89e-06	1	6.13e-05	2.51	4.23e-05	0.00113	0.04	-1.73	-1.19e-05	0.54	1.07e-06	3.32	4.92e-05	4.17e-05	0.34	-1.31	-4.98e-06	1	1.64e-09	-4.34	-5.42e-05	1.41e-07	0048015 // phosphatidylinositol-mediated signaling (GO_REF:nd [ND]) /// 0046854 // phosphatidylinositol phosphorylation (GO_REF:nd [ND])	0005737 // cytoplasm (GO_REF:nd [ND]) /// 0016020 // membrane (GO_REF:nd [ND])	0004430 // 1-phosphatidylinositol 4-kinase activity (GO_REF:nd [ND])	phosphatidylinositol 4-kinase beta 1	30.07
Trav_Trans_W41B350_0003590	27.84	10.43	19.81	∞	0.000366	57.2	6.85e-06	0.03	5.16e-07	167.21	2.02e-05	6.2e-05	1.05e-07	208.83	2.53e-05	2.34e-06	0.0077	29.9	3.52e-06	0.08	0.07	2.92	1.34e-05	1	0.03	3.65	1.85e-05	0.16	0.35	-1.91	-3.33e-06	1	0.7	1.25	5.07e-06	1	0.00404	-5.59	-1.67e-05	0.39	0.00116	-6.98	-2.18e-05	0.01	0006355 // regulation of transcription, DNA-templated (GO_REF:nd [ND])	N/A	0003700 // transcription factor activity, sequence-specific DNA binding (GO_REF:nd [ND]) /// 0046983 // protein dimerization activity (GO_REF:nd [ND]) /// 0043565 // sequence-specific DNA binding (GO_REF:nd [ND])	Zinc finger BED domain-containing protein DAYSLEEPER	0
Trav_Trans_W41B350_0003594	154.38	11.45	126.72	7.57	0.34	-1.31	-6.06e-06	1	0.92	-1.04	-9.33e-07	1	2.5e-15	6.85	0.000149	2.96e-13	0.23	-1.4	-7.31e-06	0.86	0.43	1.27	5.13e-06	1	4.91e-18	9	0.000155	2.3e-15	0.85	-1.07	-1.25e-06	1	4.98e-15	7.11	0.00015	1.67e-12	0.3	-1.35	-6.38e-06	1	7.77e-19	-9.63	-0.000156	6.39e-16	0006814 // sodium ion transport (GO_REF:nd [ND]) /// 0055085 // transmembrane transport (GO_REF:nd [ND])	0016021 // integral component of membrane (GO_REF:nd [ND])	0005215 // transporter activity (GO_REF:nd [ND])	dicarboxylate transporter 2.1, chloroplastic	31.02
Trav_Trans_W41B350_0003599	47.45	8.54	24.38	37.41	0.65	1.22	3.17e-06	1	0.43	1.4	5.73e-06	1	2.82e-05	-15.57	-1.34e-05	0.000341	0.36	1.48	6.85e-06	1	0.76	1.15	2.56e-06	1	4.13e-06	-19.03	-1.65e-05	0.000112	0.68	1.21	3.68e-06	1	1.45e-06	-21.81	-1.91e-05	5.4e-05	0.94	1.06	1.12e-06	1	7.49e-07	23.03	2.02e-05	2.98e-05	1902600 // hydrogen ion transmembrane transport (GO_REF:nd [ND]) /// 0035672 // oligopeptide transmembrane transport (GO_REF:nd [ND])	0016021 // integral component of membrane (GO_REF:nd [ND]) /// 0005886 // plasma membrane (GO_REF:nd [ND])	0035673 // oligopeptide transmembrane transporter activity (GO_REF:nd [ND]) /// 0015333 // peptide:proton symporter activity (GO_REF:nd [ND])	protein NRT1/ PTR FAMILY 1.2	8.23
Trav_Trans_W41B350_0003613	61.49	12.29	39.35	3.81	0.47	-1.28	-3.93e-06	1	1	1	5.43e-09	1	1.25e-05	3.64	4.68e-05	0.000166	0.06	1.78	1.38e-05	0.34	0.47	1.29	3.94e-06	1	3.48e-07	4.68	5.08e-05	1.32e-05	0.00822	2.28	1.77e-05	0.25	2.62e-05	3.64	4.68e-05	0.000656	0.07	1.78	1.38e-05	1	0.01	-2.05	-3.3e-05	0.08	0006412 // translation (GO_REF:nd [ND])	0005840 // ribosome (GO_REF:nd [ND])	0003735 // structural constituent of ribosome (GO_REF:nd [ND])	ubiquitin-domain-containing protein	30.29
Trav_Trans_W41B350_0003614	187.37	24.13	121.01	2.69	0.9	1.03	2.07e-06	1	0.22	1.33	2.22e-05	1	3.25e-08	3.41	0.000163	8.12e-07	0.04	1.59	4.02e-05	0.24	0.28	1.29	2.01e-05	1	7.96e-08	3.3	0.000161	3.61e-06	0.05	1.54	3.82e-05	0.65	2e-05	2.57	0.000141	0.000518	0.43	1.2	1.81e-05	1	0.000442	-2.14	-0.000123	0.00662	N/A	0005737 // cytoplasm (GO_REF:nd [ND])	N/A	polyubiquitin	94.85
Trav_Trans_W41B350_0003620	280.72	130.05	184.8	3.95	0.04	2.75	9.07e-05	0.64	0.000371	6.04	0.00026	0.01	0.02	3.03	0.000105	0.12	0.00613	3.88	0.000149	0.06	0.1	2.19	0.00017	1	0.84	1.1	1.42e-05	1	0.48	1.41	5.81e-05	1	0.15	-1.99	-0.000156	0.66	0.35	-1.56	-0.000112	1	0.61	1.28	4.38e-05	1	N/A	0016020 // membrane (GO_REF:nd [ND])	N/A	Phosphatidylinositol/phosphatidylcholine transfer protein SFH13	37.47
Trav_Trans_W41B350_0003626	143.53	3.77	122.29	6.56	0.32	1.33	6.19e-06	1	0.17	1.48	9.04e-06	0.91	1.89e-17	9.3	0.000156	3.47e-15	0.5	1.22	4.14e-06	1	0.74	1.11	2.86e-06	1	3.56e-14	7	0.00015	7.14e-12	0.8	-1.09	-2.05e-06	1	1.18e-12	6.28	0.000147	2.27e-10	0.53	-1.21	-4.9e-06	1	4.73e-15	-7.62	-0.000152	1.65e-12	N/A	0005886 // plasma membrane (GO_REF:nd [ND])	0005516 // calmodulin binding (GO_REF:nd [ND])	calmodulin binding protein PICBP	23.29
Trav_Trans_W41B350_0003630	56.46	11.02	43.59	2.89	1	-1.01	-1.57e-07	1	1	1.01	2.72e-07	1	1.1e-05	2.81	5.26e-05	0.000148	0.26	-1.35	-7.56e-06	0.87	1	1.01	4.29e-07	1	1.35e-05	2.83	5.27e-05	0.000309	0.26	-1.35	-7.41e-06	1	2.42e-05	2.79	5.23e-05	0.000612	0.26	-1.37	-7.84e-06	1	4.95e-08	-3.81	-6.01e-05	2.8e-06	0016567 // protein ubiquitination (GO_REF:nd [ND])	0005829 // cytosol (GO_REF:nd [ND])	0061631 // ubiquitin conjugating enzyme activity (GO_REF:nd [ND])	putative ubiquitin-conjugating enzyme E2 23	35.91
Trav_Trans_W41B350_0003632	75.88	8.58	56.94	3.67	0.19	1.49	8.52e-06	1	0.14	1.57	1.01e-05	0.8	3.64e-09	5.41	7.71e-05	1.14e-07	0.15	1.54	9.41e-06	0.64	0.9	1.06	1.53e-06	1	3.5e-06	3.64	6.86e-05	9.77e-05	0.93	1.03	8.84e-07	1	1.08e-05	3.43	6.7e-05	0.000304	1	-1.02	-6.45e-07	1	5.16e-06	-3.52	-6.77e-05	0.000154	N/A	N/A	0003676 // nucleic acid binding (GO_REF:nd [ND])	PIN2/TERF1-interacting telomerase inhibitor 1 isoform X1	21.26
Trav_Trans_W41B350_0003637	179.95	75.45	129.53	67.52	8.5e-08	35.8	5.99e-05	5.86e-05	8.78e-11	89.85	0.000153	8.25e-08	3.32e-11	101.84	0.000173	1.65e-09	4.58e-06	20.38	3.33e-05	0.000189	0.08	2.51	9.3e-05	1	0.05	2.84	0.000114	0.26	0.29	-1.76	-2.65e-05	1	0.81	1.13	2.06e-05	1	0.00603	-4.41	-0.000119	0.46	0.00304	-5	-0.00014	0.03	0030042 // actin filament depolymerization (GO_REF:nd [ND])	0015629 // actin cytoskeleton (GO_REF:nd [ND])	0003779 // actin binding (GO_REF:nd [ND])	actin-depolymerizing factor 1	0.41
Trav_Trans_W41B350_0003643	43.41	16.16	29.23	13.94	0.00161	8.93	1.55e-05	0.08	0.000439	11.63	2.08e-05	0.01	1.59e-05	20.77	3.87e-05	0.000205	0.14	2.9	3.72e-06	0.59	0.67	1.3	5.28e-06	1	0.15	2.32	2.32e-05	0.57	0.08	-3.08	-1.18e-05	0.8	0.32	1.79	1.79e-05	1	0.03	-4.01	-1.71e-05	0.86	0.00223	-7.16	-3.5e-05	0.02	0046475 // glycerophospholipid catabolic process (GO_REF:nd [ND])	N/A	0008081 // phosphoric diester hydrolase activity (GO_REF:nd [ND])	Glycerophosphodiester phosphodiesterase GDPD2	2.64
Trav_Trans_W41B350_0003647	123.72	24.17	110.73	3.14	0.51	-1.16	-9.58e-06	1	0.89	-1.04	-2.42e-06	1	2.15e-07	2.93	0.000131	4.43e-06	0.2	-1.31	-1.61e-05	0.79	0.63	1.12	7.16e-06	1	6.19e-09	3.41	0.00014	3.77e-07	0.6	-1.13	-6.53e-06	1	1.7e-07	3.04	0.000133	8.22e-06	0.29	-1.26	-1.37e-05	1	2.66e-10	-3.84	-0.000147	2.88e-08	0006096 // glycolytic process (GO_REF:nd [ND]) /// 0034982 // mitochondrial protein processing (GO_REF:nd [ND]) /// 0055114 // oxidation-reduction process (GO_REF:nd [ND]) /// 0006626 // protein targeting to mitochondrion (GO_REF:nd [ND]) /// 0006086 // acetyl-CoA biosynthetic process from pyruvate (GO_REF:nd [ND])	0005759 // mitochondrial matrix (GO_REF:nd [ND])	0004739 // pyruvate dehydrogenase (acetyl-transferring) activity (GO_REF:nd [ND])	Pyruvate dehydrogenase E1 component subunit beta-2, mitochondrial	80.17
Trav_Trans_W41B350_0003653	398.49	179.87	198.05	4.74	0.000675	4.55	0.000155	0.05	1.4e-05	7.26	0.000273	0.000796	0.16	1.85	3.72e-05	0.5	0.0002	5.3	0.000188	0.00418	0.27	1.59	0.000118	1	0.04	-2.46	-0.000118	0.22	0.72	1.17	3.28e-05	1	0.00196	-3.92	-0.000236	0.02	0.46	-1.37	-8.52e-05	1	0.02	2.86	0.000151	0.12	0015995 // chlorophyll biosynthetic process (GO_REF:nd [ND]) /// 0015979 // photosynthesis (GO_REF:nd [ND])	0009570 // chloroplast stroma (GO_REF:nd [ND]) /// 0031969 // chloroplast membrane (GO_REF:nd [ND])	0005524 // ATP binding (GO_REF:nd [ND]) /// 0016851 // magnesium chelatase activity (GO_REF:nd [ND])	magnesium-chelatase subunit ChlH, chloroplastic	33.13
Trav_Trans_W41B350_0003656	2122.3	813.4	1492.05	1719.09	1.97e-09	728.2	0.000607	3.46e-06	2.57e-10	1210.33	0.00101	1.93e-07	1.64e-11	2398.03	0.002	8.79e-10	1.57e-08	433.47	0.000361	1.87e-06	0.49	1.66	0.000403	1	0.11	3.29	0.00139	0.48	0.48	-1.68	-0.000246	1	0.35	1.98	0.000992	1	0.17	-2.79	-0.000649	1	0.03	-5.53	-0.00164	0.17	N/A	N/A	0016787 // hydrolase activity (GO_REF:nd [ND])	alpha/beta-Hydrolases superfamily protein	0.25
Trav_Trans_W41B350_0003663	36.35	2.48	26.35	3.46	0.87	1.07	8.8e-07	1	0.94	1.06	7.17e-07	1	1.12e-05	3.49	3.2e-05	0.00015	1	-1	-2.97e-08	1	1	-1.01	-1.63e-07	1	4.28e-05	3.26	3.11e-05	0.00083	0.87	-1.07	-9.1e-07	1	5.82e-05	3.3	3.13e-05	0.00129	0.94	-1.06	-7.47e-07	1	1.59e-05	-3.5	-3.2e-05	0.000405	1902600 // hydrogen ion transmembrane transport (GO_REF:nd [ND])	0016021 // integral component of membrane (GO_REF:nd [ND])	0015299 // solute:proton antiporter activity (GO_REF:nd [ND])	K(+) efflux antiporter 5 isoform X2	13.7
Trav_Trans_W41B350_0003673	102.9	23.8	67.68	5.38	0.83	1.06	2.38e-06	1	0.95	1.02	8.24e-07	1	0.00842	-2.16	-2.16e-05	0.05	0.02	1.81	3.27e-05	0.16	0.9	-1.04	-1.55e-06	1	0.00446	-2.29	-2.4e-05	0.04	0.04	1.71	3.03e-05	0.56	0.00842	-2.21	-2.24e-05	0.08	0.03	1.78	3.19e-05	0.84	1.64e-06	3.92	5.43e-05	5.79e-05	0006357 // regulation of transcription from RNA polymerase II promoter (GO_REF:nd [ND]) /// 0019853 // L-ascorbic acid biosynthetic process (GO_REF:nd [ND])	0016592 // mediator complex (GO_REF:nd [ND])	0051287 // NAD binding (GO_REF:nd [ND]) /// 0047918 // GDP-mannose 3,5-epimerase activity (GO_REF:nd [ND]) /// 0003712 // transcription cofactor activity (GO_REF:nd [ND])	GDP-mannose 3,5-epimerase 2	39.91
Trav_Trans_W41B350_0003687	1635.81	212.75	1114.48	3054.82	4.18e-10	359.3	0.00015	1.33e-06	2.36e-11	583.1	0.000244	2.86e-08	4.23e-16	3590.79	0.00151	5.83e-14	2.24e-09	270.53	0.000113	4.13e-07	0.42	1.62	9.39e-05	1	0.000342	9.99	0.00136	0.00478	0.63	-1.33	-3.73e-05	1	0.00358	6.16	0.00126	0.04	0.2	-2.16	-0.000131	1	7.84e-05	-13.27	-0.00139	0.00156	0043086 // negative regulation of catalytic activity (GO_REF:nd [ND])	N/A	0046910 // pectinesterase inhibitor activity (GO_REF:nd [ND]) /// 0030599 // pectinesterase activity (GO_REF:nd [ND])	Plant invertase/pectin methylesterase inhibitor superfamily protein	0.28
Trav_Trans_W41B350_0003690	418.28	30.86	387.75	109.15	6.83e-06	10.58	2.94e-05	0.00162	1.25e-07	16.33	4.7e-05	2.07e-05	1.82e-18	155.37	0.000473	4.13e-16	1.94e-05	9.33	2.56e-05	0.000621	0.33	1.54	1.76e-05	1	1.18e-08	14.69	0.000444	6.7e-07	0.8	-1.13	-3.82e-06	1	8.5e-07	9.51	0.000426	3.41e-05	0.21	-1.75	-2.15e-05	1	3.6e-09	-16.65	-0.000448	2.82e-07	N/A	0016021 // integral component of membrane (GO_REF:nd [ND]) /// 0009707 // chloroplast outer membrane (GO_REF:nd [ND])	N/A	actin binding protein family	0.93
Trav_Trans_W41B350_0003693	19.82	3.6	11.66	30.92	0.01	12.88	5.24e-06	0.29	0.00835	13.9	5.69e-06	0.11	0.01	12.73	5.17e-06	0.07	0.000621	24.92	1.05e-05	0.01	1	1.08	4.5e-07	1	1	-1.01	-6.43e-08	1	0.35	1.94	5.31e-06	1	1	-1.09	-5.14e-07	1	0.39	1.79	4.86e-06	1	0.35	1.96	5.37e-06	0.98	0005975 // carbohydrate metabolic process (GO_REF:nd [ND]) /// 0071555 // cell wall organization (GO_REF:nd [ND])	0005576 // extracellular region (GO_REF:nd [ND])	0004650 // polygalacturonase activity (GO_REF:nd [ND]) /// 0016829 // lyase activity (GO_REF:nd [ND])	exopolygalacturonase	0
Trav_Trans_W41B350_0003704	59.55	14.54	49.28	36.06	0.00251	5.16	5.28e-06	0.11	2.76e-06	10.81	1.25e-05	0.000225	5.76e-20	48.92	6.08e-05	1.75e-17	1.16e-08	14.91	1.77e-05	1.46e-06	0.06	2.1	7.17e-06	1	3.53e-11	9.48	5.55e-05	3.71e-09	0.0031	2.89	1.24e-05	0.15	2.47e-06	4.53	4.84e-05	8.54e-05	0.34	1.38	5.2e-06	1	6.83e-05	-3.28	-4.32e-05	0.00139	0055114 // oxidation-reduction process (GO_REF:nd [ND])	0005576 // extracellular region (GO_REF:nd [ND])	0005507 // copper ion binding (GO_REF:nd [ND]) /// 0016722 // oxidoreductase activity, oxidizing metal ions (GO_REF:nd [ND])	laccase-19-like isoform X2	0.49
Trav_Trans_W41B350_0003730	62.15	7.68	51.09	3.54	0.13	1.55	9.8e-06	1	0.24	1.42	7.55e-06	1	8.38e-09	4.85	6.93e-05	2.4e-07	0.6	1.16	2.96e-06	1	0.79	-1.09	-2.24e-06	1	1.73e-05	3.14	5.95e-05	0.000381	0.36	-1.33	-6.84e-06	1	6.62e-06	3.42	6.17e-05	0.000202	0.55	-1.22	-4.6e-06	1	1.71e-07	-4.17	-6.63e-05	8.21e-06	0000045 // autophagosome assembly (GO_REF:nd [ND]) /// 0006897 // endocytosis (GO_REF:nd [ND]) /// 0048015 // phosphatidylinositol-mediated signaling (GO_REF:nd [ND]) /// 0006468 // protein phosphorylation (GO_REF:nd [ND]) /// 0009651 // response to salt stress (GO_REF:nd [ND]) /// 0030242 // pexophagy (GO_REF:nd [ND]) /// 0046854 // phosphatidylinositol phosphorylation (GO_REF:nd [ND]) /// 00360…	0005777 // peroxisome (GO_REF:nd [ND]) /// 0000407 // pre-autophagosomal structure (GO_REF:nd [ND]) /// 0034271 // phosphatidylinositol 3-kinase complex, class III, type I (GO_REF:nd [ND]) /// 0034272 // phosphatidylinositol 3-kinase complex, class III, type II (GO_REF:nd [ND])	0005524 // ATP binding (GO_REF:nd [ND]) /// 0016303 // 1-phosphatidylinositol-3-kinase activity (GO_REF:nd [ND])	phosphatidylinositol 3-kinase, root isoform	21.72
Trav_Trans_W41B350_0003738	49.64	12.61	39.11	2.21	0.52	1.16	5.45e-06	1	0.49	1.19	6.38e-06	1	5.35e-05	2.5	5.15e-05	0.000599	0.78	1.07	2.45e-06	1	0.94	1.02	9.35e-07	1	0.000699	2.16	4.6e-05	0.00871	0.77	-1.08	-3e-06	1	0.00114	2.11	4.51e-05	0.02	0.69	-1.11	-3.93e-06	1	0.000219	-2.33	-4.9e-05	0.00371	N/A	N/A	0003677 // DNA binding (GO_REF:nd [ND])	methyl-CpG-binding domain-containing protein 11-like	47.06
Trav_Trans_W41B350_0003744	34.12	4.84	19.62	2.24	0.56	1.21	2.88e-06	1	0.23	1.47	6.42e-06	1	4.6e-05	3.2	2.98e-05	0.000524	0.25	1.42	5.68e-06	0.86	0.58	1.21	3.54e-06	1	0.00056	2.64	2.69e-05	0.00722	0.66	1.17	2.8e-06	1	0.00741	2.17	2.34e-05	0.07	0.91	-1.04	-7.4e-07	1	0.00371	-2.25	-2.41e-05	0.04	N/A	0016021 // integral component of membrane (GO_REF:nd [ND])	N/A	Tobamovirus multiplication protein 3	21.12
Trav_Trans_W41B350_0003746	59.23	9.21	45.35	4.66	0.66	-1.14	-2.07e-06	1	0.89	-1.06	-9.34e-07	1	2.94e-08	4.19	5.31e-05	7.41e-07	0.48	1.23	3.8e-06	1	0.82	1.08	1.14e-06	1	3.01e-09	4.78	5.52e-05	1.98e-07	0.25	1.4	5.87e-06	1	4.23e-08	4.44	5.4e-05	2.44e-06	0.4	1.3	4.73e-06	1	1.41e-06	-3.41	-4.93e-05	5.1e-05	0006470 // protein dephosphorylation (GO_REF:nd [ND])	0016021 // integral component of membrane (GO_REF:nd [ND])	0004721 // phosphoprotein phosphatase activity (GO_REF:nd [ND])	Serine/threonine-protein phosphatase	23.14
Trav_Trans_W41B350_0003748	26.76	6.97	18.27	34.42	0.03	6	2.84e-06	0.57	4.08e-05	19.15	1.03e-05	0.00184	1.92e-08	43.23	2.4e-05	5.06e-07	0.05	5.44	2.53e-06	0.3	0.04	3.19	7.48e-06	1	0.000139	7.21	2.12e-05	0.00225	1	-1.1	-3.16e-07	1	0.08	2.26	1.37e-05	0.45	0.02	-3.52	-7.8e-06	0.8	8.7e-05	-7.94	-2.15e-05	0.0017	0055085 // transmembrane transport (GO_REF:nd [ND]) /// 0006820 // anion transport (GO_REF:nd [ND])	0016021 // integral component of membrane (GO_REF:nd [ND]) /// 0005886 // plasma membrane (GO_REF:nd [ND])	0008381 // mechanically-gated ion channel activity (GO_REF:nd [ND])	mechanosensitive ion channel protein 6	0.12
Trav_Trans_W41B350_0003756	1143.63	103.05	1015.56	22.58	0.72	1.16	1.12e-05	1	0.68	-1.18	-1.1e-05	1	7.26e-11	18.02	0.0012	3.37e-09	0.17	1.74	5.22e-05	0.69	0.43	-1.37	-2.22e-05	1	4.4e-10	15.56	0.00119	3.59e-08	0.31	1.5	4.1e-05	1	1.1e-11	21.35	0.00122	1.69e-09	0.07	2.06	6.32e-05	1	4.23e-08	-10.37	-0.00115	2.44e-06	0051603 // proteolysis involved in cellular protein catabolic process (GO_REF:nd [ND])	0005615 // extracellular space (GO_REF:nd [ND]) /// 0005764 // lysosome (GO_REF:nd [ND])	0004197 // cysteine-type endopeptidase activity (GO_REF:nd [ND])	Cysteine proteinase 2	44.48
Trav_Trans_W41B350_0003765	120.23	10.44	98.9	11.38	0.55	-1.21	-3.82e-06	1	0.09	-1.78	-9.47e-06	0.62	3.04e-10	6.15	0.000111	1.24e-08	0.55	-1.21	-3.81e-06	1	0.31	-1.47	-5.65e-06	1	9.34e-12	7.47	0.000115	1.12e-09	1	1	1.46e-08	1	3.04e-14	10.94	0.000121	8.34e-12	0.31	1.47	5.66e-06	1	1.32e-11	-7.46	-0.000115	2.04e-09	0009636 // response to toxic substance (GO_REF:nd [ND]) /// 0035434 // copper ion transmembrane transport (GO_REF:nd [ND]) /// 0009723 // response to ethylene (GO_REF:nd [ND]) /// 0010119 // regulation of stomatal movement (GO_REF:nd [ND])	0016021 // integral component of membrane (GO_REF:nd [ND]) /// 0005886 // plasma membrane (GO_REF:nd [ND]) /// 0005802 // trans-Golgi network (GO_REF:nd [ND])	0043682 // copper-transporting ATPase activity (GO_REF:nd [ND]) /// 0005507 // copper ion binding (GO_REF:nd [ND]) /// 0000166 // nucleotide binding (GO_REF:nd [ND])	Copper-transporting ATPase RAN1	14.54
Trav_Trans_W41B350_0003773	94.33	16.3	78.13	7.82	0.29	1.5	5.52e-06	1	0.56	1.32	3.51e-06	1	6.17e-09	9.73	9.63e-05	1.83e-07	0.05	2.15	1.27e-05	0.3	0.74	-1.14	-2e-06	1	7.76e-07	6.49	9.08e-05	2.65e-05	0.38	1.43	7.15e-06	1	2.99e-07	7.38	9.28e-05	1.36e-05	0.23	1.63	9.15e-06	1	4.25e-05	-4.53	-8.36e-05	0.000936	N/A	N/A	0016787 // hydrolase activity (GO_REF:nd [ND])	predicted protein	11.99
Trav_Trans_W41B350_0003775	201.68	18.64	152.22	19.38	0.14	2.27	8.51e-06	1	0.04	3.16	1.45e-05	0.32	1.4e-08	28.2	0.000182	3.79e-07	0.01	3.91	1.94e-05	0.11	0.54	1.39	5.96e-06	1	4.87e-06	12.41	0.000173	0.00013	0.31	1.72	1.09e-05	1	5.23e-05	8.91	0.000167	0.00118	0.7	1.23	4.96e-06	1	0.00019	-7.22	-0.000162	0.00329	0009611 // response to wounding (GO_REF:nd [ND]) /// 0031347 // regulation of defense response (GO_REF:nd [ND]) /// 2000022 // regulation of jasmonic acid mediated signaling pathway (GO_REF:nd [ND])	N/A	0005515 // protein binding (GO_REF:nd [ND])	protein TIFY 11b	18.41
Trav_Trans_W41B350_0003784	102.04	8.87	76.53	2.68	0.62	1.13	5.87e-06	1	0.38	1.23	1.07e-05	1	1.68e-07	3.19	0.000103	3.54e-06	0.62	1.12	5.77e-06	1	0.73	1.09	4.82e-06	1	2.53e-06	2.83	9.68e-05	7.37e-05	1	-1	-1.01e-07	1	2.03e-05	2.6	9.2e-05	0.000526	0.73	-1.09	-4.92e-06	1	2.53e-06	-2.84	-9.69e-05	8.4e-05	0043487 // regulation of RNA stability (GO_REF:nd [ND]) /// 0090306 // spindle assembly involved in meiosis (GO_REF:nd [ND]) /// 0007004 // telomere maintenance via telomerase (GO_REF:nd [ND]) /// 0090501 // RNA phosphodiester bond hydrolysis (GO_REF:nd [ND]) /// 0000184 // nuclear-transcribed mRNA catabolic process, nonsense-mediated decay (GO_REF:nd [ND])	0000932 // cytoplasmic mRNA processing body (GO_REF:nd [ND]) /// 0005697 // telomerase holoenzyme complex (GO_REF:nd [ND])	0042162 // telomeric DNA binding (GO_REF:nd [ND]) /// 0004540 // ribonuclease activity (GO_REF:nd [ND]) /// 0043021 // ribonucleoprotein complex binding (GO_REF:nd [ND]) /// 0070034 // telomerase RNA binding (GO_REF:nd [ND])	protein SMG7	56.54
Trav_Trans_W41B350_0003800	38.1	10.65	28.43	2.06	0.02	1.8	1.75e-05	0.44	0.06	1.64	1.41e-05	0.47	7.96e-06	3.04	4.48e-05	0.000111	0.16	1.43	9.52e-06	0.66	0.74	-1.09	-3.38e-06	1	0.03	1.69	2.74e-05	0.18	0.38	-1.25	-7.95e-06	1	0.01	1.85	3.08e-05	0.11	0.63	-1.15	-4.57e-06	1	0.00207	-2.12	-3.53e-05	0.02	0006886 // intracellular protein transport (GO_REF:nd [ND]) /// 0016192 // vesicle-mediated transport (GO_REF:nd [ND])	0030131 // clathrin adaptor complex (GO_REF:nd [ND]) /// 0016593 // Cdc73/Paf1 complex (GO_REF:nd [ND])	0046872 // metal ion binding (GO_REF:nd [ND]) /// 1990269 // RNA polymerase II C-terminal domain phosphoserine binding (GO_REF:nd [ND]) /// 0003677 // DNA binding (GO_REF:nd [ND])	Zinc finger CCCH domain-containing protein 19	28.5
Trav_Trans_W41B350_0003815	44.21	3.53	29	3.1	0.26	1.41	5.41e-06	1	0.39	1.32	4.28e-06	1	9.49e-07	3.95	3.9e-05	1.66e-05	0.6	1.17	2.32e-06	1	0.85	-1.06	-1.13e-06	1	0.00016	2.8	3.36e-05	0.00254	0.55	-1.2	-3.09e-06	1	0.000126	2.98	3.48e-05	0.0025	0.73	-1.13	-1.96e-06	1	1.45e-05	-3.36	-3.67e-05	0.000372	0000209 // protein polyubiquitination (GO_REF:nd [ND]) /// 0006511 // ubiquitin-dependent protein catabolic process (GO_REF:nd [ND])	N/A	0061631 // ubiquitin conjugating enzyme activity (GO_REF:nd [ND]) /// 0016874 // ligase activity (GO_REF:nd [ND])	E3 ubiquitin-protein ligase UPL6	17.1
Trav_Trans_W41B350_0003816	58.95	19.92	29.88	2.2	0.06	1.93	1.92e-05	0.83	0.12	1.75	1.54e-05	0.74	0.00399	2.72	3.53e-05	0.03	0.01	2.36	2.8e-05	0.12	0.77	-1.11	-3.77e-06	1	0.32	1.41	1.61e-05	0.93	0.57	1.22	8.81e-06	1	0.2	1.55	1.99e-05	0.81	0.4	1.35	1.26e-05	1	0.67	-1.15	-7.3e-06	1	0006015 // 5-phosphoribose 1-diphosphate biosynthetic process (GO_REF:nd [ND]) /// 0006164 // purine nucleotide biosynthetic process (GO_REF:nd [ND]) /// 0009116 // nucleoside metabolic process (GO_REF:nd [ND]) /// 0016310 // phosphorylation (GO_REF:nd [ND])	0002189 // ribose phosphate diphosphokinase complex (GO_REF:nd [ND]) /// 0009507 // chloroplast (GO_REF:nd [ND])	0005524 // ATP binding (GO_REF:nd [ND]) /// 0004749 // ribose phosphate diphosphokinase activity (GO_REF:nd [ND]) /// 0016301 // kinase activity (GO_REF:nd [ND]) /// 0000287 // magnesium ion binding (GO_REF:nd [ND]) /// 0016757 // transferase activity, transferring glycosyl groups (GO_REF:nd [ND])	ribose-phosphate pyrophosphokinase 3, chloroplastic	20.36
Trav_Trans_W41B350_0003818	410.27	196.71	280.22	3034.15	2.05e-08	759.7	0.00015	1.95e-05	1.51e-09	1424.65	0.000281	6.98e-07	4.56e-10	1898.23	0.000375	1.79e-08	1.69e-07	456.01	8.99e-05	1.27e-05	0.38	1.88	0.000131	1	0.21	2.5	0.000225	0.73	0.48	-1.67	-6e-05	1	0.69	1.33	9.35e-05	1	0.12	-3.12	-0.000191	1	0.05	-4.16	-0.000285	0.3	0018105 // peptidyl-serine phosphorylation (GO_REF:nd [ND]) /// 0035556 // intracellular signal transduction (GO_REF:nd [ND]) /// 0046777 // protein autophosphorylation (GO_REF:nd [ND]) /// 0009738 // abscisic acid-activated signaling pathway (GO_REF:nd [ND])	0005737 // cytoplasm (GO_REF:nd [ND]) /// 0016020 // membrane (GO_REF:nd [ND])	0005524 // ATP binding (GO_REF:nd [ND]) /// 0009931 // calcium-dependent protein serine/threonine kinase activity (GO_REF:nd [ND]) /// 0005516 // calmodulin binding (GO_REF:nd [ND]) /// 0005509 // calcium ion binding (GO_REF:nd [ND]) /// 0004683 // calmodulin-dependent protein kinase activity (GO_REF:nd [ND])	calcium-dependent protein kinase 2	0
Trav_Trans_W41B350_0003829	86.17	12.97	72.87	3.87	0.2	1.5	1.03e-05	1	0.13	1.61	1.26e-05	0.77	3.15e-09	5.77	9.92e-05	1e-07	0.25	1.42	8.79e-06	0.86	0.83	1.07	2.31e-06	1	2.63e-06	3.85	8.89e-05	7.61e-05	0.91	-1.05	-1.53e-06	1	1.04e-05	3.59	8.65e-05	0.000295	0.72	-1.13	-3.84e-06	1	1.13e-06	-4.05	-9.04e-05	4.22e-05	0032885 // regulation of polysaccharide biosynthetic process (GO_REF:nd [ND]) /// 0090615 // mitochondrial mRNA processing (GO_REF:nd [ND]) /// 1900864 // mitochondrial RNA modification (GO_REF:nd [ND]) /// 0006278 // RNA-dependent DNA biosynthetic process (GO_REF:nd [ND]) /// 0009845 // seed germination (GO_REF:nd [ND]) /// 0000373 // Group II intron splicing (GO_REF:nd [ND]) /// 0007005 // mito…	N/A	0016758 // transferase activity, transferring hexosyl groups (GO_REF:nd [ND]) /// 0003964 // RNA-directed DNA polymerase activity (GO_REF:nd [ND])	nuclear intron maturase 4, mitochondrial isoform X1	26.15
Trav_Trans_W41B350_0003832	48.3	12.77	35.25	4.47	0.19	-1.43	-6.73e-06	1	0.06	-1.73	-9.49e-06	0.48	0.00025	2.43	3.21e-05	0.00234	0.03	-1.85	-1.03e-05	0.21	0.58	-1.21	-2.76e-06	1	1.01e-06	3.48	3.88e-05	3.35e-05	0.41	-1.29	-3.56e-06	1	1.47e-07	4.22	4.16e-05	7.25e-06	0.93	-1.07	-8.06e-07	1	9.71e-09	-4.5	-4.24e-05	6.75e-07	0071555 // cell wall organization (GO_REF:nd [ND]) /// 0045489 // pectin biosynthetic process (GO_REF:nd [ND])	0016021 // integral component of membrane (GO_REF:nd [ND]) /// 0000139 // Golgi membrane (GO_REF:nd [ND])	0047262 // polygalacturonate 4-alpha-galacturonosyltransferase activity (GO_REF:nd [ND])	polygalacturonate 4-alpha-galacturonosyltransferase	29.8
Trav_Trans_W41B350_0003833	231.49	49.53	189.85	7.72	0.78	-1.14	-6.95e-06	1	0.34	-1.56	-1.99e-05	1	0.000869	4.74	0.000208	0.00692	0.46	1.4	2.22e-05	1	0.51	-1.36	-1.3e-05	1	0.00035	5.41	0.000215	0.00488	0.31	1.6	2.92e-05	1	3.7e-05	7.38	0.000228	0.00088	0.1	2.18	4.22e-05	1	0.0081	-3.39	-0.000186	0.07	N/A	0016021 // integral component of membrane (GO_REF:nd [ND]) /// 0046658 // anchored component of plasma membrane (GO_REF:nd [ND]) /// 0009506 // plasmodesma (GO_REF:nd [ND])	N/A	NDR1/HIN1-like protein 2	133.15
Trav_Trans_W41B350_0003834	1227.76	542.47	779.36	17.95	0.05	2.3	0.000299	0.78	0.00175	4.01	0.000692	0.03	0.00146	-4.21	-0.000175	0.01	0.00533	3.41	0.000554	0.06	0.2	1.74	0.000393	1	1.41e-06	-9.69	-0.000474	4.47e-05	0.36	1.48	0.000255	1	6.55e-09	-16.89	-0.000867	4.75e-07	0.71	-1.18	-0.000138	1	3.26e-08	14.36	0.00073	1.94e-06	0042549 // photosystem II stabilization (GO_REF:nd [ND]) /// 0055114 // oxidation-reduction process (GO_REF:nd [ND]) /// 0010207 // photosystem II assembly (GO_REF:nd [ND])	0009654 // photosystem II oxygen evolving complex (GO_REF:nd [ND]) /// 0009535 // chloroplast thylakoid membrane (GO_REF:nd [ND])	N/A	oxygen-evolving enhancer protein 1, chloroplastic	141.09
Trav_Trans_W41B350_0003835	170.14	62.4	99.33	2.61	0.04	2.11	5.6e-05	0.69	0.00212	3.18	0.00011	0.04	0.00021	4.08	0.000155	0.00201	0.23	1.56	2.8e-05	0.86	0.27	1.51	5.38e-05	1	0.07	1.93	9.9e-05	0.35	0.41	-1.36	-2.8e-05	1	0.49	1.28	4.52e-05	1	0.05	-2.04	-8.18e-05	1	0.0093	-2.62	-0.000127	0.08	N/A	0005840 // ribosome (GO_REF:nd [ND])	N/A	protein LOL2	62.1
Trav_Trans_W41B350_0003858	101.75	27.9	67.87	3.22	0.04	1.79	2e-05	0.68	0.02	1.98	2.46e-05	0.21	6.14e-08	4.69	9.29e-05	1.44e-06	0.01	2.09	2.74e-05	0.1	0.74	1.1	4.61e-06	1	0.00046	2.61	7.29e-05	0.00614	0.59	1.16	7.41e-06	1	0.00169	2.37	6.83e-05	0.02	0.85	1.06	2.8e-06	1	0.00287	-2.25	-6.55e-05	0.03	0051603 // proteolysis involved in cellular protein catabolic process (GO_REF:nd [ND])	N/A	0046872 // metal ion binding (GO_REF:nd [ND]) /// 0004222 // metalloendopeptidase activity (GO_REF:nd [ND])	insulin-degrading enzyme-like 1, peroxisomal	25.1
Trav_Trans_W41B350_0003860	233.7	28.81	194.01	13.23	0.02	2.15	1.51e-05	0.47	0.00169	2.91	2.5e-05	0.03	1.72e-17	19.36	0.000241	3.18e-15	3.89e-05	3.96	3.88e-05	0.0011	0.37	1.35	9.86e-06	1	1.66e-11	8.99	0.000226	1.88e-09	0.06	1.84	2.37e-05	0.69	3.04e-09	6.66	0.000216	2.42e-07	0.32	1.36	1.39e-05	1	2.96e-07	-4.88	-0.000202	1.33e-05	0016311 // dephosphorylation (GO_REF:nd [ND]) /// 0019509 // L-methionine biosynthetic process from methylthioadenosine (GO_REF:nd [ND]) /// 0009451 // RNA modification (GO_REF:nd [ND])	N/A	0008270 // zinc ion binding (GO_REF:nd [ND]) /// 0043874 // acireductone synthase activity (GO_REF:nd [ND]) /// 0000287 // magnesium ion binding (GO_REF:nd [ND])	putative pentatricopeptide repeat-containing protein At2g01510	12.15
Trav_Trans_W41B350_0003879	96.04	36.17	71.23	∞	2.97e-06	132.65	1.6e-05	0.00088	9.95e-12	741.08	9.02e-05	1.59e-08	3.25e-11	637.3	7.75e-05	1.62e-09	1.56e-07	203.78	2.47e-05	1.2e-05	0.00202	5.59	7.41e-05	1	0.00471	4.8	6.15e-05	0.04	0.46	1.54	8.67e-06	1	0.78	-1.16	-1.26e-05	1	0.02	-3.64	-6.55e-05	0.68	0.03	-3.13	-5.28e-05	0.2	N/A	0005576 // extracellular region (GO_REF:nd [ND])	N/A	Pollen allergen Phl p 2	0
Trav_Trans_W41B350_0003884	200.01	51.88	142	3.52	0.02	2.35	6.25e-05	0.44	0.00128	3.3	0.000106	0.03	5.16e-06	5.61	0.000213	7.54e-05	0.12	1.78	3.6e-05	0.57	0.35	1.4	4.37e-05	1	0.02	2.38	0.00015	0.11	0.44	-1.32	-2.66e-05	1	0.14	1.7	0.000107	0.62	0.09	-1.86	-7.02e-05	1	0.00174	-3.15	-0.000177	0.02	0018105 // peptidyl-serine phosphorylation (GO_REF:nd [ND]) /// 0035556 // intracellular signal transduction (GO_REF:nd [ND]) /// 1901001 // negative regulation of response to salt stress (GO_REF:nd [ND]) /// 0046777 // protein autophosphorylation (GO_REF:nd [ND]) /// 0009738 // abscisic acid-activated signaling pathway (GO_REF:nd [ND])	0005737 // cytoplasm (GO_REF:nd [ND]) /// 0005886 // plasma membrane (GO_REF:nd [ND])	0005524 // ATP binding (GO_REF:nd [ND]) /// 0009931 // calcium-dependent protein serine/threonine kinase activity (GO_REF:nd [ND]) /// 0005516 // calmodulin binding (GO_REF:nd [ND]) /// 0005509 // calcium ion binding (GO_REF:nd [ND]) /// 0004683 // calmodulin-dependent protein kinase activity (GO_REF:nd [ND])	calcium-dependent protein kinase 21	53.51
Trav_Trans_W41B350_0003885	52.09	6.84	47.53	3.27	0.88	1.04	1.08e-06	1	0.96	1.02	5.18e-07	1	2.62e-07	3.21	5.75e-05	5.28e-06	0.79	-1.08	-1.94e-06	1	0.96	-1.02	-5.64e-07	1	7.29e-07	3.09	5.64e-05	2.52e-05	0.67	-1.13	-3.03e-06	1	1.18e-06	3.15	5.7e-05	4.53e-05	0.75	-1.1	-2.46e-06	1	6.54e-08	-3.47	-5.94e-05	3.55e-06	N/A	N/A	0003723 // RNA binding (GO_REF:nd [ND])	flowering time control protein FPA	34.55
[truncated: 5,352 more rows]
[truncated: 64 more columns]

## Sheet: FT
	Experiment				EDGE test: 120P vs FT				EDGE test: 120P vs PAF				EDGE test: 120P vs ST				EDGE test: 120P vs ANT				EDGE test: FT vs PAF				EDGE test: FT vs ST				EDGE test: FT vs ANT				EDGE test: PAF vs ST				EDGE test: PAF vs ANT				EDGE test: ST vs ANT				GO biological process	GO cellular component	GO molecular function	Database object name	120PA
[truncated: 699 more rows]
[truncated: 64 more columns]

## Sheet: PAF
	Experiment				EDGE test: 120P vs FT				EDGE test: 120P vs PAF				EDGE test: 120P vs ST				EDGE test: 120P vs ANT				EDGE test: FT vs PAF				EDGE test: FT vs ST				EDGE test: FT vs ANT				EDGE test: PAF vs ST				EDGE test: PAF vs ANT				EDGE test: ST vs ANT				GO biological process	GO cellular component	GO molecular function	Database object name	120PA
[truncated: 1,971 more rows]
[truncated: 64 more columns]

[truncated: 2 more sheets: ST, ANT]
