# Supplementary material for: Reproductive developmental transcriptome analysis of Tripidium ravennae (Poaceae)
Source: BMC Genomics. 2021 Jun 28;22:483. doi: 10.1186/s12864-021-07641-y (PMC8237498; doi:10.1186/s12864-021-07641-y)
Supplement: Supplementary file 1 — Additional file 1: Table S1. Sequencing statistics. Figure S1a-c. Transcriptome assembly. Figure S2. Annotation statistics for primary de novo assembly. Figure S3. Annotation statistics for cluster enriched assembly. Figure S4. Annotation statistics for PB Iso-Seq sequences. Table S2. GO-term enrichment for upregulated transcripts during inflorescence development. Table S3. GO-term enrichment for upregulated transcripts during flower development. Table S4. GO-term enrichment for upregulated transcripts during seed development. Table S5. Excel workbook including summaries of DEG’s in inflorescence development. Table S6. Excel workbook including summaries of DEG’s in floral development. Table S7. Excel workbook including summaries of DEG’s in seed development. Supplemental List 1. List of FASTA formatted sequences associated with Fig. 8 and Tables 2, 3, and 4. Table S8. Table export of annotations for the cluster enriched de novo transcriptome assembly. Table S9. Table export of annotations for the collapsed Iso-seq transcript set. [file 12864_2021_7641_MOESM1_ESM.zip › ST7-SEEDDVLP-CURRENT.xlsx]

## Sheet: Title
Reproductive developmental transcriptome analysis of Tripidium ravennae (Poaceae)
Nathan Maren1*, Fangzhou Zhao1,2, Rishi Aryal1, Darren Touchell3, Wusheng Liu1, Thomas Ranney3, and Hamid Ashrafi1*
1Department of Horticultural Science, North Carolina State University, Campus Box 7609, Raleigh, NC 27695-7609, USA
2College of Agriculture, Nanjing Agricultural University, Nanjing 210095, China
3Mountain Crop Improvement Lab, Department of Horticultural Science, Mountain Horticultural Crops Research and Extension Center, North Carolina State University, 455 Research Drive, Mills River, NC 28759-3423, USA
*Corresponding authors: hamidashrafi@ncsu.edu and namaren@ncsu.edu
Worksheet
2	DEGsSeedDvlpmt	list of differentially expressed genes identified in the comparison between inflorescences at 120 cm of development as controls and each of the multiple stages of floral development sampled (See Fig. 6)
	The brief explanations here can be applied to all worksheets within this workbook.	Range (original values)	Range of read quantities.
		IQR (original values)	Inter-quantile range of TPM normalized read quantities. Inter-quantile range of the values for a feature across the samples, that is, the difference between the 75 %-ile value and the 25 %-ile value
		Difference (original values)	The difference between the mean of the expression values across the samples assigned to group 2 and the mean of the expression values across the samples assigned to group 1
		Fold Change (original values)	Magnitude of change in the mean expression value in group 2 relative to that of group 1.
		P-value	Empirical analysis of DGE' algorithm in the CLC Genomics Workbench is a re-implementation of the "Exact Test", available as part of the EdgeR Bioconductor package. The 'P-value' holds the p-value for the Exact test.
		Fold change	Empirical analysis of DGE' algorithm in the CLC Genomics Workbench is a re-implementation of the "Exact Test", available as part of the EdgeR Bioconductor package. The 'Fold Change' will tell you how many times bigger the relative abundance of group 2 is relative to that of group 1. If the relative abundance of group 2 is bigger than that of group 1 the fold change is the relative abundance of gr…
		Weighted difference	Empirical analysis of DGE' algorithm in the CLC Genomics Workbench is a re-implementation of the "Exact Test", available as part of the EdgeR Bioconductor package. The 'weighted difference' column contains the difference between the relative abundance of group 2 and the relative abundance of group 1.
		FDR p-value correction	Instead of controlling the family-wise error rate we can control the false discovery rate: FDR. The false discovery rate is the proportion of false positives among all those declared positive. We expect 5 % of the features with FDR corrected p-values below 0.05 to be false positive. There are many methods for controlling the FDR - the method used in CLC Genomics Workbench is that of [Benjamini an…
		GO biological process	Biological process Gene Ontology (GO) term applied to a given transcript during the annotation process.
		GO cellular component	Cellular component Gene Ontology (GO) term applied to a given transcript during the annotation process.
		GO molecular function	Molecular function Gene Ontology (GO) term applied to a given transcript during the annotation process.
		Database object name	Annotation term applied to a given transcript. See manuscript for further details on rules applied.
		Expression values	Expression value applied to a given transcript following the rules applied in CLC Genomics WB.
		Unique gene reads	This is the number of reads that match uniquely to the gene or its transcripts.
		Total gene reads	This is all the reads that are mapped to this gene - both reads that map uniquely to the gene or its transcripts and reads that matched to more positions in the reference (but fewer than the 'Maximum number of hits for a read' parameter) which were assigned to this gene
		RPKM	This is the expression value measured in RPKM [Mortazavi et al., 2008].
		Means
3	ANT	list of differentially expressed genes identified in the comparison between inflorescences at 200 cm of development as controls and anthesis florets (See Fig. 6). Samples of florets at anthesis (ANT) were purified from bulk collected floral spikelet tissues by amassing florets showing stigma protrusion from the floret's lemma and palea.
4	IS	list of differentially expressed genes identified in the comparison between inflorescences at 200 cm of development as controls and anthesis florets (See Fig. 6). Immature seeds (IS) were processed by removing first, and second-order rachilla from the bulk collected tissue before tissue lysis and homogenization.
5	MS	list of differentially expressed genes identified in the comparison between inflorescences at 200 cm of development as controls and anthesis florets (See Fig. 6). Mature seeds (MS) were processed by removing first, and second-order rachilla from the bulk collected tissue before tissue lysis and homogenization.
6

## Sheet: DEGsSeedDvlpmt
	Experiment				200P vs ANT				200P vs IS				200P vs MS				ANT vs IS				ANT vs MS				IS vs MS				GO biological process	GO cellular component	GO molecular function	Database object name	200PA				200PB				200PC				200P MEANS	ANTA
Feature ID	Range (original values)	IQR (original values)	Difference (original values)	Fold Change (original values)	P-value	Fold change	Weighted difference	FDR p-value correction	P-value	Fold change	Weighted difference	FDR p-value correction	P-value	Fold change	Weighted difference	FDR p-value correction	P-value	Fold change	Weighted difference	FDR p-value correction	P-value	Fold change	Weighted difference	FDR p-value correction	P-value	Fold change	Weighted difference	FDR p-value correction	GO biological process	GO cellular component	GO molecular function	Database object name	Expression values	Unique gene reads	Total gene reads	RPKM	Expression values	Unique gene reads	Total gene reads	RPKM	Expression values	Unique gene reads	Total gene reads	RPKM	Means	Expression values	Unique gene reads	Total gene reads	RPKM
Trav_Trans_W41B350_0000077	67.96	37.79	54.18	4.61	2.25e-05	4.96	5.61e-05	0.00344	0.000112	4.31	4.69e-05	0.0092	0.0074	2.76	2.5e-05	0.09	0.69	-1.15	-9.27e-06	1	0.1	-1.8	-3.12e-05	0.55	0.21	-1.56	-2.19e-05	1	0006396 // RNA processing (GO_REF:nd [ND])	N/A	N/A	Tetratricopeptide repeat (TPR)-like superfamily protein	12.59	187	187	6.82	12.6	85	85	7.01	19.89	339	339	11.16	15.02	57.33	296	296	38.49
Trav_Trans_W41B350_0000129	135.68	97.92	118.09	4	0.18	1.53	1.97e-05	1	0.00342	2.51	5.65e-05	0.12	1.84e-05	3.84	0.000106	0.000796	0.11	1.65	3.68e-05	1	0.00256	2.51	8.64e-05	0.04	0.16	1.53	4.95e-05	0.99	0044571 // [2Fe-2S] cluster assembly (GO_REF:nd [ND])	N/A	0005524 // ATP binding (GO_REF:nd [ND]) /// 0008270 // zinc ion binding (GO_REF:nd [ND]) /// 0031071 // cysteine desulfurase activity (GO_REF:nd [ND]) /// 0030170 // pyridoxal phosphate binding (GO_REF:nd [ND])	Cysteine desulfurase, mitochondrial	39.86	338	338	21.59	34.53	133	133	19.23	43.67	425	425	24.51	39.35	43.09	127	127	28.93
Trav_Trans_W41B350_0000197	214.82	177.52	193.62	10.2	0.38	-1.57	-1.31e-05	1	0.55	1.36	1.3e-05	1	0.000921	5.4	0.000159	0.02	0.14	2.13	2.6e-05	1	5.36e-05	8.46	0.000172	0.00253	0.00578	3.97	0.000146	0.14	0034220 // ion transmembrane transport (GO_REF:nd [ND])	0016021 // integral component of membrane (GO_REF:nd [ND]) /// 0005886 // plasma membrane (GO_REF:nd [ND])	0005227 // calcium activated cation channel activity (GO_REF:nd [ND])	Calcium permeable stress-gated cation channel 1	29.79	791	791	16.14	44.61	538	538	24.84	42.07	1282	1282	23.61	38.82	17.66	163	163	11.86
Trav_Trans_W41B350_0000205	544.05	349.19	456.78	3.94	0.26	-1.41	-6.35e-05	1	0.57	1.19	4.08e-05	1	0.00191	2.55	0.000338	0.03	0.09	1.67	0.000104	1	3e-05	3.59	0.000401	0.00163	0.01	2.15	0.000297	0.22	0030970 // retrograde protein transport, ER to cytosol (GO_REF:nd [ND]) /// 0097352 // autophagosome maturation (GO_REF:nd [ND]) /// 0030433 // ER-associated ubiquitin-dependent protein catabolic process (GO_REF:nd [ND]) /// 0051301 // cell division (GO_REF:nd [ND]) /// 0051228 // mitotic spindle disassembly (GO_REF:nd [ND]) /// 0071712 // ER-associated misfolded protein catabolic process (GO_REF…	0005829 // cytosol (GO_REF:nd [ND]) /// 0034098 // VCP-NPL4-UFD1 AAA ATPase complex (GO_REF:nd [ND])	0005524 // ATP binding (GO_REF:nd [ND]) /// 0016887 // ATPase activity (GO_REF:nd [ND]) /// 0031593 // polyubiquitin binding (GO_REF:nd [ND])	Cell division control protein 48 homolog D	256.7	3749	3749	139.05	190.11	1261	1261	105.84	238.8	4002	4002	134.02	228.53	145.59	739	739	97.74
Trav_Trans_W41B350_0000230	1271.02	807.76	849.51	7.41	0.57	-1.31	-4.28e-05	1	0.01	3.42	0.000435	0.26	0.00101	4.97	0.000715	0.02	0.00203	4.48	0.000478	0.39	0.000155	6.52	0.000758	0.00562	0.42	1.45	0.00028	1	0034599 // cellular response to oxidative stress (GO_REF:nd [ND]) /// 0045454 // cell redox homeostasis (GO_REF:nd [ND]) /// 0022900 // electron transport chain (GO_REF:nd [ND]) /// 0098869 // cellular oxidant detoxification (GO_REF:nd [ND])	0005829 // cytosol (GO_REF:nd [ND]) /// 0005886 // plasma membrane (GO_REF:nd [ND])	0009055 // electron carrier activity (GO_REF:nd [ND]) /// 0004362 // glutathione-disulfide reductase activity (GO_REF:nd [ND]) /// 0015035 // protein disulfide oxidoreductase activity (GO_REF:nd [ND])	Grx_C2.2 - glutaredoxin subgroup I	247.55	1300	1300	134.09	147.58	352	352	82.17	161.3	972	972	90.53	185.47	129.85	237	237	87.18
Trav_Trans_W41B350_0000286	68.06	54.38	60.56	5.24	0.48	1.36	4.85e-06	1	0.1	2.02	1.39e-05	0.97	9.07e-05	5.03	5.48e-05	0.00285	0.34	1.49	9.04e-06	1	0.00121	3.71	5e-05	0.03	0.02	2.49	4.09e-05	0.32	0006376 // mRNA splice site selection (GO_REF:nd [ND])	0071004 // U2-type prespliceosome (GO_REF:nd [ND]) /// 0005685 // U1 snRNP (GO_REF:nd [ND])	0003729 // mRNA binding (GO_REF:nd [ND])	LUC7 related protein	14.52	141	141	7.86	14.74	65	65	8.2	13.64	152	152	7.65	14.3	22.51	76	76	15.12
Trav_Trans_W41B350_0000308	48.61	33.48	41.41	4.24	0.77	-1.17	-2.23e-06	1	0.21	1.63	9.81e-06	1	0.00171	3.19	3.38e-05	0.03	0.11	1.91	1.2e-05	1	0.000526	3.72	3.61e-05	0.01	0.06	1.95	2.4e-05	0.61	0000390 // spliceosomal complex disassembly (GO_REF:nd [ND])	0071013 // catalytic step 2 spliceosome (GO_REF:nd [ND])	0003723 // RNA binding (GO_REF:nd [ND]) /// 0005524 // ATP binding (GO_REF:nd [ND]) /// 0034459 // ATP-dependent 3'-5' RNA helicase activity (GO_REF:nd [ND])	probable pre-mRNA-splicing factor ATP-dependent RNA helicase DEAH5	13.92	280	280	7.54	17.96	164	164	10	17.42	402	402	9.78	16.44	13.74	96	96	9.22
Trav_Trans_W41B350_0000317	361.27	201.08	290.78	9.4	0.57	1.28	9e-06	1	0.00338	3.43	7.94e-05	0.12	4.99e-07	9.02	0.000262	4.65e-05	0.02	2.69	7.04e-05	1	5.81e-06	7.07	0.000253	0.000474	0.02	2.63	0.000182	0.29	0009695 // jasmonic acid biosynthetic process (GO_REF:nd [ND]) /// 0006635 // fatty acid beta-oxidation (GO_REF:nd [ND])	0005777 // peroxisome (GO_REF:nd [ND]) /// 0005874 // microtubule (GO_REF:nd [ND]) /// 0005618 // cell wall (GO_REF:nd [ND]) /// 0009506 // plasmodesma (GO_REF:nd [ND]) /// 0009507 // chloroplast (GO_REF:nd [ND])	0008692 // 3-hydroxybutyryl-CoA epimerase activity (GO_REF:nd [ND]) /// 0018812 // 3-hydroxyacyl-CoA dehydratase activity (GO_REF:nd [ND]) /// 0003729 // mRNA binding (GO_REF:nd [ND]) /// 0003857 // 3-hydroxyacyl-CoA dehydrogenase activity (GO_REF:nd [ND]) /// 0008017 // microtubule binding (GO_REF:nd [ND]) /// 0004300 // enoyl-CoA hydratase activity (GO_REF:nd [ND]) /// 0004165 // dodecenoyl-CoA…	peroxisomal fatty acid beta-oxidation multifunctional protein	32.38	327	327	17.54	35.54	163	163	19.79	35.9	416	416	20.15	34.61	39.61	139	139	26.59
Trav_Trans_W41B350_0000368	142.51	130.93	135.51	13.27	0.46	-1.52	-5.83e-06	1	0.06	2.61	2.73e-05	0.76	8.3e-05	7.88	0.000117	0.00266	0.00892	3.98	3.32e-05	0.88	5.14e-06	12.01	0.000123	0.000435	0.03	3.02	8.93e-05	0.37	N/A	0016021 // integral component of membrane (GO_REF:nd [ND])	N/A	DUF21 domain-containing protein At2g14520	8.79	202	202	4.76	33.81	353	353	18.82	13.42	354	354	7.53	18.67	11.26	90	90	7.56
Trav_Trans_W41B350_0000433	616.09	383.91	512.89	4.01	0.31	1.4	6.5e-05	1	0.11	1.7	0.000114	1	6.31e-05	3.82	0.000459	0.00214	0.55	1.22	4.92e-05	1	0.00235	2.73	0.000394	0.04	0.01	2.24	0.000344	0.25	0008295 // spermidine biosynthetic process (GO_REF:nd [ND]) /// 0006557 // S-adenosylmethioninamine biosynthetic process (GO_REF:nd [ND]) /// 0006597 // spermine biosynthetic process (GO_REF:nd [ND])	0005829 // cytosol (GO_REF:nd [ND])	0004014 // adenosylmethionine decarboxylase activity (GO_REF:nd [ND])	S-adenosylmethionine decarboxylase proenzyme	189.42	4617	4617	102.61	141.1	1562	1562	78.56	180.38	5045	5045	101.24	170.3	204.7	1734	1734	137.43
Trav_Trans_W41B350_0000451	58.87	22.46	44.42	2.87	0.06	1.89	1.99e-05	0.67	0.01	2.32	2.95e-05	0.27	0.00169	2.79	4.01e-05	0.03	0.54	1.23	9.65e-06	1	0.22	1.48	2.02e-05	0.9	0.57	1.2	1.05e-05	1	N/A	0016021 // integral component of membrane (GO_REF:nd [ND])	N/A	probable mediator of RNA polymerase II transcription subunit 26b	21.73	374	374	11.77	21.62	169	169	12.04	28	553	553	15.71	23.78	41.79	250	250	28.06
Trav_Trans_W41B350_0000453	161.6	120.62	142.1	4.31	0.47	-1.3	-1.32e-05	1	0.13	1.71	4.06e-05	1	0.00217	2.95	0.000111	0.03	0.03	2.23	5.38e-05	1	0.000183	3.84	0.000124	0.00635	0.11	1.72	7.07e-05	0.85	0009737 // response to abscisic acid (GO_REF:nd [ND]) /// 0006629 // lipid metabolic process (GO_REF:nd [ND]) /// 0035556 // intracellular signal transduction (GO_REF:nd [ND]) /// 0032264 // IMP salvage (GO_REF:nd [ND]) /// 0009793 // embryo development ending in seed dormancy (GO_REF:nd [ND])	0005829 // cytosol (GO_REF:nd [ND]) /// 0031307 // integral component of mitochondrial outer membrane (GO_REF:nd [ND])	0046872 // metal ion binding (GO_REF:nd [ND]) /// 0004435 // phosphatidylinositol phospholipase C activity (GO_REF:nd [ND]) /// 0003876 // AMP deaminase activity (GO_REF:nd [ND]) /// 0043424 // protein histidine kinase binding (GO_REF:nd [ND])	probable AMP deaminase	36.3	595	595	19.66	73.34	546	546	40.83	76.77	1444	1444	43.09	62.14	45.46	259	259	30.52
Trav_Trans_W41B350_0000600	25	12.09	19.15	3.88	0.3	1.6	3.9e-06	1	0.06	2.34	8.64e-06	0.74	0.00168	3.65	1.71e-05	0.03	0.39	1.46	4.74e-06	1	0.04	2.28	1.32e-05	0.3	0.26	1.56	8.46e-06	1	0006004 // fucose metabolic process (GO_REF:nd [ND])	0016021 // integral component of membrane (GO_REF:nd [ND])	0016757 // transferase activity, transferring glycosyl groups (GO_REF:nd [ND])	O-fucosyltransferase family protein	8.24	67	67	4.47	4.34	16	16	2.41	7.4	69	69	4.15	6.66	7.08	20	20	4.75
Trav_Trans_W41B350_0000628	24.01	9.9	15.99	5.92	0.22	2.04	3.3e-06	1	0.01	3.67	8.43e-06	0.31	0.000566	5.62	1.46e-05	0.01	0.29	1.8	5.14e-06	1	0.04	2.75	1.13e-05	0.29	0.36	1.53	6.17e-06	1	N/A	0016021 // integral component of membrane (GO_REF:nd [ND])	0016787 // hydrolase activity (GO_REF:nd [ND])	alpha/beta-Hydrolases superfamily protein	3.07	32	33	1.66	3.68	18	18	2.05	3	31	37	1.68	3.25	9.09	31	34	6.1
Trav_Trans_W41B350_0000649	12634.9	2088.09	4434.54	415.01	1.14e-05	56.56	0.000528	0.00206	3.43e-09	474.44	0.0045	3.22e-06	7.31e-08	213.88	0.00202	1.07e-05	0.00803	8.39	0.00397	0.83	0.08	3.78	0.0015	0.51	0.29	-2.22	-0.00248	1	0005975 // carbohydrate metabolic process (GO_REF:nd [ND]) /// 0016998 // cell wall macromolecule catabolic process (GO_REF:nd [ND]) /// 0006032 // chitin catabolic process (GO_REF:nd [ND])	N/A	0008061 // chitin binding (GO_REF:nd [ND]) /// 0004568 // chitinase activity (GO_REF:nd [ND])	chitinase	1.99	15	15	1.08	25.16	86	86	14.01	4.98	43	43	2.79	10.71	343.33	898	898	230.5
Trav_Trans_W41B350_0000660	488.36	86.08	220.02	11.56	0.000533	13.98	0.000253	0.04	0.13	2.95	3.79e-05	1	0.82	1.19	3.77e-06	1	0.03	-4.74	-0.000215	1	0.00105	-11.71	-0.000249	0.02	0.2	-2.47	-3.42e-05	1	0005975 // carbohydrate metabolic process (GO_REF:nd [ND]) /// 0016998 // cell wall macromolecule catabolic process (GO_REF:nd [ND]) /// 0006032 // chitin catabolic process (GO_REF:nd [ND])	N/A	0030247 // polysaccharide binding (GO_REF:nd [ND]) /// 0008061 // chitin binding (GO_REF:nd [ND]) /// 0004568 // chitinase activity (GO_REF:nd [ND])	chitinase	17.6	131	131	9.53	30.76	104	104	17.13	14.17	121	121	7.95	20.84	153.07	396	396	102.77
Trav_Trans_W41B350_0000667	865.72	78.26	306.42	3244.68	1.56e-05	120.13	2.52e-05	0.00264	2.45e-10	1475.73	0.000311	4.53e-07	7.42e-08	411.84	8.67e-05	1.08e-05	0.00101	12.28	0.000286	0.25	0.09	3.43	6.16e-05	0.52	0.07	-3.58	-0.000225	0.67	0005975 // carbohydrate metabolic process (GO_REF:nd [ND]) /// 0016998 // cell wall macromolecule catabolic process (GO_REF:nd [ND]) /// 0006032 // chitin catabolic process (GO_REF:nd [ND])	N/A	0030247 // polysaccharide binding (GO_REF:nd [ND]) /// 0008061 // chitin binding (GO_REF:nd [ND]) /// 0004568 // chitinase activity (GO_REF:nd [ND])	chitinase	0	0	0	0	0	0	0	0	0.28	1	1	0.16	0.09	16.84	18	18	11.31
Trav_Trans_W41B350_0000671	41.18	23.54	33.35	9.44	0.14	2.15	4.37e-06	1	0.03	2.88	7.16e-06	0.54	8.67e-07	8.93	3.03e-05	7.11e-05	0.56	1.34	2.78e-06	1	0.000401	4.16	2.59e-05	0.01	0.00432	3.11	2.31e-05	0.12	0071786 // endoplasmic reticulum tubular network organization (GO_REF:nd [ND]) /// 0009767 // photosynthetic electron transport chain (GO_REF:nd [ND]) /// 1902600 // hydrogen ion transmembrane transport (GO_REF:nd [ND])	0009654 // photosystem II oxygen evolving complex (GO_REF:nd [ND]) /// 0016021 // integral component of membrane (GO_REF:nd [ND]) /// 0009507 // chloroplast (GO_REF:nd [ND]) /// 0019898 // extrinsic component of membrane (GO_REF:nd [ND])	0045156 // electron transporter, transferring electrons within the cyclic electron transport pathway of photosynthesis activity (GO_REF:nd [ND]) /// 0008553 // hydrogen-exporting ATPase activity, phosphorylative mechanism (GO_REF:nd [ND]) /// 0005509 // calcium ion binding (GO_REF:nd [ND])	photosynthetic NDH subunit of lumenal location 3, chloroplastic-like	3.29	33	33	1.78	3.52	16	16	1.96	5.04	58	58	2.83	3.95	7.18	25	25	4.82
Trav_Trans_W41B350_0000702	1579.78	852.32	1202.43	19.04	0.00451	-3.71	-0.000179	0.15	0.92	1.05	1.18e-05	1	0.000804	4.71	0.000912	0.02	0.00336	3.89	0.000191	0.53	1.3e-08	17.48	0.00109	6.12e-06	0.00111	4.5	0.0009	0.05	N/A	0016021 // integral component of membrane (GO_REF:nd [ND])	N/A	hypothetical protein SORBI_3004G154466	301.82	1427	1427	163.49	202.11	434	434	112.53	262.66	1425	1425	147.42	255.53	52.34	86	86	35.14
Trav_Trans_W41B350_0000712	509.09	321.31	382.37	21.11	0.48	-1.6	-1.32e-05	1	0.05	3.7	9.48e-05	0.66	0.000667	10.47	0.000332	0.01	0.00856	5.93	0.000108	0.86	8.1e-05	16.77	0.000346	0.00345	0.1	2.83	0.000238	0.82	0009269 // response to desiccation (GO_REF:nd [ND])	0005829 // cytosol (GO_REF:nd [ND])	N/A	late embryogenesis abundant protein Lea14-A	36.8	283	283	19.93	54.4	190	190	30.29	20.74	183	183	11.64	37.31	12.72	34	34	8.54
Trav_Trans_W41B350_0000767	300.89	155.98	210.32	3.74	0.000113	4.06	0.000228	0.01	0.00752	2.61	0.00012	0.21	0.94	-1.03	-2.26e-06	1	0.21	-1.56	-0.000108	1	8.11e-05	-4.19	-0.00023	0.00346	0.00582	-2.69	-0.000122	0.14	0009409 // response to cold (GO_REF:nd [ND]) /// 0008295 // spermidine biosynthetic process (GO_REF:nd [ND]) /// 0033388 // putrescine biosynthetic process from arginine (GO_REF:nd [ND]) /// 0006527 // arginine catabolic process (GO_REF:nd [ND])	N/A	0008792 // arginine decarboxylase activity (GO_REF:nd [ND])	arginine decarboxylase 1	100.04	3047	3047	54.19	62.03	858	858	34.53	68.41	2391	2391	38.4	76.83	243.45	2577	2577	163.44
Trav_Trans_W41B350_0000876	1636.99	907.38	1256.88	4.03	0.08	1.9	0.00035	0.81	0.01	2.55	0.000603	0.29	0.000303	3.93	0.00114	0.00752	0.42	1.34	0.000253	1	0.05	2.07	0.000791	0.36	0.24	1.54	0.000538	1	0030261 // chromosome condensation (GO_REF:nd [ND]) /// 0016584 // nucleosome positioning (GO_REF:nd [ND]) /// 0045910 // negative regulation of DNA recombination (GO_REF:nd [ND]) /// 0006334 // nucleosome assembly (GO_REF:nd [ND]) /// 0031936 // negative regulation of chromatin silencing (GO_REF:nd [ND])	0000786 // nucleosome (GO_REF:nd [ND])	0031492 // nucleosomal DNA binding (GO_REF:nd [ND]) /// 0003690 // double-stranded DNA binding (GO_REF:nd [ND]) /// 0005515 // protein binding (GO_REF:nd [ND])	histone H1	374.22	2190	2190	202.71	388.65	1033	1033	216.38	481.73	3235	3235	270.37	414.87	756.17	1538	1538	507.67
Trav_Trans_W41B350_0000985	690.38	350.64	496.03	10.92	0.21	1.64	2.92e-05	1	0.00138	3.6	0.000119	0.06	1.48e-08	10.92	0.000452	3.17e-06	0.05	2.19	8.94e-05	1	3.56e-06	6.65	0.000423	0.000335	0.00449	3.03	0.000334	0.12	0022900 // electron transport chain (GO_REF:nd [ND])	N/A	0009055 // electron carrier activity (GO_REF:nd [ND]) /// 0071949 // FAD binding (GO_REF:nd [ND]) /// 0005506 // iron ion binding (GO_REF:nd [ND]) /// 0051537 // 2 iron, 2 sulfur cluster binding (GO_REF:nd [ND])	indole-3-acetaldehyde oxidase	29.7	597	597	16.09	83.68	764	764	46.59	36.59	844	844	20.53	49.99	50.95	356	356	34.21
Trav_Trans_W41B350_0001063	167.31	119.23	136.76	3.62	0.61	1.22	1.09e-05	1	0.14	1.79	3.94e-05	1	0.00159	3.49	0.000123	0.03	0.33	1.47	2.84e-05	1	0.00768	2.86	0.000112	0.1	0.08	1.94	8.38e-05	0.73	0007178 // transmembrane receptor protein serine/threonine kinase signaling pathway (GO_REF:nd [ND]) /// 0018108 // peptidyl-tyrosine phosphorylation (GO_REF:nd [ND])	0005886 // plasma membrane (GO_REF:nd [ND])	0005524 // ATP binding (GO_REF:nd [ND]) /// 0004675 // transmembrane receptor protein serine/threonine kinase activity (GO_REF:nd [ND]) /// 0004713 // protein tyrosine kinase activity (GO_REF:nd [ND])	PTI1-like tyrosine-protein kinase 3	52.05	497	497	28.2	45.43	197	197	25.29	59.32	650	650	33.3	52.27	49.12	163	163	32.98
Trav_Trans_W41B350_0001176	22.68	20.35	21.63	35.58	0.04	5.92	3.47e-06	0.54	0.05	5.56	3.22e-06	0.71	1.91e-08	28.9	1.97e-05	3.9e-06	1	-1.06	-2.52e-07	1	0.00069	4.88	1.62e-05	0.02	0.00069	5.19	1.64e-05	0.03	0006281 // DNA repair (GO_REF:nd [ND]) /// 0006355 // regulation of transcription, DNA-templated (GO_REF:nd [ND]) /// 0090305 // nucleic acid phosphodiester bond hydrolysis (GO_REF:nd [ND]) /// 0016310 // phosphorylation (GO_REF:nd [ND]) /// 1903507 // negative regulation of nucleic acid-templated transcription (GO_REF:nd [ND])	0016020 // membrane (GO_REF:nd [ND])	0003677 // DNA binding (GO_REF:nd [ND]) /// 0016301 // kinase activity (GO_REF:nd [ND]) /// 0004519 // endonuclease activity (GO_REF:nd [ND]) /// 0003714 // transcription corepressor activity (GO_REF:nd [ND])	Nucleotide-diphospho-sugar transferase superfamily protein	0.27	2	2	0.15	0.9	3	3	0.5	0.71	6	6	0.4	0.63	3.51	9	9	2.36
Trav_Trans_W41B350_0001191	216.63	170.8	190.09	7.77	0.76	1.17	4.49e-06	1	0.00827	3.41	6.35e-05	0.22	2.2e-05	7.58	0.000173	0.000913	0.02	2.91	5.9e-05	1	7.24e-05	6.47	0.000169	0.00318	0.07	2.22	0.00011	0.67	0050790 // regulation of catalytic activity (GO_REF:nd [ND])	N/A	0000774 // adenyl-nucleotide exchange factor activity (GO_REF:nd [ND])	Hsp70-binding protein 1	24.77	501	501	13.42	32.88	302	302	18.3	26.63	618	618	14.94	28.09	26.18	184	184	17.57
Trav_Trans_W41B350_0001341	211	72.76	144.83	3.39	0.13	1.76	4.52e-05	0.97	0.00019	4.08	0.000183	0.01	0.72	1.15	8.79e-06	1	0.02	2.32	0.000138	1	0.24	-1.53	-3.64e-05	0.94	0.000651	-3.55	-0.000174	0.03	0006355 // regulation of transcription, DNA-templated (GO_REF:nd [ND])	N/A	0003700 // transcription factor activity, sequence-specific DNA binding (GO_REF:nd [ND]) /// 0043565 // sequence-specific DNA binding (GO_REF:nd [ND])	AP2-domain DRE binding factor DBF1	91.75	967	967	49.7	40.74	195	195	22.68	49.03	593	593	27.52	60.51	90.64	332	332	60.85
Trav_Trans_W41B350_0001348	128.62	101.21	115.65	4.65	0.1	1.74	2.19e-05	0.88	0.02	2.29	3.82e-05	0.34	1.11e-05	4.54	0.000105	0.000531	0.43	1.32	1.62e-05	1	0.00417	2.61	8.28e-05	0.06	0.04	1.98	6.66e-05	0.47	N/A	N/A	0008270 // zinc ion binding (GO_REF:nd [ND]) /// 0003676 // nucleic acid binding (GO_REF:nd [ND]) /// 0016874 // ligase activity (GO_REF:nd [ND])	DWNN domain a CCHC-type zinc finger	26.35	347	347	14.28	35.95	215	215	20.02	32.63	493	493	18.31	31.64	37.8	173	173	25.38
Trav_Trans_W41B350_0001415	354.9	205.09	226.17	3.66	0.02	2.75	0.00014	0.34	0.00159	3.83	0.000226	0.07	0.00291	3.54	0.000202	0.04	0.42	1.39	8.66e-05	1	0.54	1.29	6.28e-05	1	0.84	-1.08	-2.39e-05	1	0009851 // auxin biosynthetic process (GO_REF:nd [ND]) /// 0009688 // abscisic acid biosynthetic process (GO_REF:nd [ND]) /// 0022900 // electron transport chain (GO_REF:nd [ND])	0005737 // cytoplasm (GO_REF:nd [ND])	0009055 // electron carrier activity (GO_REF:nd [ND]) /// 0050302 // indole-3-acetaldehyde oxidase activity (GO_REF:nd [ND]) /// 0071949 // FAD binding (GO_REF:nd [ND]) /// 0005506 // iron ion binding (GO_REF:nd [ND]) /// 0051537 // 2 iron, 2 sulfur cluster binding (GO_REF:nd [ND]) /// 0043546 // molybdopterin cofactor binding (GO_REF:nd [ND])	Indole-3-acetaldehyde oxidase	70.59	1667	1668	38.24	67.93	729	729	37.82	116.8	3164	3167	65.55	85.11	200.18	1644	1644	134.4
Trav_Trans_W41B350_0001431	2407.06	1270.28	1384.2	104.27	0.5	-1.69	-9.53e-06	1	3.65e-05	35.85	0.000814	0.00391	7.11e-06	54.54	0.00125	0.000375	4.97e-06	60.56	0.000823	0.00571	9.45e-07	92.13	0.00126	0.000125	0.56	1.52	0.000436	1	0000338 // protein deneddylation (GO_REF:nd [ND]) /// 0010971 // positive regulation of G2/M transition of mitotic cell cycle (GO_REF:nd [ND])	0005829 // cytosol (GO_REF:nd [ND]) /// 0008180 // COP9 signalosome (GO_REF:nd [ND])	0019784 // NEDD8-specific protease activity (GO_REF:nd [ND])	COP9 signalosome complex subunit 4	18.75	403	403	10.16	27.46	268	268	15.29	29	715	715	16.27	25.07	16.07	120	120	10.79
Trav_Trans_W41B350_0001432	214.49	171.2	194.89	16.28	0.49	1.46	5.62e-06	1	0.01	3.89	3.5e-05	0.27	9.99e-07	15.58	0.000176	7.93e-05	0.06	2.66	2.94e-05	1	1.41e-05	10.64	0.000171	0.000928	0.0064	4	0.000141	0.15	0019433 // triglyceride catabolic process (GO_REF:nd [ND])	0016021 // integral component of membrane (GO_REF:nd [ND])	0004806 // triglyceride lipase activity (GO_REF:nd [ND])	triacylglycerol lipase SDP1-like	12.17	260	260	6.59	13.7	133	133	7.63	12.4	304	304	6.96	12.76	15.08	112	112	10.12
Trav_Trans_W41B350_0001479	79.05	62.84	67.02	5.09	0.74	-1.15	-2.52e-06	1	0.1	1.94	1.76e-05	0.97	0.000293	4.04	5.71e-05	0.00733	0.04	2.24	2.01e-05	1	8.76e-05	4.67	5.96e-05	0.00366	0.05	2.09	3.95e-05	0.53	N/A	N/A	0003723 // RNA binding (GO_REF:nd [ND])	KH domain-containing protein	10.26	137	137	5.56	26.89	163	163	14.97	24.22	371	371	13.6	20.46	11.86	55	55	7.96
Trav_Trans_W41B350_0001505	259.62	200.61	202.54	3.07	0.59	1.2	1.85e-05	1	0.01	2.35	0.000123	0.26	0.00107	2.99	0.000182	0.02	0.04	1.95	0.000105	1	0.00599	2.49	0.000164	0.08	0.46	1.27	5.9e-05	1	0006096 // glycolytic process (GO_REF:nd [ND]) /// 0002237 // response to molecule of bacterial origin (GO_REF:nd [ND]) /// 0009408 // response to heat (GO_REF:nd [ND]) /// 0009416 // response to light stimulus (GO_REF:nd [ND]) /// 0006094 // gluconeogenesis (GO_REF:nd [ND]) /// 0009749 // response to glucose (GO_REF:nd [ND]) /// 1903862 // positive regulation of oxidative phosphorylation (GO_REF…	0005829 // cytosol (GO_REF:nd [ND])	0005524 // ATP binding (GO_REF:nd [ND]) /// 0004618 // phosphoglycerate kinase activity (GO_REF:nd [ND]) /// 0043531 // ADP binding (GO_REF:nd [ND])	phosphoglycerate kinase, cytosolic	81.85	695	695	44.34	109.17	421	421	60.78	102.84	1002	1002	57.72	97.96	85.73	253	253	57.56
Trav_Trans_W41B350_0001535	448.34	280.05	340.74	2.72	0.82	1.07	1.37e-05	1	0.12	1.56	0.000107	1	0.00123	2.58	0.0003	0.02	0.2	1.46	9.33e-05	1	0.00271	2.4	0.000287	0.05	0.08	1.65	0.000193	0.73	0006879 // cellular iron ion homeostasis (GO_REF:nd [ND]) /// 0016226 // iron-sulfur cluster assembly (GO_REF:nd [ND])	0005759 // mitochondrial matrix (GO_REF:nd [ND])	0051539 // 4 iron, 4 sulfur cluster binding (GO_REF:nd [ND]) /// 0051537 // 2 iron, 2 sulfur cluster binding (GO_REF:nd [ND]) /// 0008198 // ferrous iron binding (GO_REF:nd [ND]) /// 0036455 // iron-sulfur transferase activity (GO_REF:nd [ND])	Iron-sulfur cluster assembly protein 1	172.82	920	920	93.62	219.21	529	530	122.05	219.2	1337	1339	123.02	203.74	220.52	408	408	148.05
Trav_Trans_W41B350_0001542	148.62	75.49	112.66	2.75	0.38	1.31	1.86e-05	1	0.1	1.63	3.82e-05	0.99	0.000918	2.67	0.0001	0.02	0.45	1.25	1.96e-05	1	0.02	2.04	8.19e-05	0.16	0.09	1.63	6.23e-05	0.78	0045944 // positive regulation of transcription from RNA polymerase II promoter (GO_REF:nd [ND])	0016592 // mediator complex (GO_REF:nd [ND]) /// 0044798 // nuclear transcription factor complex (GO_REF:nd [ND])	N/A	Mediator of RNA polymerase II transcription subunit 25	57.4	742	742	31.09	65.41	384	384	36.42	69.98	1038	1038	39.28	64.26	62.33	280	280	41.84
Trav_Trans_W41B350_0001590	63.02	46.68	54.48	6.72	0.27	-1.67	-6.71e-06	1	0.12	1.95	1.59e-05	1	0.00254	3.5	4.18e-05	0.04	0.00748	3.26	2.26e-05	0.8	5.01e-05	5.85	4.85e-05	0.0024	0.14	1.8	2.6e-05	0.94	0010608 // posttranscriptional regulation of gene expression (GO_REF:nd [ND]) /// 0010286 // heat acclimation (GO_REF:nd [ND])	N/A	0003824 // catalytic activity (GO_REF:nd [ND])	Protein HEAT-STRESS-ASSOCIATED 32	19.53	520	520	10.58	18.61	225	225	10.36	14.37	439	439	8.06	17.5	9.73	90	90	6.53
Trav_Trans_W41B350_0001650	42.39	27.4	29.14	5.51	0.000325	6.02	3.1e-05	0.02	0.00309	4.42	2.11e-05	0.11	1	1.04	2.68e-07	1	0.51	-1.36	-9.9e-06	1	0.000451	-5.77	-3.07e-05	0.01	0.00413	-4.23	-2.08e-05	0.11	0045332 // phospholipid translocation (GO_REF:nd [ND]) /// 0048194 // Golgi vesicle budding (GO_REF:nd [ND])	0016021 // integral component of membrane (GO_REF:nd [ND]) /// 0000139 // Golgi membrane (GO_REF:nd [ND]) /// 0005886 // plasma membrane (GO_REF:nd [ND]) /// 0005802 // trans-Golgi network (GO_REF:nd [ND])	0005524 // ATP binding (GO_REF:nd [ND]) /// 0000287 // magnesium ion binding (GO_REF:nd [ND]) /// 0004012 // phospholipid-translocating ATPase activity (GO_REF:nd [ND])	putative phospholipid-transporting ATPase 9	6.02	165	165	3.26	6.19	77	77	3.44	7.16	225	225	4.02	6.45	27.62	262	263	18.54
Trav_Trans_W41B350_0001779	95.12	46.68	76.48	2.48	0.02	2	4.8e-05	0.41	0.01	2.13	5.4e-05	0.3	0.00317	2.44	6.9e-05	0.05	0.85	1.06	6.02e-06	1	0.51	1.22	2.1e-05	1	0.65	1.15	1.5e-05	1	0055085 // transmembrane transport (GO_REF:nd [ND])	0016021 // integral component of membrane (GO_REF:nd [ND])	N/A	Mechanosensitive ion channel protein 3 chloroplastic	39.13	449	449	21.2	61.41	320	320	34.19	54.31	715	715	30.48	51.62	83.01	331	331	55.73
Trav_Trans_W41B350_0001810	384.92	323.05	329.91	6.45	0.57	-1.31	-1.97e-05	1	0.08	2.27	0.000106	0.87	0.00213	4.29	0.000273	0.03	0.02	2.97	0.000125	1	0.000352	5.62	0.000293	0.01	0.16	1.89	0.000168	1	0055114 // oxidation-reduction process (GO_REF:nd [ND]) /// 0046294 // formaldehyde catabolic process (GO_REF:nd [ND]) /// 0034059 // response to anoxia (GO_REF:nd [ND])	0005829 // cytosol (GO_REF:nd [ND])	0008270 // zinc ion binding (GO_REF:nd [ND]) /// 0051903 // S-(hydroxymethyl)glutathione dehydrogenase activity (GO_REF:nd [ND]) /// 0004024 // alcohol dehydrogenase activity, zinc-dependent (GO_REF:nd [ND])	alcohol dehydrogenase 1	71.58	739	739	38.78	117.52	551	551	65.43	79.77	945	945	44.77	89.63	55.46	199	199	37.24
Trav_Trans_W41B350_0001816	83	69.51	75.11	2.85	0.69	1.13	5.16e-06	1	0.25	1.43	1.66e-05	1	0.000879	2.74	6.69e-05	0.02	0.46	1.26	1.14e-05	1	0.00348	2.42	6.17e-05	0.06	0.03	1.91	5.03e-05	0.4	N/A	N/A	0005525 // GTP binding (GO_REF:nd [ND]) /// 0016787 // hydrolase activity (GO_REF:nd [ND])	immune-associated nucleotide-binding protein 9	40.96	687	687	22.19	37.68	287	287	20.98	43.13	830	830	24.21	40.59	37.57	219	219	25.22
Trav_Trans_W41B350_0001832	400.32	175.67	178.5	128.81	1	1.07	1.06e-07	1	0.000111	97.59	0.000138	0.00913	7.14e-05	115.01	0.000162	0.00235	0.000111	90.83	0.000138	0.06	7.14e-05	107.05	0.000162	0.00315	0.86	1.18	2.48e-05	1	0003333 // amino acid transmembrane transport (GO_REF:nd [ND])	0031359 // integral component of chloroplast outer membrane (GO_REF:nd [ND])	0015171 // amino acid transmembrane transporter activity (GO_REF:nd [ND])	outer envelope pore protein 16-2, chloroplastic	1.35	5	5	0.73	2.37	4	4	1.32	0.47	2	2	0.26	1.4	0	0	0	0
Trav_Trans_W41B350_0001840	17.4	11.54	15.01	3.94	0.02	2.68	8.18e-06	0.43	0.06	2.38	6.73e-06	0.73	0.00168	3.78	1.36e-05	0.03	0.83	-1.12	-1.45e-06	1	0.39	1.41	5.39e-06	1	0.26	1.59	6.84e-06	1	0006468 // protein phosphorylation (GO_REF:nd [ND]) /// 0007166 // cell surface receptor signaling pathway (GO_REF:nd [ND])	0016021 // integral component of membrane (GO_REF:nd [ND]) /// 0005886 // plasma membrane (GO_REF:nd [ND])	0005524 // ATP binding (GO_REF:nd [ND]) /// 0030247 // polysaccharide binding (GO_REF:nd [ND]) /// 0004674 // protein serine/threonine kinase activity (GO_REF:nd [ND]) /// 0005509 // calcium ion binding (GO_REF:nd [ND])	wall-associated receptor kinase 2	4.47	101	101	2.42	5.85	60	60	3.26	4.98	129	129	2.79	5.1	10.83	85	85	7.27
Trav_Trans_W41B350_0001841	646.12	531.63	577.83	5.02	0.89	1.05	6.82e-06	1	0.02	2.25	0.00017	0.42	1.52e-05	4.82	0.00052	0.000685	0.03	2.14	0.000163	1	2.67e-05	4.59	0.000513	0.00149	0.03	2.14	0.00035	0.41	0006536 // glutamate metabolic process (GO_REF:nd [ND]) /// 0006099 // tricarboxylic acid cycle (GO_REF:nd [ND]) /// 0006522 // alanine metabolic process (GO_REF:nd [ND]) /// 0006531 // aspartate metabolic process (GO_REF:nd [ND]) /// 0006103 // 2-oxoglutarate metabolic process (GO_REF:nd [ND]) /// 0009058 // biosynthetic process (GO_REF:nd [ND])	0005737 // cytoplasm (GO_REF:nd [ND])	0030170 // pyridoxal phosphate binding (GO_REF:nd [ND]) /// 0004069 // L-aspartate:2-oxoglutarate aminotransferase activity (GO_REF:nd [ND])	aspartate aminotransferase, cytoplasmic	121.62	1268	1268	65.88	174.65	827	827	97.24	142.26	1702	1702	79.84	146.17	106.8	387	387	71.7
Trav_Trans_W41B350_0001856	278.77	184.06	215.63	3.98	0.41	-1.29	-2.09e-05	1	0.89	-1.04	-3.94e-06	1	0.000513	2.78	0.000167	0.01	0.5	1.23	1.69e-05	1	2.05e-05	3.58	0.000188	0.00122	0.000316	2.9	0.000171	0.02	0031047 // gene silencing by RNA (GO_REF:nd [ND])	0016021 // integral component of membrane (GO_REF:nd [ND])	0003676 // nucleic acid binding (GO_REF:nd [ND])	AGO1a	85.93	1899	1899	46.55	87.58	879	879	48.76	126.58	3210	3210	71.04	100.03	68.48	526	526	45.98
Trav_Trans_W41B350_0001860	51.38	32.82	38.24	3.85	0.84	1.11	1.41e-06	1	0.02	2.36	1.69e-05	0.44	0.000282	3.78	3.47e-05	0.00711	0.04	2.12	1.55e-05	1	0.000869	3.4	3.33e-05	0.02	0.18	1.61	1.78e-05	1	0098655 // cation transmembrane transport (GO_REF:nd [ND])	0005774 // vacuolar membrane (GO_REF:nd [ND]) /// 0016021 // integral component of membrane (GO_REF:nd [ND])	0008324 // cation transmembrane transporter activity (GO_REF:nd [ND])	metal tolerance protein 7 isoform X2	7.83	149	149	4.24	16.77	145	145	9.34	15.7	343	343	8.81	13.43	14.51	96	96	9.74
Trav_Trans_W41B350_0001863	113.77	84.97	97.44	6.51	0.13	1.84	1.4e-05	0.98	0.00165	3.58	4.3e-05	0.07	7.11e-06	6.28	8.79e-05	0.000375	0.09	1.95	2.9e-05	1	0.00184	3.41	7.39e-05	0.03	0.14	1.75	4.49e-05	0.94	N/A	0016021 // integral component of membrane (GO_REF:nd [ND])	N/A	uncharacterized protein LOC8073161	15.09	200	200	8.18	19.28	116	116	10.73	18.68	284	284	10.48	17.68	25.84	119	119	17.35
Trav_Trans_W41B350_0001867	101.11	87.2	95.07	6.1	0.81	-1.13	-2.41e-06	1	0.01	2.65	3.56e-05	0.31	7.1e-05	4.81	8.22e-05	0.00235	0.00617	2.98	3.8e-05	0.73	2.83e-05	5.42	8.46e-05	0.00156	0.11	1.82	4.66e-05	0.84	0009626 // plant-type hypersensitive response (GO_REF:nd [ND]) /// 0043248 // proteasome assembly (GO_REF:nd [ND])	0005774 // vacuolar membrane (GO_REF:nd [ND]) /// 0005886 // plasma membrane (GO_REF:nd [ND]) /// 0008540 // proteasome regulatory particle, base subcomplex (GO_REF:nd [ND]) /// 0009506 // plasmodesma (GO_REF:nd [ND])	N/A	MACPF domain-containing protein NSL1	19.23	443	443	10.42	26.57	278	278	14.8	23.27	615	615	13.06	23.02	18.86	151	151	12.66
Trav_Trans_W41B350_0001894	60.6	30.44	44.87	4.34	0.34	-1.44	-5.89e-06	1	0.96	1.03	5.51e-07	1	0.00327	2.74	3.37e-05	0.05	0.32	1.48	6.45e-06	1	0.000127	3.95	3.96e-05	0.00482	0.00502	2.67	3.32e-05	0.13	0000462 // maturation of SSU-rRNA from tricistronic rRNA transcript (SSU-rRNA, 5.8S rRNA, LSU-rRNA) (GO_REF:nd [ND])	0005730 // nucleolus (GO_REF:nd [ND]) /// 0032040 // small-subunit processome (GO_REF:nd [ND])	N/A	nucleolar protein 10	12.91	194	194	6.99	27.7	189	189	15.42	22.1	381	381	12.4	20.9	13.4	70	70	9
Trav_Trans_W41B350_0001921	227.57	155.29	183.03	3.91	0.12	1.83	4.71e-05	0.95	0.06	2.07	6.06e-05	0.78	0.000511	3.97	0.000168	0.01	0.76	1.13	1.35e-05	1	0.05	2.17	0.000121	0.35	0.09	1.92	0.000107	0.77	0006468 // protein phosphorylation (GO_REF:nd [ND]) /// 0007165 // signal transduction (GO_REF:nd [ND])	N/A	0005524 // ATP binding (GO_REF:nd [ND]) /// 0004674 // protein serine/threonine kinase activity (GO_REF:nd [ND])	CBL-interacting protein kinase 9	27.67	315	315	14.99	114.09	589	590	63.52	46.76	611	611	26.25	62.84	90.72	359	359	60.91
Trav_Trans_W41B350_0002007	207.69	151.58	173.23	6.37	0.18	-1.71	-2.3e-05	1	0.38	1.42	2.32e-05	1	0.00221	3.4	0.000132	0.04	0.03	2.44	4.61e-05	1	2.03e-05	5.83	0.000155	0.00121	0.03	2.39	0.000109	0.38	0046686 // response to cadmium ion (GO_REF:nd [ND])	0005774 // vacuolar membrane (GO_REF:nd [ND])	0008270 // zinc ion binding (GO_REF:nd [ND]) /// 0030170 // pyridoxal phosphate binding (GO_REF:nd [ND]) /// 0008483 // transaminase activity (GO_REF:nd [ND])	alanine--glyoxylate aminotransferase 2 homolog 1, mitochondrial	64.87	659	659	35.14	40.1	185	185	22.32	67.42	786	786	37.84	57.46	25.21	89	89	16.92
Trav_Trans_W41B350_0002073	142.96	77.44	109.78	3.03	0.67	-1.14	-7.37e-06	1	0.09	1.66	4.02e-05	0.94	0.00284	2.43	8.78e-05	0.04	0.04	1.88	4.76e-05	1	0.000735	2.76	9.52e-05	0.02	0.19	1.47	4.76e-05	1	N/A	N/A	0003723 // RNA binding (GO_REF:nd [ND]) /// 0046872 // metal ion binding (GO_REF:nd [ND])	evolutionarily conserved C-terminal region 2	51.06	730	730	27.66	69.61	452	452	38.76	76.86	1261	1261	43.14	65.85	55.55	276	276	37.29
Trav_Trans_W41B350_0002125	195.01	110.03	155.44	5.43	0.96	1.03	8.87e-07	1	0.31	1.42	1.48e-05	1	2.83e-06	4.93	0.000138	0.00018	0.35	1.39	1.4e-05	1	4.53e-06	4.81	0.000137	0.000394	0.000195	3.46	0.000123	0.01	0000041 // transition metal ion transport (GO_REF:nd [ND]) /// 0009873 // ethylene-activated signaling pathway (GO_REF:nd [ND]) /// 0098662 // inorganic cation transmembrane transport (GO_REF:nd [ND])	0016021 // integral component of membrane (GO_REF:nd [ND])	0015086 // cadmium ion transmembrane transporter activity (GO_REF:nd [ND]) /// 0005384 // manganese ion transmembrane transporter activity (GO_REF:nd [ND])	protein ETHYLENE-INSENSITIVE 2	29.86	516	516	16.18	41.41	325	325	23.06	41.3	819	819	23.18	37.53	36.3	218	218	24.37
Trav_Trans_W41B350_0002160	106.46	61.9	71.87	8.12	0.16	2.11	1.06e-05	1	0.00354	4.58	3.43e-05	0.12	9e-05	7.81	6.53e-05	0.00283	0.12	2.17	2.36e-05	1	0.00932	3.7	5.46e-05	0.11	0.27	1.71	3.1e-05	1	0006355 // regulation of transcription, DNA-templated (GO_REF:nd [ND])	N/A	0003700 // transcription factor activity, sequence-specific DNA binding (GO_REF:nd [ND]) /// 0003677 // DNA binding (GO_REF:nd [ND])	Ethylene-responsive transcription factor ERF008	9.23	161	161	5	10.86	86	86	6.04	10.19	204	204	5.72	10.09	22.43	136	136	15.06
Trav_Trans_W41B350_0002164	600.69	464.15	533.54	5.13	0.11	1.81	9.9e-05	0.92	0.01	2.58	0.000194	0.28	3.45e-05	4.93	0.000482	0.00131	0.34	1.43	9.47e-05	1	0.00726	2.73	0.000383	0.1	0.08	1.91	0.000289	0.71	0010124 // phenylacetate catabolic process (GO_REF:nd [ND]) /// 0006635 // fatty acid beta-oxidation (GO_REF:nd [ND])	0005777 // peroxisome (GO_REF:nd [ND])	0003988 // acetyl-CoA C-acyltransferase activity (GO_REF:nd [ND])	3-ketoacyl-CoA thiolase 2, peroxisomal	134.6	1525	1525	72.91	125.16	644	644	69.68	127.91	1663	1663	71.79	129.22	204.95	807	807	137.6
Trav_Trans_W41B350_0002177	1262.24	902.23	877.01	14.63	0.14	-2.25	-8.28e-05	0.99	0.02	3.44	0.000364	0.44	0.00179	5.74	0.000706	0.03	0.000344	7.76	0.000446	0.12	1.43e-05	12.94	0.000789	0.000938	0.34	1.67	0.000342	1	0008295 // spermidine biosynthetic process (GO_REF:nd [ND]) /// 0006557 // S-adenosylmethioninamine biosynthetic process (GO_REF:nd [ND]) /// 0006597 // spermine biosynthetic process (GO_REF:nd [ND])	0005829 // cytosol (GO_REF:nd [ND])	0004014 // adenosylmethionine decarboxylase activity (GO_REF:nd [ND])	S-adenosylmethionine decarboxylase proenzyme	154.53	1677	1677	83.71	184.02	907	907	102.45	135.47	1687	1687	76.03	158.01	70.79	267	267	47.53
Trav_Trans_W41B350_0002329	90.6	58.74	58.88	3.14	0.21	1.58	1.5e-05	1	0.000677	3.37	6.13e-05	0.04	0.00175	3.04	5.27e-05	0.03	0.03	2.13	4.63e-05	1	0.06	1.92	3.77e-05	0.4	0.76	-1.11	-8.59e-06	1	N/A	0005737 // cytoplasm (GO_REF:nd [ND]) /// 0005856 // cytoskeleton (GO_REF:nd [ND])	0005524 // ATP binding (GO_REF:nd [ND])	actin-7	25.03	508	508	13.56	31.67	292	292	17.63	25.85	602	602	14.51	27.52	38.56	272	272	25.89
Trav_Trans_W41B350_0002389	221.22	194.74	198.64	5.3	1	-1.01	-2.8e-07	1	0.06	1.95	4.41e-05	0.73	9.01e-06	4.78	0.000176	0.000452	0.06	1.96	4.44e-05	1	9.01e-06	4.81	0.000177	0.000654	0.00824	2.46	0.000132	0.18	0045892 // negative regulation of transcription, DNA-templated (GO_REF:nd [ND])	N/A	N/A	MA3 domain-containing protein	38.02	612	612	20.59	60.04	439	439	33.43	52.67	973	973	29.56	50.24	45.04	252	252	30.24
Trav_Trans_W41B350_0002400	75.6	37.98	59.76	24.28	0.06	-3.31	-6.66e-06	0.69	0.47	1.48	4.54e-06	1	0.000213	5.92	4.69e-05	0.00567	0.00821	4.88	1.12e-05	0.84	1.09e-07	19.57	5.36e-05	2.59e-05	0.00297	4.01	4.24e-05	0.09	0000245 // spliceosomal complex assembly (GO_REF:nd [ND])	0005689 // U12-type spliceosomal complex (GO_REF:nd [ND]) /// 0071004 // U2-type prespliceosome (GO_REF:nd [ND]) /// 0071013 // catalytic step 2 spliceosome (GO_REF:nd [ND]) /// 0005686 // U2 snRNP (GO_REF:nd [ND]) /// 0009507 // chloroplast (GO_REF:nd [ND])	0003729 // mRNA binding (GO_REF:nd [ND])	splicing factor 3B subunit 1	8.37	172	172	4.53	9.54	89	89	5.31	12.34	291	291	6.93	10.08	3.36	24	24	2.26
Trav_Trans_W41B350_0002514	84.47	64.41	67.29	4.47	0.5	1.35	6.28e-06	1	0.2	1.73	1.32e-05	1	0.00052	4.4	6.11e-05	0.01	0.56	1.28	6.88e-06	1	0.00433	3.26	5.48e-05	0.07	0.02	2.54	4.79e-05	0.36	0006457 // protein folding (GO_REF:nd [ND]) /// 0051050 // positive regulation of transport (GO_REF:nd [ND])	0005832 // chaperonin-containing T-complex (GO_REF:nd [ND]) /// 0016020 // membrane (GO_REF:nd [ND]) /// 0009506 // plasmodesma (GO_REF:nd [ND])	0005524 // ATP binding (GO_REF:nd [ND]) /// 0051082 // unfolded protein binding (GO_REF:nd [ND]) /// 0044183 // protein binding involved in protein folding (GO_REF:nd [ND])	T-complex protein 1 subunit theta	12.34	56	56	6.68	26.69	55	55	14.86	19.2	100	100	10.78	19.41	15.22	24	24	10.22
Trav_Trans_W41B350_0002540	1254.89	741.21	948	3.16	0.95	-1.02	-8.91e-06	1	0.48	1.24	0.000113	1	0.00161	2.69	0.000789	0.03	0.45	1.27	0.000122	1	0.00132	2.74	0.000798	0.03	0.01	2.16	0.000676	0.24	N/A	0016021 // integral component of membrane (GO_REF:nd [ND])	0008270 // zinc ion binding (GO_REF:nd [ND])	Protein NBR1-like protein	530.28	10004	10004	287.25	420.39	3602	3602	234.05	521.93	11299	11299	292.93	490.87	397.61	2607	2607	266.94
Trav_Trans_W41B350_0002594	190.41	124.96	156.48	3.87	0.76	-1.12	-6.72e-06	1	0.12	1.73	4.63e-05	1	0.00175	3.03	0.000128	0.03	0.06	1.94	5.3e-05	1	0.000655	3.39	0.000135	0.02	0.11	1.75	8.18e-05	0.82	N/A	0016592 // mediator complex (GO_REF:nd [ND])	N/A	mediator of RNA polymerase II transcription subunit 23	59.16	1641	1641	32.05	63.59	801	801	35.4	78.96	2513	2513	44.31	67.24	54.36	524	524	36.49
Trav_Trans_W41B350_0002790	142.73	111.97	125.77	13.95	0.95	-1.08	-7.19e-07	1	0.00252	4.48	3.54e-05	0.1	1.01e-06	12.12	0.000113	7.96e-05	0.00169	4.82	3.61e-05	0.34	5.97e-07	13.04	0.000114	9.08e-05	0.03	2.71	7.77e-05	0.41	0055085 // transmembrane transport (GO_REF:nd [ND])	0016021 // integral component of membrane (GO_REF:nd [ND])	N/A	protein NUCLEAR FUSION DEFECTIVE 4	6.81	70	70	3.69	13.06	61	61	7.27	12.88	152	152	7.23	10.92	9.23	33	33	6.2
Trav_Trans_W41B350_0002820	175.39	154.38	161.34	6.36	0.42	1.38	1.07e-05	1	0.0013	3.47	6.94e-05	0.06	3.14e-06	6.21	0.000146	0.000194	0.02	2.52	5.87e-05	1	8.46e-05	4.5	0.000136	0.00356	0.11	1.79	7.7e-05	0.84	0006526 // arginine biosynthetic process (GO_REF:nd [ND])	0005737 // cytoplasm (GO_REF:nd [ND])	0004042 // acetyl-CoA:L-glutamate N-acetyltransferase activity (GO_REF:nd [ND])	probable amino-acid acetyltransferase NAGS2, chloroplastic	23.85	440	440	12.92	35.32	296	296	19.67	31.13	659	659	17.47	30.1	33.06	212	212	22.2
Trav_Trans_W41B350_0002848	79.78	45.37	65.65	3.17	0.72	-1.13	-4.05e-06	1	0.31	1.38	1.32e-05	1	0.00216	2.54	5.29e-05	0.03	0.16	1.57	1.72e-05	1	0.000572	2.88	5.7e-05	0.01	0.04	1.83	3.97e-05	0.5	N/A	N/A	0048037 // cofactor binding (GO_REF:nd [ND])	predicted protein	32.88	279	279	17.81	38.4	148	148	21.38	38.51	375	375	21.61	36.6	29.16	86	86	19.58
Trav_Trans_W41B350_0002908	210.92	155.09	180.36	4.17	0.8	-1.1	-5.74e-06	1	0.25	1.5	3.15e-05	1	0.000449	3.41	0.000153	0.01	0.15	1.65	3.72e-05	1	0.000172	3.75	0.000158	0.00605	0.02	2.28	0.000121	0.28	0016310 // phosphorylation (GO_REF:nd [ND])	N/A	0016301 // kinase activity (GO_REF:nd [ND])	phosphatidylinositol 3- and 4-kinase family protein	68.59	1133	1133	37.15	61.31	460	460	34.13	69.9	1325	1325	39.23	66.6	55.56	319	319	37.3
Trav_Trans_W41B350_0002924	265.94	142.46	199.9	4.41	0.41	-1.35	-2.14e-05	1	0.43	1.32	2.69e-05	1	0.00314	2.84	0.000153	0.05	0.11	1.78	4.83e-05	1	0.000199	3.83	0.000174	0.00672	0.03	2.14	0.000126	0.41	0009555 // pollen development (GO_REF:nd [ND]) /// 0048653 // anther development (GO_REF:nd [ND]) /// 0006397 // mRNA processing (GO_REF:nd [ND]) /// 0008380 // RNA splicing (GO_REF:nd [ND]) /// 0051028 // mRNA transport (GO_REF:nd [ND])	N/A	0003723 // RNA binding (GO_REF:nd [ND]) /// 0005524 // ATP binding (GO_REF:nd [ND]) /// 0004386 // helicase activity (GO_REF:nd [ND]) /// 0005515 // protein binding (GO_REF:nd [ND])	Spliceosome RNA helicase BAT1 isoform 1	74.32	372	372	40.26	115.7	263	263	64.41	77.31	444	444	43.39	89.11	48.29	84	84	32.42
Trav_Trans_W41B350_0002983	121.81	76.98	101.08	5.03	0.63	-1.22	-5.78e-06	1	0.89	1.05	1.75e-06	1	0.000541	3.54	8.22e-05	0.01	0.53	1.28	7.53e-06	1	9.52e-05	4.31	8.8e-05	0.00389	0.000938	3.36	8.05e-05	0.04	N/A	0016020 // membrane (GO_REF:nd [ND])	0003924 // GTPase activity (GO_REF:nd [ND]) /// 0005525 // GTP binding (GO_REF:nd [ND])	Guanylate-binding family protein	21.89	442	442	11.86	48.95	449	449	27.25	34.65	803	803	19.45	35.16	27.07	190	190	18.17
Trav_Trans_W41B350_0002996	15877	8653.29	10042	5.18	1.04e-05	5.67	0.01	0.0019	3.2e-06	6.33	0.01	0.000589	0.09	1.91	0.00209	0.49	0.77	1.12	0.0015	1	0.00428	-2.97	-0.00866	0.07	0.00176	-3.32	-0.01	0.06	0006301 // postreplication repair (GO_REF:nd [ND]) /// 0070534 // protein K63-linked ubiquitination (GO_REF:nd [ND])	0005829 // cytosol (GO_REF:nd [ND]) /// 0005840 // ribosome (GO_REF:nd [ND])	0061631 // ubiquitin conjugating enzyme activity (GO_REF:nd [ND]) /// 0003735 // structural constituent of ribosome (GO_REF:nd [ND]) /// 0016874 // ligase activity (GO_REF:nd [ND])	ubiquitin-conjugating enzyme E2 variant 1C	2746.27	23022	23022	1487.63	2029.52	7723	7727	1129.93	2432.85	23402	23403	1365.44	2402.88	13842.4	40328	40330	9293.38
Trav_Trans_W41B350_0003014	471.77	298.97	385.38	49.14	0.03	-2.91	-1.58e-05	0.51	0.05	2.4	3.36e-05	0.72	2.05e-08	14.77	0.000332	4.13e-06	8.24e-05	6.98	4.95e-05	0.04	1.07e-12	43.01	0.000347	6.8e-09	5.19e-05	6.16	0.000298	0.00528	0006457 // protein folding (GO_REF:nd [ND])	0009506 // plasmodesma (GO_REF:nd [ND])	0051087 // chaperone binding (GO_REF:nd [ND])	phosphate regulatory homolog1	24.69	737	737	13.38	22.13	300	300	12.32	29.34	1005	1005	16.47	25.39	8.87	92	92	5.95
Trav_Trans_W41B350_0003018	54.09	20.03	23.51	7.43	0.00134	8.09	2.5e-05	0.07	0.000939	8.65	2.7e-05	0.05	0.03	4.11	1.1e-05	0.25	0.94	1.07	1.99e-06	1	0.25	-1.97	-1.41e-05	0.96	0.21	-2.1	-1.6e-05	1	0071805 // potassium ion transmembrane transport (GO_REF:nd [ND])	0005887 // integral component of plasma membrane (GO_REF:nd [ND])	0005267 // potassium channel activity (GO_REF:nd [ND]) /// 0005524 // ATP binding (GO_REF:nd [ND]) /// 0042626 // ATPase activity, coupled to transmembrane movement of substances (GO_REF:nd [ND])	ABC transporter B family member 4 isoform X2	3.07	54	54	1.66	4	32	32	2.23	3.91	79	79	2.19	3.66	35.28	216	216	23.68
Trav_Trans_W41B350_0003048	967.15	419.76	674.86	3.88	0.02	2.01	0.000218	0.4	0.00128	2.65	0.000359	0.06	1.25e-05	3.83	0.000613	0.000583	0.35	1.32	0.000141	1	0.03	1.91	0.000395	0.26	0.22	1.44	0.000254	1	N/A	N/A	0005525 // GTP binding (GO_REF:nd [ND])	ADP-ribosylation factor-like protein 2	175.06	1029	1029	94.83	276.83	739	739	154.12	250.86	1692	1692	140.79	234.25	426.37	871	871	286.25
Trav_Trans_W41B350_0003111	366.83	156.43	217.86	3.82	0.05	1.91	6.75e-05	0.66	1.56e-05	4.42	0.000253	0.00204	0.000278	3.45	0.000181	0.00704	0.01	2.31	0.000185	1	0.08	1.8	0.000113	0.48	0.45	-1.28	-7.2e-05	1	N/A	0016021 // integral component of membrane (GO_REF:nd [ND])	N/A	HVA22-like protein e	86.11	557	557	46.65	67.06	197	197	37.34	78.68	584	584	44.16	77.29	129	290	290	86.61
Trav_Trans_W41B350_0003163	104.6	49.78	77.41	3.83	0.33	-1.38	-1.05e-05	1	0.96	1.02	7.75e-07	1	0.00298	2.48	5.67e-05	0.04	0.31	1.4	1.12e-05	1	9.27e-05	3.42	6.72e-05	0.00381	0.00385	2.43	5.59e-05	0.11	0010077 // maintenance of inflorescence meristem identity (GO_REF:nd [ND]) /// 2000024 // regulation of leaf development (GO_REF:nd [ND]) /// 0045604 // regulation of epidermal cell differentiation (GO_REF:nd [ND]) /// 0045892 // negative regulation of transcription, DNA-templated (GO_REF:nd [ND]) /// 0045995 // regulation of embryonic development (GO_REF:nd [ND]) /// 0048444 // floral organ morp…	0005730 // nucleolus (GO_REF:nd [ND]) /// 0009506 // plasmodesma (GO_REF:nd [ND])	0005525 // GTP binding (GO_REF:nd [ND])	Guanine nucleotide-binding protein-like NSN1	31.5	413	413	17.06	48.87	291	291	27.21	42.94	646	646	24.1	41.1	28.97	132	132	19.45
Trav_Trans_W41B350_0003176	1060.76	563	541.59	37.43	0.56	-1.62	-8.29e-06	1	0.00127	17.23	0.000353	0.06	0.00047	23.31	0.000486	0.01	0.000273	27.83	0.000362	0.1	9.79e-05	37.65	0.000494	0.00398	0.7	1.35	0.000132	1	0055114 // oxidation-reduction process (GO_REF:nd [ND])	N/A	N/A	alcohol dehydrogenase	2.64	14	14	1.43	63.17	152	152	35.17	9.38	57	57	5.26	25.06	8.15	15	15	5.47
Trav_Trans_W41B350_0003194	91.47	64.28	74.29	14.16	0.05	2.58	8.47e-06	0.6	0.00994	3.36	1.26e-05	0.25	1.66e-08	13.68	6.78e-05	3.47e-06	0.58	1.3	4.16e-06	1	0.000109	5.29	5.93e-05	0.00432	0.000809	4.07	5.51e-05	0.04	0090304 // nucleic acid metabolic process (GO_REF:nd [ND])	N/A	N/A	retrotransposon protein, putative, Ty3-gypsy subclass	3.87	155	155	2.1	7.75	141	141	4.32	5.31	243	244	2.98	5.65	8.91	124	124	5.98
Trav_Trans_W41B350_0003203	69.71	52.98	55.85	3.89	0.5	-1.29	-5.44e-06	1	1	-1.01	-3.17e-07	1	0.00168	2.82	4.43e-05	0.03	0.52	1.27	5.12e-06	1	0.000137	3.64	4.97e-05	0.00512	0.00168	2.86	4.46e-05	0.06	0007005 // mitochondrion organization (GO_REF:nd [ND])	N/A	0005524 // ATP binding (GO_REF:nd [ND]) /// 0008270 // zinc ion binding (GO_REF:nd [ND]) /// 0016787 // hydrolase activity (GO_REF:nd [ND])	P-loop containing nucleoside triphosphate hydrolase superfamily protein	18.87	257	257	10.22	30.23	187	187	16.83	29.18	456	456	16.38	26.09	16.9	80	80	11.35
Trav_Trans_W41B350_0003224	78.55	28.21	37.19	3.88	0.0021	4.16	3.84e-05	0.09	0.000458	5.09	4.98e-05	0.03	0.67	1.25	3.04e-06	1	0.65	1.22	1.14e-05	1	0.00821	-3.33	-3.54e-05	0.1	0.00205	-4.07	-4.68e-05	0.07	0006855 // drug transmembrane transport (GO_REF:nd [ND])	0016021 // integral component of membrane (GO_REF:nd [ND])	0015238 // drug transmembrane transporter activity (GO_REF:nd [ND]) /// 0015297 // antiporter activity (GO_REF:nd [ND])	protein DETOXIFICATION 21	9.36	31	31	5.07	8.64	13	13	4.81	20.79	79	79	11.67	12.93	44.32	51	51	29.75
Trav_Trans_W41B350_0003227	423.68	341.27	379	5.51	0.14	1.59	4.69e-05	1	0.00306	2.56	0.000125	0.11	2.9e-07	5.29	0.000342	3.12e-05	0.13	1.62	7.79e-05	1	0.000141	3.33	0.000296	0.00523	0.02	2.06	0.000218	0.31	0006099 // tricarboxylic acid cycle (GO_REF:nd [ND]) /// 0005975 // carbohydrate metabolic process (GO_REF:nd [ND])	0005759 // mitochondrial matrix (GO_REF:nd [ND])	0004108 // citrate (Si)-synthase activity (GO_REF:nd [ND])	citrate synthase, glyoxysomal-like	88.23	1025	1025	47.79	81.69	431	431	45.48	82.29	1097	1097	46.19	84.07	99.32	401	401	66.68
Trav_Trans_W41B350_0003262	92.58	65.74	78.81	7.51	0.15	1.91	1.02e-05	1	0.0048	3.47	2.77e-05	0.15	6.75e-06	7.38	7.16e-05	0.00036	0.16	1.82	1.75e-05	1	0.00155	3.87	6.14e-05	0.03	0.06	2.13	4.39e-05	0.63	0045132 // meiotic chromosome segregation (GO_REF:nd [ND]) /// 0060623 // regulation of chromosome condensation (GO_REF:nd [ND]) /// 0006655 // phosphatidylglycerol biosynthetic process (GO_REF:nd [ND]) /// 0009793 // embryo development ending in seed dormancy (GO_REF:nd [ND]) /// 0006654 // phosphatidic acid biosynthetic process (GO_REF:nd [ND]) /// 0071922 // regulation of cohesin loading (GO_R…	0016021 // integral component of membrane (GO_REF:nd [ND]) /// 0009941 // chloroplast envelope (GO_REF:nd [ND])	0003841 // 1-acylglycerol-3-phosphate O-acyltransferase activity (GO_REF:nd [ND])	1-acyl-sn-glycerol-3-phosphate acyltransferase 1, chloroplastic	5.79	39	39	3.13	11.76	36	36	6.55	18.75	145	145	10.52	12.1	21.77	51	51	14.62
Trav_Trans_W41B350_0003285	55	32.67	36.31	5	1	1	2.16e-08	1	0.01	3	1.72e-05	0.33	0.000405	4.78	3.25e-05	0.00944	0.01	2.99	1.71e-05	1	0.000405	4.76	3.25e-05	0.01	0.26	1.59	1.53e-05	1	0022900 // electron transport chain (GO_REF:nd [ND])	N/A	0009055 // electron carrier activity (GO_REF:nd [ND]) /// 0071949 // FAD binding (GO_REF:nd [ND]) /// 0005506 // iron ion binding (GO_REF:nd [ND]) /// 0051537 // 2 iron, 2 sulfur cluster binding (GO_REF:nd [ND])	indole-3-acetaldehyde oxidase	7.84	108	108	4.25	10.87	68	68	6.05	8.54	135	135	4.8	9.09	5.02	24	24	3.37
Trav_Trans_W41B350_0003346	145.52	101.7	109.96	8.63	2.11e-05	-6.07	-7.58e-05	0.00331	0.09	-1.93	-4.38e-05	0.95	0.56	1.25	2.26e-05	1	0.00698	3.15	3.21e-05	0.77	2.03e-06	7.59	9.85e-05	0.00022	0.03	2.41	6.64e-05	0.37	0006457 // protein folding (GO_REF:nd [ND])	0009506 // plasmodesma (GO_REF:nd [ND])	N/A	BAG family molecular chaperone regulator 7	62.9	651	651	34.07	157.01	738	738	87.42	78.31	930	930	43.95	99.41	17.52	63	63	11.76
Trav_Trans_W41B350_0003354	500.05	162.57	267.13	7.46	1.75e-05	6.14	0.000208	0.00286	8.64e-07	8.25	0.000294	0.000225	0.00219	3.53	0.000102	0.03	0.45	1.34	8.54e-05	1	0.16	-1.74	-0.000106	0.75	0.03	-2.34	-0.000191	0.43	2000280 // regulation of root development (GO_REF:nd [ND]) /// 0010497 // plasmodesmata-mediated intercellular transport (GO_REF:nd [ND])	0005618 // cell wall (GO_REF:nd [ND]) /// 0005576 // extracellular region (GO_REF:nd [ND]) /// 0009506 // plasmodesma (GO_REF:nd [ND])	0045735 // nutrient reservoir activity (GO_REF:nd [ND]) /// 0030145 // manganese ion binding (GO_REF:nd [ND])	germin-like protein 1-1	58.98	462	462	31.95	24.17	86	86	13.46	40.94	368	368	22.98	41.36	153.53	418	418	103.07
Trav_Trans_W41B350_0003374	100.96	81.8	93.18	6.45	0.37	-1.46	-8.08e-06	1	0.2	1.67	1.72e-05	1	0.000443	3.96	7.53e-05	0.01	0.03	2.45	2.53e-05	1	1.39e-05	5.79	8.34e-05	0.000914	0.02	2.36	5.81e-05	0.36	N/A	0016021 // integral component of membrane (GO_REF:nd [ND])	N/A	hypothetical protein Zm00014a_017575	18.79	136	136	10.18	45.02	148	148	25.07	19.14	159	159	10.74	27.65	15.5	39	39	10.41
Trav_Trans_W41B350_0003409	145.78	80.57	116.33	6.42	0.06	-1.88	-1.87e-05	0.7	1	-1.02	-6.41e-07	1	0.000394	3.12	8.48e-05	0.00924	0.07	1.85	1.81e-05	1	1.99e-07	5.86	0.000104	3.98e-05	0.000359	3.17	8.55e-05	0.02	0000462 // maturation of SSU-rRNA from tricistronic rRNA transcript (SSU-rRNA, 5.8S rRNA, LSU-rRNA) (GO_REF:nd [ND]) /// 0006468 // protein phosphorylation (GO_REF:nd [ND])	0016021 // integral component of membrane (GO_REF:nd [ND]) /// 0030686 // 90S preribosome (GO_REF:nd [ND])	0005524 // ATP binding (GO_REF:nd [ND]) /// 0034511 // U3 snoRNA binding (GO_REF:nd [ND]) /// 0003924 // GTPase activity (GO_REF:nd [ND]) /// 0005525 // GTP binding (GO_REF:nd [ND]) /// 0004672 // protein kinase activity (GO_REF:nd [ND])	P-loop containing nucleoside triphosphate hydrolase superfamily protein	27.04	611	611	14.65	60.22	618	618	33.52	43.38	1125	1125	24.35	43.55	18.34	144	144	12.31
Trav_Trans_W41B350_0003426	135.91	87.21	90.37	223.19	0.05	-8.6	-4.21e-06	0.65	0.01	10.02	4.29e-05	0.27	0.00207	17.45	7.83e-05	0.03	5.83e-05	86.12	4.71e-05	0.04	9.07e-06	150.02	8.25e-05	0.000658	0.49	1.74	3.54e-05	1	0048653 // anther development (GO_REF:nd [ND]) /// 0002237 // response to molecule of bacterial origin (GO_REF:nd [ND]) /// 0006355 // regulation of transcription, DNA-templated (GO_REF:nd [ND]) /// 0071588 // hydrogen peroxide mediated signaling pathway (GO_REF:nd [ND])	N/A	0003700 // transcription factor activity, sequence-specific DNA binding (GO_REF:nd [ND]) /// 0043565 // sequence-specific DNA binding (GO_REF:nd [ND]) /// 0042803 // protein homodimerization activity (GO_REF:nd [ND])	bZIP transcription factor family protein	8.74	148	148	4.74	1.82	14	14	1.01	3.35	65	65	1.88	4.64	0.68	4	4	0.46
Trav_Trans_W41B350_0003475	98.98	75.35	81.06	2.87	0.55	1.23	9.35e-06	1	0.16	1.61	2.52e-05	1	0.00268	2.76	7.24e-05	0.04	0.44	1.31	1.58e-05	1	0.02	2.25	6.31e-05	0.17	0.11	1.71	4.72e-05	0.82	0009611 // response to wounding (GO_REF:nd [ND]) /// 0009961 // response to 1-aminocyclopropane-1-carboxylic acid (GO_REF:nd [ND]) /// 0045893 // positive regulation of transcription, DNA-templated (GO_REF:nd [ND])	N/A	0003700 // transcription factor activity, sequence-specific DNA binding (GO_REF:nd [ND]) /// 0043565 // sequence-specific DNA binding (GO_REF:nd [ND])	chitin-inducible gibberellin-responsive protein 2	44.8	1475	1475	24.27	41.79	625	625	23.27	43.7	1651	1651	24.52	43.43	43.78	501	501	29.39
Trav_Trans_W41B350_0003550	119.16	64.41	96.76	5.06	0.00113	3.32	5.22e-05	0.06	4.98e-05	4.5	7.9e-05	0.00493	1.75e-05	4.9	8.8e-05	0.000766	0.39	1.36	2.68e-05	1	0.27	1.48	3.57e-05	1	0.81	1.09	8.96e-06	1	0015031 // protein transport (GO_REF:nd [ND])	0032588 // trans-Golgi network membrane (GO_REF:nd [ND]) /// 0030658 // transport vesicle membrane (GO_REF:nd [ND]) /// 0016021 // integral component of membrane (GO_REF:nd [ND]) /// 0055038 // recycling endosome membrane (GO_REF:nd [ND]) /// 0005886 // plasma membrane (GO_REF:nd [ND])	N/A	secretory carrier-associated membrane protein 4	22.98	141	141	12.45	22.97	64	64	12.79	25.57	180	180	14.35	23.84	72.23	154	154	48.49
Trav_Trans_W41B350_0003610	118.55	87.95	101.39	3.85	1	-1	-3.32e-08	1	0.43	1.29	1.03e-05	1	5.67e-05	3.46	8.89e-05	0.00197	0.43	1.29	1.04e-05	1	5.67e-05	3.46	8.9e-05	0.00263	0.00119	2.69	7.86e-05	0.05	N/A	0016021 // integral component of membrane (GO_REF:nd [ND])	N/A	Uncharacterized conserved protein (UCP012943)	37.19	415	415	20.14	34.33	174	174	19.11	43.1	552	552	24.19	38.21	36.09	140	140	24.23
Trav_Trans_W41B350_0003613	182.78	60.3	101.79	6.06	0.12	1.85	1.61e-05	0.94	0.00116	3.6	4.94e-05	0.05	8.03e-06	5.89	9.28e-05	0.000412	0.08	1.95	3.33e-05	1	0.00228	3.19	7.68e-05	0.04	0.19	1.64	4.35e-05	1	0006412 // translation (GO_REF:nd [ND])	0005840 // ribosome (GO_REF:nd [ND])	0003735 // structural constituent of ribosome (GO_REF:nd [ND])	ubiquitin-domain-containing protein	18.3	118	118	9.91	20.83	61	61	11.6	21.22	157	157	11.91	20.12	23.21	51	52	15.58
Trav_Trans_W41B350_0003665	166.51	99.65	133.78	4.15	0.27	1.57	2.31e-05	1	0.11	1.91	3.72e-05	1	0.000745	3.94	0.00012	0.02	0.62	1.22	1.41e-05	1	0.02	2.51	9.65e-05	0.2	0.07	2.06	8.24e-05	0.64	0006672 // ceramide metabolic process (GO_REF:nd [ND]) /// 0009860 // pollen tube growth (GO_REF:nd [ND]) /// 1902456 // regulation of stomatal opening (GO_REF:nd [ND])	0016021 // integral component of membrane (GO_REF:nd [ND]) /// 0090406 // pollen tube (GO_REF:nd [ND])	0071633 // dihydroceramidase activity (GO_REF:nd [ND])	transmembrane protein	48.76	2060	2060	26.42	31.64	607	607	17.61	46.81	2269	2269	26.27	42.4	56.33	827	827	37.82
Trav_Trans_W41B350_0003714	379.31	131.12	292.83	5.72	0.2	-1.51	-3.18e-05	1	0.48	1.25	2.39e-05	1	0.000129	3.4	0.000226	0.00377	0.05	1.89	5.57e-05	1	6.62e-07	5.13	0.000258	9.73e-05	0.00165	2.71	0.000203	0.06	0000244 // spliceosomal tri-snRNP complex assembly (GO_REF:nd [ND])	0005682 // U5 snRNP (GO_REF:nd [ND]) /// 0071013 // catalytic step 2 spliceosome (GO_REF:nd [ND])	0000386 // second spliceosomal transesterification activity (GO_REF:nd [ND]) /// 0030620 // U2 snRNA binding (GO_REF:nd [ND]) /// 0097157 // pre-mRNA intronic binding (GO_REF:nd [ND]) /// 0030619 // U1 snRNA binding (GO_REF:nd [ND]) /// 0030623 // U5 snRNA binding (GO_REF:nd [ND]) /// 0017070 // U6 snRNA binding (GO_REF:nd [ND])	pre-mRNA-processing-splicing factor 8A	74.72	2887	2887	40.47	121.6	2134	2134	67.7	109.34	4848	4848	61.37	101.89	58.9	791	791	39.54
Trav_Trans_W41B350_0003858	126.65	55.68	90.4	2.74	0.51	1.24	1.16e-05	1	0.12	1.66	3.2e-05	1	0.00232	2.64	8e-05	0.04	0.37	1.34	2.05e-05	1	0.02	2.14	6.85e-05	0.17	0.14	1.59	4.8e-05	0.92	0051603 // proteolysis involved in cellular protein catabolic process (GO_REF:nd [ND])	N/A	0046872 // metal ion binding (GO_REF:nd [ND]) /// 0004222 // metalloendopeptidase activity (GO_REF:nd [ND])	insulin-degrading enzyme-like 1, peroxisomal	46.06	562	562	24.95	51.61	286	286	28.73	57.92	811	811	32.51	51.86	66.97	284	284	44.96
Trav_Trans_W41B350_0003887	155.21	102.22	126.93	7.51	0.32	-1.58	-1.16e-05	1	0.24	1.69	2.19e-05	1	0.00132	4.21	0.000102	0.02	0.03	2.67	3.35e-05	1	4.13e-05	6.63	0.000113	0.00207	0.04	2.49	7.97e-05	0.45	0044255 // cellular lipid metabolic process (GO_REF:nd [ND])	0016021 // integral component of membrane (GO_REF:nd [ND])	0016298 // lipase activity (GO_REF:nd [ND])	alpha/beta-Hydrolases superfamily protein	34.51	461	461	18.7	34.12	207	207	19	31.51	483	483	17.69	33.38	19.17	89	89	12.87
Trav_Trans_W41B350_0003994	275.18	76.9	193.2	3.15	0.000148	3.53	0.000214	0.01	0.00102	2.96	0.000166	0.05	0.00965	2.34	0.000113	0.11	0.59	-1.19	-4.79e-05	1	0.2	-1.51	-0.000101	0.85	0.46	-1.27	-5.27e-05	1	0009635 // response to herbicide (GO_REF:nd [ND]) /// 2000280 // regulation of root development (GO_REF:nd [ND]) /// 0055114 // oxidation-reduction process (GO_REF:nd [ND]) /// 0006979 // response to oxidative stress (GO_REF:nd [ND]) /// 0048831 // regulation of shoot system development (GO_REF:nd [ND]) /// 0098869 // cellular oxidant detoxification (GO_REF:nd [ND])	N/A	0004602 // glutathione peroxidase activity (GO_REF:nd [ND])	glutathione peroxidase	79.27	1294	1294	42.94	100.21	740	743	55.79	90.7	1698	1699	50.9	90.06	242.7	1377	1377	162.94
Trav_Trans_W41B350_0003996	34.47	29.18	32.3	6.75	0.75	-1.24	-1.43e-06	1	0.22	1.78	5.74e-06	1	0.000244	4.71	2.73e-05	0.00632	0.11	2.21	7.17e-06	1	5.26e-05	5.85	2.87e-05	0.00249	0.01	2.64	2.15e-05	0.26	0045944 // positive regulation of transcription from RNA polymerase II promoter (GO_REF:nd [ND]) /// 0000122 // negative regulation of transcription from RNA polymerase II promoter (GO_REF:nd [ND]) /// 0051726 // regulation of cell cycle (GO_REF:nd [ND])	0090575 // RNA polymerase II transcription factor complex (GO_REF:nd [ND])	0046983 // protein dimerization activity (GO_REF:nd [ND]) /// 0043565 // sequence-specific DNA binding (GO_REF:nd [ND]) /// 0001228 // transcriptional activator activity, RNA polymerase II transcription regulatory region sequence-specific binding (GO_REF:nd [ND]) /// 0001227 // transcriptional repressor activity, RNA polymerase II transcription regulatory region sequence-specific binding (GO_REF:…	Transcription factor E2FC	8.04	65	65	4.36	8.17	30	30	4.55	6.79	63	63	3.81	7.67	7.48	21	21	5.02
Trav_Trans_W41B350_0003997	28.14	17.38	22.69	4.58	0.85	-1.15	-1.1e-06	1	0.85	-1.13	-9.55e-07	1	0.00343	3.18	1.81e-05	0.05	1	1.02	1.44e-07	1	0.00188	3.66	1.92e-05	0.04	0.00188	3.59	1.91e-05	0.07	0006413 // translational initiation (GO_REF:nd [ND])	N/A	0003924 // GTPase activity (GO_REF:nd [ND]) /// 0005525 // GTP binding (GO_REF:nd [ND]) /// 0003743 // translation initiation factor activity (GO_REF:nd [ND])	eukaryotic translation initiation factor 5B-like	7.64	199	199	4.14	7.61	90	90	4.24	11.01	329	329	6.18	8.76	7.18	65	65	4.82
Trav_Trans_W41B350_0004045	75.71	25.07	34.64	8.36	0.000944	7.97	3.19e-05	0.05	0.000163	10.95	4.54e-05	0.01	1	1.05	2.1e-07	1	0.57	1.37	1.36e-05	1	0.0013	-7.62	-3.16e-05	0.03	0.000229	-10.47	-4.52e-05	0.02	0006508 // proteolysis (GO_REF:nd [ND]) /// 0030163 // protein catabolic process (GO_REF:nd [ND])	N/A	0004190 // aspartic-type endopeptidase activity (GO_REF:nd [ND])	aspartyl protease family protein 2	4.8	87	87	2.6	3.89	32	32	2.16	5.43	113	113	3.05	4.71	20.96	132	132	14.07
Trav_Trans_W41B350_0004131	1332.37	1077.59	1161.94	7.33	0.61	1.22	3.91e-05	1	0.00175	3.45	0.00043	0.07	2.08e-06	7	0.00105	0.000141	0.00814	2.82	0.000391	0.84	1.65e-05	5.72	0.00101	0.00103	0.07	2.03	0.000622	0.65	0009646 // response to absence of light (GO_REF:nd [ND]) /// 0009737 // response to abscisic acid (GO_REF:nd [ND]) /// 0055114 // oxidation-reduction process (GO_REF:nd [ND]) /// 1900034 // regulation of cellular response to heat (GO_REF:nd [ND]) /// 0009751 // response to salicylic acid (GO_REF:nd [ND]) /// 0042744 // hydrogen peroxide catabolic process (GO_REF:nd [ND]) /// 1902074 // response t…	0005777 // peroxisome (GO_REF:nd [ND]) /// 0005886 // plasma membrane (GO_REF:nd [ND])	0004096 // catalase activity (GO_REF:nd [ND]) /// 0046872 // metal ion binding (GO_REF:nd [ND]) /// 0020037 // heme binding (GO_REF:nd [ND])	catalase	203.63	3136	3136	110.3	153.84	1076	1076	85.65	193.41	3418	3418	108.55	183.63	189.45	1014	1014	127.19
Trav_Trans_W41B350_0004183	202.82	155.74	182.29	4.07	0.04	1.93	5.18e-05	0.56	0.00311	2.56	8.71e-05	0.11	1.93e-05	3.93	0.000164	0.000824	0.37	1.33	3.53e-05	1	0.02	2.04	0.000112	0.21	0.16	1.54	7.67e-05	1	0055114 // oxidation-reduction process (GO_REF:nd [ND])	0016021 // integral component of membrane (GO_REF:nd [ND])	0016705 // oxidoreductase activity, acting on paired donors, with incorporation or reduction of molecular oxygen (GO_REF:nd [ND]) /// 0004497 // monooxygenase activity (GO_REF:nd [ND]) /// 0005506 // iron ion binding (GO_REF:nd [ND]) /// 0020037 // heme binding (GO_REF:nd [ND])	isoflavone 2'-hydroxylase	54.9	1292	1292	29.74	52.12	557	557	29.02	70.92	1915	1915	39.8	59.31	86.81	710	710	58.28
Trav_Trans_W41B350_0004372	160.23	59.74	105.35	5.24	8.42e-06	6.02	0.000114	0.00163	3.97e-05	5.2	9.51e-05	0.00415	0.00787	2.86	4.21e-05	0.09	0.7	-1.16	-1.85e-05	1	0.05	-2.1	-7.15e-05	0.37	0.12	-1.82	-5.3e-05	0.86	N/A	0016020 // membrane (GO_REF:nd [ND])	0016787 // hydrolase activity (GO_REF:nd [ND])	alpha/beta-Hydrolases superfamily protein	10.89	178	178	5.9	36.38	269	270	20.26	27.31	512	512	15.33	24.86	168.34	956	956	113.02
Trav_Trans_W41B350_0004439	184.98	136.05	139.55	9.27	0.12	2.44	2.23e-05	0.95	0.00367	5.45	6.91e-05	0.12	0.000204	9.16	0.000127	0.00545	0.15	2.24	4.68e-05	1	0.02	3.76	0.000105	0.19	0.34	1.68	5.78e-05	1	0006468 // protein phosphorylation (GO_REF:nd [ND])	0016021 // integral component of membrane (GO_REF:nd [ND]) /// 0005886 // plasma membrane (GO_REF:nd [ND])	0005524 // ATP binding (GO_REF:nd [ND]) /// 0004672 // protein kinase activity (GO_REF:nd [ND])	Protein EARLY-RESPONSIVE TO DEHYDRATION 7, chloroplastic	10.86	119	119	5.88	26.13	130	130	14.55	13.6	171	171	7.63	16.86	47.8	182	182	32.09
Trav_Trans_W41B350_0004444	93.34	73.9	82.64	2.65	0.18	1.51	2.42e-05	1	0.0084	2.26	5.95e-05	0.22	0.00218	2.56	7.37e-05	0.03	0.19	1.49	3.53e-05	1	0.08	1.69	4.95e-05	0.5	0.68	1.13	1.43e-05	1	0055114 // oxidation-reduction process (GO_REF:nd [ND])	0005777 // peroxisome (GO_REF:nd [ND]) /// 0016021 // integral component of membrane (GO_REF:nd [ND])	0050660 // flavin adenine dinucleotide binding (GO_REF:nd [ND]) /// 0003995 // acyl-CoA dehydrogenase activity (GO_REF:nd [ND])	acyl-coenzyme A oxidase 4, peroxisomal	46.24	626	626	25.05	47.49	292	292	26.44	56.26	874	874	31.58	50	63.55	299	299	42.67
Trav_Trans_W41B350_0004455	123.79	85.93	99.31	4.41	0.01	2.92	5.48e-05	0.32	0.02	2.86	5.31e-05	0.35	0.00142	4.1	8.84e-05	0.02	0.96	-1.02	-1.7e-06	1	0.43	1.4	3.36e-05	1	0.4	1.43	3.53e-05	1	0006886 // intracellular protein transport (GO_REF:nd [ND]) /// 0032482 // Rab protein signal transduction (GO_REF:nd [ND])	0090404 // pollen tube tip (GO_REF:nd [ND]) /// 0016021 // integral component of membrane (GO_REF:nd [ND])	0003924 // GTPase activity (GO_REF:nd [ND]) /// 0005525 // GTP binding (GO_REF:nd [ND])	septum-promoting GTP-binding protein 1	44.65	424	424	24.18	30.6	132	132	17.04	12.02	131	131	6.75	29.09	91.5	302	302	61.43
Trav_Trans_W41B350_0004510	43.77	9.64	17.55	13.74	0.00389	9.98	1.29e-05	0.14	0.000675	14.67	1.96e-05	0.04	0.1	3.97	4.25e-06	0.54	0.56	1.47	6.72e-06	1	0.19	-2.51	-8.6e-06	0.83	0.05	-3.7	-1.53e-05	0.55	N/A	0043231 // intracellular membrane-bounded organelle (GO_REF:nd [ND])	0016758 // transferase activity, transferring hexosyl groups (GO_REF:nd [ND]) /// 0008194 // UDP-glycosyltransferase activity (GO_REF:nd [ND])	7-deoxyloganetin glucosyltransferase-like	1.58	13	13	0.86	0	0	0	0	2.55	24	24	1.43	1.38	10.17	29	29	6.83
Trav_Trans_W41B350_0004559	537.48	365.24	454.33	20.73	5.32e-07	10.47	0.000202	0.000197	4.11e-08	13.54	0.000267	2.35e-05	5.87e-10	20.32	0.000411	2.55e-07	0.54	1.29	6.55e-05	1	0.12	1.94	0.00021	0.62	0.33	1.5	0.000144	1	0016311 // dephosphorylation (GO_REF:nd [ND]) /// 0070413 // trehalose metabolism in response to stress (GO_REF:nd [ND]) /// 0005992 // trehalose biosynthetic process (GO_REF:nd [ND])	0005829 // cytosol (GO_REF:nd [ND])	0003825 // alpha,alpha-trehalose-phosphate synthase (UDP-forming) activity (GO_REF:nd [ND]) /// 0004805 // trehalose-phosphatase activity (GO_REF:nd [ND])	probable alpha,alpha-trehalose-phosphate synthase [UDP-forming] 11	14.47	204	204	7.84	26.54	170	170	14.78	28.06	454	454	15.75	23.02	166.09	814	814	111.51
Trav_Trans_W41B350_0004755	181.16	103.24	146.94	4.43	0.52	-1.26	-1.13e-05	1	0.41	1.33	1.86e-05	1	0.000935	3.08	0.000116	0.02	0.14	1.67	2.99e-05	1	9.54e-05	3.87	0.000128	0.00389	0.01	2.31	9.76e-05	0.24	0033683 // nucleotide-excision repair, DNA incision (GO_REF:nd [ND]) /// 0000019 // regulation of mitotic recombination (GO_REF:nd [ND]) /// 0045944 // positive regulation of transcription from RNA polymerase II promoter (GO_REF:nd [ND]) /// 0010525 // regulation of transposition, RNA-mediated (GO_REF:nd [ND]) /// 0001111 // promoter clearance from RNA polymerase II promoter (GO_REF:nd [ND]) /// …	0097550 // transcriptional preinitiation complex (GO_REF:nd [ND]) /// 0005675 // holo TFIIH complex (GO_REF:nd [ND]) /// 0000439 // core TFIIH complex (GO_REF:nd [ND]) /// 0000112 // nucleotide-excision repair factor 3 complex (GO_REF:nd [ND])	0005524 // ATP binding (GO_REF:nd [ND]) /// 0015616 // DNA translocase activity (GO_REF:nd [ND]) /// 0008353 // RNA polymerase II carboxy-terminal domain kinase activity (GO_REF:nd [ND]) /// 0003677 // DNA binding (GO_REF:nd [ND]) /// 0043138 // 3'-5' DNA helicase activity (GO_REF:nd [ND]) /// 0008134 // transcription factor binding (GO_REF:nd [ND])	DNA repair helicase XPB1	47.46	755	755	25.71	70.17	507	507	39.07	62.12	1134	1134	34.86	59.92	44.13	244	244	29.63
Trav_Trans_W41B350_0004756	337.47	299.27	280.73	23.67	0.69	-1.28	-3.58e-06	1	0.000454	8.28	0.000119	0.03	7.82e-06	16.28	0.00025	0.000403	0.000118	10.6	0.000123	0.06	1.77e-06	20.84	0.000253	0.000201	0.22	1.97	0.000131	1	N/A	0009507 // chloroplast (GO_REF:nd [ND])	0003824 // catalytic activity (GO_REF:nd [ND])	spermatogenesis-associated protein 20 isoform X1	16.64	250	250	9.02	15.24	104	104	8.49	19.73	340	340	11.07	17.2	11.49	60	60	7.72
Trav_Trans_W41B350_0004837	62.46	36.72	47.64	4.15	0.91	-1.09	-1.31e-06	1	0.4	1.36	6.05e-06	1	0.000247	3.44	4.06e-05	0.00638	0.31	1.48	7.35e-06	1	0.00013	3.73	4.19e-05	0.00492	0.00537	2.52	3.45e-05	0.14	0009231 // riboflavin biosynthetic process (GO_REF:nd [ND])	0009507 // chloroplast (GO_REF:nd [ND])	0046872 // metal ion binding (GO_REF:nd [ND]) /// 0005525 // GTP binding (GO_REF:nd [ND]) /// 0003935 // GTP cyclohydrolase II activity (GO_REF:nd [ND]) /// 0008686 // 3,4-dihydroxy-2-butanone-4-phosphate synthase activity (GO_REF:nd [ND])	probable bifunctional riboflavin biosynthesis protein RIBA 1, chloroplastic	13.65	220	220	7.39	21.17	155	155	11.79	18.54	343	343	10.41	17.79	10.89	61	61	7.31
Trav_Trans_W41B350_0004911	106.7	39.12	70.44	3.26	0.19	1.65	1.88e-05	1	0.19	1.67	1.94e-05	1	0.00246	3.21	6.37e-05	0.04	0.99	1.01	6.31e-07	1	0.08	1.94	4.49e-05	0.49	0.09	1.92	4.43e-05	0.74	0009408 // response to heat (GO_REF:nd [ND]) /// 0010115 // regulation of abscisic acid biosynthetic process (GO_REF:nd [ND])	N/A	N/A	predicted protein	23.3	475	475	12.62	47.63	441	441	26.52	22.49	526	526	12.62	31.14	30.63	217	217	20.56
Trav_Trans_W41B350_0004974	63.55	35.46	52.25	3.91	0.4	-1.34	-6.24e-06	1	0.7	1.16	3.88e-06	1	0.00279	2.62	3.95e-05	0.04	0.2	1.56	1.01e-05	1	0.000131	3.52	4.57e-05	0.00496	0.01	2.26	3.56e-05	0.22	0000390 // spliceosomal complex disassembly (GO_REF:nd [ND])	0071013 // catalytic step 2 spliceosome (GO_REF:nd [ND])	0003723 // RNA binding (GO_REF:nd [ND]) /// 0005524 // ATP binding (GO_REF:nd [ND]) /// 0034459 // ATP-dependent 3'-5' RNA helicase activity (GO_REF:nd [ND])	probable pre-mRNA-splicing factor ATP-dependent RNA helicase DEAH5	23.64	514	514	12.8	26.53	262	262	14.77	27.45	685	685	15.41	25.87	17.6	133	133	11.81
Trav_Trans_W41B350_0005032	244.52	216.04	225.97	33.7	0.25	-2.45	-1.05e-05	1	0.07	3.77	4.93e-05	0.8	0.00106	11.92	0.000194	0.02	0.004	9.22	5.98e-05	0.57	3.51e-05	29.17	0.000205	0.00184	0.1	3.17	0.000145	0.79	0006614 // SRP-dependent cotranslational protein targeting to membrane (GO_REF:nd [ND])	N/A	0003924 // GTPase activity (GO_REF:nd [ND]) /// 0005525 // GTP binding (GO_REF:nd [ND]) /// 0008312 // 7S RNA binding (GO_REF:nd [ND])	signal recognition particle 54 kDa protein 2	2.58	29	29	1.4	40.11	205	205	22.33	17.97	232	232	10.08	20.22	9.72	38	38	6.52
Trav_Trans_W41B350_0005055	86.28	44.58	61.6	7.92	0.48	-1.45	-4.21e-06	1	0.16	1.97	1.32e-05	1	0.00112	4.68	5.01e-05	0.02	0.04	2.85	1.74e-05	1	0.000105	6.77	5.43e-05	0.00421	0.06	2.38	3.69e-05	0.6	0055085 // transmembrane transport (GO_REF:nd [ND])	0016021 // integral component of membrane (GO_REF:nd [ND])	0022857 // transmembrane transporter activity (GO_REF:nd [ND])	solute carrier family 25 member 44	13.36	99	99	7.23	16.34	55	55	9.1	13.52	115	115	7.59	14.4	9.7	25	25	6.51
Trav_Trans_W41B350_0005083	139.01	42.61	104.24	3.85	0.48	-1.28	-1.02e-05	1	0.45	1.3	1.41e-05	1	0.00305	2.69	7.99e-05	0.04	0.14	1.66	2.44e-05	1	0.000269	3.43	9.01e-05	0.00847	0.03	2.07	6.58e-05	0.38	0016567 // protein ubiquitination (GO_REF:nd [ND])	N/A	0004842 // ubiquitin-protein transferase activity (GO_REF:nd [ND]) /// 0016874 // ligase activity (GO_REF:nd [ND])	Putative hect E3 ubiquitin ligase	40.86	1252	1252	22.13	57.2	796	796	31.84	54.38	1912	1912	30.52	50.81	33.43	356	356	22.44
Trav_Trans_W41B350_0005116	225.24	63.39	152.39	6.95	3.49e-08	7.98	0.000166	2.43e-05	2.56e-06	5.77	0.000114	0.000508	0.00135	3.24	5.35e-05	0.02	0.34	-1.38	-5.29e-05	1	0.00953	-2.46	-0.000113	0.12	0.1	-1.78	-6.01e-05	0.79	0010027 // thylakoid membrane organization (GO_REF:nd [ND]) /// 0006465 // signal peptide processing (GO_REF:nd [ND])	0016021 // integral component of membrane (GO_REF:nd [ND]) /// 0009535 // chloroplast thylakoid membrane (GO_REF:nd [ND])	0004252 // serine-type endopeptidase activity (GO_REF:nd [ND]) /// 0003676 // nucleic acid binding (GO_REF:nd [ND])	putative thylakoidal processing peptidase 2, chloroplastic	18.08	190	190	9.79	27.66	132	132	15.4	31.1	375	375	17.45	25.61	155.8	569	569	104.6
Trav_Trans_W41B350_0005382	275.01	228.42	241.58	29.56	0.39	-1.79	-6.5e-06	1	0.00427	6.96	8.74e-05	0.14	0.000103	15.53	0.000213	0.00316	0.000349	12.48	9.39e-05	0.12	6.38e-06	27.86	0.00022	0.000508	0.2	2.23	0.000126	1	0051085 // chaperone mediated protein folding requiring cofactor (GO_REF:nd [ND]) /// 0042026 // protein refolding (GO_REF:nd [ND]) /// 0034605 // cellular response to heat (GO_REF:nd [ND]) /// 0034620 // cellular response to unfolded protein (GO_REF:nd [ND]) /// 0009644 // response to high light intensity (GO_REF:nd [ND]) /// 0042542 // response to hydrogen peroxide (GO_REF:nd [ND])	0005737 // cytoplasm (GO_REF:nd [ND])	0005524 // ATP binding (GO_REF:nd [ND]) /// 0031072 // heat shock protein binding (GO_REF:nd [ND]) /// 0051082 // unfolded protein binding (GO_REF:nd [ND]) /// 0042623 // ATPase activity, coupled (GO_REF:nd [ND]) /// 0051787 // misfolded protein binding (GO_REF:nd [ND]) /// 0044183 // protein binding involved in protein folding (GO_REF:nd [ND])	heat shock 70 kDa protein 8	14.04	180	180	7.6	20.95	122	122	11.66	11.82	174	174	6.64	15.6	7.63	34	34	5.12
Trav_Trans_W41B350_0005383	201.99	115.58	162.34	7.45	0.19	-1.73	-1.84e-05	1	0.27	1.57	2.49e-05	1	0.000902	3.91	0.000126	0.02	0.02	2.73	4.32e-05	1	7.25e-06	6.78	0.000145	0.00056	0.02	2.49	0.000102	0.35	0055085 // transmembrane transport (GO_REF:nd [ND])	0005774 // vacuolar membrane (GO_REF:nd [ND]) /// 0016021 // integral component of membrane (GO_REF:nd [ND])	0005524 // ATP binding (GO_REF:nd [ND]) /// 0042626 // ATPase activity, coupled to transmembrane movement of substances (GO_REF:nd [ND])	ABC transporter C family MRP4	41.64	1209	1209	22.56	59	778	778	32.85	38.36	1278	1278	21.53	46.33	22.59	228	228	15.17
Trav_Trans_W41B350_0005440	274.25	165.17	246.84	4.02	0.00449	2.26	9.65e-05	0.15	0.000244	2.89	0.000144	0.02	2.77e-06	3.91	0.000223	0.000177	0.39	1.28	4.79e-05	1	0.05	1.73	0.000126	0.37	0.28	1.35	7.81e-05	1	0016226 // iron-sulfur cluster assembly (GO_REF:nd [ND])	N/A	N/A	UPF0051 protein ABCI8, chloroplastic	68.84	858	858	37.29	79.85	452	452	44.45	96.63	1382	1382	54.23	81.77	166.44	721	721	111.74
Trav_Trans_W41B350_0005494	149.32	96.69	124.23	11.46	0.05	-2.43	-1.7e-05	0.62	0.67	1.21	5.96e-06	1	0.000599	4.3	9.5e-05	0.01	0.02	2.94	2.29e-05	1	2.56e-07	10.45	0.000112	4.77e-05	0.0025	3.56	8.9e-05	0.08	N/A	N/A	0003723 // RNA binding (GO_REF:nd [ND])	Pumilio homolog 3	21.93	438	438	11.88	42.45	385	385	23.63	29.11	667	667	16.34	31.16	10.09	70	70	6.77
Trav_Trans_W41B350_0005553	199.77	122.54	153.83	5.17	0.4	-1.39	-1.37e-05	1	0.02	2.42	6.95e-05	0.4	0.000947	3.54	0.000125	0.02	0.00177	3.36	8.32e-05	0.35	4.61e-05	4.93	0.000138	0.00224	0.3	1.47	5.51e-05	1	0009960 // endosperm development (GO_REF:nd [ND]) /// 0019252 // starch biosynthetic process (GO_REF:nd [ND]) /// 0010021 // amylopectin biosynthetic process (GO_REF:nd [ND])	0009570 // chloroplast stroma (GO_REF:nd [ND])	0004373 // glycogen (starch) synthase activity (GO_REF:nd [ND]) /// 0033201 // alpha-1,4-glucan synthase activity (GO_REF:nd [ND]) /// 0009011 // starch synthase activity (GO_REF:nd [ND])	soluble starch synthase I	25	409	409	13.54	95.82	712	712	53.35	42.08	790	790	23.62	54.3	32.36	184	184	21.73
Trav_Trans_W41B350_0005600	33.7	27.8	31.55	81.92	0.04	7.48	3.17e-06	0.6	0.00164	18.53	8.59e-06	0.07	2.97e-06	59.73	2.88e-05	0.000187	0.24	2.48	5.42e-06	1	0.00248	7.99	2.56e-05	0.04	0.06	3.22	2.02e-05	0.63	N/A	0016021 // integral component of membrane (GO_REF:nd [ND])	N/A	uncharacterized protein LOC8068780	0.56	12	12	0.3	0.41	4	4	0.23	0.2	5	5	0.11	0.39	1.74	13	13	1.17
Trav_Trans_W41B350_0005610	395.93	342.83	371.77	9.96	0.42	-1.43	-1.85e-05	1	0.07	2.26	7.7e-05	0.82	8.44e-05	6.13	0.000314	0.00269	0.00994	3.23	9.55e-05	0.93	4.44e-06	8.77	0.000333	0.000388	0.02	2.72	0.000237	0.35	N/A	N/A	0043531 // ADP binding (GO_REF:nd [ND])	putative disease resistance RPP13-like protein 3	68.23	1929	1929	36.96	60.2	773	773	33.52	64.92	2106	2106	36.44	64.45	44.07	433	433	29.59
Trav_Trans_W41B350_0005623	78.19	63.32	68.2	6.83	0.29	-1.59	-7.26e-06	1	0.77	1.14	2.79e-06	1	0.000614	3.73	5.34e-05	0.01	0.17	1.82	1e-05	1	1.05e-05	5.93	6.06e-05	0.000738	0.00202	3.26	5.06e-05	0.07	N/A	0016021 // integral component of membrane (GO_REF:nd [ND])	0016874 // ligase activity (GO_REF:nd [ND])	probable acyl-activating enzyme 16, chloroplastic	15.64	237	237	8.47	24.85	171	171	13.84	22.44	390	390	12.59	20.98	12.54	66	66	8.42
Trav_Trans_W41B350_0005675	72.58	49.08	54.52	4.43	0.01	2.56	2.32e-05	0.3	0.00224	3.18	3.23e-05	0.09	0.000106	4.3	4.9e-05	0.00322	0.55	1.24	9.13e-06	1	0.14	1.68	2.58e-05	0.69	0.39	1.35	1.67e-05	1	0006552 // leucine catabolic process (GO_REF:nd [ND]) /// 0006629 // lipid metabolic process (GO_REF:nd [ND]) /// 0046951 // ketone body biosynthetic process (GO_REF:nd [ND])	N/A	0004419 // hydroxymethylglutaryl-CoA lyase activity (GO_REF:nd [ND])	Hydroxymethylglutaryl-CoA lyase, mitochondrial	11.55	44	44	6.26	15.03	26	26	8.37	21.05	92	92	11.81	15.88	23.42	31	31	15.72
Trav_Trans_W41B350_0005694	145.06	56.1	75.3	4.53	0.000629	-3.86	-6.09e-05	0.04	0.11	-1.84	-3.74e-05	1	0.86	1.07	6e-06	1	0.06	2.1	2.35e-05	1	0.000316	4.15	6.69e-05	0.0096	0.08	1.97	4.34e-05	0.69	N/A	0031428 // box C/D snoRNP complex (GO_REF:nd [ND]) /// 0032040 // small-subunit processome (GO_REF:nd [ND])	0030515 // snoRNA binding (GO_REF:nd [ND])	putative nucleolar protein 5-1	39.96	334	334	21.65	154.91	588	588	86.25	79.25	760	760	44.48	91.38	25.48	74	74	17.1
Trav_Trans_W41B350_0005750	24.77	13.46	17.55	5.14	0.21	1.96	3.98e-06	1	0.00318	4.19	1.33e-05	0.11	0.000898	4.8	1.58e-05	0.02	0.09	2.14	9.32e-06	1	0.04	2.45	1.18e-05	0.32	0.76	1.14	2.53e-06	1	0006412 // translation (GO_REF:nd [ND])	0016021 // integral component of membrane (GO_REF:nd [ND]) /// 0005840 // ribosome (GO_REF:nd [ND])	0003735 // structural constituent of ribosome (GO_REF:nd [ND])	Ribosomal protein L34e superfamily protein	6.3	151	151	3.41	3.21	35	35	1.79	3.2	88	88	1.79	4.24	8.28	69	69	5.56
Trav_Trans_W41B350_0005802	84.36	42.07	55.04	3.61	0.86	-1.08	-1.63e-06	1	0.75	1.14	3.16e-06	1	0.00104	2.98	4.57e-05	0.02	0.59	1.22	4.79e-06	1	0.000495	3.21	4.74e-05	0.01	0.00367	2.62	4.26e-05	0.1	0051301 // cell division (GO_REF:nd [ND])	N/A	N/A	Cell division cycle protein 27 homolog B	18.72	57	57	10.14	28.93	40	40	16.11	26.62	93	93	14.94	24.76	14.18	15	15	9.52
Trav_Trans_W41B350_0005808	90.74	62.16	78.93	9.58	0.03	2.93	1.68e-05	0.52	0.00667	3.82	2.44e-05	0.19	8.38e-06	9.25	7.16e-05	0.000427	0.6	1.3	7.66e-06	1	0.01	3.15	5.48e-05	0.15	0.05	2.42	4.71e-05	0.55	0016310 // phosphorylation (GO_REF:nd [ND])	N/A	0016301 // kinase activity (GO_REF:nd [ND])	SNF1-related protein kinase regulatory subunit beta-1	6.85	35	35	3.71	8.62	19	20	4.8	12.11	71	71	6.8	9.2	32.11	57	57	21.56
Trav_Trans_W41B350_0005809	87.25	66.57	73.89	9.5	0.06	2.42	1.15e-05	0.71	0.05	2.56	1.27e-05	0.72	2.41e-06	9.28	6.73e-05	0.000158	0.94	1.06	1.11e-06	1	0.00249	3.83	5.58e-05	0.04	0.00311	3.63	5.47e-05	0.09	0016310 // phosphorylation (GO_REF:nd [ND])	N/A	0016301 // kinase activity (GO_REF:nd [ND])	SNF1-related protein kinase regulatory subunit beta-1	5.13	63	63	2.78	9.51	53	53	5.29	11.43	161	161	6.42	8.69	27.43	117	117	18.41
Trav_Trans_W41B350_0005816	60.69	31.68	42.03	2.78	0.57	1.22	4.82e-06	1	0.04	2.04	2.27e-05	0.56	0.00247	2.74	3.82e-05	0.04	0.13	1.67	1.79e-05	1	0.01	2.25	3.33e-05	0.16	0.36	1.35	1.55e-05	1	0055085 // transmembrane transport (GO_REF:nd [ND])	0016021 // integral component of membrane (GO_REF:nd [ND])	0022857 // transmembrane transporter activity (GO_REF:nd [ND])	mitochondrial carrier protein MTM1	17.41	298	298	9.43	30.35	236	236	16.9	22.91	450	450	12.86	23.55	24.37	145	145	16.36
Trav_Trans_W41B350_0005900	257.22	131.32	139.36	43.49	0.64	-1.51	-1.92e-06	1	0.000383	16.56	8.91e-05	0.02	9.95e-05	22.74	0.000125	0.00307	0.000111	24.93	9.11e-05	0.06	2.8e-05	34.24	0.000126	0.00155	0.64	1.37	3.54e-05	1	N/A	0016021 // integral component of membrane (GO_REF:nd [ND])	N/A	salt stress-induced hydrophobic peptide ESI3	4.82	52	52	2.61	6.12	30	30	3.41	7.11	88	88	3.99	6.02	5.6	21	21	3.76
Trav_Trans_W41B350_0006013	19.1	12.32	15.82	4.22	0.54	1.38	1.8e-06	1	0.04	2.63	7.78e-06	0.61	0.00187	3.98	1.42e-05	0.03	0.18	1.91	5.98e-06	1	0.02	2.89	1.24e-05	0.16	0.3	1.51	6.45e-06	1	0006468 // protein phosphorylation (GO_REF:nd [ND])	0016021 // integral component of membrane (GO_REF:nd [ND]) /// 0005886 // plasma membrane (GO_REF:nd [ND])	0005524 // ATP binding (GO_REF:nd [ND]) /// 0004674 // protein serine/threonine kinase activity (GO_REF:nd [ND])	receptor kinase-like protein Xa21	5.94	437	437	3.22	4.61	154	154	2.57	4.2	355	355	2.36	4.92	7.62	195	195	5.12
Trav_Trans_W41B350_0006114	40.75	35.13	37.83	85.8	1.83e-07	47.71	2.5e-05	8.7e-05	1.2e-06	37.7	1.97e-05	0.000284	1.23e-08	65.2	3.44e-05	2.77e-06	0.63	-1.27	-5.37e-06	1	0.53	1.37	9.37e-06	1	0.26	1.73	1.47e-05	1	N/A	N/A	0046983 // protein dimerization activity (GO_REF:nd [ND])	transcription factor bHLH35	0	0	0	0	0.56	2	2	0.31	0.78	7	7	0.44	0.45	27.86	76	76	18.7
Trav_Trans_W41B350_0006191	40.01	33.15	36.68	6.25	0.02	2.72	1.16e-05	0.36	0.04	2.47	9.92e-06	0.58	9.73e-06	5.9	3.31e-05	0.000481	0.84	-1.1	-1.71e-06	1	0.04	2.17	2.15e-05	0.29	0.02	2.39	2.32e-05	0.31	0031146 // SCF-dependent proteasomal ubiquitin-dependent protein catabolic process (GO_REF:nd [ND])	0019005 // SCF ubiquitin ligase complex (GO_REF:nd [ND])	0004842 // ubiquitin-protein transferase activity (GO_REF:nd [ND])	F-box protein At5g67140 isoform X1	8.14	145	145	4.41	4.57	37	37	2.55	8.27	169	169	4.64	6.99	13.56	84	84	9.11
Trav_Trans_W41B350_0006252	100.26	53.9	69.08	3.27	0.06	2	2.85e-05	0.71	0.04	2.18	3.37e-05	0.56	0.00167	3.21	6.28e-05	0.03	0.81	1.09	5.16e-06	1	0.18	1.6	3.43e-05	0.81	0.28	1.47	2.91e-05	1	0043085 // positive regulation of catalytic activity (GO_REF:nd [ND]) /// 0030001 // metal ion transport (GO_REF:nd [ND]) /// 0019430 // removal of superoxide radicals (GO_REF:nd [ND])	0009570 // chloroplast stroma (GO_REF:nd [ND]) /// 0005615 // extracellular space (GO_REF:nd [ND])	0008270 // zinc ion binding (GO_REF:nd [ND]) /// 0004784 // superoxide dismutase activity (GO_REF:nd [ND]) /// 0016532 // superoxide dismutase copper chaperone activity (GO_REF:nd [ND])	Copper chaperone for superoxide dismutase	25.39	61	61	13.75	40.33	44	44	22.45	25.75	71	71	14.45	30.49	44.31	37	37	29.75
Trav_Trans_W41B350_0006437	148.73	86.27	97.33	3.27	0.34	1.41	1.62e-05	1	0.00536	2.66	6.63e-05	0.16	0.00093	3.2	8.81e-05	0.02	0.07	1.89	5.01e-05	1	0.02	2.28	7.19e-05	0.18	0.58	1.21	2.18e-05	1	0033617 // mitochondrial respiratory chain complex IV assembly (GO_REF:nd [ND])	0031305 // integral component of mitochondrial inner membrane (GO_REF:nd [ND]) /// 0005746 // mitochondrial respiratory chain (GO_REF:nd [ND])	N/A	hypoxia induced protein conserved region containing protein	35.67	208	208	19.32	49.84	132	132	27.75	42.89	287	287	24.07	42.8	51.81	105	105	34.78
Trav_Trans_W41B350_0006457	262.11	170.87	222.82	30.28	2.46e-05	6.66	4.03e-05	0.00368	5.04e-10	17.37	0.000117	7.77e-07	5.23e-13	29.46	0.000203	1.1e-09	0.01	2.61	7.64e-05	1	0.000192	4.42	0.000163	0.00655	0.17	1.7	8.62e-05	1	0006470 // protein dephosphorylation (GO_REF:nd [ND])	0016020 // membrane (GO_REF:nd [ND])	0046872 // metal ion binding (GO_REF:nd [ND]) /// 0004724 // magnesium-dependent protein serine/threonine phosphatase activity (GO_REF:nd [ND])	probable protein phosphatase 2C 32	4.31	60	60	2.33	9.01	57	57	5.02	9.51	152	152	5.34	7.61	39.67	192	192	26.63
Trav_Trans_W41B350_0006527	548.43	322.2	345.45	10.52	0.99	1.03	8.47e-07	1	0.00141	7.06	0.000203	0.06	0.000173	10.48	0.000317	0.00477	0.00155	6.89	0.000202	0.32	0.000192	10.22	0.000316	0.00656	0.49	1.48	0.000114	1	0006457 // protein folding (GO_REF:nd [ND]) /// 0009408 // response to heat (GO_REF:nd [ND]) /// 0009651 // response to salt stress (GO_REF:nd [ND]) /// 0042542 // response to hydrogen peroxide (GO_REF:nd [ND]) /// 0051259 // protein oligomerization (GO_REF:nd [ND])	N/A	0051082 // unfolded protein binding (GO_REF:nd [ND]) /// 0043621 // protein self-association (GO_REF:nd [ND])	17.5 kDa class II heat shock protein	20.7	115	115	11.22	72.54	183	183	40.39	17.42	111	111	9.77	36.89	38.85	75	75	26.08
Trav_Trans_W41B350_0006624	48.72	24.1	29.71	3.6	0.00157	3.68	2.89e-05	0.08	0.06	2.2	1.3e-05	0.77	0.00242	3.48	2.67e-05	0.04	0.19	-1.67	-1.59e-05	1	0.89	-1.06	-2.12e-06	1	0.25	1.58	1.38e-05	1	0016567 // protein ubiquitination (GO_REF:nd [ND])	N/A	0016874 // ligase activity (GO_REF:nd [ND]) /// 0061630 // ubiquitin protein ligase activity (GO_REF:nd [ND])	RING/U-box superfamily protein	9.27	249	249	5.02	13.2	161	161	7.35	11.88	366	366	6.67	11.45	27.32	255	255	18.34
Trav_Trans_W41B350_0006649	363.39	328.4	332.02	5.39	0.85	1.08	5.41e-06	1	0.03	2.2	8.65e-05	0.53	1.25e-05	5.16	0.0003	0.000583	0.05	2.05	8.11e-05	1	2.7e-05	4.8	0.000294	0.0015	0.02	2.34	0.000213	0.3	0061727 // methylglyoxal catabolic process to lactate (GO_REF:nd [ND]) /// 0006508 // proteolysis (GO_REF:nd [ND]) /// 0019249 // lactate biosynthetic process (GO_REF:nd [ND])	N/A	0008233 // peptidase activity (GO_REF:nd [ND]) /// 0019172 // glyoxalase III activity (GO_REF:nd [ND])	protein DJ-1 homolog D	78.19	690	690	42.36	60.38	242	242	33.62	88.48	896	896	49.66	75.69	63.91	196	196	42.91
Trav_Trans_W41B350_0006690	32.89	23.07	27.97	10.28	0.00115	6.17	1.5e-05	0.06	0.01	4.38	9.8e-06	0.26	3.61e-05	9.74	2.53e-05	0.00136	0.49	-1.41	-5.19e-06	1	0.36	1.58	1.04e-05	1	0.1	2.22	1.55e-05	0.79	0010230 // alternative respiration (GO_REF:nd [ND])	0005743 // mitochondrial inner membrane (GO_REF:nd [ND]) /// 0016021 // integral component of membrane (GO_REF:nd [ND]) /// 0070469 // respiratory chain (GO_REF:nd [ND])	0009916 // alternative oxidase activity (GO_REF:nd [ND]) /// 0046872 // metal ion binding (GO_REF:nd [ND]) /// 0102721	mitochondrial alternative oxidase	1.27	6	6	0.69	2.79	6	6	1.56	4.98	27	27	2.79	3.01	23.13	38	38	15.53
Trav_Trans_W41B350_0006719	405.83	203.88	320.79	7.05	0.00335	2.77	8.87e-05	0.13	0.00141	3.04	0.000102	0.06	8.3e-08	6.81	0.000291	1.18e-05	0.79	1.1	1.34e-05	1	0.0078	2.46	0.000202	0.1	0.02	2.24	0.000189	0.28	0006355 // regulation of transcription, DNA-templated (GO_REF:nd [ND])	N/A	0003700 // transcription factor activity, sequence-specific DNA binding (GO_REF:nd [ND]) /// 0016747 // transferase activity, transferring acyl groups other than amino-acyl groups (GO_REF:nd [ND]) /// 0043565 // sequence-specific DNA binding (GO_REF:nd [ND])	chitin-inducible gibberellin-responsive protein 1	53.01	1765	1765	28.71	55.55	840	840	30.93	50.41	1926	1926	28.29	52.99	106.64	1234	1234	71.59
Trav_Trans_W41B350_0006757	113.68	63.12	96.03	13.98	0.2	-1.96	-7.26e-06	1	0.16	2.01	1.49e-05	1	0.000155	6.33	7.89e-05	0.00437	0.00707	3.93	2.21e-05	0.78	1.08e-06	12.41	8.62e-05	0.000137	0.01	3.16	6.4e-05	0.24	0006260 // DNA replication (GO_REF:nd [ND]) /// 0071897 // DNA biosynthetic process (GO_REF:nd [ND])	N/A	0003887 // DNA-directed DNA polymerase activity (GO_REF:nd [ND])	DNA-directed DNA polymerases	7.86	96	96	4.26	23.07	128	128	12.84	17.55	246	246	9.85	16.16	6.59	28	28	4.43
Trav_Trans_W41B350_0006813	1694.05	1463.52	1456.75	690.98	0.42	-2.45	-3.03e-06	1	2.72e-05	97.46	0.000494	0.0031	1.51e-06	258.26	0.00132	0.00011	2.87e-06	238.96	0.000497	0.0042	1.56e-07	633.24	0.00132	3.34e-05	0.26	2.65	0.000824	1	0070212 // protein poly-ADP-ribosylation (GO_REF:nd [ND]) /// 0006302 // double-strand break repair (GO_REF:nd [ND])	0005730 // nucleolus (GO_REF:nd [ND])	1990404 // protein ADP-ribosylase activity (GO_REF:nd [ND]) /// 0003950 // NAD+ ADP-ribosyltransferase activity (GO_REF:nd [ND])	poly [ADP-ribose] polymerase 3	2.29	40	40	1.24	9.22	73	73	5.13	5.15	103	103	2.89	5.55	1.98	12	12	1.33
Trav_Trans_W41B350_0006859	197.74	100.53	119.09	8.22	5.81e-06	9.51	0.000131	0.00123	1.9e-05	8.28	0.000112	0.00237	0.00998	3.44	3.75e-05	0.11	0.76	-1.15	-1.89e-05	1	0.03	-2.76	-9.32e-05	0.24	0.06	-2.41	-7.43e-05	0.59	0009555 // pollen development (GO_REF:nd [ND]) /// 0042742 // defense response to bacterium (GO_REF:nd [ND]) /// 0050826 // response to freezing (GO_REF:nd [ND]) /// 0009611 // response to wounding (GO_REF:nd [ND]) /// 0010183 // pollen tube guidance (GO_REF:nd [ND]) /// 0006979 // response to oxidative stress (GO_REF:nd [ND]) /// 1902065 // response to L-glutamate (GO_REF:nd [ND]) /// 0080136 //…	0005737 // cytoplasm (GO_REF:nd [ND])	0005524 // ATP binding (GO_REF:nd [ND]) /// 0004707 // MAP kinase activity (GO_REF:nd [ND]) /// 0005515 // protein binding (GO_REF:nd [ND])	mitogen-activated protein kinase 5	11.12	118	118	6.02	18.68	90	90	10.4	19.71	240	240	11.06	16.5	102.5	378	378	68.81
Trav_Trans_W41B350_0006883	28.87	13.44	19.35	4.4	0.57	1.36	1.93e-06	1	0.45	1.51	2.78e-06	1	0.000894	4.22	1.76e-05	0.02	0.92	1.11	8.43e-07	1	0.00694	3.12	1.56e-05	0.09	0.02	2.8	1.48e-05	0.27	0009113 // purine nucleobase biosynthetic process (GO_REF:nd [ND]) /// 1902600 // hydrogen ion transmembrane transport (GO_REF:nd [ND]) /// 0035672 // oligopeptide transmembrane transport (GO_REF:nd [ND]) /// 0009116 // nucleoside metabolic process (GO_REF:nd [ND]) /// 0006189 // 'de novo' IMP biosynthetic process (GO_REF:nd [ND])	0016021 // integral component of membrane (GO_REF:nd [ND])	0046872 // metal ion binding (GO_REF:nd [ND]) /// 0004044 // amidophosphoribosyltransferase activity (GO_REF:nd [ND]) /// 0035673 // oligopeptide transmembrane transporter activity (GO_REF:nd [ND]) /// 0051536 // iron-sulfur cluster binding (GO_REF:nd [ND]) /// 0015333 // peptide:proton symporter activity (GO_REF:nd [ND])	amidophosphoribosyltransferase, chloroplastic-like	5.12	105	105	2.77	5.58	52	52	3.11	6.37	150	150	3.57	5.69	7.57	54	54	5.08
Trav_Trans_W41B350_0006918	236.84	132.58	116.89	7.75	1.41e-05	8.27	0.000119	0.00243	1.78e-05	8.04	0.000115	0.00227	0.2	1.87	1.41e-05	0.82	0.95	-1.03	-3.68e-06	1	0.00144	-4.43	-0.000104	0.03	0.00174	-4.31	-0.000101	0.06	0009737 // response to abscisic acid (GO_REF:nd [ND]) /// 0010078 // maintenance of root meristem identity (GO_REF:nd [ND]) /// 0010071 // root meristem specification (GO_REF:nd [ND]) /// 0009651 // response to salt stress (GO_REF:nd [ND]) /// 1904659 // glucose transmembrane transport (GO_REF:nd [ND]) /// 0010468 // regulation of gene expression (GO_REF:nd [ND]) /// 0010492 // maintenance of sho…	0016021 // integral component of membrane (GO_REF:nd [ND]) /// 0005886 // plasma membrane (GO_REF:nd [ND]) /// 0009506 // plasmodesma (GO_REF:nd [ND])	0005358 // high-affinity hydrogen:glucose symporter activity (GO_REF:nd [ND])	protein OBERON 4	15.11	683	683	8.19	17.59	361	361	9.79	19.23	997	997	10.79	17.31	79.27	1245	1245	53.22
Trav_Trans_W41B350_0006929	141.89	50.53	121.74	2.69	0.02	2.02	7.01e-05	0.43	0.00315	2.52	0.000104	0.11	0.00249	2.58	0.000108	0.04	0.48	1.25	3.41e-05	1	0.43	1.27	3.78e-05	1	0.95	1.02	3.77e-06	1	0045454 // cell redox homeostasis (GO_REF:nd [ND]) /// 0022900 // electron transport chain (GO_REF:nd [ND])	N/A	0009055 // electron carrier activity (GO_REF:nd [ND]) /// 0015035 // protein disulfide oxidoreductase activity (GO_REF:nd [ND]) /// 0050220 // prostaglandin-E synthase activity (GO_REF:nd [ND]) /// 0016740 // transferase activity (GO_REF:nd [ND])	prostaglandin E synthase 2	73.24	1229	1229	39.67	63.9	487	487	35.57	79.35	1528	1528	44.53	72.16	129.11	753	753	86.68
Trav_Trans_W41B350_0007101	137.56	54.05	107.06	3.47	0.05	1.81	3.31e-05	0.65	0.000892	2.78	7.23e-05	0.04	8.43e-05	3.35	9.57e-05	0.00269	0.16	1.53	3.92e-05	1	0.04	1.85	6.26e-05	0.31	0.53	1.21	2.34e-05	1	0048530 // fruit morphogenesis (GO_REF:nd [ND]) /// 0009965 // leaf morphogenesis (GO_REF:nd [ND]) /// 2000024 // regulation of leaf development (GO_REF:nd [ND]) /// 0023014 // signal transduction by protein phosphorylation (GO_REF:nd [ND]) /// 0006979 // response to oxidative stress (GO_REF:nd [ND]) /// 0031098 // stress-activated protein kinase signaling cascade (GO_REF:nd [ND]) /// 0080178 // …	0033588 // Elongator holoenzyme complex (GO_REF:nd [ND]) /// 0005829 // cytosol (GO_REF:nd [ND]) /// 0016021 // integral component of membrane (GO_REF:nd [ND])	0005524 // ATP binding (GO_REF:nd [ND]) /// 0004674 // protein serine/threonine kinase activity (GO_REF:nd [ND])	mitogen-activated protein kinase kinase kinase 3 isoform X1	37.21	429	429	20.16	42.39	222	222	23.6	50.34	666	666	28.25	43.31	68.63	275	275	46.07
Trav_Trans_W41B350_0007140	59.08	47.3	53.09	11.71	0.12	-2.28	-6.25e-06	0.96	0.21	1.86	9.53e-06	1	0.00096	4.76	4.19e-05	0.02	0.00525	4.23	1.58e-05	0.67	3.05e-06	10.85	4.81e-05	0.000297	0.04	2.56	3.23e-05	0.45	N/A	0005829 // cytosol (GO_REF:nd [ND]) /// 1990904 // ribonucleoprotein complex (GO_REF:nd [ND])	0008143 // poly(A) binding (GO_REF:nd [ND]) /// 0003730 // mRNA 3'-UTR binding (GO_REF:nd [ND]) /// 0008266 // poly(U) RNA binding (GO_REF:nd [ND])	polyadenylate-binding protein RBP45	8.82	92	92	4.78	15.19	72	72	8.46	11.69	140	140	6.56	11.9	3.86	14	14	2.59
Trav_Trans_W41B350_0007153	66.49	42.88	47.29	10.6	1.89e-05	7.67	3.15e-05	0.00302	1.63e-07	12.07	5.22e-05	6.54e-05	1.89e-05	7.62	3.12e-05	0.000811	0.26	1.57	2.08e-05	1	1	-1.01	-2.57e-07	1	0.25	-1.58	-2.1e-05	1	0006855 // drug transmembrane transport (GO_REF:nd [ND])	0016021 // integral component of membrane (GO_REF:nd [ND])	0015238 // drug transmembrane transporter activity (GO_REF:nd [ND]) /// 0015297 // antiporter activity (GO_REF:nd [ND])	protein DETOXIFICATION 40	4.24	57	57	2.3	6.06	37	37	3.38	4.48	69	69	2.51	4.93	23.77	111	111	15.96
Trav_Trans_W41B350_0007228	164.79	72.11	104.9	6.27	8.59e-05	4.31	6.04e-05	0.00917	0.000329	3.8	5.11e-05	0.02	9.79e-07	6.25	9.58e-05	7.83e-05	0.73	-1.13	-9.34e-06	1	0.28	1.45	3.54e-05	1	0.15	1.65	4.47e-05	0.97	0003333 // amino acid transmembrane transport (GO_REF:nd [ND])	0005774 // vacuolar membrane (GO_REF:nd [ND]) /// 0016021 // integral component of membrane (GO_REF:nd [ND])	0015171 // amino acid transmembrane transporter activity (GO_REF:nd [ND])	Transmembrane amino acid transporter family protein	9.91	39	39	5.37	30.76	55	55	17.12	19.03	86	86	10.68	19.9	65.04	89	89	43.66
Trav_Trans_W41B350_0007236	138.1	71.44	115.33	8.68	0.00286	2.86	2.58e-05	0.11	3.57e-05	4.26	4.54e-05	0.00383	1.3e-09	8.5	0.000104	4.69e-07	0.23	1.49	1.95e-05	1	0.000765	2.98	7.86e-05	0.02	0.03	2	5.9e-05	0.41	0003333 // amino acid transmembrane transport (GO_REF:nd [ND])	0005774 // vacuolar membrane (GO_REF:nd [ND]) /// 0016021 // integral component of membrane (GO_REF:nd [ND])	0015171 // amino acid transmembrane transporter activity (GO_REF:nd [ND])	Transmembrane amino acid transporter family protein	9.02	79	79	4.88	19.6	78	78	10.91	16.41	165	165	9.21	15.01	42.69	130	130	28.66
Trav_Trans_W41B350_0007268	169.47	115.42	129.87	4.31	0.32	1.55	2.05e-05	1	0.02	2.66	6.14e-05	0.45	0.00116	4.16	0.000117	0.02	0.21	1.71	4.09e-05	1	0.02	2.68	9.68e-05	0.21	0.28	1.57	5.59e-05	1	0009617 // response to bacterium (GO_REF:nd [ND]) /// 0048366 // leaf development (GO_REF:nd [ND]) /// 0009735 // response to cytokinin (GO_REF:nd [ND]) /// 0006826 // iron ion transport (GO_REF:nd [ND]) /// 0006880 // intracellular sequestering of iron ion (GO_REF:nd [ND]) /// 0009409 // response to cold (GO_REF:nd [ND]) /// 0055114 // oxidation-reduction process (GO_REF:nd [ND]) /// 0010039 // …	0009507 // chloroplast (GO_REF:nd [ND])	0004322 // ferroxidase activity (GO_REF:nd [ND]) /// 0008199 // ferric iron binding (GO_REF:nd [ND]) /// 0042802 // identical protein binding (GO_REF:nd [ND]) /// 0008198 // ferrous iron binding (GO_REF:nd [ND])	ferritin-1, chloroplastic	37.91	705	706	20.53	40.79	345	345	22.71	39.02	833	834	21.9	39.24	70.29	455	455	47.19
Trav_Trans_W41B350_0007270	397.14	270.92	302.08	5.72	0.49	1.41	2.47e-05	1	0.16	1.99	5.95e-05	1	0.000779	5.54	0.000273	0.02	0.48	1.41	3.47e-05	1	0.00617	3.93	0.000249	0.08	0.04	2.79	0.000214	0.47	0009617 // response to bacterium (GO_REF:nd [ND]) /// 0048366 // leaf development (GO_REF:nd [ND]) /// 0009735 // response to cytokinin (GO_REF:nd [ND]) /// 0006826 // iron ion transport (GO_REF:nd [ND]) /// 0006880 // intracellular sequestering of iron ion (GO_REF:nd [ND]) /// 0009409 // response to cold (GO_REF:nd [ND]) /// 0055114 // oxidation-reduction process (GO_REF:nd [ND]) /// 0010039 // …	0009507 // chloroplast (GO_REF:nd [ND])	0004322 // ferroxidase activity (GO_REF:nd [ND]) /// 0008199 // ferric iron binding (GO_REF:nd [ND]) /// 0042802 // identical protein binding (GO_REF:nd [ND]) /// 0008198 // ferrous iron binding (GO_REF:nd [ND])	ferritin-1, chloroplastic	59.25	598	598	32.1	70.47	319	323	39.23	62.17	720	720	34.89	63.96	91.23	320	320	61.25
Trav_Trans_W41B350_0007279	139.07	86.45	107.66	3.08	0.9	-1.04	-2.27e-06	1	0.14	1.58	3.12e-05	1	0.00131	2.71	9.15e-05	0.02	0.11	1.66	3.35e-05	1	0.000809	2.83	9.37e-05	0.02	0.08	1.71	6.02e-05	0.7	0045892 // negative regulation of transcription, DNA-templated (GO_REF:nd [ND])	N/A	0016853 // isomerase activity (GO_REF:nd [ND])	Programmed cell death protein 4	46.13	1011	1011	24.99	70.63	703	703	39.32	55.35	1392	1392	31.07	57.37	50.02	381	381	33.58
Trav_Trans_W41B350_0007301	191.9	110.32	145.08	2.69	0.54	1.21	1.67e-05	1	0.01	2.16	9.15e-05	0.29	0.00146	2.66	0.000131	0.03	0.06	1.78	7.48e-05	1	0.01	2.2	0.000114	0.12	0.49	1.23	3.96e-05	1	0043171 // peptide catabolic process (GO_REF:nd [ND]) /// 0006508 // proteolysis (GO_REF:nd [ND])	0031090 // organelle membrane (GO_REF:nd [ND])	0008270 // zinc ion binding (GO_REF:nd [ND]) /// 0042277 // peptide binding (GO_REF:nd [ND]) /// 0070006 // metalloaminopeptidase activity (GO_REF:nd [ND])	aminopeptidase M1-A	57.32	987	987	31.05	111.26	870	870	61.94	88.68	1752	1752	49.77	85.75	98.43	589	589	66.08
Trav_Trans_W41B350_0007306	152.34	133.65	133.31	4.92	0.89	1.07	2.11e-06	1	0.04	2.18	3.77e-05	0.6	3.69e-05	4.76	0.00012	0.00138	0.06	2.04	3.55e-05	1	7.52e-05	4.46	0.000118	0.00327	0.03	2.19	8.26e-05	0.41	N/A	0016021 // integral component of membrane (GO_REF:nd [ND])	N/A	uncharacterized protein LOC8055578	30.44	483	483	16.49	31.92	230	230	17.77	39.6	721	721	22.22	33.98	30.46	168	168	20.45
Trav_Trans_W41B350_0007413	61.14	52.01	55.24	3.09	0.69	1.16	4.03e-06	1	0.12	1.71	1.79e-05	1	0.00104	2.97	4.94e-05	0.02	0.25	1.48	1.39e-05	1	0.00462	2.56	4.54e-05	0.07	0.09	1.73	3.15e-05	0.76	0006468 // protein phosphorylation (GO_REF:nd [ND]) /// 0045087 // innate immune response (GO_REF:nd [ND]) /// 0009742 // brassinosteroid mediated signaling pathway (GO_REF:nd [ND]) /// 0050832 // defense response to fungus (GO_REF:nd [ND])	0016021 // integral component of membrane (GO_REF:nd [ND]) /// 0005886 // plasma membrane (GO_REF:nd [ND])	0005524 // ATP binding (GO_REF:nd [ND]) /// 0030246 // carbohydrate binding (GO_REF:nd [ND]) /// 0004674 // protein serine/threonine kinase activity (GO_REF:nd [ND])	putative serine/threonine-protein kinase	26.96	493	493	14.6	24.44	203	203	13.61	27.83	584	584	15.62	26.41	27.06	172	172	18.17
Trav_Trans_W41B350_0007458	199.87	158.15	151.05	13.06	0.15	-2.26	-1.56e-05	1	0.05	2.96	5.49e-05	0.68	0.00287	5.28	0.00012	0.04	0.00102	6.7	7.06e-05	0.25	2.86e-05	11.95	0.000136	0.00157	0.27	1.78	6.5e-05	1	0006468 // protein phosphorylation (GO_REF:nd [ND])	N/A	0005524 // ATP binding (GO_REF:nd [ND]) /// 0004672 // protein kinase activity (GO_REF:nd [ND])	Ubiquinone biosynthesis protein ubiB	26.24	132	132	14.21	27.14	62	62	15.11	35.86	207	207	20.12	29.74	12.01	21	21	8.06
Trav_Trans_W41B350_0007589	280.12	229.52	231.41	6.57	0.47	1.35	1.37e-05	1	0.00123	3.96	0.000115	0.06	1.93e-05	6.39	0.00021	0.000823	0.01	2.93	0.000102	0.96	0.000278	4.72	0.000196	0.00869	0.24	1.61	9.44e-05	1	0009651 // response to salt stress (GO_REF:nd [ND])	0005737 // cytoplasm (GO_REF:nd [ND]) /// 0016021 // integral component of membrane (GO_REF:nd [ND])	N/A	interferon-related developmental regulator family protein / IFRD protein family	35.79	429	429	19.39	41.88	228	228	23.32	46.89	645	645	26.32	41.52	50.65	211	211	34
Trav_Trans_W41B350_0007763	102.73	74.71	81.4	13.44	1	1.01	4.67e-08	1	0.01	5.5	3.39e-05	0.32	0.000915	10.64	7.28e-05	0.02	0.02	5.46	3.39e-05	1	0.00109	10.58	7.28e-05	0.02	0.31	1.94	3.89e-05	1	N/A	0016021 // integral component of membrane (GO_REF:nd [ND])	N/A	predicted protein	1.06	5	5	0.58	16.41	35	35	9.13	7.79	42	42	4.37	8.42	5.51	9	9	3.7
Trav_Trans_W41B350_0008004	106.41	78.13	83.57	2.75	0.66	1.15	6.98e-06	1	0.19	1.52	2.38e-05	1	0.00189	2.64	7.45e-05	0.03	0.39	1.32	1.68e-05	1	0.00778	2.29	6.75e-05	0.1	0.07	1.73	5.07e-05	0.68	N/A	N/A	0003677 // DNA binding (GO_REF:nd [ND])	Methyl-CpG-binding domain-containing protein 13	48.07	914	914	26.04	43.42	374	375	24.18	51.97	1134	1134	29.17	47.82	42.37	280	280	28.45
Trav_Trans_W41B350_0008044	103.1	75.4	82.13	2.67	0.93	1.04	1.73e-06	1	0.37	1.32	1.55e-05	1	0.00288	2.45	7.08e-05	0.04	0.45	1.27	1.38e-05	1	0.00432	2.37	6.91e-05	0.07	0.04	1.86	5.54e-05	0.46	N/A	N/A	0005524 // ATP binding (GO_REF:nd [ND]) /// 0016887 // ATPase activity (GO_REF:nd [ND])	ABC transporter F family member 4	46.58	718	718	25.23	62.42	437	437	34.75	47.15	834	834	26.46	52.05	45.54	244	244	30.57
Trav_Trans_W41B350_0008067	163.62	103.95	131.56	6.59	1	1.01	3.21e-07	1	0.03	2.25	2.99e-05	0.55	4.18e-06	5.89	0.000117	0.000245	0.04	2.22	2.95e-05	1	5.61e-06	5.81	0.000116	0.000462	0.00877	2.62	8.68e-05	0.19	N/A	0009506 // plasmodesma (GO_REF:nd [ND])	0003682 // chromatin binding (GO_REF:nd [ND])	agenet domain-containing protein / bromo-adjacent homology (BAH) domain-containing protein	20.7	256	256	11.21	27.6	155	155	15.36	28.12	399	399	15.78	25.47	20.47	88	88	13.75
Trav_Trans_W41B350_0008163	61.15	43.21	42.42	403.15	0.21	-6.72	-1.33e-06	1	0.01	10.05	1.41e-05	0.27	0.00049	24.85	3.72e-05	0.01	0.000263	67.57	1.54e-05	0.1	9e-06	167.05	3.85e-05	0.000654	0.24	2.47	2.31e-05	1	0006259 // DNA metabolic process (GO_REF:nd [ND])	N/A	0003824 // catalytic activity (GO_REF:nd [ND])	retrotransposon protein, putative, Ty3-gypsy subclass	0.42	6	6	0.22	2.89	19	19	1.61	1.45	24	24	0.81	1.59	0	0	0	0
Trav_Trans_W41B350_0008331	173.04	102.39	139.66	14.44	5.66e-05	-6.08	-5.7e-05	0.00666	0.00453	-3.39	-4.81e-05	0.15	0.08	2	6.86e-05	0.48	0.22	1.8	8.93e-06	1	4.46e-08	12.19	0.000126	1.41e-05	1.05e-05	6.79	0.000117	0.00169	0009734 // auxin-activated signaling pathway (GO_REF:nd [ND]) /// 0006355 // regulation of transcription, DNA-templated (GO_REF:nd [ND])	N/A	N/A	Aux/IAA-transcription factor5	53.16	486	486	28.79	92.24	383	383	51.35	76.06	798	798	42.69	73.82	7.87	25	25	5.28
Trav_Trans_W41B350_0008381	76.96	45.1	66.26	971.81	0.00277	-34.15	-6.39e-06	0.11	0.35	2.01	6.67e-06	1	0.00286	9.13	5.36e-05	0.04	0.000169	68.71	1.31e-05	0.07	1.81e-07	311.97	6e-05	3.7e-05	0.03	4.54	4.69e-05	0.43	0045944 // positive regulation of transcription from RNA polymerase II promoter (GO_REF:nd [ND]) /// 0035556 // intracellular signal transduction (GO_REF:nd [ND])	N/A	0046872 // metal ion binding (GO_REF:nd [ND]) /// 0000977 // RNA polymerase II regulatory region sequence-specific DNA binding (GO_REF:nd [ND]) /// 0003682 // chromatin binding (GO_REF:nd [ND]) /// 0042393 // histone binding (GO_REF:nd [ND])	Increased DNA methylation 1	0.99	25	25	0.54	13.62	156	156	7.58	7.33	212	212	4.11	7.31	0.11	1	1	0.08
Trav_Trans_W41B350_0008417	82.02	18.88	48.32	7.33	0.25	1.76	5.48e-06	1	0.08	2.38	1e-05	0.86	4.64e-05	6.93	4.29e-05	0.00166	0.55	1.36	4.55e-06	1	0.0027	3.94	3.75e-05	0.05	0.02	2.9	3.29e-05	0.28	0046777 // protein autophosphorylation (GO_REF:nd [ND])	0016021 // integral component of membrane (GO_REF:nd [ND]) /// 0005886 // plasma membrane (GO_REF:nd [ND])	0005524 // ATP binding (GO_REF:nd [ND]) /// 0004674 // protein serine/threonine kinase activity (GO_REF:nd [ND])	Putative leucine-rich repeat receptor-like protein kinase family protein	6.92	48	48	3.75	10.47	33	33	5.83	5.52	44	44	3.1	7.64	7.88	19	19	5.29
Trav_Trans_W41B350_0008422	70.57	35.4	57.73	3.29	0.12	1.68	1.6e-05	0.96	0.12	1.69	1.64e-05	1	0.000364	3.18	5.17e-05	0.0087	1	1.01	3.63e-07	1	0.04	1.9	3.56e-05	0.33	0.05	1.88	3.53e-05	0.53	0015916 // fatty-acyl-CoA transport (GO_REF:nd [ND]) /// 0006744 // ubiquinone biosynthetic process (GO_REF:nd [ND]) /// 0010030 // positive regulation of seed germination (GO_REF:nd [ND]) /// 0055085 // transmembrane transport (GO_REF:nd [ND])	0046861 // glyoxysomal membrane (GO_REF:nd [ND]) /// 0016021 // integral component of membrane (GO_REF:nd [ND])	0005524 // ATP binding (GO_REF:nd [ND]) /// 0003676 // nucleic acid binding (GO_REF:nd [ND]) /// 0042626 // ATPase activity, coupled to transmembrane movement of substances (GO_REF:nd [ND])	ABC transporter D family member 1	21.6	669	669	11.7	22.68	319	319	12.63	31.23	1110	1110	17.53	25.17	32.05	345	345	21.52
Trav_Trans_W41B350_0008466	137.86	99.53	105.87	2.91	0.89	1.05	2.68e-06	1	0.63	1.16	8.48e-06	1	0.000729	2.73	9.33e-05	0.01	0.76	1.1	5.8e-06	1	0.00134	2.6	9.06e-05	0.03	0.00371	2.36	8.48e-05	0.11	0000398 // mRNA splicing, via spliceosome (GO_REF:nd [ND])	0005662 // DNA replication factor A complex (GO_REF:nd [ND]) /// 0000974 // Prp19 complex (GO_REF:nd [ND]) /// 0071013 // catalytic step 2 spliceosome (GO_REF:nd [ND]) /// 0080008 // Cul4-RING E3 ubiquitin ligase complex (GO_REF:nd [ND])	N/A	protein pleiotropic regulatory locus 1	52.29	553	553	28.33	55.18	265	265	30.72	64.52	783	783	36.21	57.33	49.52	182	182	33.25
Trav_Trans_W41B350_0008473	355.81	273.97	321.3	12.05	0.1	-2.11	-3.44e-05	0.88	0.08	2.17	7.64e-05	0.88	0.000483	4.87	0.000253	0.01	0.00101	4.58	0.000111	0.25	1.16e-06	10.29	0.000288	0.000144	0.06	2.25	0.000177	0.64	0010555 // response to mannitol (GO_REF:nd [ND]) /// 0005982 // starch metabolic process (GO_REF:nd [ND]) /// 0010431 // seed maturation (GO_REF:nd [ND]) /// 0009414 // response to water deprivation (GO_REF:nd [ND]) /// 0005985 // sucrose metabolic process (GO_REF:nd [ND])	N/A	0016157 // sucrose synthase activity (GO_REF:nd [ND])	Sucrose synthase 3	39.83	522	522	21.58	108.53	646	646	60.42	67.29	1012	1012	37.77	71.88	34.03	155	155	22.85
Trav_Trans_W41B350_0008508	94.78	84.76	87.69	8.89	0.0029	4.24	3.37e-05	0.11	0.1	2.26	1.32e-05	0.98	1.13e-05	8.64	7.96e-05	0.000541	0.17	-1.87	-2.06e-05	1	0.11	2.04	4.59e-05	0.6	0.00345	3.82	6.64e-05	0.1	0006468 // protein phosphorylation (GO_REF:nd [ND]) /// 0006355 // regulation of transcription, DNA-templated (GO_REF:nd [ND])	0016021 // integral component of membrane (GO_REF:nd [ND])	0005524 // ATP binding (GO_REF:nd [ND]) /// 0004672 // protein kinase activity (GO_REF:nd [ND])	Protein kinase domain superfamily protein	7.59	50	50	4.11	11.36	34	34	6.32	14.41	109	109	8.09	11.12	42.78	98	98	28.72
Trav_Trans_W41B350_0008610	42.22	23.95	25.47	7.14	0.01	3.95	1.19e-05	0.32	0.0008	6.3	2.14e-05	0.04	0.000509	6.61	2.27e-05	0.01	0.34	1.6	9.49e-06	1	0.27	1.67	1.08e-05	1	0.93	1.05	1.26e-06	1	0044255 // cellular lipid metabolic process (GO_REF:nd [ND])	N/A	0016787 // hydrolase activity (GO_REF:nd [ND])	putative lipase C4A8.10	4.11	20	20	2.22	2.26	5	5	1.26	6.08	34	34	3.41	4.15	8.86	15	15	5.95
Trav_Trans_W41B350_0008630	143.26	105.85	116.52	13.58	0.7	1.28	2.61e-06	1	0.01	4.68	3.38e-05	0.25	4.62e-05	12.49	0.000106	0.00165	0.03	3.65	3.12e-05	1	0.000184	9.73	0.000103	0.00637	0.08	2.67	7.18e-05	0.71	0006096 // glycolytic process (GO_REF:nd [ND]) /// 0001678 // cellular glucose homeostasis (GO_REF:nd [ND]) /// 0051156 // glucose 6-phosphate metabolic process (GO_REF:nd [ND]) /// 0046835 // carbohydrate phosphorylation (GO_REF:nd [ND])	0005829 // cytosol (GO_REF:nd [ND])	0005524 // ATP binding (GO_REF:nd [ND]) /// 0005536 // glucose binding (GO_REF:nd [ND]) /// 0008865 // fructokinase activity (GO_REF:nd [ND]) /// 0019158 // mannokinase activity (GO_REF:nd [ND]) /// 0004340 // glucokinase activity (GO_REF:nd [ND])	hexokinase-7	15.25	175	175	8.26	8.06	42	42	4.49	4.48	59	59	2.51	9.26	7.02	28	28	4.71
Trav_Trans_W41B350_0008671	93.86	70.19	80.95	4.71	0.38	-1.39	-8.73e-06	1	0.38	1.39	1.21e-05	1	0.0016	3.02	6.27e-05	0.03	0.08	1.93	2.08e-05	1	7.58e-05	4.21	7.14e-05	0.00329	0.02	2.18	5.06e-05	0.37	0000245 // spliceosomal complex assembly (GO_REF:nd [ND]) /// 0016579 // protein deubiquitination (GO_REF:nd [ND])	N/A	0008270 // zinc ion binding (GO_REF:nd [ND]) /// 0036459 // thiol-dependent ubiquitinyl hydrolase activity (GO_REF:nd [ND])	U4/U6.U5 tri-snRNP-associated protein 2	30.54	494	494	16.54	34.3	252	252	19.1	33.78	627	627	18.96	32.87	24.37	137	137	16.36
Trav_Trans_W41B350_0008711	119.36	94.01	106.08	6.12	0.25	-1.58	-1.25e-05	1	0.27	1.52	1.76e-05	1	0.00104	3.39	8.15e-05	0.02	0.02	2.39	3.01e-05	1	1.42e-05	5.33	9.4e-05	0.000934	0.03	2.23	6.39e-05	0.39	0042273 // ribosomal large subunit biogenesis (GO_REF:nd [ND])	0030687 // preribosome, large subunit precursor (GO_REF:nd [ND])	0008270 // zinc ion binding (GO_REF:nd [ND]) /// 0003676 // nucleic acid binding (GO_REF:nd [ND])	cytoplasmic 60S subunit biogenesis factor REI1 homolog 1	32.19	193	193	17.44	41.13	112	112	22.9	35.9	247	247	20.15	36.41	27.35	57	57	18.36
Trav_Trans_W41B350_0008714	84.26	50.79	69.75	3.85	0.00555	2.58	3.69e-05	0.18	0.00317	2.75	4.08e-05	0.11	0.000123	3.68	6.26e-05	0.00364	0.87	1.06	3.91e-06	1	0.27	1.43	2.58e-05	1	0.36	1.34	2.19e-05	1	N/A	N/A	0003680 // AT DNA binding (GO_REF:nd [ND])	AT-hook motif nuclear-localized protein 9-like	26.71	363	363	14.47	19.12	118	118	10.65	27.51	429	429	15.44	24.45	58.02	274	274	38.95
Trav_Trans_W41B350_0008805	130.91	58.86	96.16	4.19	0.29	-1.4	-1.24e-05	1	0.83	-1.08	-3.2e-06	1	0.00124	2.66	7.12e-05	0.02	0.43	1.3	9.15e-06	1	2.51e-05	3.73	8.36e-05	0.00143	0.000609	2.87	7.44e-05	0.03	N/A	N/A	0046872 // metal ion binding (GO_REF:nd [ND])	chromatin modification-related protein eaf-1	36.13	669	669	19.57	54.58	459	459	30.39	47.72	1014	1014	26.78	46.14	28.59	184	184	19.2
Trav_Trans_W41B350_0008850	45.56	14.41	25.08	7.15	0.000124	7.12	2.4e-05	0.01	6.37e-05	7.74	2.65e-05	0.00592	0.00562	4.21	1.26e-05	0.07	0.85	1.09	2.46e-06	1	0.25	-1.69	-1.14e-05	0.96	0.18	-1.84	-1.39e-05	1	0055085 // transmembrane transport (GO_REF:nd [ND])	0016021 // integral component of membrane (GO_REF:nd [ND]) /// 0005886 // plasma membrane (GO_REF:nd [ND])	0005524 // ATP binding (GO_REF:nd [ND]) /// 0042626 // ATPase activity, coupled to transmembrane movement of substances (GO_REF:nd [ND])	ABC transporter G family member 40	3.71	55	55	2.01	5.65	38	38	3.14	2.88	48	49	1.62	4.08	24.85	127	128	16.68
Trav_Trans_W41B350_0008853	69.18	25.44	48.94	6.16	0.3	1.62	5.51e-06	1	0.07	2.26	1.12e-05	0.82	5.16e-05	5.93	4.39e-05	0.00181	0.46	1.4	5.72e-06	1	0.00221	3.66	3.84e-05	0.04	0.02	2.62	3.27e-05	0.32	1902600 // hydrogen ion transmembrane transport (GO_REF:nd [ND])	0016021 // integral component of membrane (GO_REF:nd [ND])	0015299 // solute:proton antiporter activity (GO_REF:nd [ND])	Sodium/hydrogen exchanger 7	6.51	45	45	3.53	10.2	32	32	5.68	11.73	93	93	6.58	9.48	10.41	25	25	6.99
Trav_Trans_W41B350_0008959	188.68	163.58	175.24	8.69	0.69	-1.2	-4.37e-06	1	0.00104	3.86	7.59e-05	0.05	4.81e-06	6.78	0.000154	0.000274	0.000246	4.61	8.03e-05	0.1	8.27e-07	8.12	0.000158	0.000113	0.15	1.76	7.79e-05	0.96	0006623 // protein targeting to vacuole (GO_REF:nd [ND])	0016021 // integral component of membrane (GO_REF:nd [ND])	0030276 // clathrin binding (GO_REF:nd [ND])	clathrin interactor EPSIN 1 isoform X2	20.91	98	98	11.33	29.6	63	63	16.48	35.14	189	189	19.72	28.55	15.96	26	26	10.72
Trav_Trans_W41B350_0008971	179.26	118.44	141	7.09	0.59	1.26	5.63e-06	1	0.04	2.38	2.96e-05	0.58	3.51e-06	6.98	0.000128	0.000213	0.13	1.89	2.4e-05	1	3.71e-05	5.53	0.000122	0.00191	0.00661	2.93	9.85e-05	0.16	0006541 // glutamine metabolic process (GO_REF:nd [ND]) /// 0019856 // pyrimidine nucleobase biosynthetic process (GO_REF:nd [ND]) /// 0044210 // 'de novo' CTP biosynthetic process (GO_REF:nd [ND])	N/A	0005524 // ATP binding (GO_REF:nd [ND]) /// 0003883 // CTP synthase activity (GO_REF:nd [ND]) /// 0042802 // identical protein binding (GO_REF:nd [ND])	CTP synthase family protein	15.29	272	272	8.28	30.45	246	246	16.95	23.71	484	484	13.31	23.15	26.69	165	165	17.92
Trav_Trans_W41B350_0009018	207.78	143.39	139.55	16.44	0.01	4.37	2.92e-05	0.3	4.55e-05	11.92	9.46e-05	0.00459	7.95e-06	15.6	0.000126	0.000408	0.07	2.73	6.54e-05	1	0.02	3.57	9.73e-05	0.2	0.61	1.31	3.19e-05	1	0033539 // fatty acid beta-oxidation using acyl-CoA dehydrogenase (GO_REF:nd [ND]) /// 0022900 // electron transport chain (GO_REF:nd [ND])	N/A	0009055 // electron carrier activity (GO_REF:nd [ND]) /// 0005507 // copper ion binding (GO_REF:nd [ND]) /// 0050660 // flavin adenine dinucleotide binding (GO_REF:nd [ND])	Electron transfer flavoprotein subunit alpha mitochondrial	8.43	27	27	4.57	4.81	7	7	2.68	13.87	51	51	7.79	9.04	31.44	35	35	21.11
Trav_Trans_W41B350_0009059	252.44	159.96	187.53	2.68	0.75	1.11	1.14e-05	1	0.39	1.31	3.24e-05	1	0.00221	2.57	0.000166	0.04	0.6	1.18	2.09e-05	1	0.00644	2.32	0.000154	0.09	0.03	1.97	0.000133	0.39	0042752 // regulation of circadian rhythm (GO_REF:nd [ND])	N/A	N/A	protein TIME FOR COFFEE	102.12	3610	3610	55.32	106.89	1716	1716	59.51	126.99	5151	5151	71.27	112	98.08	1205	1205	65.85
Trav_Trans_W41B350_0009077	43.52	7.12	29.64	12.05	0.22	-2.13	-3.2e-06	1	0.65	1.33	2e-06	1	0.00162	4.85	2.32e-05	0.03	0.09	2.84	5.2e-06	1	1.7e-05	10.34	2.64e-05	0.00106	0.0079	3.64	2.12e-05	0.18	0072344 // rescue of stalled ribosome (GO_REF:nd [ND]) /// 0016567 // protein ubiquitination (GO_REF:nd [ND]) /// 1990116 // ribosome-associated ubiquitin-dependent protein catabolic process (GO_REF:nd [ND])	1990112 // RQC complex (GO_REF:nd [ND]) /// 0005829 // cytosol (GO_REF:nd [ND])	0008270 // zinc ion binding (GO_REF:nd [ND]) /// 0043023 // ribosomal large subunit binding (GO_REF:nd [ND]) /// 0016874 // ligase activity (GO_REF:nd [ND]) /// 0061630 // ubiquitin protein ligase activity (GO_REF:nd [ND])	E3 ubiquitin-protein ligase listerin	4.51	56	56	2.44	5.49	31	31	3.06	9.05	129	129	5.08	6.35	3.24	14	14	2.18
Trav_Trans_W41B350_0009157	242.3	180.01	215.66	17.06	0.65	-1.3	-4.3e-06	1	0.00374	4.16	5.87e-05	0.13	2.38e-06	11.2	0.000189	0.000157	0.000854	5.41	6.3e-05	0.23	3.57e-07	14.57	0.000194	6.18e-05	0.03	2.69	0.000131	0.44	0006623 // protein targeting to vacuole (GO_REF:nd [ND])	N/A	0030276 // clathrin binding (GO_REF:nd [ND])	Clathrin interactor EPSIN 1	9.26	64	64	5.02	25.81	81	81	14.37	25.85	205	205	14.51	20.31	12.08	29	29	8.11
Trav_Trans_W41B350_0009185	150.35	66.81	111.29	3.64	0.76	-1.12	-5.05e-06	1	0.34	1.38	1.84e-05	1	0.0016	2.88	9.1e-05	0.03	0.21	1.54	2.34e-05	1	0.000586	3.22	9.6e-05	0.02	0.03	2.09	7.26e-05	0.38	0006413 // translational initiation (GO_REF:nd [ND])	N/A	0003924 // GTPase activity (GO_REF:nd [ND]) /// 0005525 // GTP binding (GO_REF:nd [ND]) /// 0003743 // translation initiation factor activity (GO_REF:nd [ND])	eukaryotic translation initiation factor 2 (eIF-2) family protein	36.33	820	820	19.68	69.45	712	712	38.67	51.35	1330	1330	28.82	52.38	41.94	329	329	28.16
Trav_Trans_W41B350_0009211	197.78	119.64	158.34	4.06	0.39	1.34	1.63e-05	1	0.05	1.93	4.48e-05	0.68	3.68e-05	3.99	0.000144	0.00138	0.27	1.44	2.85e-05	1	0.000968	2.98	0.000128	0.02	0.02	2.07	9.92e-05	0.36	0006457 // protein folding (GO_REF:nd [ND]) /// 0032259 // methylation (GO_REF:nd [ND]) /// 0016226 // iron-sulfur cluster assembly (GO_REF:nd [ND]) /// 0050790 // regulation of catalytic activity (GO_REF:nd [ND]) /// 0030150 // protein import into mitochondrial matrix (GO_REF:nd [ND]) /// 0022900 // electron transport chain (GO_REF:nd [ND])	0001405 // presequence translocase-associated import motor (GO_REF:nd [ND]) /// 0005758 // mitochondrial intermembrane space (GO_REF:nd [ND])	0009055 // electron carrier activity (GO_REF:nd [ND]) /// 0046872 // metal ion binding (GO_REF:nd [ND]) /// 0051539 // 4 iron, 4 sulfur cluster binding (GO_REF:nd [ND]) /// 0008168 // methyltransferase activity (GO_REF:nd [ND]) /// 0051082 // unfolded protein binding (GO_REF:nd [ND]) /// 0051087 // chaperone binding (GO_REF:nd [ND]) /// 0051537 // 2 iron, 2 sulfur cluster binding (GO_REF:nd [ND])…	anamorsin homolog	40.7	630	630	22.05	58.75	413	413	32.71	55.63	988	988	31.22	51.7	64.51	347	347	43.31
Trav_Trans_W41B350_0009459	19.23	12.43	16.05	38.41	0.000101	19.86	9.81e-06	0.01	0.01	8.79	4.05e-06	0.3	6.88e-06	29	1.46e-05	0.000366	0.14	-2.26	-5.76e-06	1	0.49	1.46	4.76e-06	1	0.03	3.3	1.05e-05	0.39	N/A	N/A	0016758 // transferase activity, transferring hexosyl groups (GO_REF:nd [ND])	UDP-glycosyltransferase 73C6-like	0	0	0	0	0.72	1	1	0.4	0.57	2	2	0.32	0.43	13.14	14	14	8.82
Trav_Trans_W41B350_0009494	118.11	98.35	107.19	4.89	0.18	-1.58	-1.64e-05	1	0.77	-1.11	-4.5e-06	1	0.00181	2.74	7.82e-05	0.03	0.32	1.42	1.19e-05	1	1.36e-05	4.32	9.46e-05	0.000901	0.000643	3.05	8.26e-05	0.03	N/A	N/A	0046872 // metal ion binding (GO_REF:nd [ND])	protein DA1-related 2 isoform X1	47.05	463	463	25.49	48.55	217	217	27.03	46.85	529	529	26.29	47.48	27.48	94	94	18.45
Trav_Trans_W41B350_0009578	68.14	35.3	49.3	3.31	0.66	1.21	4.25e-06	1	0.12	1.79	1.58e-05	1	0.00152	3.24	4.48e-05	0.03	0.3	1.48	1.15e-05	1	0.00764	2.67	4.06e-05	0.1	0.1	1.81	2.91e-05	0.81	0006552 // leucine catabolic process (GO_REF:nd [ND]) /// 0009646 // response to absence of light (GO_REF:nd [ND]) /// 0022904 // respiratory electron transport chain (GO_REF:nd [ND])	0031305 // integral component of mitochondrial inner membrane (GO_REF:nd [ND])	0046872 // metal ion binding (GO_REF:nd [ND]) /// 0048039 // ubiquinone binding (GO_REF:nd [ND]) /// 0051539 // 4 iron, 4 sulfur cluster binding (GO_REF:nd [ND]) /// 0043783 // oxidoreductase activity, oxidizing metal ions with flavin as acceptor (GO_REF:nd [ND]) /// 0004174 // electron-transferring-flavoprotein dehydrogenase activity (GO_REF:nd [ND])	electron transfer flavoprotein-ubiquinone oxidoreductase, mitochondrial	15.9	55	55	8.61	18.45	29	29	10.27	29.72	118	118	16.68	21.36	24.95	30	30	16.75
Trav_Trans_W41B350_0009583	96.69	59.91	79.6	4.04	0.42	1.4	9.66e-06	1	0.17	1.75	1.83e-05	1	0.000577	3.94	7.18e-05	0.01	0.59	1.25	8.59e-06	1	0.00838	2.82	6.21e-05	0.11	0.04	2.26	5.35e-05	0.45	0051453 // regulation of intracellular pH (GO_REF:nd [ND]) /// 1902600 // hydrogen ion transmembrane transport (GO_REF:nd [ND]) /// 0071805 // potassium ion transmembrane transport (GO_REF:nd [ND]) /// 0022900 // electron transport chain (GO_REF:nd [ND]) /// 0098719 // sodium ion import across plasma membrane (GO_REF:nd [ND])	0016021 // integral component of membrane (GO_REF:nd [ND]) /// 0005886 // plasma membrane (GO_REF:nd [ND]) /// 0009941 // chloroplast envelope (GO_REF:nd [ND])	0015386 // potassium:proton antiporter activity (GO_REF:nd [ND]) /// 0015385 // sodium:proton antiporter activity (GO_REF:nd [ND])	Sodium/hydrogen exchanger 7	18.58	111	111	10.06	27.64	75	75	15.39	32.38	222	222	18.17	26.2	32.26	67	67	21.66
Trav_Trans_W41B350_0009587	689.02	632.79	656.04	16.07	0.73	1.19	7.73e-06	1	0.000681	5.34	0.000174	0.04	1.32e-07	15.86	0.000597	1.65e-05	0.00219	4.48	0.000167	0.41	5.87e-07	13.3	0.00059	8.99e-05	0.02	2.97	0.000423	0.33	0051085 // chaperone mediated protein folding requiring cofactor (GO_REF:nd [ND]) /// 0042026 // protein refolding (GO_REF:nd [ND]) /// 0034605 // cellular response to heat (GO_REF:nd [ND]) /// 0034620 // cellular response to unfolded protein (GO_REF:nd [ND])	0005737 // cytoplasm (GO_REF:nd [ND])	0005524 // ATP binding (GO_REF:nd [ND]) /// 0031072 // heat shock protein binding (GO_REF:nd [ND]) /// 0051082 // unfolded protein binding (GO_REF:nd [ND]) /// 0042623 // ATPase activity, coupled (GO_REF:nd [ND]) /// 0051787 // misfolded protein binding (GO_REF:nd [ND]) /// 0044183 // protein binding involved in protein folding (GO_REF:nd [ND])	putative mediator of RNA polymerase II transcription subunit 37c	31.87	424	424	17.26	61.56	372	372	34.27	37.13	567	567	20.84	43.52	54.71	253	253	36.73
Trav_Trans_W41B350_0009681	99.07	77.13	88.68	4.46	0.05	1.99	2.42e-05	0.66	0.01	2.5	3.64e-05	0.26	4.01e-05	4.28	8e-05	0.00148	0.51	1.25	1.23e-05	1	0.02	2.15	5.59e-05	0.22	0.11	1.72	4.36e-05	0.82	0006552 // leucine catabolic process (GO_REF:nd [ND])	0005759 // mitochondrial matrix (GO_REF:nd [ND])	0005524 // ATP binding (GO_REF:nd [ND]) /// 0046872 // metal ion binding (GO_REF:nd [ND]) /// 0004485 // methylcrotonoyl-CoA carboxylase activity (GO_REF:nd [ND])	methylcrotonoyl-CoA carboxylase subunit alpha, mitochondrial	27.11	424	424	14.68	22.94	163	163	12.77	26.74	480	480	15.01	25.6	47.27	257	257	31.74
Trav_Trans_W41B350_0009721	119.99	86.54	104.96	5.29	0.51	-1.28	-7.07e-06	1	0.48	1.29	9.47e-06	1	0.000172	3.6	8.52e-05	0.00476	0.17	1.64	1.65e-05	1	1.36e-05	4.6	9.23e-05	0.000901	0.00229	2.79	7.57e-05	0.08	2000028 // regulation of photoperiodism, flowering (GO_REF:nd [ND])	N/A	N/A	early flowering 3-B1	27.86	218	218	15.09	48.97	174	174	27.26	28.74	258	258	16.13	35.19	29.42	80	80	19.75
Trav_Trans_W41B350_0009778	103.11	77.1	91.67	6.98	0.4	-1.43	-6.77e-06	1	0.11	1.82	1.86e-05	1	0.000106	4.3	7.48e-05	0.00322	0.02	2.6	2.53e-05	1	3.79e-06	6.14	8.15e-05	0.000348	0.02	2.36	5.62e-05	0.3	0009098 // leucine biosynthetic process (GO_REF:nd [ND])	0009507 // chloroplast (GO_REF:nd [ND])	0003852 // 2-isopropylmalate synthase activity (GO_REF:nd [ND])	2-isopropylmalate synthase B	16.73	242	242	9.06	30.45	200	200	16.95	26.03	432	432	14.61	24.41	18.7	94	94	12.56
Trav_Trans_W41B350_0009865	18.7	12.05	15.07	14.75	1	1.03	4.98e-08	1	1	-1.18	-2.49e-07	1	0.000118	8.94	1.31e-05	0.00352	1	-1.21	-2.99e-07	1	0.000289	8.68	1.31e-05	0.00895	0.000289	10.53	1.34e-05	0.02	0010220 // positive regulation of vernalization response (GO_REF:nd [ND]) /// 0035246 // peptidyl-arginine N-methylation (GO_REF:nd [ND]) /// 0043985 // histone H4-R3 methylation (GO_REF:nd [ND]) /// 0009909 // regulation of flower development (GO_REF:nd [ND])	0005829 // cytosol (GO_REF:nd [ND])	0008276 // protein methyltransferase activity (GO_REF:nd [ND])	protein arginine N-methyltransferase 5	1	6	7	0.54	2.83	7	9	1.58	1.12	8	9	0.63	1.65	2.88	5	7	1.93
Trav_Trans_W41B350_0009905	350.76	147.71	240.92	3.68	0.42	-1.28	-2.6e-05	1	0.53	1.22	2.57e-05	1	0.00242	2.53	0.000181	0.04	0.15	1.56	5.17e-05	1	0.000146	3.24	0.000207	0.00536	0.02	2.08	0.000155	0.28	0006913 // nucleocytoplasmic transport (GO_REF:nd [ND]) /// 0071702 // organic substance transport (GO_REF:nd [ND]) /// 0033036 // macromolecule localization (GO_REF:nd [ND]) /// 0071705 // nitrogen compound transport (GO_REF:nd [ND])	0005643 // nuclear pore (GO_REF:nd [ND])	0017056 // structural constituent of nuclear pore (GO_REF:nd [ND]) /// 0005488 // binding (GO_REF:nd [ND])	nuclear pore complex protein NUP98A	116.51	1000	1000	63.11	123.65	482	482	68.84	136.05	1340	1340	76.36	125.4	73.08	218	218	49.06
Trav_Trans_W41B350_0009945	65.81	43.01	50.8	5.58	1	-1.03	-3.06e-07	1	0.85	1.11	1.33e-06	1	0.000184	4.64	4.41e-05	0.00502	0.8	1.14	1.63e-06	1	0.00023	4.76	4.44e-05	0.00752	0.000529	4.18	4.28e-05	0.03	0006015 // 5-phosphoribose 1-diphosphate biosynthetic process (GO_REF:nd [ND]) /// 0006164 // purine nucleotide biosynthetic process (GO_REF:nd [ND]) /// 0009156 // ribonucleoside monophosphate biosynthetic process (GO_REF:nd [ND]) /// 0009116 // nucleoside metabolic process (GO_REF:nd [ND]) /// 0016310 // phosphorylation (GO_REF:nd [ND])	0002189 // ribose phosphate diphosphokinase complex (GO_REF:nd [ND]) /// 0016021 // integral component of membrane (GO_REF:nd [ND]) /// 0009507 // chloroplast (GO_REF:nd [ND])	0005524 // ATP binding (GO_REF:nd [ND]) /// 0004749 // ribose phosphate diphosphokinase activity (GO_REF:nd [ND]) /// 0016301 // kinase activity (GO_REF:nd [ND]) /// 0000287 // magnesium ion binding (GO_REF:nd [ND])	Ribose-phosphate pyrophosphokinase 2, chloroplastic	5.88	81	82	3.18	15.15	96	96	8.44	18.37	294	294	10.31	13.13	13.41	65	65	9
Trav_Trans_W41B350_0010050	159.26	81.54	105.61	2.82	0.81	1.1	5.19e-06	1	0.12	1.69	3.76e-05	1	0.0031	2.71	9.37e-05	0.05	0.2	1.54	3.24e-05	1	0.00705	2.48	8.85e-05	0.09	0.15	1.61	5.61e-05	0.96	0007031 // peroxisome organization (GO_REF:nd [ND]) /// 0055114 // oxidation-reduction process (GO_REF:nd [ND]) /// 0019628 // urate catabolic process (GO_REF:nd [ND]) /// 0006144 // purine nucleobase metabolic process (GO_REF:nd [ND])	0005777 // peroxisome (GO_REF:nd [ND])	0004846 // urate oxidase activity (GO_REF:nd [ND])	urate oxidase	54.04	248	248	29.27	61.41	128	128	34.19	58.86	310	310	33.04	58.1	53.92	86	86	36.2
Trav_Trans_W41B350_0010160	30.74	25.03	24.84	4.36	0.000456	4.68	2.61e-05	0.03	0.00328	3.71	1.92e-05	0.11	0.01	3.01	1.42e-05	0.14	0.58	-1.26	-6.9e-06	1	0.27	-1.56	-1.19e-05	0.99	0.64	-1.23	-4.97e-06	1	0055114 // oxidation-reduction process (GO_REF:nd [ND]) /// 0042744 // hydrogen peroxide catabolic process (GO_REF:nd [ND]) /// 0006979 // response to oxidative stress (GO_REF:nd [ND]) /// 0098869 // cellular oxidant detoxification (GO_REF:nd [ND])	0005576 // extracellular region (GO_REF:nd [ND])	0046872 // metal ion binding (GO_REF:nd [ND]) /// 0004601 // peroxidase activity (GO_REF:nd [ND]) /// 0020037 // heme binding (GO_REF:nd [ND])	peroxidase 16	7.97	151	151	4.32	7.32	63	63	4.08	6.86	149	149	3.85	7.39	26.89	177	177	18.05
Trav_Trans_W41B350_0010197	702.06	279.93	444.37	14.16	1.2e-07	16.96	0.000484	6.37e-05	8.56e-05	7.41	0.000194	0.00752	0.14	2.04	3.15e-05	0.67	0.08	-2.29	-0.00029	1	3.15e-05	-8.32	-0.000453	0.00169	0.00835	-3.63	-0.000163	0.18	0006094 // gluconeogenesis (GO_REF:nd [ND]) /// 0016310 // phosphorylation (GO_REF:nd [ND])	0005829 // cytosol (GO_REF:nd [ND])	0005524 // ATP binding (GO_REF:nd [ND]) /// 0004612 // phosphoenolpyruvate carboxykinase (ATP) activity (GO_REF:nd [ND]) /// 0016301 // kinase activity (GO_REF:nd [ND])	phosphoenolpyruvate carboxykinase (ATP)	8.36	73	73	4.53	38.81	154	154	21.61	54.16	543	543	30.4	33.77	382.66	1162	1162	256.91
Trav_Trans_W41B350_0010306	20.07	13.31	17.64	26.78	0.06	-4.68	-3.04e-06	0.67	0.32	1.75	2.91e-06	1	0.00301	4.34	1.29e-05	0.04	0.00381	8.2	5.94e-06	0.56	7.85e-06	20.31	1.59e-05	0.000592	0.05	2.48	9.98e-06	0.58	0055085 // transmembrane transport (GO_REF:nd [ND])	0016021 // integral component of membrane (GO_REF:nd [ND])	0005524 // ATP binding (GO_REF:nd [ND]) /// 0042626 // ATPase activity, coupled to transmembrane movement of substances (GO_REF:nd [ND])	putative ABC transporter C family member 15	2.71	28	28	1.47	5.11	24	24	2.84	4.29	51	51	2.41	4.04	1.39	5	5	0.93
Trav_Trans_W41B350_0010310	23.22	4.72	9.45	∞	0.03	26.9	3.2e-06	0.49	0.000887	88.52	1.08e-05	0.04	1	4.3	4.08e-07	1	0.18	3.29	7.6e-06	1	0.1	-6.25	-2.79e-06	0.55	0.0037	-20.56	-1.04e-05	0.11	0006468 // protein phosphorylation (GO_REF:nd [ND])	0016021 // integral component of membrane (GO_REF:nd [ND])	0005524 // ATP binding (GO_REF:nd [ND]) /// 0004674 // protein serine/threonine kinase activity (GO_REF:nd [ND])	putative receptor-like protein kinase At3g47110	0	0	0	0	0	0	0	0	0	0	0	0	0	2.81	19	19	1.88
Trav_Trans_W41B350_0010322	127.43	88.08	109.18	5.46	0.38	-1.43	-1.07e-05	1	0.18	1.68	2.42e-05	1	0.00173	3.42	8.6e-05	0.03	0.03	2.41	3.49e-05	1	8.01e-05	4.89	9.67e-05	0.00343	0.06	2.03	6.17e-05	0.64	0000413 // protein peptidyl-prolyl isomerization (GO_REF:nd [ND])	N/A	0003755 // peptidyl-prolyl cis-trans isomerase activity (GO_REF:nd [ND])	Peptidyl-prolyl cis-trans isomerase FKBP53	23.43	236	236	12.69	52.9	242	242	29.45	39.89	461	461	22.39	38.74	25.42	89	89	17.07
Trav_Trans_W41B350_0010395	138.58	115.48	129.19	78.54	2.23e-05	14.67	2.28e-05	0.00341	1.58e-06	21.24	3.38e-05	0.000351	7.45e-11	71.47	0.000118	5.13e-08	0.49	1.45	1.1e-05	1	0.00224	4.87	9.48e-05	0.04	0.02	3.36	8.39e-05	0.28	0006355 // regulation of transcription, DNA-templated (GO_REF:nd [ND]) /// 0009451 // RNA modification (GO_REF:nd [ND])	N/A	0003677 // DNA binding (GO_REF:nd [ND])	NAC domain-containing protein 68	0.94	11	11	0.51	1.31	7	7	0.73	2.75	37	37	1.54	1.67	18.14	74	74	12.18
Trav_Trans_W41B350_0010488	35.42	17.47	21.78	6.13	0.000724	5.57	1.87e-05	0.04	0.00018	6.73	2.34e-05	0.01	0.000519	5.82	1.97e-05	0.01	0.68	1.21	4.75e-06	1	0.95	1.04	1e-06	1	0.76	-1.16	-3.74e-06	1	0046856 // phosphatidylinositol dephosphorylation (GO_REF:nd [ND])	N/A	0030533 // triplet codon-amino acid adaptor activity (GO_REF:nd [ND]) /// 0004439 // phosphatidylinositol-4,5-bisphosphate 5-phosphatase activity (GO_REF:nd [ND]) /// 0034485 // phosphatidylinositol-3,4,5-trisphosphate 5-phosphatase activity (GO_REF:nd [ND])	type IV inositol polyphosphate 5-phosphatase 3	3.21	32	32	1.74	2.87	13	13	1.6	6.64	76	76	3.73	4.24	20.49	71	71	13.76
Trav_Trans_W41B350_0010501	64.65	28.67	50.44	3.91	0.00985	2.68	2.79e-05	0.25	0.06	2.07	1.78e-05	0.77	0.000581	3.7	4.51e-05	0.01	0.48	-1.29	-1.01e-05	1	0.37	1.38	1.71e-05	1	0.11	1.79	2.72e-05	0.84	0042761 // very long-chain fatty acid biosynthetic process (GO_REF:nd [ND]) /// 0006508 // proteolysis (GO_REF:nd [ND]) /// 0000413 // protein peptidyl-prolyl isomerization (GO_REF:nd [ND]) /// 0030154 // cell differentiation (GO_REF:nd [ND]) /// 0099402 // plant organ development (GO_REF:nd [ND])	0005829 // cytosol (GO_REF:nd [ND])	0003755 // peptidyl-prolyl cis-trans isomerase activity (GO_REF:nd [ND]) /// 0016920 // pyroglutamyl-peptidase activity (GO_REF:nd [ND])	pyrrolidone-carboxylate peptidase	19.7	117	117	10.67	10.38	28	28	5.78	22.01	150	150	12.35	17.36	33.91	70	70	22.77
Trav_Trans_W41B350_0010510	155.87	92.48	126.14	3.54	0.79	-1.1	-5.12e-06	1	0.05	1.89	4.99e-05	0.72	0.00159	2.83	0.000103	0.03	0.03	2.07	5.51e-05	1	0.000621	3.11	0.000108	0.02	0.21	1.5	5.31e-05	1	0006355 // regulation of transcription, DNA-templated (GO_REF:nd [ND])	0016021 // integral component of membrane (GO_REF:nd [ND])	0003677 // DNA binding (GO_REF:nd [ND])	Protein NTM1-like 9	58.23	597	597	31.55	49.4	230	230	27.5	71.07	836	836	39.89	59.57	40.7	145	145	27.32
Trav_Trans_W41B350_0010631	45.33	33.23	37.67	7.76	0.76	1.25	1.32e-06	1	0.02	3.6	1.4e-05	0.33	9.08e-05	7.36	3.42e-05	0.00285	0.05	2.89	1.27e-05	1	0.000492	5.91	3.29e-05	0.01	0.12	2.04	2.02e-05	0.86	0006552 // leucine catabolic process (GO_REF:nd [ND]) /// 0009646 // response to absence of light (GO_REF:nd [ND]) /// 0022904 // respiratory electron transport chain (GO_REF:nd [ND])	0031305 // integral component of mitochondrial inner membrane (GO_REF:nd [ND])	0048039 // ubiquinone binding (GO_REF:nd [ND]) /// 0051539 // 4 iron, 4 sulfur cluster binding (GO_REF:nd [ND]) /// 0043783 // oxidoreductase activity, oxidizing metal ions with flavin as acceptor (GO_REF:nd [ND]) /// 0004174 // electron-transferring-flavoprotein dehydrogenase activity (GO_REF:nd [ND])	Electron transfer flavoprotein-ubiquinone oxidoreductase, mitochondrial	5.94	14	14	3.22	5.61	6	6	3.12	5.18	14	14	2.91	5.58	6.11	5	5	4.1
Trav_Trans_W41B350_0010669	127.82	84.31	104.77	3.67	1	1	1.98e-07	1	0.06	1.94	3.83e-05	0.75	0.000889	3.22	9.02e-05	0.02	0.06	1.94	3.81e-05	1	0.00104	3.21	9e-05	0.02	0.14	1.66	5.18e-05	0.94	0061408 // positive regulation of transcription from RNA polymerase II promoter in response to heat stress (GO_REF:nd [ND])	0005737 // cytoplasm (GO_REF:nd [ND])	0003700 // transcription factor activity, sequence-specific DNA binding (GO_REF:nd [ND]) /// 0000978 // RNA polymerase II core promoter proximal region sequence-specific DNA binding (GO_REF:nd [ND])	Heat stress transcription factor A-2e	44.5	607	607	24.11	36.64	227	227	20.4	46.9	734	734	26.32	42.68	41.35	196	196	27.76
Trav_Trans_W41B350_0010761	170.16	69.63	109.03	3.64	0.74	1.12	5.31e-06	1	0.84	1.08	3.59e-06	1	0.00136	3.1	9.18e-05	0.02	0.92	-1.04	-1.72e-06	1	0.00401	2.76	8.65e-05	0.06	0.00298	2.86	8.82e-05	0.09	0016567 // protein ubiquitination (GO_REF:nd [ND])	N/A	0046872 // metal ion binding (GO_REF:nd [ND]) /// 0016740 // transferase activity (GO_REF:nd [ND]) /// 0016874 // ligase activity (GO_REF:nd [ND])	probable E3 ubiquitin-protein ligase XBOS34	39.71	190	190	21.51	43.72	95	95	24.34	56.65	311	311	31.79	46.69	52.32	87	87	35.13
Trav_Trans_W41B350_0010778	118.38	44.88	62.61	3.69	0.00126	3.56	5.83e-05	0.06	0.000228	4.3	7.53e-05	0.02	0.00175	3.42	5.52e-05	0.03	0.61	1.21	1.7e-05	1	0.93	-1.04	-3.08e-06	1	0.54	-1.26	-2.01e-05	1	0055114 // oxidation-reduction process (GO_REF:nd [ND])	0005829 // cytosol (GO_REF:nd [ND]) /// 0009506 // plasmodesma (GO_REF:nd [ND])	0008270 // zinc ion binding (GO_REF:nd [ND]) /// 0003939 // L-iditol 2-dehydrogenase activity (GO_REF:nd [ND])	sorbitol dehydrogenase	33.05	425	425	17.9	10.96	64	64	6.1	25.89	382	382	14.53	23.3	73.61	329	329	49.42
Trav_Trans_W41B350_0010829	380.53	204.48	295.24	25.45	1.39e-06	7.7	7.53e-05	0.000404	9.98e-09	11.69	0.00012	7.4e-06	4.03e-13	25.05	0.00027	9.03e-10	0.27	1.52	4.49e-05	1	0.002	3.25	0.000195	0.04	0.04	2.14	0.00015	0.5	0005975 // carbohydrate metabolic process (GO_REF:nd [ND]) /// 0016998 // cell wall macromolecule catabolic process (GO_REF:nd [ND]) /// 0006032 // chitin catabolic process (GO_REF:nd [ND])	N/A	0030247 // polysaccharide binding (GO_REF:nd [ND]) /// 0004568 // chitinase activity (GO_REF:nd [ND])	chitinase 10	7.82	150	150	4.24	16.41	143	143	9.14	11.99	264	264	6.73	12.07	46.5	310	310	31.22
Trav_Trans_W41B350_0010906	15.19	8.66	9.96	∞	0.000198	-60.91	-7.39e-06	0.02	0.29	-2.1	-3.94e-06	1	0.71	1.23	1.76e-06	1	0.00984	29	3.46e-06	0.92	4.53e-05	75.19	9.16e-06	0.00221	0.14	2.59	5.7e-06	0.93	0006284 // base-excision repair (GO_REF:nd [ND]) /// 0015074 // DNA integration (GO_REF:nd [ND])	0000943 // retrotransposon nucleocapsid (GO_REF:nd [ND])	0008270 // zinc ion binding (GO_REF:nd [ND]) /// 0003824 // catalytic activity (GO_REF:nd [ND]) /// 0003676 // nucleic acid binding (GO_REF:nd [ND])	putative gag-pol polyprotein	5.1	13	13	2.76	12.95	15	15	7.21	6.15	18	18	3.45	8.06	0	0	0	0
Trav_Trans_W41B350_0010910	123.8	84.07	106.27	7.2	0.34	-1.48	-8.6e-06	1	0.68	1.2	5.26e-06	1	0.000232	4.25	8.57e-05	0.00607	0.16	1.78	1.39e-05	1	6.49e-06	6.3	9.43e-05	0.000513	0.00105	3.54	8.05e-05	0.04	N/A	0016021 // integral component of membrane (GO_REF:nd [ND])	N/A	Phosphatidylinositol/phosphatidylcholine transfer protein SFH6	22.19	317	317	12.02	28.36	184	184	15.79	34.1	559	559	19.14	28.21	18.33	91	91	12.3
Trav_Trans_W41B350_0010995	74.76	26.15	40.44	5.25	0.00308	3.3	2.09e-05	0.12	5.95e-06	6.06	4.59e-05	0.00096	6.14e-05	4.88	3.52e-05	0.00209	0.1	1.84	2.5e-05	1	0.29	1.48	1.43e-05	1	0.55	-1.24	-1.07e-05	1	N/A	0005829 // cytosol (GO_REF:nd [ND])	0030976 // thiamine pyrophosphate binding (GO_REF:nd [ND]) /// 0000287 // magnesium ion binding (GO_REF:nd [ND]) /// 0016831 // carboxy-lyase activity (GO_REF:nd [ND])	pyruvate decarboxylase 1	8.99	113	113	4.87	9.46	54	54	5.27	10.12	146	146	5.68	9.53	24.96	109	109	16.76
Trav_Trans_W41B350_0011080	16.33	11.55	13.24	24.35	1	1.03	1.99e-08	1	0.00618	9.78	6.02e-06	0.18	8.32e-05	18.49	1.2e-05	0.00266	0.00618	9.5	6e-06	0.73	8.32e-05	17.97	1.2e-05	0.00352	0.24	1.89	5.98e-06	1	0000462 // maturation of SSU-rRNA from tricistronic rRNA transcript (SSU-rRNA, 5.8S rRNA, LSU-rRNA) (GO_REF:nd [ND]) /// 0009553 // embryo sac development (GO_REF:nd [ND]) /// 0009303 // rRNA transcription (GO_REF:nd [ND]) /// 0009793 // embryo development ending in seed dormancy (GO_REF:nd [ND])	0005730 // nucleolus (GO_REF:nd [ND]) /// 0032040 // small-subunit processome (GO_REF:nd [ND])	0034511 // U3 snoRNA binding (GO_REF:nd [ND]) /// 0019843 // rRNA binding (GO_REF:nd [ND])	U3 small nucleolar RNA-associated protein 25	0.89	3	3	0.48	0.65	1	1	0.36	0.26	1	1	0.14	0.6	1.7	2	2	1.14
Trav_Trans_W41B350_0011135	118.32	93.46	105.21	6.79	0.00974	3.18	3.79e-05	0.25	0.00866	3.25	3.91e-05	0.23	3.69e-05	6.48	9.51e-05	0.00138	0.98	1.02	1.25e-06	1	0.09	2.04	5.72e-05	0.54	0.1	1.99	5.6e-05	0.81	0071805 // potassium ion transmembrane transport (GO_REF:nd [ND])	0016021 // integral component of membrane (GO_REF:nd [ND])	0015079 // potassium ion transmembrane transporter activity (GO_REF:nd [ND])	potassium transporter 7	18.82	321	321	10.2	12.91	100	100	7.19	22.74	445	445	12.76	18.16	47.41	281	281	31.83
Trav_Trans_W41B350_0011147	21.87	12.66	14.81	7.52	0.27	1.95	2.11e-06	1	0.00219	5.26	9.43e-06	0.09	0.000167	7.1	1.35e-05	0.00464	0.04	2.69	7.32e-06	1	0.00554	3.64	1.14e-05	0.08	0.48	1.35	4.09e-06	1	0055114 // oxidation-reduction process (GO_REF:nd [ND])	0016021 // integral component of membrane (GO_REF:nd [ND])	0016705 // oxidoreductase activity, acting on paired donors, with incorporation or reduction of molecular oxygen (GO_REF:nd [ND]) /// 0004497 // monooxygenase activity (GO_REF:nd [ND]) /// 0005506 // iron ion binding (GO_REF:nd [ND]) /// 0020037 // heme binding (GO_REF:nd [ND])	putative cytochrome P450	0.91	5	5	0.49	3.2	8	8	1.78	2.69	17	17	1.51	2.27	3.66	7	7	2.46
Trav_Trans_W41B350_0011167	137.14	22.94	74.37	8.81	0.25	1.92	7.92e-06	1	4.2e-05	10.5	8.17e-05	0.00432	0.06	2.85	1.59e-05	0.39	0.00189	5.47	7.38e-05	0.37	0.48	1.48	7.99e-06	1	0.01	-3.69	-6.58e-05	0.26	0009833 // plant-type primary cell wall biogenesis (GO_REF:nd [ND]) /// 0071555 // cell wall organization (GO_REF:nd [ND]) /// 0030244 // cellulose biosynthetic process (GO_REF:nd [ND])	0016021 // integral component of membrane (GO_REF:nd [ND]) /// 0005886 // plasma membrane (GO_REF:nd [ND]) /// 0005802 // trans-Golgi network (GO_REF:nd [ND])	0016760 // cellulose synthase (UDP-forming) activity (GO_REF:nd [ND])	cellulose synthase-like protein H1	2.37	29	29	1.28	19.8	109	110	11.02	6.41	90	90	3.6	9.53	20.23	85	86	13.58
Trav_Trans_W41B350_0011313	41.58	21.04	31.33	4.19	0.94	1.02	2.09e-07	1	0.53	1.3	3.11e-06	1	0.00102	3.64	2.72e-05	0.02	0.63	1.28	2.9e-06	1	0.00166	3.56	2.69e-05	0.03	0.00986	2.79	2.4e-05	0.2	0006879 // cellular iron ion homeostasis (GO_REF:nd [ND]) /// 0055085 // transmembrane transport (GO_REF:nd [ND])	0005743 // mitochondrial inner membrane (GO_REF:nd [ND]) /// 0016021 // integral component of membrane (GO_REF:nd [ND])	0005524 // ATP binding (GO_REF:nd [ND]) /// 0042626 // ATPase activity, coupled to transmembrane movement of substances (GO_REF:nd [ND])	ABC transporter B family member 25, mitochondrial	8.39	26	26	4.54	12.07	17	17	6.72	12.37	44	44	6.94	10.94	10.21	11	11	6.85
Trav_Trans_W41B350_0011330	221.03	134.36	186.33	6.76	0.19	-1.54	-1.82e-05	1	0.17	1.55	2.82e-05	1	2.5e-05	3.84	0.000147	0.00101	0.00859	2.39	4.64e-05	0.86	8.21e-08	5.93	0.000165	2.14e-05	0.00354	2.48	0.000118	0.1	0016310 // phosphorylation (GO_REF:nd [ND])	N/A	0016301 // kinase activity (GO_REF:nd [ND])	Transcription factor GTE8	45.63	334	334	24.72	58.35	194	194	32.49	61.78	519	519	34.68	55.25	32.23	82	82	21.64
Trav_Trans_W41B350_0011349	186.14	136.13	129.64	8.55	1.64e-05	9.34	0.000135	0.00272	0.00013	7.1	9.87e-05	0.01	0.71	1.22	3.58e-06	1	0.56	-1.32	-3.64e-05	1	6.95e-05	-7.65	-0.000131	0.00308	0.000501	-5.81	-9.51e-05	0.03	0055114 // oxidation-reduction process (GO_REF:nd [ND]) /// 0006587 // serotonin biosynthetic process from tryptophan (GO_REF:nd [ND]) /// 0006952 // defense response (GO_REF:nd [ND])	0016021 // integral component of membrane (GO_REF:nd [ND]) /// 0005789 // endoplasmic reticulum membrane (GO_REF:nd [ND])	0005506 // iron ion binding (GO_REF:nd [ND]) /// 0016709 // oxidoreductase activity, acting on paired donors, with incorporation or reduction of molecular oxygen, NAD(P)H as one donor, and incorporation of one atom of oxygen (GO_REF:nd [ND]) /// 0020037 // heme binding (GO_REF:nd [ND])	cytochrome P450 71A1	13.94	142	142	7.55	12.32	57	57	6.86	25.23	295	295	14.16	17.16	119.16	422	422	80
Trav_Trans_W41B350_0011387	149.7	79.7	108	5.45	0.66	-1.2	-4.77e-06	1	0.08	1.9	2.61e-05	0.9	0.000109	4.11	9.05e-05	0.00331	0.03	2.27	3.09e-05	1	1.79e-05	4.92	9.53e-05	0.0011	0.03	2.17	6.44e-05	0.39	0061615 // glycolytic process through fructose-6-phosphate (GO_REF:nd [ND]) /// 0006002 // fructose 6-phosphate metabolic process (GO_REF:nd [ND])	0005737 // cytoplasm (GO_REF:nd [ND])	0003872 // 6-phosphofructokinase activity (GO_REF:nd [ND]) /// 0005524 // ATP binding (GO_REF:nd [ND]) /// 0046872 // metal ion binding (GO_REF:nd [ND])	ATP-dependent 6-phosphofructokinase 6	37.27	300	300	20.19	28.45	104	104	15.84	25.01	231	231	14.04	30.24	17.52	49	49	11.76
Trav_Trans_W41B350_0011440	119.41	107.49	104.62	13.38	0.03	3.23	1.85e-05	0.49	0.000309	6.98	4.98e-05	0.02	4.15e-06	12.35	9.45e-05	0.000243	0.12	2.16	3.12e-05	1	0.00675	3.83	7.6e-05	0.09	0.23	1.77	4.48e-05	1	0055114 // oxidation-reduction process (GO_REF:nd [ND])	0016021 // integral component of membrane (GO_REF:nd [ND])	0016705 // oxidoreductase activity, acting on paired donors, with incorporation or reduction of molecular oxygen (GO_REF:nd [ND]) /// 0005506 // iron ion binding (GO_REF:nd [ND]) /// 0020037 // heme binding (GO_REF:nd [ND])	cytochrome P450 family 704 subfamily A polypeptide 2	11.91	150	150	6.45	2.1	12	12	1.17	11.34	164	164	6.37	8.45	18.04	79	79	12.11
Trav_Trans_W41B350_0011471	40.22	32.38	31.6	18.34	0.03	3.88	5.26e-06	0.45	3.16e-07	15.88	2.72e-05	0.000107	1.72e-07	16.67	2.86e-05	2.04e-05	0.002	4.09	2.19e-05	0.38	0.00128	4.29	2.33e-05	0.03	0.91	1.05	1.43e-06	1	0016310 // phosphorylation (GO_REF:nd [ND])	N/A	0016301 // kinase activity (GO_REF:nd [ND])	F-box/kelch-repeat protein At1g80440	1.64	21	21	0.89	2.06	12	12	1.15	1.77	26	26	0.99	1.82	7.41	33	33	4.97
Trav_Trans_W41B350_0011546	81.94	28.37	54.25	3.08	0.35	1.4	9.54e-06	1	0.08	1.88	2.12e-05	0.89	0.00185	3.08	4.98e-05	0.03	0.43	1.35	1.16e-05	1	0.03	2.2	4.02e-05	0.25	0.16	1.63	2.86e-05	1	0008299 // isoprenoid biosynthetic process (GO_REF:nd [ND]) /// 0006744 // ubiquinone biosynthetic process (GO_REF:nd [ND]) /// 0009793 // embryo development ending in seed dormancy (GO_REF:nd [ND])	0009507 // chloroplast (GO_REF:nd [ND])	0046872 // metal ion binding (GO_REF:nd [ND]) /// 0052923 // all-trans-nonaprenyl-diphosphate synthase (geranyl-diphosphate specific) activity (GO_REF:nd [ND]) /// 0050347 // trans-octaprenyltranstransferase activity (GO_REF:nd [ND]) /// 0004659 // prenyltransferase activity (GO_REF:nd [ND])	Decaprenyl-diphosphate synthase subunit 1	14.33	62	62	7.76	32.05	63	63	17.85	31.82	158	158	17.86	26.07	35.24	53	53	23.66
Trav_Trans_W41B350_0011560	83.17	60.24	70.35	10.34	0.33	-1.63	-4.7e-06	1	0.08	2.16	1.41e-05	0.91	5.57e-05	5.87	5.91e-05	0.00194	0.00679	3.53	1.88e-05	0.77	9.83e-07	9.6	6.38e-05	0.000128	0.02	2.72	4.5e-05	0.28	0016310 // phosphorylation (GO_REF:nd [ND]) /// 0006222 // UMP biosynthetic process (GO_REF:nd [ND])	0016021 // integral component of membrane (GO_REF:nd [ND])	0005524 // ATP binding (GO_REF:nd [ND]) /// 0004849 // uridine kinase activity (GO_REF:nd [ND])	uridine-cytidine kinase C	8.11	97	97	4.39	17.5	95	95	9.74	13.56	186	186	7.61	13.06	6.26	26	26	4.2
Trav_Trans_W41B350_0011686	106.37	46.35	69.84	6.74	0.01	3.02	2.37e-05	0.32	0.04	2.55	1.82e-05	0.61	4.63e-05	6.29	6.21e-05	0.00165	0.7	-1.18	-5.48e-06	1	0.08	2.08	3.84e-05	0.51	0.03	2.47	4.39e-05	0.44	0006468 // protein phosphorylation (GO_REF:nd [ND])	N/A	0005524 // ATP binding (GO_REF:nd [ND]) /// 0004674 // protein serine/threonine kinase activity (GO_REF:nd [ND])	probable serine/threonine-protein kinase PBL19	14.71	77	77	7.97	9.67	23	23	5.38	12.15	73	73	6.82	12.18	26.38	48	48	17.71
Trav_Trans_W41B350_0011716	88.6	68.97	74.43	5.28	0.2	1.66	1.07e-05	1	0.00234	3.3	3.74e-05	0.09	3.04e-05	5.16	6.75e-05	0.00119	0.08	1.99	2.67e-05	1	0.00298	3.11	5.68e-05	0.05	0.22	1.56	3.01e-05	1	0070084 // protein initiator methionine removal (GO_REF:nd [ND]) /// 0006508 // proteolysis (GO_REF:nd [ND])	0005737 // cytoplasm (GO_REF:nd [ND])	0046872 // metal ion binding (GO_REF:nd [ND]) /// 0070006 // metalloaminopeptidase activity (GO_REF:nd [ND])	methionine aminopeptidase 2B-like	12.95	179	179	7.02	20.08	126	126	11.18	19.11	303	303	10.72	17.38	24.15	116	116	16.21
Trav_Trans_W41B350_0011806	423.61	237.38	323.43	7.85	0.06	-2.02	-4.84e-05	0.7	0.17	1.65	6.21e-05	1	0.000769	3.5	0.000239	0.02	0.00148	3.33	0.00011	0.32	5.05e-07	7.07	0.000288	8.06e-05	0.04	2.12	0.000177	0.48	0031146 // SCF-dependent proteasomal ubiquitin-dependent protein catabolic process (GO_REF:nd [ND]) /// 0016567 // protein ubiquitination (GO_REF:nd [ND])	0019005 // SCF ubiquitin ligase complex (GO_REF:nd [ND])	0004842 // ubiquitin-protein transferase activity (GO_REF:nd [ND])	regulatory subunit	110.07	895	895	59.62	69.05	255	255	38.44	121.42	1133	1133	68.15	100.18	55.2	156	156	37.06
Trav_Trans_W41B350_0011809	251.83	78.16	87.72	22.98	0.35	2.2	4.44e-06	1	5.66e-05	25.52	9.08e-05	0.00542	0.000117	21.55	7.61e-05	0.00349	0.0015	11.61	8.64e-05	0.32	0.00291	9.8	7.17e-05	0.05	0.81	-1.18	-1.47e-05	1	0006470 // protein dephosphorylation (GO_REF:nd [ND])	N/A	0046872 // metal ion binding (GO_REF:nd [ND]) /// 0004724 // magnesium-dependent protein serine/threonine phosphatase activity (GO_REF:nd [ND])	phosphatase 2C 59	1.52	12	12	0.83	9.23	33	33	5.14	1.22	11	11	0.68	3.99	10.97	30	30	7.36
Trav_Trans_W41B350_0011836	97.79	62.23	81.82	4.14	0.94	-1.05	-1.35e-06	1	0.38	1.37	1.03e-05	1	0.000285	3.46	6.96e-05	0.00717	0.33	1.43	1.17e-05	1	0.000196	3.63	7.1e-05	0.00666	0.00593	2.53	5.93e-05	0.15	0016311 // dephosphorylation (GO_REF:nd [ND]) /// 0070413 // trehalose metabolism in response to stress (GO_REF:nd [ND]) /// 0005992 // trehalose biosynthetic process (GO_REF:nd [ND])	0005829 // cytosol (GO_REF:nd [ND])	0003825 // alpha,alpha-trehalose-phosphate synthase (UDP-forming) activity (GO_REF:nd [ND]) /// 0004805 // trehalose-phosphatase activity (GO_REF:nd [ND])	probable alpha,alpha-trehalose-phosphate synthase [UDP-forming] 7	23.56	420	420	12.76	32.98	267	267	18.36	34.42	704	704	19.32	30.32	21.31	132	132	14.31
Trav_Trans_W41B350_0011920	207.02	174.73	188.94	6.85	0.79	1.13	3.93e-06	1	0.02	2.8	5.43e-05	0.37	2.1e-05	6.66	0.000171	0.000884	0.04	2.47	5.04e-05	1	6.07e-05	5.89	0.000167	0.00277	0.04	2.38	0.000117	0.48	0016311 // dephosphorylation (GO_REF:nd [ND])	N/A	0052745 // inositol phosphate phosphatase activity (GO_REF:nd [ND]) /// 0003993 // acid phosphatase activity (GO_REF:nd [ND])	multiple inositol polyphosphate phosphatase 1	26.37	451	451	14.28	34.11	265	265	18.99	36.48	716	716	20.47	32.32	28.76	171	171	19.31
Trav_Trans_W41B350_0011943	20.09	9.17	14.71	11.19	0.81	-1.47	-7.67e-07	1	1	1.25	6.1e-07	1	0.00107	6.13	1.23e-05	0.02	0.65	1.84	1.38e-06	1	0.000246	9.01	1.31e-05	0.00792	0.00338	4.89	1.17e-05	0.1	0051013 // microtubule severing (GO_REF:nd [ND])	0008352 // katanin complex (GO_REF:nd [ND]) /// 0005874 // microtubule (GO_REF:nd [ND])	0008017 // microtubule binding (GO_REF:nd [ND])	Transducin/WD40 repeat-like superfamily protein	1.68	18	18	0.91	3.08	15	15	1.72	2.6	32	32	1.46	2.45	1.34	5	5	0.9
Trav_Trans_W41B350_0011999	43.85	35.11	35.72	9.43	0.71	1.33	1.33e-06	1	0.00141	5.48	1.8e-05	0.06	3.17e-05	9.06	3.23e-05	0.00123	0.00849	4.11	1.66e-05	0.85	0.000273	6.8	3.1e-05	0.00858	0.28	1.65	1.43e-05	1	0006629 // lipid metabolic process (GO_REF:nd [ND]) /// 0006468 // protein phosphorylation (GO_REF:nd [ND])	0016021 // integral component of membrane (GO_REF:nd [ND])	0005524 // ATP binding (GO_REF:nd [ND]) /// 0008889 // glycerophosphodiester phosphodiesterase activity (GO_REF:nd [ND]) /// 0004672 // protein kinase activity (GO_REF:nd [ND])	Glycerophosphodiester phosphodiesterase GDPDL3	2.25	47	47	1.22	6.86	65	65	3.82	3.59	86	86	2.02	4.24	5.8	42	42	3.89
Trav_Trans_W41B350_0012058	21.45	14.46	17.38	5.1	0.68	-1.24	-1.01e-06	1	0.39	1.58	3.06e-06	1	0.00348	3.73	1.45e-05	0.05	0.21	1.95	4.07e-06	1	0.000967	4.6	1.55e-05	0.02	0.05	2.36	1.14e-05	0.57	0016310 // phosphorylation (GO_REF:nd [ND])	0016021 // integral component of membrane (GO_REF:nd [ND])	0004672 // protein kinase activity (GO_REF:nd [ND]) /// 0000166 // nucleotide binding (GO_REF:nd [ND])	receptor-like protein 2	4.38	152	152	2.37	6.15	97	97	3.43	6.18	246	246	3.47	5.57	4.64	56	56	3.12
Trav_Trans_W41B350_0012068	177.08	91.71	111.44	4.87	0.93	1.05	1.3e-06	1	0.00433	2.93	5.48e-05	0.14	8.35e-05	4.44	9.77e-05	0.00267	0.00616	2.8	5.35e-05	0.73	0.00013	4.24	9.64e-05	0.00494	0.25	1.52	4.29e-05	1	0006355 // regulation of transcription, DNA-templated (GO_REF:nd [ND])	0016021 // integral component of membrane (GO_REF:nd [ND])	0003677 // DNA binding (GO_REF:nd [ND])	protein NTM1-like 9	26.09	159	159	14.13	29.27	81	81	16.3	35.32	247	247	19.83	30.23	23.61	50	50	15.85
Trav_Trans_W41B350_0012078	355.99	141.02	179.8	10.7	4.76e-05	11.62	0.000179	0.00591	4.62e-05	11.68	0.00018	0.00464	0.73	1.24	4.02e-06	1	0.99	1.01	1.12e-06	1	0.000161	-9.38	-0.000175	0.00576	0.000156	-9.43	-0.000176	0.01	0005975 // carbohydrate metabolic process (GO_REF:nd [ND])	N/A	0052692 // raffinose alpha-galactosidase activity (GO_REF:nd [ND])	alpha-galactosidase 1 isoform X2	5.63	37	37	3.05	19.09	57	57	10.63	30.88	233	233	17.33	18.53	155.77	356	356	104.58
Trav_Trans_W41B350_0012100	96.02	83.21	90.38	8.22	0.16	-1.9	-1.2e-05	1	0.37	1.47	1.19e-05	1	0.00186	3.71	6.86e-05	0.03	0.02	2.79	2.39e-05	1	1.28e-05	7.03	8.05e-05	0.000857	0.02	2.52	5.67e-05	0.37	0009959 // negative gravitropism (GO_REF:nd [ND]) /// 0009660 // amyloplast organization (GO_REF:nd [ND])	N/A	N/A	protein SHOOT GRAVITROPISM 6	21.13	389	389	11.44	26.43	221	221	14.71	33.65	711	711	18.89	27.07	15.78	101	101	10.6
Trav_Trans_W41B350_0012104	1386.05	449.76	464.97	33.46	1	-1.02	-2.72e-07	1	0.000309	34.53	0.000473	0.02	0.000448	30.56	0.000417	0.01	0.000288	35.21	0.000473	0.11	0.000418	31.16	0.000417	0.01	0.88	-1.13	-5.6e-05	1	0006470 // protein dephosphorylation (GO_REF:nd [ND])	N/A	0046872 // metal ion binding (GO_REF:nd [ND]) /// 0004724 // magnesium-dependent protein serine/threonine phosphatase activity (GO_REF:nd [ND])	probable protein phosphatase 2C 59	0.42	1	1	0.23	45.59	49	49	25.38	2.95	8	8	1.65	16.32	10.94	9	9	7.35
Trav_Trans_W41B350_0012172	168.69	123.33	133.64	5.48	0.44	1.39	1.09e-05	1	0.01	2.85	5.22e-05	0.28	7.87e-05	5.29	0.000121	0.00255	0.08	2.06	4.14e-05	1	0.0012	3.82	0.00011	0.03	0.12	1.85	6.88e-05	0.88	0006351 // transcription, DNA-templated (GO_REF:nd [ND]) /// 0033542 // fatty acid beta-oxidation, unsaturated, even number (GO_REF:nd [ND]) /// 1903507 // negative regulation of nucleic acid-templated transcription (GO_REF:nd [ND])	0005777 // peroxisome (GO_REF:nd [ND]) /// 0005829 // cytosol (GO_REF:nd [ND])	0080023 // 3R-hydroxyacyl-CoA dehydratase activity (GO_REF:nd [ND]) /// 0003714 // transcription corepressor activity (GO_REF:nd [ND])	Enoyl-CoA hydratase 2 peroxisomal	28.8	246	246	15.6	28.87	112	112	16.07	31.83	312	312	17.86	29.83	40.76	121	121	27.36
Trav_Trans_W41B350_0012201	64.52	32.87	49.12	3.4	0.000101	3.78	5.3e-05	0.01	0.00169	2.93	3.68e-05	0.07	0.11	1.75	1.43e-05	0.58	0.44	-1.29	-1.62e-05	1	0.02	-2.16	-3.88e-05	0.19	0.12	-1.68	-2.26e-05	0.87	0006412 // translation (GO_REF:nd [ND]) /// 0006457 // protein folding (GO_REF:nd [ND])	0016021 // integral component of membrane (GO_REF:nd [ND]) /// 0005840 // ribosome (GO_REF:nd [ND])	0051082 // unfolded protein binding (GO_REF:nd [ND]) /// 0003735 // structural constituent of ribosome (GO_REF:nd [ND]) /// 0005509 // calcium ion binding (GO_REF:nd [ND])	calreticulin-3	14.73	136	136	7.98	25.03	105	105	13.94	21.7	230	230	12.18	20.49	59.82	192	192	40.16
Trav_Trans_W41B350_0012258	186.8	155.7	168.56	9	0.52	-1.33	-6.86e-06	1	0.00887	3.13	5.87e-05	0.23	3.83e-05	6.27	0.000145	0.00142	0.00124	4.18	6.56e-05	0.28	3e-06	8.35	0.000152	0.000294	0.1	2	8.62e-05	0.79	0051085 // chaperone mediated protein folding requiring cofactor (GO_REF:nd [ND]) /// 0042026 // protein refolding (GO_REF:nd [ND]) /// 0034605 // cellular response to heat (GO_REF:nd [ND]) /// 0034620 // cellular response to unfolded protein (GO_REF:nd [ND])	0005737 // cytoplasm (GO_REF:nd [ND])	0005524 // ATP binding (GO_REF:nd [ND]) /// 0031072 // heat shock protein binding (GO_REF:nd [ND]) /// 0051082 // unfolded protein binding (GO_REF:nd [ND]) /// 0042623 // ATPase activity, coupled (GO_REF:nd [ND]) /// 0051787 // misfolded protein binding (GO_REF:nd [ND]) /// 0044183 // protein binding involved in protein folding (GO_REF:nd [ND])	probable mediator of RNA polymerase II transcription subunit 37c	20.17	260	260	10.93	33.82	198	198	18.83	35.09	519	519	19.69	29.69	19.87	89	89	13.34
Trav_Trans_W41B350_0012271	1099.7	941.18	999.81	432.6	0.09	4.35	7.43e-06	0.84	1.6e-06	107.36	0.000236	0.000352	8.72e-09	412.18	0.000911	2.12e-06	0.000234	24.66	0.000228	0.09	1.47e-06	94.68	0.000903	0.000173	0.08	3.84	0.000675	0.71	N/A	N/A	0005524 // ATP binding (GO_REF:nd [ND])	heat shock cognate 70 kDa protein 2-like	0.16	2	2	0.09	1.76	10	10	0.98	5.03	72	72	2.82	2.32	5.53	24	24	3.71
Trav_Trans_W41B350_0012355	105.25	34.48	61.58	4.28	8.64e-05	4.9	6.91e-05	0.00918	0.05	2.21	2.15e-05	0.7	0.86	1.1	1.73e-06	1	0.04	-2.21	-4.76e-05	1	0.000191	-4.46	-6.74e-05	0.00654	0.08	-2.02	-1.98e-05	0.73	0005987 // sucrose catabolic process (GO_REF:nd [ND])	N/A	0033926 // glycopeptide alpha-N-acetylgalactosaminidase activity (GO_REF:nd [ND]) /// 0004575 // sucrose alpha-glucosidase activity (GO_REF:nd [ND])	neutral/alkaline invertase 1, mitochondrial	17.15	266	266	9.29	20.3	143	143	11.3	18.94	337	337	10.63	18.8	65.31	352	352	43.85
Trav_Trans_W41B350_0012363	39.76	23.53	30.96	3.56	0.4	1.45	5.14e-06	1	0.06	2.17	1.33e-05	0.76	0.00132	3.45	2.79e-05	0.02	0.32	1.5	8.19e-06	1	0.02	2.38	2.27e-05	0.19	0.22	1.59	1.45e-05	1	0032436 // positive regulation of proteasomal ubiquitin-dependent protein catabolic process (GO_REF:nd [ND]) /// 0000209 // protein polyubiquitination (GO_REF:nd [ND])	0005737 // cytoplasm (GO_REF:nd [ND]) /// 0000151 // ubiquitin ligase complex (GO_REF:nd [ND])	0046872 // metal ion binding (GO_REF:nd [ND]) /// 0031624 // ubiquitin conjugating enzyme binding (GO_REF:nd [ND]) /// 0003676 // nucleic acid binding (GO_REF:nd [ND]) /// 0016874 // ligase activity (GO_REF:nd [ND]) /// 0061630 // ubiquitin protein ligase activity (GO_REF:nd [ND])	E3 ubiquitin-protein ligase RNF14	9.54	134	134	5.17	12.85	82	82	7.16	13.84	223	223	7.77	12.08	10.24	50	50	6.88
Trav_Trans_W41B350_0012398	66.07	27.93	51.27	4.03	0.02	2.46	2.35e-05	0.41	0.00183	3.38	3.84e-05	0.07	0.000489	3.86	4.61e-05	0.01	0.4	1.38	1.49e-05	1	0.23	1.57	2.26e-05	0.91	0.73	1.14	7.69e-06	1	N/A	N/A	0016788 // hydrolase activity, acting on ester bonds (GO_REF:nd [ND])	GDSL esterase/lipase	16.89	100	100	9.15	14.14	38	38	7.87	19.73	134	134	11.07	16.92	27.71	57	57	18.6
Trav_Trans_W41B350_0012439	158.98	69.67	123.67	3.23	0.99	-1.01	-7.12e-07	1	0.33	1.36	2.07e-05	1	0.000866	2.83	0.000105	0.02	0.31	1.38	2.15e-05	1	0.000763	2.86	0.000106	0.02	0.02	2.08	8.43e-05	0.29	0006886 // intracellular protein transport (GO_REF:nd [ND]) /// 0090630 // activation of GTPase activity (GO_REF:nd [ND])	0005829 // cytosol (GO_REF:nd [ND]) /// 0016021 // integral component of membrane (GO_REF:nd [ND])	0005096 // GTPase activator activity (GO_REF:nd [ND]) /// 0017137 // Rab GTPase binding (GO_REF:nd [ND])	RabGAP/TBC domain-containing protein	50.99	406	406	27.62	62.22	225	225	34.64	70.92	648	648	39.81	61.38	47.34	131	131	31.78
Trav_Trans_W41B350_0012440	122.45	57.41	92.14	5.8	0.00205	2.96	3.47e-05	0.09	2.59e-05	4.43	6.07e-05	0.00297	8.16e-07	5.75	8.39e-05	6.77e-05	0.23	1.5	2.6e-05	1	0.05	1.94	4.92e-05	0.34	0.43	1.3	2.32e-05	1	0006855 // drug transmembrane transport (GO_REF:nd [ND])	0016021 // integral component of membrane (GO_REF:nd [ND])	0015238 // drug transmembrane transporter activity (GO_REF:nd [ND]) /// 0015297 // antiporter activity (GO_REF:nd [ND])	protein DETOXIFICATION 14	10.77	123	123	5.84	27.39	142	142	15.25	19.39	254	254	10.88	19.18	44.61	177	177	29.95
Trav_Trans_W41B350_0012526	18.58	14.58	14.41	43.08	4.31e-05	-25.24	-1.15e-05	0.00551	0.03	-3.49	-8.52e-06	0.53	0.83	1.13	1.59e-06	1	0.06	7.23	2.95e-06	1	1.72e-05	28.59	1.31e-05	0.00107	0.02	3.96	1.01e-05	0.31	N/A	0016021 // integral component of membrane (GO_REF:nd [ND])	0016757 // transferase activity, transferring glycosyl groups (GO_REF:nd [ND])	FT-interacting protein 1	10.4	180	180	5.63	18.58	146	146	10.34	9.27	184	184	5.2	12.75	0.5	3	3	0.33
Trav_Trans_W41B350_0012653	40.74	20.58	29.41	4.3	0.42	1.51	4.3e-06	1	0.03	2.75	1.47e-05	0.56	0.00269	4.14	2.64e-05	0.04	0.2	1.82	1.04e-05	1	0.03	2.74	2.21e-05	0.27	0.36	1.5	1.17e-05	1	0055114 // oxidation-reduction process (GO_REF:nd [ND])	N/A	0016491 // oxidoreductase activity (GO_REF:nd [ND])	OSJNBa0084K11.8-like protein	5.94	22	22	3.22	5.95	10	10	3.31	14.83	63	63	8.33	8.91	12.44	16	16	8.35
Trav_Trans_W41B350_0012704	112.96	70.05	92.04	4.8	0.8	-1.13	-3.5e-06	1	0.26	1.52	1.57e-05	1	0.000651	3.53	7.57e-05	0.01	0.16	1.72	1.92e-05	1	0.000244	4	7.92e-05	0.00786	0.02	2.32	6.01e-05	0.33	0044205 // 'de novo' UMP biosynthetic process (GO_REF:nd [ND]) /// 0070409 // carbamoyl phosphate biosynthetic process (GO_REF:nd [ND]) /// 0071230 // cellular response to amino acid stimulus (GO_REF:nd [ND]) /// 0006541 // glutamine metabolic process (GO_REF:nd [ND]) /// 0006207 // 'de novo' pyrimidine nucleobase biosynthetic process (GO_REF:nd [ND]) /// 0006526 // arginine biosynthetic process …	0009570 // chloroplast stroma (GO_REF:nd [ND]) /// 0005951 // carbamoyl-phosphate synthase complex (GO_REF:nd [ND])	0005524 // ATP binding (GO_REF:nd [ND]) /// 0004088 // carbamoyl-phosphate synthase (glutamine-hydrolyzing) activity (GO_REF:nd [ND])	carbamoyl-phosphate synthase small chain, chloroplastic	25.88	116	116	14.02	31.94	65	65	17.78	38.11	196	196	21.39	31.98	25.68	40	40	17.24
Trav_Trans_W41B350_0012711	140.05	95.81	125.37	12.73	0.00496	2.95	2.02e-05	0.16	8.29e-05	4.45	3.58e-05	0.00732	6.06e-11	11.94	0.000113	4.47e-08	0.24	1.51	1.56e-05	1	4.85e-05	4.05	9.32e-05	0.00234	0.00329	2.68	7.76e-05	0.1	0009845 // seed germination (GO_REF:nd [ND]) /// 0009738 // abscisic acid-activated signaling pathway (GO_REF:nd [ND]) /// 0006470 // protein dephosphorylation (GO_REF:nd [ND])	0005829 // cytosol (GO_REF:nd [ND])	0046872 // metal ion binding (GO_REF:nd [ND]) /// 0005515 // protein binding (GO_REF:nd [ND]) /// 0004724 // magnesium-dependent protein serine/threonine phosphatase activity (GO_REF:nd [ND])	probable protein phosphatase 2C 30	14.38	309	309	7.79	6.66	65	65	3.71	11.03	272	272	6.19	10.69	26.37	197	197	17.7
Trav_Trans_W41B350_0012770	115.69	56.24	82.6	5.84	0.42	-1.44	-7.53e-06	1	0.2	1.75	1.85e-05	1	0.00273	3.63	6.51e-05	0.04	0.04	2.51	2.61e-05	1	0.000174	5.22	7.27e-05	0.00612	0.08	2.08	4.66e-05	0.71	0022900 // electron transport chain (GO_REF:nd [ND])	N/A	0009055 // electron carrier activity (GO_REF:nd [ND]) /// 0004854 // xanthine dehydrogenase activity (GO_REF:nd [ND]) /// 0071949 // FAD binding (GO_REF:nd [ND]) /// 0004855 // xanthine oxidase activity (GO_REF:nd [ND]) /// 0005506 // iron ion binding (GO_REF:nd [ND]) /// 0051537 // 2 iron, 2 sulfur cluster binding (GO_REF:nd [ND])	xanthine dehydrogenase	23.49	262	262	12.72	26.84	136	136	14.95	28.51	365	365	16	26.28	13.93	54	54	9.35
Trav_Trans_W41B350_0012793	25.54	9.09	17.28	6.52	0.03	3.43	7.26e-06	0.46	8.91e-05	8.09	2.12e-05	0.00774	0.22	2.07	3.21e-06	0.86	0.08	2.36	1.39e-05	1	0.33	-1.65	-4.05e-06	1	0.00622	-3.9	-1.8e-05	0.15	0009451 // RNA modification (GO_REF:nd [ND])	N/A	0043531 // ADP binding (GO_REF:nd [ND])	pentatricopeptide repeat-containing protein At3g09040, mitochondrial	1.17	41	41	0.64	4.79	76	76	2.67	3.42	137	137	1.92	3.13	7.25	88	88	4.87
Trav_Trans_W41B350_0012833	218.19	144.21	137.59	8.13	0.02	2.84	3.31e-05	0.42	4.21e-05	6.88	0.000106	0.00432	1.2e-05	7.93	0.000125	0.000565	0.05	2.42	7.25e-05	1	0.02	2.79	9.14e-05	0.2	0.74	1.15	1.89e-05	1	0033539 // fatty acid beta-oxidation using acyl-CoA dehydrogenase (GO_REF:nd [ND]) /// 0022900 // electron transport chain (GO_REF:nd [ND])	0005759 // mitochondrial matrix (GO_REF:nd [ND])	0009055 // electron carrier activity (GO_REF:nd [ND]) /// 0005507 // copper ion binding (GO_REF:nd [ND]) /// 0050660 // flavin adenine dinucleotide binding (GO_REF:nd [ND])	electron transfer flavoprotein subunit alpha, mitochondrial	13.95	49	49	7.56	22.57	36	36	12.57	21.34	86	86	11.98	19.29	45.89	56	56	30.81
Trav_Trans_W41B350_0012884	30.35	16.61	16.11	8.26	0.7	1.46	1.02e-06	1	0.00126	6.97	1.31e-05	0.06	0.00064	7.61	1.45e-05	0.01	0.0064	4.76	1.21e-05	0.74	0.00346	5.2	1.35e-05	0.06	0.86	1.09	1.4e-06	1	N/A	0016021 // integral component of membrane (GO_REF:nd [ND])	0016757 // transferase activity, transferring glycosyl groups (GO_REF:nd [ND])	Glycosyltransferase family 61 protein	2.1	28	28	1.14	2.14	13	13	1.19	2.41	37	37	1.35	2.22	2.8	13	13	1.88
Trav_Trans_W41B350_0012898	72.15	19.44	52.35	7.84	0.1	-2.09	-8.77e-06	0.87	0.36	1.45	7.57e-06	1	0.0026	3.22	3.74e-05	0.04	0.01	3.02	1.63e-05	0.96	7.85e-06	6.71	4.61e-05	0.000592	0.04	2.22	2.98e-05	0.46	0000398 // mRNA splicing, via spliceosome (GO_REF:nd [ND])	0005829 // cytosol (GO_REF:nd [ND]) /// 0005681 // spliceosomal complex (GO_REF:nd [ND])	0003723 // RNA binding (GO_REF:nd [ND]) /// 0008270 // zinc ion binding (GO_REF:nd [ND])	splicing factor SF3a60 homolog	14.76	45	45	7.99	18.77	26	26	10.45	20.29	71	71	11.39	17.94	9.44	10	10	6.33
Trav_Trans_W41B350_0012939	52.48	37.07	40.5	16.87	0.58	-1.58	-1.6e-06	1	0.01	4.85	1.67e-05	0.32	0.00054	9.06	3.5e-05	0.01	0.0024	7.67	1.83e-05	0.44	6.5e-05	14.33	3.66e-05	0.00292	0.26	1.87	1.83e-05	1	N/A	0016021 // integral component of membrane (GO_REF:nd [ND])	0050290 // sphingomyelin phosphodiesterase D activity (GO_REF:nd [ND])	sphingomyelin phosphodiesterase 4	3.87	32	32	2.1	3.73	14	14	2.08	5.9	56	56	3.31	4.5	4.87	14	14	3.27
Trav_Trans_W41B350_0012983	258.12	190.18	220.66	14.19	0.29	1.64	1e-05	1	0.00404	3.91	4.54e-05	0.13	1.23e-07	13.87	0.000201	1.59e-05	0.06	2.38	3.54e-05	1	8.91e-06	8.46	0.000191	0.000651	0.00519	3.55	0.000156	0.13	0051260 // protein homooligomerization (GO_REF:nd [ND]) /// 0034219 // carbohydrate transmembrane transport (GO_REF:nd [ND])	0005887 // integral component of plasma membrane (GO_REF:nd [ND]) /// 0005789 // endoplasmic reticulum membrane (GO_REF:nd [ND])	0051119 // sugar transmembrane transporter activity (GO_REF:nd [ND])	Bidirectional sugar transporter SWEET1b	11.2	56	56	6.07	13.21	30	30	7.36	25.79	148	148	14.48	16.74	27.05	47	47	18.16
Trav_Trans_W41B350_0012984	29.1	15.66	21.75	20.39	1	1.32	3.7e-07	1	0.31	2.34	1.57e-06	1	1.52e-06	17.86	1.97e-05	0.000111	0.48	1.78	1.2e-06	1	4.83e-06	13.57	1.94e-05	0.000415	0.000134	7.63	1.82e-05	0.01	0034219 // carbohydrate transmembrane transport (GO_REF:nd [ND])	0016021 // integral component of membrane (GO_REF:nd [ND])	0051119 // sugar transmembrane transporter activity (GO_REF:nd [ND])	sugar transporter SWEET1b	0.99	4	4	0.53	1.09	2	2	0.61	1.29	6	6	0.72	1.12	0	0	0	0
Trav_Trans_W41B350_0013035	36.65	27.98	30.41	4.01	1	-1.03	-2.98e-07	1	0.1	1.86	9.1e-06	0.97	0.000376	3.49	2.63e-05	0.0089	0.1	1.91	9.39e-06	1	0.000376	3.59	2.66e-05	0.01	0.06	1.88	1.72e-05	0.62	0000462 // maturation of SSU-rRNA from tricistronic rRNA transcript (SSU-rRNA, 5.8S rRNA, LSU-rRNA) (GO_REF:nd [ND])	0005730 // nucleolus (GO_REF:nd [ND]) /// 0032040 // small-subunit processome (GO_REF:nd [ND])	N/A	Sas10/Utp3/C1D family	9.18	83	83	4.97	13.88	57	57	7.73	10.6	110	110	5.95	11.22	10.5	33	33	7.05
Trav_Trans_W41B350_0013094	80.16	45.92	63.07	19.56	0.64	-1.49	-1.66e-06	1	0.03	4.02	1.52e-05	0.48	0.000119	12.02	5.56e-05	0.00353	0.00867	5.99	1.69e-05	0.86	2.66e-05	17.9	5.72e-05	0.00148	0.06	2.99	4.03e-05	0.62	0006370 // 7-methylguanosine mRNA capping (GO_REF:nd [ND]) /// 0106005	0005845 // mRNA cap binding complex (GO_REF:nd [ND])	0003723 // RNA binding (GO_REF:nd [ND]) /// 0004482 // mRNA (guanine-N7-)-methyltransferase activity (GO_REF:nd [ND])	mRNA cap guanine-N7 methyltransferase 1	1.94	6	6	1.05	9.94	14	14	5.54	4.5	16	16	2.52	5.46	2.78	3	3	1.87
Trav_Trans_W41B350_0013106	12.11	8.72	10.26	∞	1	-1.99	-1.22e-07	1	0.05	8.57	1.85e-06	0.72	2.45e-05	38.42	9.17e-06	0.000996	0.05	17.01	1.98e-06	1	2.45e-05	76.3	9.29e-06	0.0014	0.02	4.48	7.32e-06	0.28	0051276 // chromosome organization (GO_REF:nd [ND]) /// 0006259 // DNA metabolic process (GO_REF:nd [ND]) /// 0006974 // cellular response to DNA damage stimulus (GO_REF:nd [ND])	N/A	0004386 // helicase activity (GO_REF:nd [ND]) /// 0000166 // nucleotide binding (GO_REF:nd [ND])	hypothetical protein C2845_PM11G15710	0	0	0	0	0	0	0	0	0.39	2	2	0.22	0.13	0	0	0	0
Trav_Trans_W41B350_0013163	250.28	196.84	184.75	8	0.86	1.1	2.5e-06	1	0.000786	5.24	0.000108	0.04	5.22e-05	7.59	0.000168	0.00183	0.00149	4.77	0.000105	0.32	0.000107	6.91	0.000165	0.00426	0.42	1.45	5.97e-05	1	0016310 // phosphorylation (GO_REF:nd [ND])	N/A	0003951 // NAD+ kinase activity (GO_REF:nd [ND])	sphingoid long-chain bases kinase 2, mitochondrial	22.48	131	131	12.18	29.48	78	78	16.41	29.46	197	197	16.54	27.14	25.68	52	52	17.24
Trav_Trans_W41B350_0013181	18.48	9.07	14	11.85	0.55	1.58	1.91e-06	1	0.39	-2.07	-1.71e-06	1	0.00247	4.24	1.07e-05	0.04	0.1	-3.27	-3.62e-06	1	0.03	2.69	8.82e-06	0.26	0.000147	8.8	1.24e-05	0.01	0033314 // mitotic DNA replication checkpoint (GO_REF:nd [ND]) /// 0006282 // regulation of DNA repair (GO_REF:nd [ND]) /// 0031347 // regulation of defense response (GO_REF:nd [ND]) /// 0000077 // DNA damage checkpoint (GO_REF:nd [ND])	0000790 // nuclear chromatin (GO_REF:nd [ND])	0003682 // chromatin binding (GO_REF:nd [ND]) /// 0003689 // DNA clamp loader activity (GO_REF:nd [ND])	cell cycle checkpoint protein RAD17 isoform X1	3.72	24	24	2.01	3.75	11	11	2.09	2.7	20	20	1.52	3.39	5.35	12	12	3.59
Trav_Trans_W41B350_0013275	44.18	18.27	30.98	3.14	0.06	1.95	1.31e-05	0.7	0.000118	3.74	3.78e-05	0.00955	0.01	2.37	1.89e-05	0.13	0.05	1.92	2.47e-05	1	0.56	1.22	5.81e-06	1	0.16	-1.58	-1.89e-05	1	0006470 // protein dephosphorylation (GO_REF:nd [ND])	0005829 // cytosol (GO_REF:nd [ND]) /// 0016021 // integral component of membrane (GO_REF:nd [ND])	0046872 // metal ion binding (GO_REF:nd [ND]) /// 0004724 // magnesium-dependent protein serine/threonine phosphatase activity (GO_REF:nd [ND])	probable protein phosphatase 2C 9	15.72	141	141	8.52	11.05	45	45	6.15	16.62	171	171	9.33	14.46	22.78	71	71	15.29
Trav_Trans_W41B350_0013292	126.72	101.16	101.71	11.29	0.17	2.11	1.05e-05	1	0.000881	6.03	4.78e-05	0.04	1.6e-05	10.72	9.24e-05	0.000714	0.04	2.86	3.73e-05	1	0.0018	5.09	8.19e-05	0.03	0.24	1.78	4.46e-05	1	0055114 // oxidation-reduction process (GO_REF:nd [ND])	0005737 // cytoplasm (GO_REF:nd [ND])	0016491 // oxidoreductase activity (GO_REF:nd [ND])	putative oxidoreductase C1F5.03c	10.4	94	94	5.63	6.82	28	28	3.8	12.44	129	129	6.98	9.88	19.42	61	61	13.03
Trav_Trans_W41B350_0013346	99.7	81.74	89.58	5.4	0.89	-1.08	-1.6e-06	1	0.37	1.34	7.79e-06	1	4.3e-06	4.42	7.74e-05	0.00025	0.28	1.45	9.39e-06	1	1.95e-06	4.76	7.9e-05	0.000214	0.000177	3.29	6.96e-05	0.01	0007094 // mitotic spindle assembly checkpoint (GO_REF:nd [ND]) /// 0008380 // RNA splicing (GO_REF:nd [ND])	N/A	N/A	suppressor of mec-8 and unc-52 protein homolog 2-like	18.14	255	255	9.83	26.94	172	172	15	27.59	445	445	15.49	24.23	17.4	84	85	11.68
Trav_Trans_W41B350_0013361	442.24	300.73	371.83	37.29	0.48	1.63	5.83e-06	1	0.000925	9.41	7.73e-05	0.05	6.81e-07	37.78	0.000338	5.92e-05	0.007	5.76	7.15e-05	0.77	7.65e-06	23.12	0.000332	0.000582	0.03	4.01	0.000261	0.38	N/A	N/A	0016787 // hydrolase activity (GO_REF:nd [ND])	uncharacterized LOC100274886 isoform X1	1.88	6	6	1.02	19.31	28	28	10.75	9.55	35	35	5.36	10.25	6.31	7	7	4.23
Trav_Trans_W41B350_0013386	1535.88	283.42	520.5	71.23	1	-1.06	-4.45e-07	1	6.97e-06	68.3	0.000526	0.00109	8.91e-05	34.09	0.000259	0.00281	6.01e-06	72.43	0.000526	0.00645	7.7e-05	36.15	0.000259	0.00332	0.36	-2	-0.000267	1	0009409 // response to cold (GO_REF:nd [ND]) /// 0006164 // purine nucleotide biosynthetic process (GO_REF:nd [ND])	0009570 // chloroplast stroma (GO_REF:nd [ND])	0003937 // IMP cyclohydrolase activity (GO_REF:nd [ND]) /// 0004643 // phosphoribosylaminoimidazolecarboxamide formyltransferase activity (GO_REF:nd [ND])	AICARFT/IMPCHase bienzyme family protein	6.47	186	186	3.5	9.19	120	120	5.11	9.18	303	303	5.15	8.28	6.5	65	65	4.37
Trav_Trans_W41B350_0013403	85.6	55.42	67.74	7.54	0.77	-1.17	-1.69e-06	1	0.06	2.18	1.37e-05	0.77	8.9e-06	6.16	5.99e-05	0.000447	0.03	2.55	1.54e-05	1	1.94e-06	7.21	6.15e-05	0.000214	0.00755	2.82	4.61e-05	0.17	N/A	N/A	0016829 // lyase activity (GO_REF:nd [ND])	Lactoylglutathione lyase	7.59	122	122	4.11	16.43	120	120	9.15	13.44	248	248	7.54	12.48	8.05	45	45	5.4
Trav_Trans_W41B350_0013507	39.24	8.63	25.6	5.03	0.62	-1.28	-1.83e-06	1	0.8	1.2	1.69e-06	1	0.00272	3.47	2.06e-05	0.04	0.4	1.54	3.52e-06	1	0.000394	4.44	2.24e-05	0.01	0.00914	2.88	1.89e-05	0.19	0006396 // RNA processing (GO_REF:nd [ND])	N/A	N/A	UPF0614 C14orf102-like protein	8.55	121	121	4.63	8.4	54	54	4.68	9.24	150	150	5.19	8.73	5.29	26	26	3.55
Trav_Trans_W41B350_0013517	354.56	232.85	277.15	7.98	0.09	2.87	6.74e-05	0.83	0.53	1.46	1.67e-05	1	0.00132	8.02	0.000253	0.02	0.27	-1.96	-5.07e-05	1	0.09	2.79	0.000185	0.55	0.00742	5.48	0.000236	0.17	0009737 // response to abscisic acid (GO_REF:nd [ND]) /// 0033484 // nitric oxide homeostasis (GO_REF:nd [ND]) /// 0042744 // hydrogen peroxide catabolic process (GO_REF:nd [ND]) /// 0009416 // response to light stimulus (GO_REF:nd [ND]) /// 0009733 // response to auxin (GO_REF:nd [ND]) /// 0046686 // response to cadmium ion (GO_REF:nd [ND]) /// 0009410 // response to xenobiotic stimulus (GO_REF:…	0009514 // glyoxysome (GO_REF:nd [ND]) /// 0005886 // plasma membrane (GO_REF:nd [ND])	0004096 // catalase activity (GO_REF:nd [ND]) /// 0046872 // metal ion binding (GO_REF:nd [ND]) /// 0005515 // protein binding (GO_REF:nd [ND]) /// 0020037 // heme binding (GO_REF:nd [ND])	catalase isozyme 2	9.19	104	104	4.98	14.39	74	74	8.01	95.54	1241	1241	53.62	39.71	61.26	241	241	41.13
Trav_Trans_W41B350_0013541	58.65	31.46	45.95	3.39	0.04	2.26	2.27e-05	0.59	0.00682	2.99	3.58e-05	0.19	0.00317	3.3	4.15e-05	0.05	0.49	1.32	1.31e-05	1	0.34	1.46	1.88e-05	1	0.81	1.1	5.64e-06	1	0016120 // carotene biosynthetic process (GO_REF:nd [ND]) /// 0055114 // oxidation-reduction process (GO_REF:nd [ND]) /// 0016117 // carotenoid biosynthetic process (GO_REF:nd [ND]) /// 0051289 // protein homotetramerization (GO_REF:nd [ND])	0035452 // extrinsic component of plastid membrane (GO_REF:nd [ND]) /// 0009941 // chloroplast envelope (GO_REF:nd [ND]) /// 0009534 // chloroplast thylakoid (GO_REF:nd [ND])	0071949 // FAD binding (GO_REF:nd [ND]) /// 0016166 // phytoene dehydrogenase activity (GO_REF:nd [ND])	phytoene dehydrogenase, chloroplastic/chromoplastic	13.56	30	30	7.34	12.94	13	13	7.2	31.12	79	79	17.46	19.2	32.51	25	25	21.83
Trav_Trans_W41B350_0013569	45.56	26	38.2	4.43	0.000662	-3.35	-2.69e-05	0.04	0.33	-1.39	-1.07e-05	1	0.65	1.17	6.52e-06	1	0.02	2.42	1.62e-05	1	0.000107	3.92	3.34e-05	0.00426	0.15	1.62	1.73e-05	0.97	0051017 // actin filament bundle assembly (GO_REF:nd [ND])	N/A	0051015 // actin filament binding (GO_REF:nd [ND])	Villin-4	35.19	166	166	19.06	45.74	98	98	25.46	41.93	227	227	23.53	40.95	13.42	22	22	9.01
Trav_Trans_W41B350_0013631	162.27	93	128.67	6.01	0.9	-1.06	-1.56e-06	1	0.05	2.15	3.12e-05	0.66	1.81e-05	5.17	0.000113	0.000788	0.03	2.28	3.27e-05	1	1.07e-05	5.48	0.000115	0.000749	0.02	2.4	8.19e-05	0.29	N/A	N/A	0003723 // RNA binding (GO_REF:nd [ND])	pumilio homolog 1-like isoform X1	16.54	345	345	8.96	36.73	348	348	20.45	35.34	846	846	19.83	29.53	26.34	191	191	17.69
Trav_Trans_W41B350_0013696	104.15	53.75	67.25	5.53	0.000594	6.11	7.36e-05	0.04	0.00212	5.02	5.8e-05	0.08	0.35	1.65	9.32e-06	1	0.69	-1.22	-1.56e-05	1	0.01	-3.71	-6.43e-05	0.12	0.03	-3.05	-4.86e-05	0.39	N/A	N/A	0046872 // metal ion binding (GO_REF:nd [ND]) /// 0003677 // DNA binding (GO_REF:nd [ND])	zinc finger CCCH domain-containing protein 33	18.45	403	403	10	9.28	92	92	5.16	16.84	422	422	9.45	14.86	72.2	548	548	48.47
Trav_Trans_W41B350_0013760	48.93	28.64	38.54	4.61	0.61	-1.3	-3.37e-06	1	0.27	1.56	8.11e-06	1	0.00284	3.08	3.03e-05	0.04	0.1	2.02	1.15e-05	1	0.000433	4	3.37e-05	0.01	0.06	1.98	2.22e-05	0.64	0009903 // chloroplast avoidance movement (GO_REF:nd [ND]) /// 0009904 // chloroplast accumulation movement (GO_REF:nd [ND])	0005829 // cytosol (GO_REF:nd [ND])	N/A	Protein WEAK CHLOROPLAST MOVEMENT UNDER BLUE LIGHT 1	12.13	147	147	6.57	14.35	79	79	7.99	20.06	279	279	11.26	15.51	9.73	41	41	6.53
Trav_Trans_W41B350_0013805	116.85	65.72	78.8	3.16	0.75	1.14	4.79e-06	1	0.01	2.48	5.13e-05	0.33	0.00283	3.05	7.08e-05	0.04	0.04	2.18	4.65e-05	1	0.00818	2.68	6.6e-05	0.1	0.57	1.23	1.95e-05	1	0006635 // fatty acid beta-oxidation (GO_REF:nd [ND])	N/A	0003985 // acetyl-CoA C-acetyltransferase activity (GO_REF:nd [ND])	putative acetyl-CoA acetyltransferase cytosolic 2	38.59	83	83	20.9	37.88	37	37	21.09	32.82	81	81	18.42	36.43	44.14	33	33	29.64
Trav_Trans_W41B350_0013828	283.25	173.71	228.49	12.66	3.38e-05	6.31	9.59e-05	0.00469	3.71e-06	7.98	0.000126	0.000664	3.57e-08	12.52	0.000208	6.28e-06	0.57	1.27	3.02e-05	1	0.09	1.98	0.000112	0.55	0.27	1.57	8.19e-05	1	0006749 // glutathione metabolic process (GO_REF:nd [ND])	0005737 // cytoplasm (GO_REF:nd [ND])	0004364 // glutathione transferase activity (GO_REF:nd [ND])	glutathione S-transferase U17	12.56	65	65	6.8	31.06	73	73	17.29	15.16	90	90	8.51	19.59	105.09	189	189	70.56
Trav_Trans_W41B350_0013845	36.93	25.09	26.16	23.74	0.000227	-13.95	-1.74e-05	0.02	0.11	-2.47	-1.11e-05	1	0.6	1.32	6.01e-06	1	0.03	5.64	6.23e-06	1	3.97e-05	18.42	2.34e-05	0.00202	0.04	3.26	1.72e-05	0.46	0046856 // phosphatidylinositol dephosphorylation (GO_REF:nd [ND])	N/A	0004439 // phosphatidylinositol-4,5-bisphosphate 5-phosphatase activity (GO_REF:nd [ND]) /// 0034485 // phosphatidylinositol-3,4,5-trisphosphate 5-phosphatase activity (GO_REF:nd [ND])	type I inositol polyphosphate 5-phosphatase 10 isoform X1	1.94	19	19	1.05	27.66	123	123	15.4	33.47	376	376	18.79	21.03	0.88	3	3	0.59
Trav_Trans_W41B350_0013851	23.55	8.11	14.96	8.81	0.18	2.38	2.65e-06	1	0.02	3.85	5.47e-06	0.41	5.08e-05	8.11	1.36e-05	0.00179	0.34	1.62	2.81e-06	1	0.00696	3.4	1.1e-05	0.09	0.1	2.11	8.16e-06	0.81	0055114 // oxidation-reduction process (GO_REF:nd [ND])	N/A	0046872 // metal ion binding (GO_REF:nd [ND]) /// 0051213 // dioxygenase activity (GO_REF:nd [ND])	DIBOA-glucoside dioxygenase BX6	1.84	25	25	1	1.46	9	9	0.81	2.44	38	38	1.37	1.92	2.76	13	13	1.85
Trav_Trans_W41B350_0013893	134.48	101.08	117.3	7.59	0.07	2.17	1.93e-05	0.75	0.000829	4.14	5.2e-05	0.04	3.45e-06	7.42	0.000106	0.00021	0.12	1.91	3.27e-05	1	0.00276	3.42	8.69e-05	0.05	0.14	1.79	5.42e-05	0.94	0016311 // dephosphorylation (GO_REF:nd [ND]) /// 0070413 // trehalose metabolism in response to stress (GO_REF:nd [ND]) /// 0005992 // trehalose biosynthetic process (GO_REF:nd [ND])	0005829 // cytosol (GO_REF:nd [ND])	0003825 // alpha,alpha-trehalose-phosphate synthase (UDP-forming) activity (GO_REF:nd [ND]) /// 0004805 // trehalose-phosphatase activity (GO_REF:nd [ND])	alpha,alpha-trehalose-phosphate synthase [UDP-forming] 6-like	11.81	293	293	6.4	21.12	238	238	11.76	20.51	584	584	11.51	17.81	35.6	307	307	23.9
Trav_Trans_W41B350_0014051	218.58	119.04	175.1	5.37	0.13	-1.62	-2.54e-05	0.99	0.27	-1.43	-1.99e-05	1	0.0005	2.96	0.00013	0.01	0.72	1.14	5.51e-06	1	1.21e-06	4.81	0.000155	0.000149	7.03e-06	4.24	0.000149	0.00128	0006351 // transcription, DNA-templated (GO_REF:nd [ND])	N/A	0032549 // ribonucleoside binding (GO_REF:nd [ND]) /// 0003677 // DNA binding (GO_REF:nd [ND]) /// 0003899 // DNA-directed RNA polymerase activity (GO_REF:nd [ND])	DNA-directed RNA polymerase III subunit 2	45.72	234	234	24.77	92.92	216	216	51.74	76.96	452	452	43.19	71.87	42.16	75	75	28.31
Trav_Trans_W41B350_0014054	1042.23	514.95	457.88	13.89	0.00017	16.18	0.000518	0.01	0.000173	16.13	0.000517	0.01	0.83	1.16	5.62e-06	1	1	-1	-1.63e-06	1	0.00033	-13.9	-0.000513	0.00992	0.000335	-13.85	-0.000511	0.02	0006617 // SRP-dependent cotranslational protein targeting to membrane, signal sequence recognition (GO_REF:nd [ND])	0005786 // signal recognition particle, endoplasmic reticulum targeting (GO_REF:nd [ND]) /// 0048501 // signal recognition particle, plasma membrane targeting (GO_REF:nd [ND])	N/A	hypothetical protein PAHAL_9G201200	38.6	64	64	20.91	18.59	14	14	10.35	49.4	94	94	27.73	35.53	553.55	319	319	371.64
Trav_Trans_W41B350_0014184	40.15	22.77	30.56	24.18	0.61	1.73	1.35e-06	1	1	-1.15	-2.38e-07	1	0.00072	15.99	2.76e-05	0.01	0.47	-1.99	-1.59e-06	1	0.0028	9.22	2.62e-05	0.05	0.000395	18.36	2.78e-05	0.02	N/A	0016021 // integral component of membrane (GO_REF:nd [ND])	N/A	F-box domain containing protein	1.18	2	2	0.64	3.91	3	3	2.18	0.52	1	1	0.29	1.87	0	0	0	0
Trav_Trans_W41B350_0014255	29.37	13.82	22.9	7.41	1.55e-06	7.81	2.34e-05	0.000434	0.00121	4.42	1.18e-05	0.06	0.000656	4.53	1.21e-05	0.01	0.11	-1.77	-1.16e-05	1	0.12	-1.72	-1.13e-05	0.65	1	1.02	3.7e-07	1	0055114 // oxidation-reduction process (GO_REF:nd [ND])	0009507 // chloroplast (GO_REF:nd [ND])	0046422 // violaxanthin de-epoxidase activity (GO_REF:nd [ND]) /// 0016851 // magnesium chelatase activity (GO_REF:nd [ND])	violaxanthin de-epoxidase, chloroplastic	2.17	57	57	1.18	4.36	52	52	2.43	4.18	126	126	2.35	3.57	22.78	208	208	15.3
Trav_Trans_W41B350_0014286	124.88	104.83	111.75	18.59	0.82	1.19	1.19e-06	1	0.00329	6.56	3.43e-05	0.12	1.56e-05	17.4	0.000101	0.000699	0.00746	5.49	3.31e-05	0.8	4.22e-05	14.58	0.0001	0.00211	0.09	2.65	6.69e-05	0.76	0006355 // regulation of transcription, DNA-templated (GO_REF:nd [ND])	N/A	0046872 // metal ion binding (GO_REF:nd [ND]) /// 0003700 // transcription factor activity, sequence-specific DNA binding (GO_REF:nd [ND]) /// 0003676 // nucleic acid binding (GO_REF:nd [ND])	naked endosperm1	7.2	95	95	3.9	5	30	30	2.79	6.86	104	104	3.85	6.35	5.23	24	24	3.51
Trav_Trans_W41B350_0014324	79.31	58.42	62.23	2.88	0.81	1.09	2.86e-06	1	0.3	1.43	1.35e-05	1	0.00211	2.79	5.56e-05	0.03	0.44	1.31	1.06e-05	1	0.00488	2.55	5.28e-05	0.07	0.04	1.95	4.22e-05	0.49	0006468 // protein phosphorylation (GO_REF:nd [ND])	N/A	0005524 // ATP binding (GO_REF:nd [ND]) /// 0004674 // protein serine/threonine kinase activity (GO_REF:nd [ND])	serine/threonine-protein kinase CTR1	28.56	513	513	15.47	32.73	267	267	18.22	38.09	785	785	21.38	33.12	30.76	192	192	20.65
Trav_Trans_W41B350_0014383	56.3	40.9	44.28	3.7	1	1.02	2.92e-07	1	0.05	2.11	1.78e-05	0.66	0.000704	3.45	3.94e-05	0.01	0.05	2.07	1.75e-05	1	0.000844	3.39	3.91e-05	0.02	0.16	1.64	2.16e-05	1	0006396 // RNA processing (GO_REF:nd [ND]) /// 0001510 // RNA methylation (GO_REF:nd [ND])	0016021 // integral component of membrane (GO_REF:nd [ND])	0008173 // RNA methyltransferase activity (GO_REF:nd [ND])	putative RNA methyltransferase pc1998	14.61	166	166	7.92	13.37	69	69	7.45	23.01	300	300	12.92	17	13.42	53	53	9.01
Trav_Trans_W41B350_0014478	58.3	28.31	44.34	4.98	8.13e-05	5.28	4.57e-05	0.00879	0.001	4.02	3.22e-05	0.05	0.37	1.5	5.32e-06	1	0.49	-1.31	-1.34e-05	1	0.00172	-3.52	-4.03e-05	0.03	0.01	-2.68	-2.69e-05	0.25	N/A	0016021 // integral component of membrane (GO_REF:nd [ND])	0016757 // transferase activity, transferring glycosyl groups (GO_REF:nd [ND])	protein O-linked-mannose beta-1,4-N-acetylglucosaminyltransferase 2-like	11.54	153	153	6.25	6.98	42	42	3.88	14.86	226	226	8.34	11.13	39.51	182	182	26.52
Trav_Trans_W41B350_0014507	377.48	125.66	228.8	8.39	6.46e-07	9.16	0.000251	0.00023	0.37	1.48	1.49e-05	1	0.00146	3.92	8.99e-05	0.03	2.63e-05	-6.18	-0.000236	0.02	0.04	-2.34	-0.000161	0.31	0.02	2.64	7.5e-05	0.33	N/A	N/A	0016788 // hydrolase activity, acting on ester bonds (GO_REF:nd [ND])	GDSL esterase/lipase At5g45910-like	51.96	259	259	28.15	20.32	46	46	11.31	20.63	118	118	11.58	30.97	215.31	373	373	144.55
Trav_Trans_W41B350_0014531	27.2	11.26	18.68	56.39	6.68e-05	-19.71	-8.7e-06	0.00754	0.72	-1.22	-1.66e-06	1	0.15	1.9	8.3e-06	0.68	0.00032	16.13	7.04e-06	0.11	1.46e-07	37.55	1.7e-05	3.18e-05	0.06	2.33	9.96e-06	0.61	N/A	N/A	0003824 // catalytic activity (GO_REF:nd [ND])	Chaperone DnaJ-domain superfamily protein	4.22	12	12	2.29	15.48	20	20	8.62	10.11	33	33	5.68	9.94	1.01	1	1	0.68
Trav_Trans_W41B350_0014555	54.07	19.39	25.77	5.51	0.00726	4.21	1.76e-05	0.21	0.000387	6.7	3.13e-05	0.02	0.58	1.41	2.24e-06	1	0.34	1.59	1.37e-05	1	0.04	-2.99	-1.54e-05	0.3	0.00282	-4.76	-2.9e-05	0.09	0032259 // methylation (GO_REF:nd [ND])	N/A	0008168 // methyltransferase activity (GO_REF:nd [ND])	S-adenosyl-L-methionine-dependent methyltransferase superfamily protein	5.11	35	35	2.77	4.5	14	14	2.51	7.51	59	59	4.22	5.71	26.91	64	64	18.07
Trav_Trans_W41B350_0014609	111.2	60	71.74	2.71	0.74	1.12	4.52e-06	1	0.45	1.28	1.08e-05	1	0.00183	2.65	6.41e-05	0.03	0.7	1.14	6.23e-06	1	0.00556	2.37	5.96e-05	0.08	0.02	2.08	5.34e-05	0.31	0000462 // maturation of SSU-rRNA from tricistronic rRNA transcript (SSU-rRNA, 5.8S rRNA, LSU-rRNA) (GO_REF:nd [ND])	0005730 // nucleolus (GO_REF:nd [ND]) /// 0032040 // small-subunit processome (GO_REF:nd [ND]) /// 0080008 // Cul4-RING E3 ubiquitin ligase complex (GO_REF:nd [ND])	N/A	DDB1- and CUL4-associated factor 13	29.63	233	233	16.05	57.11	204	204	31.8	39.23	354	354	22.02	41.99	37.32	102	102	25.05
Trav_Trans_W41B350_0014721	445.41	212.39	367.35	7.21	0.00108	3.36	0.000129	0.06	0.00115	3.35	0.000128	0.05	3.12e-07	7.09	0.000333	3.3e-05	0.99	-1	-8.87e-07	1	0.04	2.11	0.000204	0.3	0.04	2.12	0.000204	0.46	0055114 // oxidation-reduction process (GO_REF:nd [ND]) /// 0016125 // sterol metabolic process (GO_REF:nd [ND])	N/A	0016705 // oxidoreductase activity, acting on paired donors, with incorporation or reduction of molecular oxygen (GO_REF:nd [ND]) /// 0005506 // iron ion binding (GO_REF:nd [ND]) /// 0047987 // hydroperoxide dehydratase activity (GO_REF:nd [ND]) /// 0020037 // heme binding (GO_REF:nd [ND])	allene oxide synthase 2	45.05	416	416	24.4	96.56	405	405	53.76	35.95	381	381	20.18	59.19	107.49	345	345	72.16
Trav_Trans_W41B350_0014774	135.98	40.86	84.23	3.04	0.00641	2.49	5.7e-05	0.19	8.24e-05	3.77	0.000106	0.00729	0.00439	2.59	6.06e-05	0.06	0.2	1.51	4.88e-05	1	0.91	1.04	3.66e-06	1	0.24	-1.46	-4.52e-05	1	0046685 // response to arsenic-containing substance (GO_REF:nd [ND])	N/A	0016787 // hydrolase activity (GO_REF:nd [ND]) /// 0019904 // protein domain specific binding (GO_REF:nd [ND])	Zn-dependent hydrolase, including glyoxylase	26.1	114	114	14.14	38.81	77	77	21.61	59.05	296	296	33.14	41.32	104.72	159	159	70.31
Trav_Trans_W41B350_0014866	670.98	306.44	332.2	44.47	0.29	-2.41	-9.74e-06	1	0.00201	14.15	0.000219	0.08	0.000795	18.67	0.000294	0.02	0.000117	34.16	0.000229	0.06	4.4e-05	45.06	0.000304	0.00216	0.72	1.32	7.51e-05	1	0019915 // lipid storage (GO_REF:nd [ND])	0016021 // integral component of membrane (GO_REF:nd [ND])	N/A	oleosin 1-like	2.97	22	22	1.61	36.31	122	122	20.22	17.2	146	146	9.65	18.83	2.72	7	7	1.83
Trav_Trans_W41B350_0014885	187.59	121.28	145.34	19.22	0.42	-1.61	-4.89e-06	1	0.03	3.02	2.6e-05	0.51	6.03e-06	10.88	0.000127	0.000329	0.00318	4.87	3.09e-05	0.51	2.36e-07	17.54	0.000132	4.52e-05	0.00865	3.6	0.000101	0.19	0006355 // regulation of transcription, DNA-templated (GO_REF:nd [ND])	0016021 // integral component of membrane (GO_REF:nd [ND])	0003700 // transcription factor activity, sequence-specific DNA binding (GO_REF:nd [ND]) /// 0043565 // sequence-specific DNA binding (GO_REF:nd [ND])	putative WRKY transcription factor 2	12.53	62	62	6.79	9.79	22	22	5.45	18.31	104	104	10.28	13.54	10.47	18	18	7.03
Trav_Trans_W41B350_0014894	62.67	41.73	56.62	4	0.00528	2.59	2.84e-05	0.17	0.00308	2.75	3.12e-05	0.11	6.65e-05	3.86	5.09e-05	0.00223	0.89	1.06	2.82e-06	1	0.22	1.49	2.26e-05	0.89	0.29	1.4	1.98e-05	1	N/A	0016021 // integral component of membrane (GO_REF:nd [ND]) /// 0000139 // Golgi membrane (GO_REF:nd [ND])	0052636 // arabinosyltransferase activity (GO_REF:nd [ND])	Glycosyltransferase family 61 protein	18.03	242	242	9.77	20.83	127	127	11.6	17.72	273	273	9.95	18.86	42.01	196	196	28.2
Trav_Trans_W41B350_0015017	38.66	29.3	32.13	4.05	0.94	-1.08	-8.27e-07	1	0.45	1.4	4.55e-06	1	0.00131	3.38	2.74e-05	0.02	0.37	1.5	5.38e-06	1	0.000807	3.65	2.82e-05	0.02	0.02	2.42	2.29e-05	0.29	0007131 // reciprocal meiotic recombination (GO_REF:nd [ND]) /// 0007129 // synapsis (GO_REF:nd [ND])	0000802 // transverse filament (GO_REF:nd [ND])	0005515 // protein binding (GO_REF:nd [ND])	synaptonemal complex protein ZIPPER1	10.79	192	197	5.84	10.49	87	87	5.84	15.13	305	317	8.49	12.14	9.45	58	60	6.35
Trav_Trans_W41B350_0015095	39.12	22.59	29.68	5.44	0.000164	5.3	2.78e-05	0.01	0.000381	4.83	2.48e-05	0.02	0.000216	5.1	2.65e-05	0.00573	0.83	-1.1	-3.08e-06	1	0.94	-1.04	-1.31e-06	1	0.91	1.06	1.78e-06	1	N/A	0016021 // integral component of membrane (GO_REF:nd [ND]) /// 0005886 // plasma membrane (GO_REF:nd [ND])	N/A	ankyrin repeat-containing protein NPR4	7.95	119	119	4.31	5.59	38	38	3.11	6.52	112	112	3.66	6.69	25.96	135	135	17.43
Trav_Trans_W41B350_0015096	120.16	90.16	100.96	4.43	0.98	1.02	4.62e-07	1	0.03	2.31	3.85e-05	0.51	0.000296	4.05	8.98e-05	0.00738	0.03	2.27	3.8e-05	1	0.000362	3.98	8.93e-05	0.01	0.13	1.76	5.13e-05	0.89	N/A	N/A	0016787 // hydrolase activity (GO_REF:nd [ND])	alpha/beta-Hydrolases superfamily protein	22.01	306	306	11.92	44.35	280	280	24.69	29.34	468	468	16.47	31.9	29.6	143	143	19.87
Trav_Trans_W41B350_0015152	58.4	32.29	49.47	16.76	1.02e-08	17.99	5.26e-05	9.54e-06	9.55e-05	7.45	2e-05	0.00817	0.00477	4.37	1.04e-05	0.06	0.03	-2.41	-3.26e-05	1	0.000879	-4.11	-4.21e-05	0.02	0.22	-1.7	-9.53e-06	1	0055114 // oxidation-reduction process (GO_REF:nd [ND])	0043231 // intracellular membrane-bounded organelle (GO_REF:nd [ND])	0046872 // metal ion binding (GO_REF:nd [ND]) /// 0080043 // quercetin 3-O-glucosyltransferase activity (GO_REF:nd [ND]) /// 0080044 // quercetin 7-O-glucosyltransferase activity (GO_REF:nd [ND]) /// 0051213 // dioxygenase activity (GO_REF:nd [ND])	UDP-glycosyltransferase 74F2	4.18	85	85	2.26	3.14	29	29	1.75	2.1	49	49	1.18	3.14	53.9	381	381	36.19
Trav_Trans_W41B350_0015207	103.23	53.41	85.38	14.49	1.1e-06	7.9	4.14e-05	0.000338	2.24e-07	9.05	4.84e-05	8.29e-05	7.18e-10	13.94	7.77e-05	2.98e-07	0.73	1.15	6.91e-06	1	0.12	1.76	3.63e-05	0.64	0.23	1.54	2.94e-05	1	0016311 // dephosphorylation (GO_REF:nd [ND]) /// 0070413 // trehalose metabolism in response to stress (GO_REF:nd [ND]) /// 0005992 // trehalose biosynthetic process (GO_REF:nd [ND])	0005829 // cytosol (GO_REF:nd [ND])	0003825 // alpha,alpha-trehalose-phosphate synthase (UDP-forming) activity (GO_REF:nd [ND]) /// 0004805 // trehalose-phosphatase activity (GO_REF:nd [ND])	probable alpha,alpha-trehalose-phosphate synthase [UDP-forming] 11	4.78	117	117	2.59	7.37	82	82	4.11	6.83	192	192	3.84	6.33	34.08	290	290	22.88
Trav_Trans_W41B350_0015244	87.42	27.77	47.81	14.04	2.37e-07	16.21	5.34e-05	0.000109	1.72e-06	13.08	4.24e-05	0.000372	0.00319	4.9	1.37e-05	0.05	0.64	-1.24	-1.1e-05	1	0.00932	-3.31	-3.97e-05	0.11	0.03	-2.67	-2.87e-05	0.44	0009737 // response to abscisic acid (GO_REF:nd [ND]) /// 0002237 // response to molecule of bacterial origin (GO_REF:nd [ND]) /// 0009651 // response to salt stress (GO_REF:nd [ND]) /// 0009611 // response to wounding (GO_REF:nd [ND]) /// 0009751 // response to salicylic acid (GO_REF:nd [ND]) /// 0009685 // gibberellin metabolic process (GO_REF:nd [ND]) /// 0045892 // negative regulation of tran…	N/A	0003700 // transcription factor activity, sequence-specific DNA binding (GO_REF:nd [ND]) /// 1990841 // promoter-specific chromatin binding (GO_REF:nd [ND]) /// 0043565 // sequence-specific DNA binding (GO_REF:nd [ND]) /// 0005515 // protein binding (GO_REF:nd [ND])	WRKY transcription factor	2.43	49	49	1.32	5.02	46	46	2.8	3.54	82	82	1.99	3.67	40.82	286	286	27.41
Trav_Trans_W41B350_0015390	27.8	17.55	22.28	9.31	0.02	3.32	6.07e-06	0.44	0.32	1.84	2.2e-06	1	1.58e-05	8.73	2.02e-05	0.000705	0.25	-1.8	-3.87e-06	1	0.03	2.63	1.42e-05	0.27	0.000893	4.75	1.8e-05	0.04	0051603 // proteolysis involved in cellular protein catabolic process (GO_REF:nd [ND])	0005615 // extracellular space (GO_REF:nd [ND]) /// 0005764 // lysosome (GO_REF:nd [ND])	0004197 // cysteine-type endopeptidase activity (GO_REF:nd [ND])	Cysteine proteinase EP-B 2	1.99	29	29	1.08	3.48	23	23	1.94	2.57	43	43	1.45	2.68	4.55	23	23	3.05
Trav_Trans_W41B350_0015455	123.32	108.18	116.29	14.23	0.06	2.58	1.34e-05	0.7	0.00128	5.14	3.52e-05	0.06	6.2e-07	13.42	0.000106	5.51e-05	0.16	1.99	2.17e-05	1	0.00066	5.2	9.22e-05	0.02	0.04	2.61	7.04e-05	0.46	0048268 // clathrin coat assembly (GO_REF:nd [ND])	0030136 // clathrin-coated vesicle (GO_REF:nd [ND])	0030276 // clathrin binding (GO_REF:nd [ND]) /// 0005545 // 1-phosphatidylinositol binding (GO_REF:nd [ND])	putative clathrin assembly protein At5g35200	10.52	172	172	5.7	7	52	52	3.9	8.84	166	166	4.96	8.79	16.36	93	93	10.98
Trav_Trans_W41B350_0015466	100.44	58.26	87.58	15.61	2.66e-11	16.96	9.14e-05	8.55e-08	2.27e-08	10.71	5.56e-05	1.47e-05	5.29e-07	8.3	4.18e-05	4.85e-05	0.18	-1.58	-3.58e-05	1	0.04	-2.04	-4.96e-05	0.32	0.48	-1.29	-1.38e-05	1	0003333 // amino acid transmembrane transport (GO_REF:nd [ND])	0016021 // integral component of membrane (GO_REF:nd [ND])	0015171 // amino acid transmembrane transporter activity (GO_REF:nd [ND])	sodium-coupled neutral amino acid transporter 1-like	5.25	75	75	2.84	6.32	41	41	3.52	6.41	105	105	3.6	5.99	82.2	408	408	55.19
Trav_Trans_W41B350_0015560	52.85	27.98	44.51	9.68	0.000737	4.66	1.88e-05	0.05	0.00174	4.24	1.66e-05	0.07	1.08e-06	8.82	4.01e-05	8.36e-05	0.85	-1.1	-2.18e-06	1	0.11	1.89	2.13e-05	0.59	0.06	2.08	2.35e-05	0.63	0048544 // recognition of pollen (GO_REF:nd [ND]) /// 0006468 // protein phosphorylation (GO_REF:nd [ND])	0016021 // integral component of membrane (GO_REF:nd [ND]) /// 0005886 // plasma membrane (GO_REF:nd [ND])	0005524 // ATP binding (GO_REF:nd [ND]) /// 0004674 // protein serine/threonine kinase activity (GO_REF:nd [ND])	receptor-like serine/threonine-protein kinase SD1-8	10.02	194	194	5.43	2.39	21	21	1.33	2.97	66	66	1.67	5.13	16.65	112	112	11.18
Trav_Trans_W41B350_0015583	130.94	94.58	93.73	26.46	0.04	4.02	1.04e-05	0.55	5.08e-05	14.89	4.8e-05	0.00501	1.73e-06	25.63	8.51e-05	0.000123	0.03	3.71	3.75e-05	1	0.0019	6.38	7.46e-05	0.04	0.33	1.72	3.71e-05	1	0006869 // lipid transport (GO_REF:nd [ND])	0016021 // integral component of membrane (GO_REF:nd [ND])	0008289 // lipid binding (GO_REF:nd [ND])	Calcium-dependent lipid-binding (CaLB domain) family protein	0.71	2	2	0.39	4.72	6	6	2.63	5.61	18	18	3.15	3.68	8.23	8	8	5.52
Trav_Trans_W41B350_0015584	129.53	103.92	109.27	28.96	0.68	1.46	1.7e-06	1	0.00053	11.98	4.06e-05	0.03	6.61e-06	27.76	9.89e-05	0.000353	0.00284	8.2	3.89e-05	0.48	4.38e-05	19	9.72e-05	0.00216	0.17	2.32	5.83e-05	1	0006869 // lipid transport (GO_REF:nd [ND])	0016021 // integral component of membrane (GO_REF:nd [ND])	0008289 // lipid binding (GO_REF:nd [ND])	Calcium-dependent lipid-binding (CaLB domain) family protein	1.91	22	22	1.03	5.35	28	28	2.98	4.46	59	59	2.51	3.91	5.5	22	22	3.69
Trav_Trans_W41B350_0015617	113.91	72.51	92.62	4.38	0.48	1.27	6.88e-06	1	0.01	2.24	3.19e-05	0.29	5.76e-06	4.25	8.37e-05	0.000316	0.08	1.77	2.5e-05	1	0.000116	3.35	7.68e-05	0.00452	0.04	1.9	5.18e-05	0.45	N/A	0016020 // membrane (GO_REF:nd [ND])	N/A	Tetratricopeptide repeat (TPR)-like superfamily protein	23.23	192	192	12.58	26.11	98	98	14.54	32.9	312	312	18.46	27.41	31.33	90	90	21.04
Trav_Trans_W41B350_0015644	168.13	94.5	151.49	9.6	2.71e-07	5.76	7.84e-05	0.000119	2.82e-08	6.68	9.36e-05	1.73e-05	8.15e-11	9.35	0.000137	5.43e-08	0.64	1.16	1.51e-05	1	0.11	1.62	5.9e-05	0.61	0.27	1.4	4.38e-05	1	1990822 // basic amino acid transmembrane transport (GO_REF:nd [ND])	0016021 // integral component of membrane (GO_REF:nd [ND])	0015174 // basic amino acid transmembrane transporter activity (GO_REF:nd [ND])	PQ-loop repeat family protein / transmembrane family protein	12.96	160	160	7.02	19.62	110	110	10.92	20.26	287	287	11.37	17.61	85.3	366	366	57.27
Trav_Trans_W41B350_0015687	139.14	88.09	112.79	5.39	0.75	-1.17	-4.34e-06	1	0.08	2.01	3.09e-05	0.88	0.00038	4.12	9.56e-05	0.00898	0.04	2.34	3.52e-05	1	0.00011	4.8	9.99e-05	0.00436	0.06	2.05	6.47e-05	0.63	0009408 // response to heat (GO_REF:nd [ND]) /// 0009409 // response to cold (GO_REF:nd [ND]) /// 0031146 // SCF-dependent proteasomal ubiquitin-dependent protein catabolic process (GO_REF:nd [ND]) /// 0006417 // regulation of translation (GO_REF:nd [ND]) /// 0016567 // protein ubiquitination (GO_REF:nd [ND])	0090406 // pollen tube (GO_REF:nd [ND]) /// 0019005 // SCF ubiquitin ligase complex (GO_REF:nd [ND])	0004842 // ubiquitin-protein transferase activity (GO_REF:nd [ND])	F-box protein 7	22.68	220	220	12.28	46.07	203	203	25.65	30.72	342	342	17.24	33.15	29.95	101	101	20.11
Trav_Trans_W41B350_0015765	144.39	103.38	119.68	4.98	0.91	1.06	1.62e-06	1	0.03	2.51	4.35e-05	0.48	0.000202	4.74	0.000107	0.00542	0.04	2.38	4.18e-05	1	0.000331	4.49	0.000106	0.00994	0.11	1.89	6.4e-05	0.84	0009395 // phospholipid catabolic process (GO_REF:nd [ND])	0005829 // cytosol (GO_REF:nd [ND])	0008374 // O-acyltransferase activity (GO_REF:nd [ND]) /// 0004620 // phospholipase activity (GO_REF:nd [ND])	lecithin-cholesterol acyltransferase-like 4	28.58	384	384	15.48	26.88	164	164	14.96	35.68	550	550	20.02	30.38	28.7	134	134	19.27
Trav_Trans_W41B350_0015774	226.47	137.2	191.01	4.58	0.18	-1.51	-2.7e-05	1	0.54	1.21	1.67e-05	1	0.000608	2.76	0.000142	0.01	0.05	1.82	4.38e-05	1	2.97e-06	4.16	0.000169	0.000291	0.005	2.29	0.000125	0.13	0009734 // auxin-activated signaling pathway (GO_REF:nd [ND]) /// 0006355 // regulation of transcription, DNA-templated (GO_REF:nd [ND])	N/A	0003677 // DNA binding (GO_REF:nd [ND])	Auxin response factor 2	69.48	912	912	37.64	90.75	541	541	50.52	98.19	1479	1479	55.11	86.14	50.2	229	229	33.7
Trav_Trans_W41B350_0015785	47.39	18.57	35.4	92.41	0.19	-4.36	-1.7e-06	1	0.23	2.37	3.01e-06	1	1.77e-05	14.7	3.02e-05	0.000771	0.00908	10.32	4.71e-06	0.88	7.74e-08	64.1	3.19e-05	2.05e-05	0.00127	6.21	2.71e-05	0.05	0019676 // ammonia assimilation cycle (GO_REF:nd [ND]) /// 0055114 // oxidation-reduction process (GO_REF:nd [ND]) /// 0097054 // L-glutamate biosynthetic process (GO_REF:nd [ND])	0009507 // chloroplast (GO_REF:nd [ND])	0051538 // 3 iron, 4 sulfur cluster binding (GO_REF:nd [ND]) /// 0005506 // iron ion binding (GO_REF:nd [ND]) /// 0050660 // flavin adenine dinucleotide binding (GO_REF:nd [ND]) /// 0016040 // glutamate synthase (NADH) activity (GO_REF:nd [ND]) /// 0010181 // FMN binding (GO_REF:nd [ND])	glutamate synthase 2 [NADH], chloroplastic	1.98	49	49	1.07	2.76	31	31	1.54	1.94	55	55	1.09	2.23	0.23	2	2	0.16
Trav_Trans_W41B350_0015846	84.96	78.02	80.42	79.42	0.55	-2.37	-1.67e-06	1	0.12	3.22	6.44e-06	1	1.84e-05	25.6	7.13e-05	0.000796	0.03	7.65	8.12e-06	1	1.74e-06	60.71	7.29e-05	0.000198	0.00228	7.94	6.48e-05	0.08	0006468 // protein phosphorylation (GO_REF:nd [ND])	0016021 // integral component of membrane (GO_REF:nd [ND])	0005524 // ATP binding (GO_REF:nd [ND]) /// 0004672 // protein kinase activity (GO_REF:nd [ND])	putative LRR receptor-like serine/threonine-protein kinase	1.71	22	22	0.93	3.6	21	21	2	3.73	55	55	2.09	3.01	1.12	5	5	0.75
Trav_Trans_W41B350_0015894	41.02	26.91	29.1	7.77	0.04	3.09	8.57e-06	0.57	0.0082	4.25	1.33e-05	0.22	0.000156	7.36	2.61e-05	0.0044	0.57	1.37	4.75e-06	1	0.07	2.38	1.75e-05	0.46	0.25	1.73	1.28e-05	1	0006552 // leucine catabolic process (GO_REF:nd [ND])	0005759 // mitochondrial matrix (GO_REF:nd [ND])	0005524 // ATP binding (GO_REF:nd [ND]) /// 0046872 // metal ion binding (GO_REF:nd [ND]) /// 0004485 // methylcrotonoyl-CoA carboxylase activity (GO_REF:nd [ND])	methylcrotonoyl-CoA carboxylase subunit alpha, mitochondrial	2.96	15	15	1.6	5.64	13	13	3.14	4.3	25	25	2.41	4.3	11.91	21	21	8
Trav_Trans_W41B350_0015924	21.67	13.83	16.74	5.34	0.87	-1.17	-6.84e-07	1	0.37	1.54	2.46e-06	1	0.000769	4.09	1.42e-05	0.02	0.22	1.8	3.14e-06	1	0.000257	4.81	1.49e-05	0.0082	0.02	2.67	1.18e-05	0.28	0080156 // mitochondrial mRNA modification (GO_REF:nd [ND]) /// 0016554 // cytidine to uridine editing (GO_REF:nd [ND])	N/A	0008270 // zinc ion binding (GO_REF:nd [ND])	pentatricopeptide repeat-containing protein At3g02330	4.81	43	43	2.6	4.92	20	20	2.74	4.58	47	47	2.57	4.77	3.86	12	12	2.59
Trav_Trans_W41B350_0016014	145.38	42.04	67.7	23.5	0.000391	22.95	6.08e-05	0.03	0.00029	24.88	6.62e-05	0.02	0.59	1.71	1.98e-06	1	0.92	1.08	5.34e-06	1	0.00206	-13.39	-5.89e-05	0.04	0.00154	-14.51	-6.42e-05	0.06	0032259 // methylation (GO_REF:nd [ND]) /// 0019438 // aromatic compound biosynthetic process (GO_REF:nd [ND])	0005829 // cytosol (GO_REF:nd [ND])	0046983 // protein dimerization activity (GO_REF:nd [ND]) /// 0008171 // O-methyltransferase activity (GO_REF:nd [ND]) /// 0008757 // S-adenosylmethionine-dependent methyltransferase activity (GO_REF:nd [ND])	naringenin 7-O-methyltransferase	0.23	2	2	0.12	8.21	33	33	4.57	0.59	6	6	0.33	3.01	44.54	137	137	29.9
Trav_Trans_W41B350_0016016	169.4	58.51	90.94	9.95	0.000101	11.74	0.000102	0.01	0.000284	9.78	8.32e-05	0.02	0.49	1.56	5.35e-06	1	0.75	-1.2	-1.86e-05	1	0.000974	-7.51	-9.64e-05	0.02	0.00252	-6.25	-7.78e-05	0.08	N/A	N/A	0005516 // calmodulin binding (GO_REF:nd [ND])	IQ domain-containing protein IQM1	5.83	105	105	3.16	9.3	76	76	5.18	15.35	317	317	8.61	10.16	73.86	462	462	49.59
Trav_Trans_W41B350_0016017	44.45	15.68	20.24	6.17	0.09	2.79	6.79e-06	0.85	0.000885	6.83	2.2e-05	0.04	0.07	3.03	7.7e-06	0.41	0.09	2.44	1.53e-05	1	0.91	1.09	9.05e-07	1	0.12	-2.25	-1.44e-05	0.88	0055114 // oxidation-reduction process (GO_REF:nd [ND])	N/A	0016702 // oxidoreductase activity, acting on single donors with incorporation of molecular oxygen, incorporation of two atoms of oxygen (GO_REF:nd [ND])	plant cysteine oxidase 2-like	3.68	16	16	1.99	5.06	10	10	2.82	3.01	15	15	1.69	3.92	5.29	8	8	3.55
Trav_Trans_W41B350_0016059	44.96	27.72	34.8	5.69	0.32	1.55	3.87e-06	1	0.06	2.14	8.03e-06	0.79	8.66e-06	5.46	3.13e-05	0.000437	0.5	1.38	4.16e-06	1	0.00076	3.52	2.75e-05	0.02	0.00916	2.55	2.33e-05	0.19	0006913 // nucleocytoplasmic transport (GO_REF:nd [ND]) /// 0006999 // nuclear pore organization (GO_REF:nd [ND])	0016021 // integral component of membrane (GO_REF:nd [ND]) /// 0070762 // nuclear pore transmembrane ring (GO_REF:nd [ND])	0017056 // structural constituent of nuclear pore (GO_REF:nd [ND])	predicted protein	5.38	83	83	2.91	7.85	55	55	4.37	9.04	160	160	5.07	7.42	11.75	63	63	7.89
Trav_Trans_W41B350_0016149	123.8	98.37	106.33	4.58	0.16	1.63	1.78e-05	1	0.09	1.8	2.26e-05	0.93	1.51e-05	4.4	9.59e-05	0.000681	0.77	1.11	4.86e-06	1	0.00286	2.7	7.81e-05	0.05	0.0068	2.44	7.33e-05	0.16	0045944 // positive regulation of transcription from RNA polymerase II promoter (GO_REF:nd [ND]) /// 0070933 // histone H4 deacetylation (GO_REF:nd [ND]) /// 0070932 // histone H3 deacetylation (GO_REF:nd [ND])	0070822 // Sin3-type complex (GO_REF:nd [ND])	0046872 // metal ion binding (GO_REF:nd [ND]) /// 0032041 // NAD-dependent histone deacetylase activity (H3-K14 specific) (GO_REF:nd [ND])	putative histone deacetylase 19	30.58	425	425	16.57	28.04	177	177	15.61	30.41	485	485	17.07	29.68	42.24	204	204	28.36
Trav_Trans_W41B350_0016338	153.08	92.19	113.2	24.6	0.000257	-7.37	-2.93e-05	0.02	0.41	1.49	1.66e-05	1	0.02	3.2	7.44e-05	0.15	1.51e-05	10.97	4.59e-05	0.01	2.49e-08	23.54	0.000104	9.48e-06	0.11	2.15	5.79e-05	0.83	N/A	N/A	0019904 // protein domain specific binding (GO_REF:nd [ND])	putative 14-3-3-like protein GF14-H	34.28	63	63	18.57	29.95	25	25	16.68	43.15	91	91	24.22	35.79	3.13	2	2	2.1
Trav_Trans_W41B350_0016460	76.75	41.61	47.15	3.15	1	1.01	2.91e-07	1	0.03	2.33	2.77e-05	0.47	0.00318	3.05	4.27e-05	0.05	0.03	2.3	2.74e-05	1	0.00318	3.01	4.24e-05	0.05	0.46	1.31	1.5e-05	1	0055114 // oxidation-reduction process (GO_REF:nd [ND])	N/A	0016491 // oxidoreductase activity (GO_REF:nd [ND])	quinone oxidoreductase PIG3	20.92	145	145	11.33	21.92	69	69	12.21	23.14	184	184	12.99	21.99	14.12	34	34	9.48
Trav_Trans_W41B350_0016502	414.72	309.8	354.59	43.47	0.13	-2.7	-1.55e-05	0.99	0.01	5.01	9.9e-05	0.3	0.000151	13.35	0.000305	0.00429	0.000184	13.55	0.000115	0.08	1.13e-06	36.07	0.00032	0.000141	0.11	2.66	0.000206	0.85	0006879 // cellular iron ion homeostasis (GO_REF:nd [ND]) /// 0016226 // iron-sulfur cluster assembly (GO_REF:nd [ND])	0005759 // mitochondrial matrix (GO_REF:nd [ND])	0051539 // 4 iron, 4 sulfur cluster binding (GO_REF:nd [ND]) /// 0051537 // 2 iron, 2 sulfur cluster binding (GO_REF:nd [ND]) /// 0008198 // ferrous iron binding (GO_REF:nd [ND]) /// 0036455 // iron-sulfur transferase activity (GO_REF:nd [ND])	iron-sulfur cluster assembly protein 1-like	28.85	231	231	15.63	29.97	109	109	16.69	18.72	172	172	10.5	25.84	16.17	45	45	10.85
Trav_Trans_W41B350_0016535	33.11	7.34	12.59	21.01	0.0019	16.57	1.12e-05	0.09	0.000685	20.79	1.42e-05	0.04	0.32	3.21	1.59e-06	1	0.78	1.25	3.03e-06	1	0.02	-5.16	-9.59e-06	0.22	0.01	-6.47	-1.26e-05	0.21	0006538 // glutamate catabolic process (GO_REF:nd [ND])	0005829 // cytosol (GO_REF:nd [ND])	0004351 // glutamate decarboxylase activity (GO_REF:nd [ND]) /// 0030170 // pyridoxal phosphate binding (GO_REF:nd [ND])	glutamate decarboxylase 1	0.93	9	9	0.5	0.68	3	3	0.38	0.27	3	3	0.15	0.63	8.34	28	28	5.6
Trav_Trans_W41B350_0016553	149.83	84.28	111.49	4.01	0.49	-1.28	-1.04e-05	1	0.73	-1.14	-5.74e-06	1	0.00225	2.83	8.75e-05	0.04	0.75	1.12	4.67e-06	1	0.000204	3.61	9.79e-05	0.00684	0.000673	3.21	9.32e-05	0.03	N/A	0016021 // integral component of membrane (GO_REF:nd [ND]) /// 0005886 // plasma membrane (GO_REF:nd [ND]) /// 0009506 // plasmodesma (GO_REF:nd [ND])	N/A	unknown	52.23	322	322	28.29	49.64	139	139	27.64	49.61	351	351	27.85	50.49	36.4	78	78	24.44
Trav_Trans_W41B350_0016606	101.79	34.48	58.14	6.35	0.03	2.74	1.81e-05	0.5	1.54e-05	7.54	6.8e-05	0.00202	0.0054	3.64	2.74e-05	0.07	0.02	2.75	4.99e-05	1	0.52	1.33	9.38e-06	1	0.09	-2.07	-4.05e-05	0.75	N/A	N/A	0016811 // hydrolase activity, acting on carbon-nitrogen (but not peptide) bonds, in linear amides (GO_REF:nd [ND])	acetamidase/Formamidase family protein isoform X1	10.52	61	61	5.7	6.45	17	17	3.59	15.62	104	104	8.77	10.86	41.17	83	83	27.64
Trav_Trans_W41B350_0016716	46.08	24.77	32.91	7.61	0.0001	8.16	3.43e-05	0.01	0.02	3.7	1.29e-05	0.37	0.82	1.23	1.09e-06	1	0.1	-2.21	-2.14e-05	1	0.000304	-6.65	-3.32e-05	0.00927	0.04	-3.01	-1.18e-05	0.49	0006468 // protein phosphorylation (GO_REF:nd [ND])	0016021 // integral component of membrane (GO_REF:nd [ND])	0005524 // ATP binding (GO_REF:nd [ND]) /// 0004674 // protein serine/threonine kinase activity (GO_REF:nd [ND])	probable leucine-rich repeat receptor-like protein kinase At5g49770	4.4	89	89	2.39	4.14	38	38	2.31	6.38	148	148	3.58	4.98	23.64	166	166	15.87
Trav_Trans_W41B350_0016765	40.98	26.76	32.84	9.9	0.9	1.16	5.78e-07	1	0.16	2.58	5.61e-06	1	0.000668	9.37	2.97e-05	0.01	0.25	2.22	5.03e-06	1	0.00139	8.05	2.91e-05	0.03	0.03	3.63	2.41e-05	0.45	0009944 // polarity specification of adaxial/abaxial axis (GO_REF:nd [ND]) /// 0010158 // abaxial cell fate specification (GO_REF:nd [ND]) /// 2000024 // regulation of leaf development (GO_REF:nd [ND]) /// 1902183 // regulation of shoot apical meristem development (GO_REF:nd [ND])	0016021 // integral component of membrane (GO_REF:nd [ND])	0046872 // metal ion binding (GO_REF:nd [ND])	protein YABBY 4	2.57	11	11	1.39	3.6	7	7	2.01	4.89	24	24	2.75	3.69	2.69	4	4	1.81
Trav_Trans_W41B350_0016768	135.01	34.43	55.05	8.17	0.08	2.61	1.16e-05	0.78	4.63e-05	9.09	5.86e-05	0.00464	0.00131	5.55	3.3e-05	0.02	0.01	3.49	4.7e-05	1	0.13	2.13	2.13e-05	0.67	0.31	-1.64	-2.56e-05	1	N/A	N/A	0016787 // hydrolase activity (GO_REF:nd [ND])	Universal stress protein A-like protein	5.76	38	38	3.12	8.68	26	26	4.83	8.59	65	65	4.82	7.68	10.03	23	23	6.74
Trav_Trans_W41B350_0016775	48.18	24.18	35.89	22.16	0.36	-2.37	-2.66e-06	1	0.12	2.63	7.5e-06	1	0.000851	7.45	2.97e-05	0.02	0.01	6.22	1.02e-05	1	3.01e-05	17.63	3.24e-05	0.00163	0.06	2.84	2.22e-05	0.63	0009691 // cytokinin biosynthetic process (GO_REF:nd [ND])	0005829 // cytosol (GO_REF:nd [ND])	0016799 // hydrolase activity, hydrolyzing N-glycosyl compounds (GO_REF:nd [ND])	lysine decarboxylase-like protein	2.59	12	12	1.41	4.28	9	9	2.39	7.72	41	41	4.34	4.87	3.11	5	5	2.09
Trav_Trans_W41B350_0016786	46.81	22.2	32.54	14.54	0.00752	4.61	8.62e-06	0.21	7.59e-06	11.31	2.46e-05	0.00116	1.18e-06	13.47	2.98e-05	9.1e-05	0.05	2.45	1.6e-05	1	0.02	2.92	2.12e-05	0.18	0.68	1.19	5.17e-06	1	0019722 // calcium-mediated signaling (GO_REF:nd [ND])	N/A	0005509 // calcium ion binding (GO_REF:nd [ND])	probable calcium-binding protein CML14	2.95	17	17	1.6	2.29	6	6	1.28	1.97	13	13	1.1	2.4	8.49	17	17	5.7
Trav_Trans_W41B350_0016811	141.03	83.31	119.94	8.43	8.93e-05	3.95	4.45e-05	0.00942	4.02e-05	4.21	4.85e-05	0.00419	2.33e-09	8.17	0.000108	7.63e-07	0.86	1.07	3.98e-06	1	0.02	2.07	6.39e-05	0.21	0.04	1.94	5.99e-05	0.46	0032436 // positive regulation of proteasomal ubiquitin-dependent protein catabolic process (GO_REF:nd [ND]) /// 0000209 // protein polyubiquitination (GO_REF:nd [ND])	0005737 // cytoplasm (GO_REF:nd [ND]) /// 0000151 // ubiquitin ligase complex (GO_REF:nd [ND])	0046872 // metal ion binding (GO_REF:nd [ND]) /// 0031624 // ubiquitin conjugating enzyme binding (GO_REF:nd [ND]) /// 0016874 // ligase activity (GO_REF:nd [ND]) /// 0061630 // ubiquitin protein ligase activity (GO_REF:nd [ND])	putative E3 ubiquitin-protein ligase ARI7	12.65	252	252	6.85	19.79	179	179	11.02	15.97	365	365	8.96	16.14	56.63	392	392	38.02
Trav_Trans_W41B350_0016878	52.93	41.75	45.56	9.49	0.2	1.87	4.51e-06	1	0.000121	5.82	2.5e-05	0.00972	1.26e-06	8.93	4.12e-05	9.59e-05	0.00848	3.12	2.05e-05	0.85	0.000235	4.78	3.66e-05	0.00765	0.27	1.53	1.61e-05	1	N/A	0005737 // cytoplasm (GO_REF:nd [ND])	0016874 // ligase activity (GO_REF:nd [ND])	Protein SIP5	5.67	38	38	3.07	3.28	10	10	1.83	7.15	55	55	4.01	5.37	6.87	16	16	4.61
Trav_Trans_W41B350_0016879	178.17	65.22	91.71	14.67	0.000116	14.86	8.56e-05	0.01	0.000277	12.52	7.12e-05	0.02	0.83	1.2	1.23e-06	1	0.78	-1.19	-1.44e-05	1	0.000277	-12.38	-8.43e-05	0.00867	0.000648	-10.44	-6.99e-05	0.03	N/A	0016021 // integral component of membrane (GO_REF:nd [ND])	0005524 // ATP binding (GO_REF:nd [ND])	heat shock protein HSP70-2	0.78	2	2	0.42	3.42	4	4	1.91	15.93	47	47	8.94	6.71	42.51	38	38	28.54
Trav_Trans_W41B350_0016910	911.82	779.5	831.44	10.51	0.43	1.44	3.76e-05	1	0.00321	3.92	0.000251	0.11	2.85e-06	9.69	0.00075	0.000181	0.03	2.73	0.000214	1	5.5e-05	6.75	0.000712	0.00257	0.04	2.47	0.000498	0.51	N/A	0016021 // integral component of membrane (GO_REF:nd [ND])	N/A	uncharacterized protein LOC8055844	129.15	1023	1023	69.96	37.8	136	136	21.05	95.39	867	867	53.54	87.45	114.06	314	314	76.58
Trav_Trans_W41B350_0016980	43.52	25.77	22.89	4.24	0.00906	3.31	1.59e-05	0.24	0.000986	4.48	2.4e-05	0.05	0.00241	3.95	2.03e-05	0.04	0.48	1.36	8.12e-06	1	0.7	1.19	4.42e-06	1	0.78	-1.14	-3.69e-06	1	0015786 // UDP-glucose transport (GO_REF:nd [ND]) /// 0010044 // response to aluminum ion (GO_REF:nd [ND])	0012506 // vesicle membrane (GO_REF:nd [ND]) /// 0005887 // integral component of plasma membrane (GO_REF:nd [ND])	0005460 // UDP-glucose transmembrane transporter activity (GO_REF:nd [ND]) /// 0005515 // protein binding (GO_REF:nd [ND])	UPF0014 membrane protein STAR2	9.55	49	49	5.17	4.72	11	11	2.63	6.96	41	41	3.91	7.07	10.09	18	18	6.77
Trav_Trans_W41B350_0017231	78.55	53.19	56.78	3.66	0.12	1.77	1.55e-05	0.95	0.00317	2.91	3.84e-05	0.11	0.00046	3.51	5.06e-05	0.01	0.15	1.64	2.29e-05	1	0.05	1.98	3.51e-05	0.34	0.58	1.21	1.22e-05	1	0008299 // isoprenoid biosynthetic process (GO_REF:nd [ND]) /// 0006744 // ubiquinone biosynthetic process (GO_REF:nd [ND]) /// 0009793 // embryo development ending in seed dormancy (GO_REF:nd [ND])	0009507 // chloroplast (GO_REF:nd [ND])	0046872 // metal ion binding (GO_REF:nd [ND]) /// 0052923 // all-trans-nonaprenyl-diphosphate synthase (geranyl-diphosphate specific) activity (GO_REF:nd [ND]) /// 0050347 // trans-octaprenyltranstransferase activity (GO_REF:nd [ND]) /// 0004659 // prenyltransferase activity (GO_REF:nd [ND])	solanesyl-diphosphate synthase 1, mitochondrial isoform X1	19.32	123	123	10.47	22.83	66	66	12.71	21.9	160	160	12.29	21.35	28.93	64	64	19.42
Trav_Trans_W41B350_0017233	65.03	33.24	42.18	3.33	0.4	1.38	6.46e-06	1	0.02	2.4	2.41e-05	0.37	0.00138	3.22	3.82e-05	0.02	0.13	1.74	1.76e-05	1	0.02	2.34	3.17e-05	0.18	0.4	1.34	1.41e-05	1	0009624 // response to nematode (GO_REF:nd [ND]) /// 0015804 // neutral amino acid transport (GO_REF:nd [ND]) /// 0015801 // aromatic amino acid transport (GO_REF:nd [ND]) /// 0003333 // amino acid transmembrane transport (GO_REF:nd [ND])	0016021 // integral component of membrane (GO_REF:nd [ND]) /// 0005789 // endoplasmic reticulum membrane (GO_REF:nd [ND])	0015175 // neutral amino acid transmembrane transporter activity (GO_REF:nd [ND]) /// 0015173 // aromatic amino acid transmembrane transporter activity (GO_REF:nd [ND])	amino acid transporter ANT1	18.81	279	279	10.19	15.29	103	103	8.51	20.15	343	343	11.31	18.08	21.14	109	109	14.19
Trav_Trans_W41B350_0017268	137.33	81.75	115.88	5.35	0.01	2.5	3.87e-05	0.3	0.0003	3.78	7.19e-05	0.02	1.27e-05	5.01	0.000104	0.000589	0.24	1.52	3.32e-05	1	0.05	2.01	6.51e-05	0.35	0.42	1.33	3.19e-05	1	0000302 // response to reactive oxygen species (GO_REF:nd [ND]) /// 0006629 // lipid metabolic process (GO_REF:nd [ND])	0005737 // cytoplasm (GO_REF:nd [ND])	0005215 // transporter activity (GO_REF:nd [ND])	temperature-induced lipocalin-1	34.84	369	369	18.87	18.09	87	87	10.07	27.07	329	329	15.19	26.67	69.01	254	254	46.33
Trav_Trans_W41B350_0017419	164.45	141.3	152.69	17.65	0.95	-1.06	-6.07e-07	1	0.01	4.46	3.49e-05	0.31	2.27e-05	14.62	0.000138	0.000935	0.01	4.74	3.56e-05	0.95	1.56e-05	15.56	0.000138	0.000997	0.04	3.28	0.000103	0.46	0061615 // glycolytic process through fructose-6-phosphate (GO_REF:nd [ND]) /// 0006002 // fructose 6-phosphate metabolic process (GO_REF:nd [ND])	0005829 // cytosol (GO_REF:nd [ND])	0003872 // 6-phosphofructokinase activity (GO_REF:nd [ND]) /// 0005524 // ATP binding (GO_REF:nd [ND]) /// 0046872 // metal ion binding (GO_REF:nd [ND])	ATP-dependent 6-phosphofructokinase 2	8.09	76	76	4.38	13.59	58	58	7.57	10.67	115	115	5.99	10.78	9.19	30	30	6.17
Trav_Trans_W41B350_0017435	382.03	105.18	233.84	3.54	0.000375	3.86	0.000252	0.03	0.03	2.22	0.000108	0.54	0.07	1.96	8.44e-05	0.43	0.13	-1.74	-0.000144	1	0.07	-1.97	-0.000168	0.43	0.73	-1.13	-2.32e-05	1	0009635 // response to herbicide (GO_REF:nd [ND]) /// 0006749 // glutathione metabolic process (GO_REF:nd [ND])	0005737 // cytoplasm (GO_REF:nd [ND]) /// 0032991 // macromolecular complex (GO_REF:nd [ND])	0004364 // glutathione transferase activity (GO_REF:nd [ND]) /// 0008144 // drug binding (GO_REF:nd [ND]) /// 0043295 // glutathione binding (GO_REF:nd [ND]) /// 0042803 // protein homodimerization activity (GO_REF:nd [ND])	Glutathione S-transferase 3	109.98	271	271	59.58	99.19	111	111	55.22	67.2	190	190	37.71	92.12	214.86	184	184	144.25
Trav_Trans_W41B350_0017471	88.5	52.44	78.66	3.43	0.01	2.14	3.48e-05	0.33	0.00107	2.77	5.39e-05	0.05	0.000103	3.33	7.1e-05	0.00315	0.41	1.29	1.91e-05	1	0.14	1.55	3.62e-05	0.7	0.54	1.2	1.71e-05	1	0016226 // iron-sulfur cluster assembly (GO_REF:nd [ND])	N/A	N/A	Protein AE7	28.96	215	215	15.69	33.52	113	113	18.66	34.63	295	295	19.44	32.37	48.06	124	124	32.27
Trav_Trans_W41B350_0017475	95.57	79.9	86.09	3.55	0.26	1.51	1.63e-05	1	0.01	2.49	4.75e-05	0.27	0.000615	3.43	7.72e-05	0.01	0.15	1.65	3.12e-05	1	0.02	2.26	6.09e-05	0.19	0.35	1.37	2.97e-05	1	0006750 // glutathione biosynthetic process (GO_REF:nd [ND])	0009507 // chloroplast (GO_REF:nd [ND])	0005524 // ATP binding (GO_REF:nd [ND]) /// 0004357 // glutamate-cysteine ligase activity (GO_REF:nd [ND])	glutamate--cysteine ligase A, chloroplastic	31.77	237	237	17.21	35.13	119	119	19.56	34.35	294	294	19.28	33.75	31.63	82	82	21.24
Trav_Trans_W41B350_0017514	14.09	10.32	12.35	4.19	0.12	2.15	4.29e-06	0.95	0.15	2.12	4.2e-06	1	0.00183	3.98	1.11e-05	0.03	1	-1.01	-8.83e-08	1	0.14	1.85	6.85e-06	0.7	0.14	1.88	6.94e-06	0.94	0015074 // DNA integration (GO_REF:nd [ND])	N/A	0003676 // nucleic acid binding (GO_REF:nd [ND])	AC090485_10Putative retroelement	2.9	107	107	1.57	4.06	68	68	2.26	4.66	197	197	2.61	3.87	6.32	81	81	4.25
Trav_Trans_W41B350_0017582	46.55	22.52	32.76	4.93	0.33	-1.5	-4.15e-06	1	0.94	-1.07	-8.52e-07	1	0.00349	3.01	2.49e-05	0.05	0.45	1.4	3.3e-06	1	0.000104	4.52	2.9e-05	0.00417	0.00228	3.23	2.57e-05	0.08	N/A	N/A	0005524 // ATP binding (GO_REF:nd [ND]) /// 0004386 // helicase activity (GO_REF:nd [ND]) /// 0003676 // nucleic acid binding (GO_REF:nd [ND])	DEAD-box ATP-dependent RNA helicase 16	10.27	99	99	5.56	17.13	75	75	9.54	12.29	136	136	6.9	13.23	7.16	24	24	4.81
Trav_Trans_W41B350_0017620	137.83	38.92	59.01	6.12	0.00267	5.56	5.22e-05	0.11	0.000626	7.14	7.03e-05	0.03	0.57	1.42	4.82e-06	1	0.63	1.29	1.81e-05	1	0.01	-3.91	-4.74e-05	0.15	0.00374	-5.03	-6.55e-05	0.11	0016042 // lipid catabolic process (GO_REF:nd [ND]) /// 0046470 // phosphatidylcholine metabolic process (GO_REF:nd [ND])	0016020 // membrane (GO_REF:nd [ND])	0004630 // phospholipase D activity (GO_REF:nd [ND]) /// 0005509 // calcium ion binding (GO_REF:nd [ND]) /// 0070290 // N-acylphosphatidylethanolamine-specific phospholipase D activity (GO_REF:nd [ND])	phospholipase D family protein isoform X1	19.43	267	267	10.52	9.93	62	62	5.53	5.2	82	82	2.92	11.52	55.27	264	264	37.11
Trav_Trans_W41B350_0017636	18.62	11.07	15.64	7.13	0.00492	4.17	7.9e-06	0.16	0.00622	4.19	7.97e-06	0.18	7.91e-05	6.66	1.41e-05	0.00256	1	1.01	6.53e-08	1	0.25	1.6	6.23e-06	0.96	0.25	1.59	6.16e-06	1	N/A	0016021 // integral component of membrane (GO_REF:nd [ND])	N/A	hypothetical protein SORBI_3005G105300	1.91	28	28	1.03	3.9	24	26	2.17	1.84	31	31	1.03	2.55	7.07	33	36	4.74
Trav_Trans_W41B350_0017757	24.45	11.63	15.1	5.25	0.000731	5.76	1.64e-05	0.04	0.1	2.6	5.5e-06	0.96	0.01	3.94	1.01e-05	0.11	0.1	-2.21	-1.09e-05	1	0.41	-1.46	-6.26e-06	1	0.43	1.51	4.6e-06	1	0048583 // regulation of response to stimulus (GO_REF:nd [ND])	N/A	0005515 // protein binding (GO_REF:nd [ND])	protein TIFY 11d	2.68	47	47	1.45	3.01	24	24	1.68	4.97	100	100	2.79	3.56	14.11	86	86	9.48
Trav_Trans_W41B350_0017903	505.47	120.81	228.46	16.87	1.76e-06	13.09	0.000169	0.000481	5.21e-08	20.04	0.000266	2.81e-05	0.00346	4.53	4.93e-05	0.05	0.37	1.53	9.7e-05	1	0.03	-2.89	-0.00012	0.25	0.00251	-4.42	-0.000217	0.08	N/A	0016021 // integral component of membrane (GO_REF:nd [ND])	0005524 // ATP binding (GO_REF:nd [ND]) /// 0016887 // ATPase activity (GO_REF:nd [ND])	ABC transporter G family member 40	18.86	205	205	10.22	13.17	65	65	7.33	11.15	139	139	6.26	14.39	157.8	596	596	105.94
Trav_Trans_W41B350_0018090	125.82	65.28	84	3.49	0.00116	3.13	6.75e-05	0.06	0.000195	3.71	8.59e-05	0.01	0.000524	3.37	7.53e-05	0.01	0.62	1.19	1.84e-05	1	0.83	1.08	7.89e-06	1	0.79	-1.1	-1.05e-05	1	0006886 // intracellular protein transport (GO_REF:nd [ND])	N/A	N/A	TOM1-like protein 6	29.33	346	346	15.89	33.78	181	181	18.81	38.27	518	518	21.48	33.79	93.9	385	385	63.04
Trav_Trans_W41B350_0018123	28.47	14.39	19.03	10.49	4.27e-05	10.67	1.9e-05	0.00548	0.00101	6.97	1.17e-05	0.05	0.53	1.54	1.07e-06	1	0.4	-1.53	-7.26e-06	1	0.000358	-6.91	-1.79e-05	0.01	0.00632	-4.51	-1.06e-05	0.15	N/A	0016021 // integral component of membrane (GO_REF:nd [ND])	N/A	protein NUCLEAR FUSION DEFECTIVE 4	0.66	10	10	0.36	3.92	27	27	2.18	1.44	25	25	0.81	2	13.47	71	71	9.04
Trav_Trans_W41B350_0018186	65.92	27.61	37.89	5.05	0.01	3.11	1.9e-05	0.32	0.000125	5.75	4.27e-05	0.00991	0.01	3.07	1.86e-05	0.14	0.15	1.85	2.37e-05	1	0.98	-1.01	-3.74e-07	1	0.13	-1.87	-2.41e-05	0.91	0008643 // carbohydrate transport (GO_REF:nd [ND]) /// 0055085 // transmembrane transport (GO_REF:nd [ND])	0005887 // integral component of plasma membrane (GO_REF:nd [ND])	0015293 // symporter activity (GO_REF:nd [ND])	major facilitator superfamily domain-containing protein 12-like isoform X1	9.72	59	59	5.26	5.44	15	15	3.03	12.91	90	90	7.25	9.36	27.48	58	58	18.45
Trav_Trans_W41B350_0018250	218.75	178.48	193.25	21.83	0.37	-1.76	-7.57e-06	1	0.02	3.71	4.74e-05	0.43	8.66e-05	10.57	0.000167	0.00275	0.00193	6.55	5.5e-05	0.37	3.75e-06	18.65	0.000175	0.000346	0.06	2.85	0.00012	0.61	0006592 // ornithine biosynthetic process (GO_REF:nd [ND]) /// 0032259 // methylation (GO_REF:nd [ND]) /// 0016310 // phosphorylation (GO_REF:nd [ND])	0000943 // retrotransposon nucleocapsid (GO_REF:nd [ND]) /// 0005829 // cytosol (GO_REF:nd [ND])	1901363 // heterocyclic compound binding (GO_REF:nd [ND]) /// 0008168 // methyltransferase activity (GO_REF:nd [ND]) /// 0097159 // organic cyclic compound binding (GO_REF:nd [ND]) /// 0016301 // kinase activity (GO_REF:nd [ND]) /// 0008777 // acetylornithine deacetylase activity (GO_REF:nd [ND])	acetylornithine deacetylase	13.51	247	247	7.32	23.96	199	199	13.34	18.97	398	398	10.65	18.81	12.9	82	82	8.66
Trav_Trans_W41B350_0018267	266.95	122.36	182.01	7.51	0.00378	3.31	6.08e-05	0.14	0.01	2.77	4.67e-05	0.31	2.86e-06	7.31	0.000166	0.000181	0.65	-1.19	-1.42e-05	1	0.05	2.21	0.000105	0.35	0.02	2.63	0.000119	0.27	0009052 // pentose-phosphate shunt, non-oxidative branch (GO_REF:nd [ND])	N/A	0004751 // ribose-5-phosphate isomerase activity (GO_REF:nd [ND])	ribose-5-phosphate isomerase	25.37	153	153	13.74	30.3	83	83	16.87	28.17	195	195	15.81	27.95	86.34	181	181	57.97
Trav_Trans_W41B350_0018286	28.12	18.08	22.46	6.41	0.81	1.23	9.32e-07	1	0.26	2.13	4.53e-06	1	0.0023	6.12	2.05e-05	0.04	0.43	1.73	3.6e-06	1	0.00619	4.96	1.95e-05	0.08	0.05	2.87	1.59e-05	0.57	0009646 // response to absence of light (GO_REF:nd [ND]) /// 0009658 // chloroplast organization (GO_REF:nd [ND]) /// 0010109 // regulation of photosynthesis (GO_REF:nd [ND]) /// 0010731 // protein glutathionylation (GO_REF:nd [ND]) /// 0055114 // oxidation-reduction process (GO_REF:nd [ND]) /// 0033355 // ascorbate glutathione cycle (GO_REF:nd [ND]) /// 0098869 // cellular oxidant detoxification…	0009570 // chloroplast stroma (GO_REF:nd [ND]) /// 0016021 // integral component of membrane (GO_REF:nd [ND]) /// 0009941 // chloroplast envelope (GO_REF:nd [ND])	0045174 // glutathione dehydrogenase (ascorbate) activity (GO_REF:nd [ND]) /// 0016740 // transferase activity (GO_REF:nd [ND])	Glutathione S-transferase DHAR2	3.14	41	41	1.7	2.7	16	16	1.5	6.61	99	99	3.71	4.15	6.62	30	30	4.44
Trav_Trans_W41B350_0018295	65.39	34.42	46.6	4.46	0.08	2.22	1.54e-05	0.79	0.03	2.61	2.02e-05	0.53	0.00103	4.34	4.19e-05	0.02	0.72	1.17	4.85e-06	1	0.12	1.95	2.66e-05	0.62	0.23	1.66	2.17e-05	1	0045454 // cell redox homeostasis (GO_REF:nd [ND]) /// 0022900 // electron transport chain (GO_REF:nd [ND]) /// 0055085 // transmembrane transport (GO_REF:nd [ND])	0016021 // integral component of membrane (GO_REF:nd [ND])	0005524 // ATP binding (GO_REF:nd [ND]) /// 0009055 // electron carrier activity (GO_REF:nd [ND]) /// 0015035 // protein disulfide oxidoreductase activity (GO_REF:nd [ND]) /// 0042626 // ATPase activity, coupled to transmembrane movement of substances (GO_REF:nd [ND])	ABC transporter C family member 3	8.65	237	237	4.69	14.39	179	179	8.01	17.41	547	547	9.77	13.48	26.16	249	249	17.56
Trav_Trans_W41B350_0018299	415.09	385.05	395.2	24.65	0.06	2.53	2.37e-05	0.72	2.18e-06	12.05	0.000171	0.000448	5.32e-09	24.23	0.00036	1.44e-06	0.00149	4.76	0.000147	0.32	8.82e-06	9.58	0.000336	0.000646	0.13	2.01	0.000189	0.92	0006869 // lipid transport (GO_REF:nd [ND])	0016021 // integral component of membrane (GO_REF:nd [ND])	0008289 // lipid binding (GO_REF:nd [ND])	Calcium-dependent lipid-binding (CaLB domain) family protein	10.33	101	101	5.6	19.82	88	88	11.04	19.97	224	224	11.21	16.71	26.49	90	90	17.79
Trav_Trans_W41B350_0018303	234.09	131.62	132.73	1169.08	1	1.31	7.1e-08	1	3.46e-05	346.57	7.9e-05	0.00374	1.18e-05	529.71	0.000121	0.000556	0.000121	264.46	7.89e-05	0.06	4.15e-05	404.21	0.000121	0.00207	0.65	1.53	4.19e-05	1	0030001 // metal ion transport (GO_REF:nd [ND]) /// 0055085 // transmembrane transport (GO_REF:nd [ND])	0016021 // integral component of membrane (GO_REF:nd [ND])	0046873 // metal ion transmembrane transporter activity (GO_REF:nd [ND])	zinc transport protein ZntB-like	0	0	0	0	0	0	0	0	0.34	4	4	0.19	0.11	0.28	1	1	0.19
Trav_Trans_W41B350_0018314	49.5	31.78	39.75	14.09	0.45	1.68	2.03e-06	1	0.00091	5.74	1.42e-05	0.05	3.46e-07	13.09	3.62e-05	3.54e-05	0.01	3.43	1.22e-05	1	1.22e-05	7.81	3.42e-05	0.000827	0.05	2.28	2.2e-05	0.52	0006470 // protein dephosphorylation (GO_REF:nd [ND])	0005829 // cytosol (GO_REF:nd [ND])	0046872 // metal ion binding (GO_REF:nd [ND]) /// 0004724 // magnesium-dependent protein serine/threonine phosphatase activity (GO_REF:nd [ND])	probable protein phosphatase 2C 68	3.77	102	102	2.04	2.12	26	26	1.18	3.22	100	100	1.81	3.04	6.28	59	59	4.21
Trav_Trans_W41B350_0018504	176.73	73.4	110.82	15.17	2.95e-07	8.8	5.72e-05	0.000127	2.29e-11	18.1	0.000125	6.18e-08	4.89e-10	14.45	9.87e-05	2.21e-07	0.05	2.06	6.83e-05	1	0.18	1.64	4.15e-05	0.8	0.54	-1.25	-2.68e-05	1	0006355 // regulation of transcription, DNA-templated (GO_REF:nd [ND])	N/A	0003677 // DNA binding (GO_REF:nd [ND])	NAC transcription factor 29-like	3.94	9	9	2.13	5.78	5	6	3.22	13.73	32	36	7.71	7.82	45.34	34	36	30.44
Trav_Trans_W41B350_0018539	38.63	23.98	25.95	4.33	0.00216	3.86	2.09e-05	0.09	0.05	2.45	1.06e-05	0.66	0.000951	4.21	2.35e-05	0.02	0.28	-1.58	-1.03e-05	1	0.84	1.09	2.62e-06	1	0.19	1.72	1.29e-05	1	0046777 // protein autophosphorylation (GO_REF:nd [ND])	0005886 // plasma membrane (GO_REF:nd [ND]) /// 0009506 // plasmodesma (GO_REF:nd [ND])	0005524 // ATP binding (GO_REF:nd [ND]) /// 0004674 // protein serine/threonine kinase activity (GO_REF:nd [ND])	calmodulin-binding receptor-like cytoplasmic kinase 3	5.12	28	28	2.77	9.66	24	24	5.38	8.6	54	54	4.83	7.79	15.25	29	29	10.24
Trav_Trans_W41B350_0018543	948.45	659.09	789.33	84.92	0.02	3.54	2.19e-05	0.36	1.1e-08	25.7	0.000213	7.81e-06	2.98e-13	84.77	0.000722	6.98e-10	0.000117	7.25	0.000191	0.06	8.76e-09	23.92	0.0007	4.54e-06	0.01	3.3	0.000509	0.25	0006879 // cellular iron ion homeostasis (GO_REF:nd [ND]) /// 0016226 // iron-sulfur cluster assembly (GO_REF:nd [ND])	0005759 // mitochondrial matrix (GO_REF:nd [ND])	0051539 // 4 iron, 4 sulfur cluster binding (GO_REF:nd [ND]) /// 0051537 // 2 iron, 2 sulfur cluster binding (GO_REF:nd [ND]) /// 0008198 // ferrous iron binding (GO_REF:nd [ND]) /// 0036455 // iron-sulfur transferase activity (GO_REF:nd [ND])	Iron-sulfur cluster assembly protein 1	2.95	11	11	1.6	12.41	21	21	6.91	12.86	55	55	7.22	9.41	30.88	40	40	20.73
Trav_Trans_W41B350_0018651	210.86	156.04	183.57	21.63	0.000819	7.73	5.59e-05	0.05	0.000639	8.1	5.9e-05	0.03	2.09e-06	21.01	0.000166	0.000142	0.95	1.05	3.04e-06	1	0.08	2.72	0.00011	0.48	0.09	2.6	0.000107	0.76	N/A	0005886 // plasma membrane (GO_REF:nd [ND])	N/A	protein EARLY-RESPONSIVE TO DEHYDRATION 7, chloroplastic	6.23	47	47	3.37	13.42	46	46	7.47	7.04	61	61	3.95	8.9	32.79	86	86	22.01
Trav_Trans_W41B350_0018729	31.99	17.55	22.94	4.91	0.59	-1.33	-1.98e-06	1	0.36	1.53	4.24e-06	1	0.00284	3.26	1.82e-05	0.04	0.12	2.03	6.22e-06	1	0.000298	4.33	2.01e-05	0.00917	0.05	2.13	1.39e-05	0.55	0034968 // histone lysine methylation (GO_REF:nd [ND])	0005694 // chromosome (GO_REF:nd [ND])	0008270 // zinc ion binding (GO_REF:nd [ND]) /// 0018024 // histone-lysine N-methyltransferase activity (GO_REF:nd [ND])	Histone-lysine N-methyltransferase family member SUVH9	8.82	122	122	4.78	7.48	47	47	4.17	8.82	140	140	4.95	8.38	4.16	20	20	2.79
Trav_Trans_W41B350_0018795	50.84	39.97	35.49	4.19	0.00129	4.47	3.69e-05	0.07	0.00446	3.74	2.91e-05	0.14	0.00286	3.98	3.17e-05	0.04	0.7	-1.19	-7.76e-06	1	0.78	-1.12	-5.24e-06	1	0.91	1.06	2.52e-06	1	0006508 // proteolysis (GO_REF:nd [ND]) /// 0030163 // protein catabolic process (GO_REF:nd [ND])	N/A	0004190 // aspartic-type endopeptidase activity (GO_REF:nd [ND])	Aspartic proteinase Asp1	11.03	49	49	5.98	9.42	19	19	5.25	12.95	66	66	7.27	11.14	42.77	66	66	28.71
Trav_Trans_W41B350_0018804	63.37	44.85	53.75	4.41	0.8	-1.13	-2.08e-06	1	0.2	1.6	1.09e-05	1	0.000507	3.45	4.49e-05	0.01	0.13	1.8	1.3e-05	1	0.000204	3.89	4.7e-05	0.00684	0.03	2.16	3.39e-05	0.39	0042273 // ribosomal large subunit biogenesis (GO_REF:nd [ND]) /// 0000055 // ribosomal large subunit export from nucleus (GO_REF:nd [ND]) /// 0030036 // actin cytoskeleton organization (GO_REF:nd [ND])	0005730 // nucleolus (GO_REF:nd [ND])	N/A	protein SDA1 homolog	16.47	127	127	8.92	21.7	76	76	12.08	20.34	180	180	11.42	19.51	13.43	36	36	9.02
Trav_Trans_W41B350_0018885	127.64	80.3	105.64	17.57	0.59	1.41	2.48e-06	1	0.00364	4.39	2.05e-05	0.12	3.78e-08	16.84	9.59e-05	6.59e-06	0.02	3.11	1.8e-05	1	4.85e-07	11.94	9.34e-05	7.81e-05	0.00273	3.84	7.54e-05	0.09	0006355 // regulation of transcription, DNA-templated (GO_REF:nd [ND])	0016021 // integral component of membrane (GO_REF:nd [ND])	0003700 // transcription factor activity, sequence-specific DNA binding (GO_REF:nd [ND]) /// 0043565 // sequence-specific DNA binding (GO_REF:nd [ND])	probable WRKY transcription factor 2	4.34	78	78	2.35	4.66	38	38	2.59	10.13	209	209	5.69	6.38	8.65	54	54	5.8
Trav_Trans_W41B350_0018911	9.38	5.92	7.28	7.57	0.03	4.43	4.02e-06	0.49	0.000664	8.32	8.59e-06	0.04	0.01	5.26	5e-06	0.12	0.25	1.88	4.57e-06	1	0.91	1.19	9.72e-07	1	0.35	-1.58	-3.59e-06	1	0042742 // defense response to bacterium (GO_REF:nd [ND]) /// 0006468 // protein phosphorylation (GO_REF:nd [ND]) /// 0002229 // defense response to oomycetes (GO_REF:nd [ND]) /// 0007178 // transmembrane receptor protein serine/threonine kinase signaling pathway (GO_REF:nd [ND])	0016021 // integral component of membrane (GO_REF:nd [ND]) /// 0005886 // plasma membrane (GO_REF:nd [ND])	0005524 // ATP binding (GO_REF:nd [ND]) /// 0030246 // carbohydrate binding (GO_REF:nd [ND]) /// 0004675 // transmembrane receptor protein serine/threonine kinase activity (GO_REF:nd [ND]) /// 0033612 // receptor serine/threonine kinase binding (GO_REF:nd [ND])	L-type lectin-domain containing receptor kinase IV.1	2.06	47	47	1.12	0.58	6	6	0.32	0.69	18	18	0.39	1.11	5.93	47	47	3.98
Trav_Trans_W41B350_0018952	95.28	16.83	62.45	6.83	0.26	-1.65	-6.98e-06	1	0.65	1.23	4.03e-06	1	0.00105	3.72	4.82e-05	0.02	0.11	2.03	1.1e-05	1	1.9e-05	6.14	5.52e-05	0.00116	0.00552	3.03	4.41e-05	0.14	0000462 // maturation of SSU-rRNA from tricistronic rRNA transcript (SSU-rRNA, 5.8S rRNA, LSU-rRNA) (GO_REF:nd [ND]) /// 0045943 // positive regulation of transcription from RNA polymerase I promoter (GO_REF:nd [ND])	0032040 // small-subunit processome (GO_REF:nd [ND]) /// 0034455 // t-UTP complex (GO_REF:nd [ND]) /// 0030686 // 90S preribosome (GO_REF:nd [ND])	0030515 // snoRNA binding (GO_REF:nd [ND])	ARM repeat superfamily protein	12.68	302	302	6.87	23.1	250	250	12.86	21.47	587	587	12.05	19.08	11.71	97	97	7.86
Trav_Trans_W41B350_0019079	442.13	48.42	187.34	13.59	6.74e-05	8.44	0.000101	0.00758	3.62e-07	16.79	0.000213	0.000119	0.00227	4.96	5.35e-05	0.04	0.16	1.99	0.000113	1	0.28	-1.7	-4.7e-05	1	0.01	-3.39	-0.00016	0.25	0055114 // oxidation-reduction process (GO_REF:nd [ND]) /// 0046294 // formaldehyde catabolic process (GO_REF:nd [ND])	0005829 // cytosol (GO_REF:nd [ND])	0008270 // zinc ion binding (GO_REF:nd [ND]) /// 0051903 // S-(hydroxymethyl)glutathione dehydrogenase activity (GO_REF:nd [ND]) /// 0004024 // alcohol dehydrogenase activity, zinc-dependent (GO_REF:nd [ND])	alcohol dehydrogenase family-2	5.05	46	46	2.73	21.51	89	89	11.97	18.08	189	189	10.14	14.88	91.89	291	291	61.69
Trav_Trans_W41B350_0019127	152.78	117.78	129.42	7.11	0.91	1.07	1.45e-06	1	0.04	2.35	2.75e-05	0.63	7.3e-06	6.73	0.000117	0.000383	0.06	2.19	2.6e-05	1	1.51e-05	6.29	0.000116	0.000977	0.00842	2.87	8.96e-05	0.18	0010951 // negative regulation of endopeptidase activity (GO_REF:nd [ND])	0005615 // extracellular space (GO_REF:nd [ND])	0004867 // serine-type endopeptidase inhibitor activity (GO_REF:nd [ND])	protein Z	19.87	167	167	10.76	25.42	97	97	14.15	19.81	191	191	11.12	21.7	14.38	42	42	9.65
Trav_Trans_W41B350_0019171	14.35	9.26	12.34	5.25	0.000714	5.44	1.28e-05	0.04	0.00518	4.22	9.26e-06	0.16	0.12	2.35	3.88e-06	0.62	0.57	-1.29	-3.52e-06	1	0.07	-2.32	-8.9e-06	0.44	0.23	-1.8	-5.39e-06	1	0062034 /// 0055114 // oxidation-reduction process (GO_REF:nd [ND]) /// 0006527 // arginine catabolic process (GO_REF:nd [ND]) /// 1901672 // positive regulation of systemic acquired resistance (GO_REF:nd [ND])	0009507 // chloroplast (GO_REF:nd [ND])	0062046 /// 0016639 // oxidoreductase activity, acting on the CH-NH2 group of donors, NAD or NADP as acceptor (GO_REF:nd [ND])	protein SAR DEFICIENT 4	4.01	40	40	2.17	2.43	11	11	1.35	2.27	26	26	1.28	2.9	13.28	46	46	8.91
Trav_Trans_W41B350_0019193	40.41	18.93	27.5	3.88	0.000257	4.25	2.94e-05	0.02	0.00197	3.46	2.23e-05	0.08	0.19	1.74	6.66e-06	0.8	0.59	-1.23	-7.14e-06	1	0.02	-2.45	-2.28e-05	0.18	0.07	-2	-1.56e-05	0.68	N/A	N/A	0016787 // hydrolase activity (GO_REF:nd [ND])	alpha/beta-Hydrolases superfamily protein	8.08	122	122	4.38	10.21	70	70	5.69	10.39	180	180	5.83	9.56	26.12	137	137	17.53
Trav_Trans_W41B350_0019240	994.51	864.8	848.29	109.73	0.42	-1.83	-6.34e-06	1	8.34e-05	25.16	0.000338	0.00735	3.12e-06	55.84	0.000767	0.000194	7.96e-06	46.08	0.000344	0.00778	2.79e-07	102.25	0.000773	5.1e-05	0.26	2.22	0.000429	1	0055114 // oxidation-reduction process (GO_REF:nd [ND])	N/A	0046872 // metal ion binding (GO_REF:nd [ND]) /// 0051287 // NAD binding (GO_REF:nd [ND]) /// 0004471 // malate dehydrogenase (decarboxylating) (NAD+) activity (GO_REF:nd [ND])	NADP-dependent malic enzyme	9.42	167	167	5.1	17.88	144	144	9.96	17.99	366	366	10.1	15.1	7.46	46	46	5.01
Trav_Trans_W41B350_0019256	85.38	15.62	38.65	12.87	1.25e-05	10.76	3.12e-05	0.00221	8.65e-07	14.75	4.39e-05	0.000225	0.00514	4.73	1.19e-05	0.07	0.49	1.37	1.28e-05	1	0.08	-2.28	-1.93e-05	0.5	0.02	-3.12	-3.2e-05	0.28	0055114 // oxidation-reduction process (GO_REF:nd [ND])	0016021 // integral component of membrane (GO_REF:nd [ND])	0016705 // oxidoreductase activity, acting on paired donors, with incorporation or reduction of molecular oxygen (GO_REF:nd [ND]) /// 0004497 // monooxygenase activity (GO_REF:nd [ND]) /// 0005506 // iron ion binding (GO_REF:nd [ND]) /// 0020037 // heme binding (GO_REF:nd [ND])	Cytochrome P450 704C1	3.36	41	41	1.82	1.62	9	9	0.9	4.78	67	67	2.68	3.25	27.58	117	117	18.51
Trav_Trans_W41B350_0019335	55.16	39.03	48.2	4.77	0.27	-1.51	-6.7e-06	1	0.49	1.29	5.72e-06	1	0.00204	2.8	3.57e-05	0.03	0.07	1.94	1.24e-05	1	4.37e-05	4.22	4.24e-05	0.00216	0.02	2.17	3e-05	0.31	N/A	N/A	0008270 // zinc ion binding (GO_REF:nd [ND])	zinc ion binding	16.96	276	276	9.19	21.11	156	156	11.75	25.44	475	475	14.28	21.17	13.44	76	76	9.02
Trav_Trans_W41B350_0019477	102.16	73.87	83.46	13.46	0.17	2.15	7.51e-06	1	0.00108	6.17	3.38e-05	0.05	7.76e-06	12.62	7.59e-05	0.000401	0.05	2.87	2.63e-05	1	0.000908	5.87	6.84e-05	0.02	0.15	2.04	4.21e-05	0.97	0030154 // cell differentiation (GO_REF:nd [ND])	N/A	0043565 // sequence-specific DNA binding (GO_REF:nd [ND]) /// 0044212 // transcription regulatory region DNA binding (GO_REF:nd [ND])	myb-related protein Zm38	8.37	54	54	4.53	4.44	13	13	2.47	7.29	54	54	4.09	6.7	12.04	27	27	8.08
Trav_Trans_W41B350_0019512	135.83	28.54	62.68	7.73	5.57e-05	7.34	5.65e-05	0.00659	1.71e-05	8.51	6.69e-05	0.00221	0.04	2.83	1.63e-05	0.27	0.74	1.16	1.04e-05	1	0.04	-2.6	-4.02e-05	0.3	0.02	-3.01	-5.06e-05	0.28	0055114 // oxidation-reduction process (GO_REF:nd [ND])	0005829 // cytosol (GO_REF:nd [ND])	0004032 // alditol:NADP+ 1-oxidoreductase activity (GO_REF:nd [ND])	NAD(P)H-dependent 6'-deoxychalcone synthase-like	9.62	66	66	5.21	9.3	29	29	5.18	9.01	71	71	5.06	9.31	49.47	118	118	33.21
Trav_Trans_W41B350_0019513	186.16	100.65	118.44	12.65	2.21e-05	6.57	5.48e-05	0.0034	6.82e-09	13.87	0.000127	5.65e-06	3.76e-08	11.92	0.000107	6.58e-06	0.06	2.11	7.19e-05	1	0.13	1.81	5.27e-05	0.66	0.7	-1.16	-1.92e-05	1	0055114 // oxidation-reduction process (GO_REF:nd [ND])	0005829 // cytosol (GO_REF:nd [ND])	0004032 // alditol:NADP+ 1-oxidoreductase activity (GO_REF:nd [ND])	NAD(P)H-dependent oxidoreductase	11.98	39	39	6.49	4.06	6	6	2.26	14.46	54	54	8.12	10.17	69.84	79	79	46.89
Trav_Trans_W41B350_0019639	27.83	17.78	21.71	4.7	0.83	1.16	8.84e-07	1	0.28	1.78	4.3e-06	1	0.00181	4.54	1.97e-05	0.03	0.45	1.53	3.42e-06	1	0.00466	3.92	1.88e-05	0.07	0.04	2.56	1.54e-05	0.51	0006468 // protein phosphorylation (GO_REF:nd [ND])	N/A	0005524 // ATP binding (GO_REF:nd [ND]) /// 0004674 // protein serine/threonine kinase activity (GO_REF:nd [ND])	serine/threonine-protein kinase CTR1	3.92	66	66	2.12	7.2	55	55	4.01	6.47	125	125	3.63	5.86	5.64	33	33	3.79
Trav_Trans_W41B350_0019650	118.27	78.37	90.69	5.15	0.000378	5.67	9.59e-05	0.03	0.00368	4.07	6.3e-05	0.12	1	1.01	1.07e-07	1	0.47	-1.39	-3.29e-05	1	0.000378	-5.64	-9.58e-05	0.01	0.00368	-4.04	-6.29e-05	0.1	0006468 // protein phosphorylation (GO_REF:nd [ND])	0016021 // integral component of membrane (GO_REF:nd [ND]) /// 0005886 // plasma membrane (GO_REF:nd [ND])	0005524 // ATP binding (GO_REF:nd [ND]) /// 0004674 // protein serine/threonine kinase activity (GO_REF:nd [ND])	Leucine-rich repeat protein kinase family protein	17.77	74	74	9.63	18.51	35	35	10.31	29.3	140	140	16.45	21.86	97.45	141	141	65.42
Trav_Trans_W41B350_0019714	193.79	71.46	134.01	4.56	1.77e-05	4.69	0.000135	0.00288	7.41e-05	4.16	0.000116	0.00674	0.00834	2.56	5.72e-05	0.1	0.72	-1.13	-1.95e-05	1	0.08	-1.83	-7.8e-05	0.48	0.16	-1.62	-5.85e-05	0.99	0009555 // pollen development (GO_REF:nd [ND]) /// 0055114 // oxidation-reduction process (GO_REF:nd [ND]) /// 0009808 // lignin metabolic process (GO_REF:nd [ND]) /// 0006744 // ubiquinone biosynthetic process (GO_REF:nd [ND]) /// 0080167 // response to karrikin (GO_REF:nd [ND])	0005774 // vacuolar membrane (GO_REF:nd [ND]) /// 0005886 // plasma membrane (GO_REF:nd [ND]) /// 0009506 // plasmodesma (GO_REF:nd [ND])	0005506 // iron ion binding (GO_REF:nd [ND]) /// 0016710 // trans-cinnamate 4-monooxygenase activity (GO_REF:nd [ND]) /// 0042802 // identical protein binding (GO_REF:nd [ND]) /// 0020037 // heme binding (GO_REF:nd [ND])	Trans-cinnamate 4-monooxygenase	50.77	276	276	27.5	26.33	65	65	14.66	35.91	224	224	20.15	37.67	149.78	283	283	100.56
Trav_Trans_W41B350_0019776	134.16	18.93	47.36	29.09	0.00291	14.41	2.24e-05	0.11	0.000136	32.47	5.27e-05	0.01	0.86	1.47	7.92e-07	1	0.27	2.25	3.02e-05	1	0.0068	-9.78	-2.16e-05	0.09	0.000347	-22.04	-5.19e-05	0.02	0055114 // oxidation-reduction process (GO_REF:nd [ND]) /// 0016125 // sterol metabolic process (GO_REF:nd [ND]) /// 0046345 // abscisic acid catabolic process (GO_REF:nd [ND])	0016021 // integral component of membrane (GO_REF:nd [ND])	0010295 // (+)-abscisic acid 8'-hydroxylase activity (GO_REF:nd [ND]) /// 0005506 // iron ion binding (GO_REF:nd [ND]) /// 0020037 // heme binding (GO_REF:nd [ND])	Abscisic acid 8'-hydroxylase 3	0.73	8	8	0.4	1.61	8	8	0.9	2.71	34	34	1.52	1.69	20.54	78	78	13.79
Trav_Trans_W41B350_0019798	45.07	18.41	25.22	6.27	0.000313	7.17	2.81e-05	0.02	0.00804	4.33	1.52e-05	0.22	0.9	1.1	4.48e-07	1	0.31	-1.66	-1.29e-05	1	0.000463	-6.53	-2.76e-05	0.01	0.01	-3.94	-1.47e-05	0.22	0009825 // multidimensional cell growth (GO_REF:nd [ND]) /// 0006468 // protein phosphorylation (GO_REF:nd [ND]) /// 0002215 // defense response to nematode (GO_REF:nd [ND]) /// 0009845 // seed germination (GO_REF:nd [ND])	0016021 // integral component of membrane (GO_REF:nd [ND]) /// 0005886 // plasma membrane (GO_REF:nd [ND])	0005524 // ATP binding (GO_REF:nd [ND]) /// 0004674 // protein serine/threonine kinase activity (GO_REF:nd [ND])	probable LRR receptor-like serine/threonine-protein kinase At1g74360	3.34	71	71	1.81	6.01	58	58	3.34	5	122	122	2.81	4.78	23.42	173	173	15.72
Trav_Trans_W41B350_0019881	502.38	305.2	401.3	46	0.56	1.41	3.58e-06	1	0.02	3.68	2.31e-05	0.39	3.6e-10	43.36	0.000365	1.76e-07	0.08	2.6	1.96e-05	1	4.68e-09	30.65	0.000362	2.75e-06	4.89e-06	11.77	0.000342	0.000997	0016311 // dephosphorylation (GO_REF:nd [ND]) /// 0005992 // trehalose biosynthetic process (GO_REF:nd [ND])	N/A	0004805 // trehalose-phosphatase activity (GO_REF:nd [ND])	probable trehalose-phosphate phosphatase 6	10.37	23	23	5.62	6.95	7	7	3.87	9.43	24	24	5.29	8.92	14.27	11	11	9.58
Trav_Trans_W41B350_0019882	635.72	401.64	500.51	28.04	0.05	2.18	2.05e-05	0.63	0.00865	2.79	3.12e-05	0.23	3.11e-15	27.21	0.000457	2.04e-11	0.51	1.28	1.07e-05	1	1.03e-10	12.5	0.000436	1.44e-07	3.46e-09	9.76	0.000425	5.56e-06	0016311 // dephosphorylation (GO_REF:nd [ND]) /// 0005992 // trehalose biosynthetic process (GO_REF:nd [ND])	N/A	0004805 // trehalose-phosphatase activity (GO_REF:nd [ND])	probable trehalose-phosphate phosphatase 6	16.3	61	61	8.83	20.59	35	35	11.46	18.63	80	80	10.46	18.51	29.99	39	39	20.13
Trav_Trans_W41B350_0019983	35.8	22.23	27.74	6.02	0.02	3.16	1.11e-05	0.37	0.000944	4.82	1.97e-05	0.05	0.000147	5.91	2.53e-05	0.00419	0.34	1.52	8.54e-06	1	0.15	1.87	1.42e-05	0.71	0.63	1.23	5.63e-06	1	N/A	0016021 // integral component of membrane (GO_REF:nd [ND])	N/A	translation initiation factor IF-2	2.28	29	29	1.23	11.24	65	65	6.26	3.08	45	45	1.73	5.53	14.68	65	65	9.86
Trav_Trans_W41B350_0019999	33.54	22.79	24.94	18.81	9.38e-06	19.16	2.6e-05	0.00176	5.94e-05	14.85	1.98e-05	0.00561	0.32	2.5	2.14e-06	1	0.64	-1.29	-6.16e-06	1	0.000462	-7.68	-2.39e-05	0.01	0.00231	-5.95	-1.77e-05	0.08	0006468 // protein phosphorylation (GO_REF:nd [ND])	0016021 // integral component of membrane (GO_REF:nd [ND]) /// 0005886 // plasma membrane (GO_REF:nd [ND])	0005524 // ATP binding (GO_REF:nd [ND]) /// 0004674 // protein serine/threonine kinase activity (GO_REF:nd [ND])	Receptor-like protein kinase HSL1	1.17	39	39	0.63	1.19	18	18	0.66	1.85	71	71	1.04	1.4	20.05	233	233	13.46
Trav_Trans_W41B350_0020119	16.3	8.5	11.37	29.17	0.41	-3.01	-1.07e-06	1	0.00218	6.08	8.15e-06	0.09	0.000681	6.78	9.28e-06	0.01	6.03e-05	18.3	9.23e-06	0.04	1.55e-05	20.4	1.03e-05	0.000991	0.88	1.12	1.12e-06	1	0090305 // nucleic acid phosphodiester bond hydrolysis (GO_REF:nd [ND])	N/A	0004518 // nuclease activity (GO_REF:nd [ND])	Putative wound responsive protein	1.26	3	3	0.68	0.93	1	1	0.52	2.57	7	7	1.44	1.59	1.21	1	1	0.81
Trav_Trans_W41B350_0020191	75.98	46.94	59.41	9.95	0.00752	3.49	1.55e-05	0.21	3.21e-05	6.94	3.69e-05	0.00352	1.04e-06	9.71	5.42e-05	8.15e-05	0.1	1.99	2.14e-05	1	0.01	2.78	3.87e-05	0.15	0.41	1.4	1.72e-05	1	0042631 // cellular response to water deprivation (GO_REF:nd [ND]) /// 0055085 // transmembrane transport (GO_REF:nd [ND])	0016021 // integral component of membrane (GO_REF:nd [ND]) /// 0009535 // chloroplast thylakoid membrane (GO_REF:nd [ND])	0022857 // transmembrane transporter activity (GO_REF:nd [ND])	organic cation/carnitine transporter 4	3.98	68	68	2.16	10.57	82	82	5.88	5.36	105	105	3.01	6.63	16.84	100	100	11.31
Trav_Trans_W41B350_0020211	22.23	14.6	15.75	37.77	1.76e-06	32.07	1.61e-05	0.000481	2.95e-06	30.91	1.55e-05	0.000566	0.000116	18.8	9.25e-06	0.00346	0.97	-1.04	-6.02e-07	1	0.28	-1.71	-6.89e-06	1	0.35	-1.64	-6.29e-06	1	0055114 // oxidation-reduction process (GO_REF:nd [ND])	0016021 // integral component of membrane (GO_REF:nd [ND])	0005506 // iron ion binding (GO_REF:nd [ND]) /// 0016709 // oxidoreductase activity, acting on paired donors, with incorporation or reduction of molecular oxygen, NAD(P)H as one donor, and incorporation of one atom of oxygen (GO_REF:nd [ND]) /// 0020037 // heme binding (GO_REF:nd [ND])	geraniol 8-hydroxylase	0	0	0	0	0.76	4	4	0.42	0.53	7	7	0.3	0.43	13.14	53	53	8.82
Trav_Trans_W41B350_0020290	257.73	174.72	172.64	7.26	0.88	1.09	2.21e-06	1	0.00168	4.69	9.45e-05	0.07	8.51e-05	7.13	0.000157	0.00271	0.00287	4.32	9.23e-05	0.48	0.000158	6.56	0.000155	0.00568	0.36	1.52	6.25e-05	1	0016579 // protein deubiquitination (GO_REF:nd [ND]) /// 0006511 // ubiquitin-dependent protein catabolic process (GO_REF:nd [ND])	0005737 // cytoplasm (GO_REF:nd [ND])	0004843 // thiol-dependent ubiquitin-specific protease activity (GO_REF:nd [ND])	ubiquitin carboxyl-terminal hydrolase 3	19.98	124	124	10.82	32.99	93	93	18.37	29.77	212	212	16.71	27.58	31.06	67	67	20.85
Trav_Trans_W41B350_0020363	73.42	44.88	57.72	2.9	0.09	1.74	2.15e-05	0.84	0.00689	2.41	4.08e-05	0.19	0.00149	2.78	5.15e-05	0.03	0.3	1.38	1.94e-05	1	0.13	1.6	3.01e-05	0.68	0.65	1.15	1.07e-05	1	0031047 // gene silencing by RNA (GO_REF:nd [ND]) /// 0042868 // antisense RNA metabolic process (GO_REF:nd [ND]) /// 0060968 // regulation of gene silencing (GO_REF:nd [ND]) /// 0048589 // developmental growth (GO_REF:nd [ND]) /// 0045892 // negative regulation of transcription, DNA-templated (GO_REF:nd [ND]) /// 0098789 // pre-mRNA cleavage required for polyadenylation (GO_REF:nd [ND])	0005847 // mRNA cleavage and polyadenylation specificity factor complex (GO_REF:nd [ND]) /// 0005840 // ribosome (GO_REF:nd [ND])	0003729 // mRNA binding (GO_REF:nd [ND])	Cleavage stimulating factor 64	33.03	320	320	17.89	26.59	117	117	14.81	31.58	351	351	17.72	30.4	43.96	148	148	29.51
Trav_Trans_W41B350_0020369	37.19	20.19	27.11	4.23	0.04	2.48	1.17e-05	0.54	0.02	2.66	1.31e-05	0.45	0.000728	4.14	2.48e-05	0.01	0.93	1.07	1.38e-06	1	0.2	1.67	1.31e-05	0.85	0.27	1.56	1.17e-05	1	N/A	N/A	0008270 // zinc ion binding (GO_REF:nd [ND])	zinc finger protein CONSTANS-LIKE 9	6.48	46	46	3.51	11.78	38	38	6.56	6.87	56	56	3.86	8.38	19.05	47	47	12.79
Trav_Trans_W41B350_0020382	23.49	14.47	19.33	5.55	0.0054	3.72	1.11e-05	0.17	0.000508	5.03	1.64e-05	0.03	0.000242	5.27	1.74e-05	0.00628	0.5	1.35	5.34e-06	1	0.42	1.42	6.33e-06	1	0.93	1.05	9.91e-07	1	N/A	0005737 // cytoplasm (GO_REF:nd [ND])	N/A	hydroxyproline-rich glycoprotein family protein	3.28	49	49	1.78	3.68	25	25	2.05	5.78	99	99	3.24	4.25	14.06	73	73	9.44
Trav_Trans_W41B350_0020439	62.77	21.09	40.86	3.77	0.23	1.59	8.21e-06	1	0.00952	2.64	2.28e-05	0.24	0.000484	3.62	3.63e-05	0.01	0.17	1.66	1.46e-05	1	0.02	2.27	2.81e-05	0.22	0.38	1.37	1.35e-05	1	0043161 // proteasome-mediated ubiquitin-dependent protein catabolic process (GO_REF:nd [ND])	0080008 // Cul4-RING E3 ubiquitin ligase complex (GO_REF:nd [ND])	N/A	transducin family protein / WD-40 repeat family protein	11.92	81	81	6.46	12.31	38	38	6.85	20	156	156	11.23	14.74	19.9	47	47	13.36
Trav_Trans_W41B350_0020461	217.05	69.66	97.98	4.89	0.000156	5.19	9.96e-05	0.01	4.81e-05	5.93	0.000117	0.00479	0.04	2.44	3.41e-05	0.29	0.75	1.14	1.75e-05	1	0.07	-2.13	-6.56e-05	0.44	0.03	-2.44	-8.3e-05	0.42	N/A	N/A	0003677 // DNA binding (GO_REF:nd [ND])	DNA binding protein	23.05	169	169	12.49	27.63	92	92	15.38	24.96	210	210	14.01	25.22	118.93	303	303	79.84
Trav_Trans_W41B350_0020533	119.85	44.65	77.73	3.75	0.000424	4.05	8.42e-05	0.03	0.01	2.68	4.64e-05	0.3	0.02	2.47	4.05e-05	0.2	0.28	-1.51	-3.79e-05	1	0.19	-1.64	-4.38e-05	0.83	0.83	-1.09	-5.9e-06	1	0055114 // oxidation-reduction process (GO_REF:nd [ND]) /// 0098869 // cellular oxidant detoxification (GO_REF:nd [ND])	0016021 // integral component of membrane (GO_REF:nd [ND])	0004601 // peroxidase activity (GO_REF:nd [ND]) /// 0005509 // calcium ion binding (GO_REF:nd [ND]) /// 0050664 // oxidoreductase activity, acting on NAD(P)H, oxygen as acceptor (GO_REF:nd [ND])	predicted protein	40.52	964	964	21.95	18.79	203	203	10.46	25.39	693	693	14.25	28.23	87.93	727	727	59.04
Trav_Trans_W41B350_0020577	40.62	10.97	24.34	3.59	0.000582	4.05	2.71e-05	0.04	0.01	2.79	1.59e-05	0.3	0.14	1.87	7.76e-06	0.65	0.33	-1.45	-1.12e-05	1	0.04	-2.16	-1.94e-05	0.33	0.31	-1.49	-8.14e-06	1	0006355 // regulation of transcription, DNA-templated (GO_REF:nd [ND])	N/A	0003700 // transcription factor activity, sequence-specific DNA binding (GO_REF:nd [ND]) /// 0043565 // sequence-specific DNA binding (GO_REF:nd [ND])	HKT1;2 transporter	8.14	139	139	4.41	10.83	84	84	6.03	9.19	180	180	5.16	9.39	27.64	164	164	18.55
Trav_Trans_W41B350_0020581	437.32	182.57	307.67	18.96	2.12e-09	21.98	0.000325	2.69e-06	3.4e-06	9.97	0.000139	0.000616	0.00894	3.48	3.85e-05	0.1	0.08	-2.2	-0.000186	1	8.57e-05	-6.31	-0.000287	0.00359	0.02	-2.86	-0.000101	0.32	0006094 // gluconeogenesis (GO_REF:nd [ND]) /// 0016310 // phosphorylation (GO_REF:nd [ND])	0005829 // cytosol (GO_REF:nd [ND])	0005524 // ATP binding (GO_REF:nd [ND]) /// 0004612 // phosphoenolpyruvate carboxykinase (ATP) activity (GO_REF:nd [ND]) /// 0016301 // kinase activity (GO_REF:nd [ND])	phosphoenolpyruvate carboxykinase (ATP)	4.06	18	18	2.2	20.38	41	41	11.34	26.95	137	137	15.13	17.13	233.81	360	360	156.97
Trav_Trans_W41B350_0020681	76.92	53.52	50.49	32.97	0.72	1.57	8.99e-07	1	0.00386	17.17	2.53e-05	0.13	0.00069	30.32	4.59e-05	0.01	0.01	10.91	2.44e-05	1	0.00237	19.26	4.5e-05	0.04	0.49	1.77	2.06e-05	1	0034220 // ion transmembrane transport (GO_REF:nd [ND])	0016021 // integral component of membrane (GO_REF:nd [ND]) /// 0005886 // plasma membrane (GO_REF:nd [ND])	0005227 // calcium activated cation channel activity (GO_REF:nd [ND])	CSC1-like protein At3g54510	0.49	6	6	0.26	1.43	8	8	0.79	2.82	40	40	1.59	1.58	0.7	3	3	0.47
Trav_Trans_W41B350_0020693	77.09	50.45	56.61	3.5	0.67	1.2	4.27e-06	1	0.05	2.02	2.17e-05	0.71	0.000631	3.4	5.12e-05	0.01	0.15	1.68	1.75e-05	1	0.00328	2.83	4.69e-05	0.05	0.13	1.68	2.94e-05	0.92	0055114 // oxidation-reduction process (GO_REF:nd [ND]) /// 0006631 // fatty acid metabolic process (GO_REF:nd [ND])	0005886 // plasma membrane (GO_REF:nd [ND])	0046872 // metal ion binding (GO_REF:nd [ND]) /// 0048244 // phytanoyl-CoA dioxygenase activity (GO_REF:nd [ND]) /// 0031418 // L-ascorbic acid binding (GO_REF:nd [ND])	Phytanoyl-CoA dioxygenase 1	19.22	238	238	10.41	22.23	125	125	12.38	26.53	377	377	14.89	22.66	23.7	102	102	15.91
Trav_Trans_W41B350_0020730	131.5	80.8	82.42	3.83	0.09	2	2.74e-05	0.82	0.35	1.46	1.27e-05	1	0.00104	3.76	7.52e-05	0.02	0.44	-1.37	-1.47e-05	1	0.11	1.87	4.78e-05	0.59	0.02	2.56	6.26e-05	0.3	0006376 // mRNA splice site selection (GO_REF:nd [ND])	0071004 // U2-type prespliceosome (GO_REF:nd [ND]) /// 0005685 // U1 snRNP (GO_REF:nd [ND])	0003729 // mRNA binding (GO_REF:nd [ND])	LUC7 related protein	24.58	54	54	13.31	31.07	31	31	17.3	31.73	80	80	17.81	29.12	44.53	34	34	29.89
Trav_Trans_W41B350_0020786	163.31	69.85	95.07	4.79	0.02	2.76	4.29e-05	0.44	0.000173	5.6	0.000112	0.01	0.01	3.17	5.29e-05	0.11	0.1	2.03	6.92e-05	1	0.75	1.15	9.94e-06	1	0.19	-1.77	-5.93e-05	1	0055114 // oxidation-reduction process (GO_REF:nd [ND]) /// 0045454 // cell redox homeostasis (GO_REF:nd [ND])	N/A	0047134 // protein-disulfide reductase activity (GO_REF:nd [ND]) /// 0016853 // isomerase activity (GO_REF:nd [ND])	probable nucleoredoxin 2	33.38	194	194	18.08	16.29	43	43	9.07	25.49	170	170	14.31	25.06	46.05	93	93	30.91
Trav_Trans_W41B350_0020789	236.87	86.85	89.59	14.1	0.7	-1.33	-2.17e-06	1	0.000982	10.05	7.96e-05	0.05	0.000982	10	7.92e-05	0.02	0.000271	13.33	8.18e-05	0.1	0.000271	13.27	8.14e-05	0.00854	1	-1	-3.93e-07	1	N/A	0005886 // plasma membrane (GO_REF:nd [ND])	0003824 // catalytic activity (GO_REF:nd [ND])	lanC-like protein GCL2 isoform X2	10.16	111	111	5.5	6.04	30	30	3.36	11.08	139	139	6.22	9.09	5.79	22	22	3.89
Trav_Trans_W41B350_0020860	234.42	172.29	198.07	11.34	0.09	-2.25	-2.37e-05	0.83	0.09	2.2	5.11e-05	0.93	0.00117	4.66	0.000156	0.02	0.001	4.95	7.47e-05	0.25	2.83e-06	10.48	0.000179	0.000281	0.1	2.12	0.000105	0.8	0006167 // AMP biosynthetic process (GO_REF:nd [ND]) /// 0006166 // purine ribonucleoside salvage (GO_REF:nd [ND]) /// 0016310 // phosphorylation (GO_REF:nd [ND])	0005829 // cytosol (GO_REF:nd [ND])	0004001 // adenosine kinase activity (GO_REF:nd [ND])	Adenosine kinase 2	52.38	523	523	28.37	43	195	195	23.94	37.79	433	433	21.21	44.39	15.85	55	55	10.64
Trav_Trans_W41B350_0020887	59.29	50.07	53.44	4.47	0.09	1.99	1.44e-05	0.84	0.08	2.08	1.57e-05	0.86	0.000313	4.31	4.82e-05	0.00771	0.95	1.05	1.36e-06	1	0.05	2.17	3.38e-05	0.35	0.06	2.07	3.25e-05	0.62	0016310 // phosphorylation (GO_REF:nd [ND])	N/A	0016301 // kinase activity (GO_REF:nd [ND])	SNF1-related protein kinase regulatory subunit gamma-1	14.51	168	168	7.86	14.64	77	77	8.15	17.01	226	226	9.54	15.38	28.82	116	116	19.35
Trav_Trans_W41B350_0021010	39.7	29.83	31.89	42.05	0.0043	10.89	8.46e-06	0.15	0.00145	14.54	1.16e-05	0.06	1.64e-05	34.69	2.88e-05	0.000725	0.69	1.34	3.13e-06	1	0.07	3.19	2.04e-05	0.44	0.16	2.39	1.72e-05	0.99	0006470 // protein dephosphorylation (GO_REF:nd [ND])	0005829 // cytosol (GO_REF:nd [ND])	0046872 // metal ion binding (GO_REF:nd [ND]) /// 0004724 // magnesium-dependent protein serine/threonine phosphatase activity (GO_REF:nd [ND])	probable protein phosphatase 2C 37	1.06	7	7	0.58	1	3	3	0.56	0.26	2	2	0.15	0.78	7.43	17	17	4.99
Trav_Trans_W41B350_0021029	546.45	279.03	370.27	75.02	2.5e-10	87.5	0.000396	5.06e-07	4.55e-06	20.07	8.73e-05	0.000776	0.52	1.59	2.68e-06	1	0.00959	-4.36	-0.000309	0.91	3.61e-09	-55.19	-0.000393	2.24e-06	5.12e-05	-12.66	-8.46e-05	0.00524	N/A	0016021 // integral component of membrane (GO_REF:nd [ND])	N/A	alpha-amylase/trypsin inhibitor	0.93	8	8	0.5	11.46	45	45	6.38	2.62	26	26	1.47	5	284.57	855	855	191.05
Trav_Trans_W41B350_0021066	33.12	8.46	19.38	5.09	1	1	7.22e-09	1	1	1.04	1.97e-07	1	0.00225	4.04	1.64e-05	0.04	1	1.04	1.9e-07	1	0.00225	4.03	1.64e-05	0.04	0.00323	3.89	1.62e-05	0.1	0080156 // mitochondrial mRNA modification (GO_REF:nd [ND]) /// 0016554 // cytidine to uridine editing (GO_REF:nd [ND])	N/A	0008270 // zinc ion binding (GO_REF:nd [ND])	pentatricopeptide repeat-containing protein At3g02330	4.66	55	55	2.52	6.34	34	34	3.53	5.98	81	81	3.36	5.66	6.82	28	28	4.58
Trav_Trans_W41B350_0021099	171.79	45.83	87.14	28.28	8.53e-07	27.99	8.02e-05	0.000281	2.61e-06	23.57	6.71e-05	0.000516	0.06	3.39	7.09e-06	0.4	0.76	-1.19	-1.31e-05	1	0.000549	-8.26	-7.31e-05	0.01	0.00142	-6.96	-6e-05	0.05	0006749 // glutathione metabolic process (GO_REF:nd [ND])	0005737 // cytoplasm (GO_REF:nd [ND])	0004364 // glutathione transferase activity (GO_REF:nd [ND])	probable glutathione S-transferase GSTU6	0.3	1	1	0.16	7.97	12	12	4.44	1.31	5	5	0.74	3.19	45.12	52	52	30.29
Trav_Trans_W41B350_0021112	403.22	149.51	217.83	34.24	6.42e-06	35.5	0.000203	0.00132	3.84e-05	24.16	0.000137	0.00407	0.11	3.14	1.26e-05	0.58	0.56	-1.47	-6.69e-05	1	0.000821	-11.31	-0.000191	0.02	0.00403	-7.7	-0.000124	0.11	0006749 // glutathione metabolic process (GO_REF:nd [ND])	0005737 // cytoplasm (GO_REF:nd [ND])	0004364 // glutathione transferase activity (GO_REF:nd [ND])	probable glutathione S-transferase GSTU6	1.51	4	4	0.82	17.49	21	21	9.74	0.66	2	2	0.37	6.55	102.3	94	94	68.68
Trav_Trans_W41B350_0021113	185.24	46.2	77.99	∞	1.4e-07	542.33	6.68e-05	7.32e-05	1.31e-07	549.47	6.77e-05	5.54e-05	3.56e-05	158.43	1.94e-05	0.00135	0.99	1.01	8.81e-07	1	0.08	-3.42	-4.74e-05	0.49	0.08	-3.47	-4.83e-05	0.7	0006749 // glutathione metabolic process (GO_REF:nd [ND])	0005737 // cytoplasm (GO_REF:nd [ND])	0004364 // glutathione transferase activity (GO_REF:nd [ND])	probable glutathione S-transferase GSTU6	0	0	0	0	0	0	0	0	0	0	0	0	0	44.58	76	77	29.93
Trav_Trans_W41B350_0021124	186.75	122.83	165.22	7.82	0.00349	2.67	3.86e-05	0.13	1.66e-05	4.27	7.56e-05	0.00215	3.72e-09	7.46	0.000149	1.11e-06	0.14	1.6	3.7e-05	1	0.00127	2.79	0.000111	0.03	0.07	1.75	7.37e-05	0.68	0006470 // protein dephosphorylation (GO_REF:nd [ND])	N/A	0046872 // metal ion binding (GO_REF:nd [ND]) /// 0004724 // magnesium-dependent protein serine/threonine phosphatase activity (GO_REF:nd [ND])	probable protein phosphatase 2C 2	26.41	351	351	14.31	18.89	114	114	10.51	27.41	418	418	15.38	24.23	50.66	234	234	34.01
Trav_Trans_W41B350_0021155	97.51	66.73	82.33	5.04	0.5	1.32	6.15e-06	1	0.00318	3.22	4.29e-05	0.11	7.19e-05	4.85	7.42e-05	0.00237	0.03	2.44	3.67e-05	1	0.000987	3.67	6.8e-05	0.02	0.28	1.5	3.13e-05	1	N/A	0005737 // cytoplasm (GO_REF:nd [ND])	N/A	Protein SIP5	18.89	197	197	10.23	17.52	83	83	9.75	24.73	296	296	13.88	20.38	27.03	98	98	18.15
Trav_Trans_W41B350_0021237	152	115.47	119.23	3.89	0.17	1.81	3.1e-05	1	0.11	1.98	3.74e-05	1	0.00207	3.82	0.000108	0.03	0.84	1.09	6.4e-06	1	0.08	2.11	7.66e-05	0.49	0.12	1.93	7.02e-05	0.87	0006241 // CTP biosynthetic process (GO_REF:nd [ND]) /// 0006165 // nucleoside diphosphate phosphorylation (GO_REF:nd [ND]) /// 0006183 // GTP biosynthetic process (GO_REF:nd [ND]) /// 0006228 // UTP biosynthetic process (GO_REF:nd [ND])	N/A	0005524 // ATP binding (GO_REF:nd [ND]) /// 0004550 // nucleoside diphosphate kinase activity (GO_REF:nd [ND])	nucleoside diphosphate kinase 3-like	25.45	107	107	13.79	31.42	60	60	17.49	66.74	322	322	37.46	41.2	44.48	65	65	29.86
Trav_Trans_W41B350_0021320	63.48	39.83	47.53	3.91	0.75	1.16	2.42e-06	1	0.00732	2.73	2.63e-05	0.2	0.000282	3.82	4.28e-05	0.00711	0.02	2.35	2.39e-05	1	0.0012	3.29	4.04e-05	0.03	0.33	1.4	1.65e-05	1	N/A	0016021 // integral component of membrane (GO_REF:nd [ND])	0016208 // AMP binding (GO_REF:nd [ND])	universal stress protein A-like protein	10.78	134	134	5.84	19.31	109	109	10.75	18.86	269	269	10.59	16.32	15.51	67	67	10.41
Trav_Trans_W41B350_0021397	101.22	66.74	68.17	7.04	0.00225	3.61	2.8e-05	0.1	2.08e-06	7.4	6.88e-05	0.000436	5.25e-06	6.77	6.19e-05	0.000293	0.06	2.05	4.07e-05	1	0.1	1.88	3.39e-05	0.57	0.82	-1.09	-6.82e-06	1	N/A	N/A	0008270 // zinc ion binding (GO_REF:nd [ND])	PLATZ transcription factor	10.8	111	111	5.85	9.21	43	43	5.13	13.82	163	163	7.76	11.28	35.56	127	127	23.87
Trav_Trans_W41B350_0021398	62.85	27.55	34.72	6.77	4.8e-06	7	3.38e-05	0.00106	0.000394	4.63	2.04e-05	0.02	1.05e-05	6.52	3.11e-05	0.000513	0.28	-1.51	-1.33e-05	1	0.87	-1.07	-2.66e-06	1	0.37	1.41	1.07e-05	1	0006541 // glutamine metabolic process (GO_REF:nd [ND]) /// 0008614 // pyridoxine metabolic process (GO_REF:nd [ND]) /// 0042823 // pyridoxal phosphate biosynthetic process (GO_REF:nd [ND])	0005829 // cytosol (GO_REF:nd [ND]) /// 1903600 // glutaminase complex (GO_REF:nd [ND])	0004359 // glutaminase activity (GO_REF:nd [ND]) /// 0016740 // transferase activity (GO_REF:nd [ND]) /// 0046982 // protein heterodimerization activity (GO_REF:nd [ND])	probable pyridoxal 5'-phosphate synthase subunit PDX2	1.96	5	5	1.06	6.89	8	8	3.84	9.2	27	27	5.17	6.02	22.51	20	20	15.11
Trav_Trans_W41B350_0021483	150.17	108.24	127.02	9.15	0.06	2.19	1.73e-05	0.69	0.000788	3.95	4.31e-05	0.04	1.47e-07	8.93	0.000116	1.81e-05	0.14	1.81	2.58e-05	1	0.000359	4.08	9.83e-05	0.01	0.03	2.26	7.25e-05	0.42	N/A	0016021 // integral component of membrane (GO_REF:nd [ND])	N/A	opaque endosperm10	11.05	130	130	5.99	15.35	82	82	8.54	20.37	275	275	11.43	15.59	22.5	92	92	15.1
Trav_Trans_W41B350_0021511	53.54	34.65	40.55	4.3	0.17	1.79	9.35e-06	1	0.00376	3.31	2.73e-05	0.13	0.000563	4.08	3.65e-05	0.01	0.12	1.85	1.8e-05	1	0.03	2.28	2.71e-05	0.28	0.58	1.23	9.15e-06	1	0006635 // fatty acid beta-oxidation (GO_REF:nd [ND])	N/A	0003985 // acetyl-CoA C-acetyltransferase activity (GO_REF:nd [ND])	putative acetyl-CoA acetyltransferase cytosolic 2	13.94	38	38	7.55	7.27	9	9	4.05	15.67	49	49	8.79	12.29	21.11	20	20	14.17
Trav_Trans_W41B350_0021598	140.72	110.17	124.89	36.04	0.01	-5.06	-1.66e-05	0.33	0.36	-1.68	-8.38e-06	1	0.00255	5.66	9.61e-05	0.04	0.1	3	8.18e-06	1	6.61e-07	28.61	0.000113	9.73e-05	0.000161	9.52	0.000104	0.01	0032502 // developmental process (GO_REF:nd [ND]) /// 0006355 // regulation of transcription, DNA-templated (GO_REF:nd [ND])	N/A	0005524 // ATP binding (GO_REF:nd [ND])	growth-regulating factor 3	15.25	85	85	8.26	35.55	90	90	19.79	16.41	105	105	9.21	22.4	4.13	8	8	2.77
Trav_Trans_W41B350_0021651	26.7	16.94	21.69	3.94	0.34	1.56	3.88e-06	1	0.07	2.25	8.74e-06	0.81	0.0015	3.83	1.97e-05	0.03	0.42	1.45	4.86e-06	1	0.03	2.46	1.58e-05	0.25	0.17	1.7	1.1e-05	1	N/A	0016021 // integral component of membrane (GO_REF:nd [ND])	N/A	unknown	5.57	48	48	3.02	9.71	38	38	5.41	6.88	68	68	3.86	7.39	12.02	36	36	8.07
Trav_Trans_W41B350_0021676	31.37	18.51	24.57	3.89	0.86	-1.11	-9.4e-07	1	0.42	1.42	4.1e-06	1	0.00287	3.07	2.03e-05	0.04	0.33	1.57	5.04e-06	1	0.00166	3.4	2.12e-05	0.03	0.04	2.17	1.62e-05	0.47	0006526 // arginine biosynthetic process (GO_REF:nd [ND])	0005737 // cytoplasm (GO_REF:nd [ND])	0004042 // acetyl-CoA:L-glutamate N-acetyltransferase activity (GO_REF:nd [ND])	putative amino-acid acetyltransferase NAGS1 chloroplastic	8.92	126	126	4.83	9.66	62	62	5.38	12.4	201	201	6.96	10.33	10.39	51	51	6.97
Trav_Trans_W41B350_0021695	248.97	88.94	170.38	25.29	3.3e-11	28.77	0.000182	9.94e-08	5.46e-10	22.42	0.00014	8.21e-07	2.04e-06	10.08	5.95e-05	0.000139	0.55	-1.28	-4.17e-05	1	0.01	-2.85	-0.000123	0.15	0.06	-2.22	-8.08e-05	0.61	0006355 // regulation of transcription, DNA-templated (GO_REF:nd [ND])	N/A	0003700 // transcription factor activity, sequence-specific DNA binding (GO_REF:nd [ND]) /// 0043565 // sequence-specific DNA binding (GO_REF:nd [ND])	WRKY53 - superfamily of TFs having WRKY and zinc finger domains	3.34	60	60	1.81	8.09	66	66	4.51	9.61	198	198	5.39	7.01	136.36	851	851	91.55
Trav_Trans_W41B350_0021741	36.74	25.8	28.88	4.61	0.61	-1.27	-2.17e-06	1	0.82	1.12	1.25e-06	1	0.00296	3.33	2.36e-05	0.04	0.42	1.43	3.42e-06	1	0.000429	4.23	2.58e-05	0.01	0.007	2.96	2.24e-05	0.16	0071028 // nuclear mRNA surveillance (GO_REF:nd [ND]) /// 0034427 // nuclear-transcribed mRNA catabolic process, exonucleolytic, 3'-5' (GO_REF:nd [ND]) /// 0034475 // U4 snRNA 3'-end processing (GO_REF:nd [ND]) /// 0016075 // rRNA catabolic process (GO_REF:nd [ND]) /// 0071051 // polyadenylation-dependent snoRNA 3'-end processing (GO_REF:nd [ND]) /// 0090305 // nucleic acid phosphodiester bond hy…	0000176 // nuclear exosome (RNase complex) (GO_REF:nd [ND]) /// 0005730 // nucleolus (GO_REF:nd [ND]) /// 0000177 // cytoplasmic exosome (RNase complex) (GO_REF:nd [ND])	0004527 // exonuclease activity (GO_REF:nd [ND])	exosome complex component RRP41 homolog	4.62	21	21	2.5	11.15	23	23	6.21	17.07	89	89	9.58	10.95	3.8	6	6	2.55
Trav_Trans_W41B350_0021751	86.36	62.03	63.89	9.2	3.58e-05	10.23	6.71e-05	0.00483	0.00043	7.08	4.42e-05	0.03	0.94	1.07	5.16e-07	1	0.47	-1.45	-2.29e-05	1	6.09e-05	-9.55	-6.66e-05	0.00278	0.000701	-6.61	-4.37e-05	0.03	0055114 // oxidation-reduction process (GO_REF:nd [ND]) /// 0002215 // defense response to nematode (GO_REF:nd [ND]) /// 0009845 // seed germination (GO_REF:nd [ND]) /// 0031408 // oxylipin biosynthetic process (GO_REF:nd [ND]) /// 0050832 // defense response to fungus (GO_REF:nd [ND])	0005737 // cytoplasm (GO_REF:nd [ND])	0016165 // linoleate 13S-lipoxygenase activity (GO_REF:nd [ND]) /// 0046872 // metal ion binding (GO_REF:nd [ND])	putative linoleate 9S-lipoxygenase 3	4.67	37	37	2.53	10.56	38	38	5.88	8.14	74	74	4.57	7.79	53	146	146	35.58
Trav_Trans_W41B350_0021782	50.74	20.83	37.17	25.99	0.03	-4	-5.03e-06	0.52	0.25	-1.94	-3.25e-06	1	0.000195	5.26	2.86e-05	0.00527	0.4	2.06	1.78e-06	1	3.71e-08	21.03	3.36e-05	1.25e-05	4.57e-06	10.2	3.18e-05	0.000946	N/A	N/A	0003824 // catalytic activity (GO_REF:nd [ND])	putative tRNA (guanine(26)-N(2))-dimethyltransferase 2	4.56	27	27	2.47	11.16	30	30	6.21	5.74	39	39	3.22	7.15	2.92	6	6	1.96
Trav_Trans_W41B350_0021829	26.11	16.81	21.43	7.4	0.000296	-5.16	-1.45e-05	0.02	0.09	-1.97	-8.86e-06	0.95	0.59	1.25	4.58e-06	1	0.05	2.62	5.65e-06	1	2.79e-05	6.47	1.91e-05	0.00154	0.02	2.47	1.34e-05	0.33	N/A	0016021 // integral component of membrane (GO_REF:nd [ND])	0008270 // zinc ion binding (GO_REF:nd [ND]) /// 0003677 // DNA binding (GO_REF:nd [ND])	SWI/SNF complex subunit SWI3D	14.42	213	213	7.81	20.87	140	140	11.62	22.48	381	381	12.62	19.26	4.29	22	22	2.88
Trav_Trans_W41B350_0021897	62.74	28.56	44.5	9.22	4.41e-06	6.44	2.83e-05	0.000997	2.39e-09	11.05	5.22e-05	2.39e-06	3.26e-07	7.81	3.54e-05	3.41e-05	0.11	1.72	2.4e-05	1	0.59	1.21	7.13e-06	1	0.3	-1.41	-1.68e-05	1	0006855 // drug transmembrane transport (GO_REF:nd [ND])	0016021 // integral component of membrane (GO_REF:nd [ND])	0015238 // drug transmembrane transporter activity (GO_REF:nd [ND]) /// 0015297 // antiporter activity (GO_REF:nd [ND])	protein DETOXIFICATION 16	5.36	52	52	2.9	5.67	25	25	3.16	5.21	58	58	2.92	5.41	27.86	94	94	18.71
Trav_Trans_W41B350_0021943	47.72	8.36	27.62	3.83	0.000447	4.34	3.08e-05	0.03	0.00756	3.08	1.92e-05	0.21	0.08	2.15	1.06e-05	0.45	0.4	-1.41	-1.16e-05	1	0.07	-2.02	-2.02e-05	0.48	0.37	-1.43	-8.62e-06	1	0010225 // response to UV-C (GO_REF:nd [ND]) /// 0009816 // defense response to bacterium, incompatible interaction (GO_REF:nd [ND]) /// 0080142 // regulation of salicylic acid biosynthetic process (GO_REF:nd [ND]) /// 0050829 // defense response to Gram-negative bacterium (GO_REF:nd [ND]) /// 1900367 // positive regulation of defense response to insect (GO_REF:nd [ND]) /// 0001666 // response to…	0005737 // cytoplasm (GO_REF:nd [ND])	0016787 // hydrolase activity (GO_REF:nd [ND])	Lipase-like PAD4	7.55	135	135	4.09	9.12	74	74	5.07	12.63	259	259	7.09	9.76	30.1	187	187	20.21
Trav_Trans_W41B350_0021996	183.26	84.31	121.9	10.21	5.17e-06	11.62	0.000131	0.00112	0.00191	5.04	4.97e-05	0.08	0.74	1.2	2.41e-06	1	0.09	-2.31	-8.1e-05	1	1.74e-05	-9.72	-0.000128	0.00108	0.00503	-4.21	-4.73e-05	0.13	0006355 // regulation of transcription, DNA-templated (GO_REF:nd [ND])	N/A	0003677 // DNA binding (GO_REF:nd [ND])	NAC domain-containing protein 67	7.85	68	68	4.25	12.96	51	51	7.21	18.91	188	188	10.61	13.24	99.61	300	300	66.88
Trav_Trans_W41B350_0022009	33.48	10.89	23.75	18.79	0.46	-2.34	-2.06e-06	1	0.37	1.82	2.95e-06	1	0.0021	6.3	1.91e-05	0.03	0.08	4.24	5.01e-06	1	0.000134	14.71	2.12e-05	0.00503	0.03	3.47	1.61e-05	0.4	0015074 // DNA integration (GO_REF:nd [ND])	0000943 // retrotransposon nucleocapsid (GO_REF:nd [ND]) /// 0016021 // integral component of membrane (GO_REF:nd [ND])	0008270 // zinc ion binding (GO_REF:nd [ND]) /// 0003676 // nucleic acid binding (GO_REF:nd [ND])	retrotransposon protein, putative, Ty1-copia subclass	2.42	45	45	1.31	4.38	37	37	2.44	4.5	96	96	2.52	3.76	1.55	10	10	1.04
Trav_Trans_W41B350_0022050	209.22	128.72	162.56	6.36	0.57	1.3	8.57e-06	1	0.29	1.63	1.81e-05	1	8.52e-05	6.09	0.000146	0.00271	0.63	1.26	9.55e-06	1	0.000634	4.69	0.000138	0.02	0.00309	3.74	0.000128	0.09	N/A	0016021 // integral component of membrane (GO_REF:nd [ND])	0016779 // nucleotidyltransferase activity (GO_REF:nd [ND])	PAP/OAS1 substrate-binding domain superfamily	28.76	546	546	15.58	27.95	241	241	15.56	34.29	747	747	19.25	30.34	30.92	204	204	20.76
Trav_Trans_W41B350_0022160	109.83	64.91	90.87	15.85	0.12	2.24	7.31e-06	0.95	0.000263	6.32	3.13e-05	0.02	1.23e-07	14.98	8.21e-05	1.59e-05	0.03	2.82	2.4e-05	1	7.54e-05	6.67	7.48e-05	0.00327	0.05	2.37	5.08e-05	0.56	N/A	N/A	0046983 // protein dimerization activity (GO_REF:nd [ND]) /// 0001228 // transcriptional activator activity, RNA polymerase II transcription regulatory region sequence-specific binding (GO_REF:nd [ND])	Transcription factor bHLH130	5.95	29	29	3.22	5.42	12	12	3.02	6.98	39	39	3.92	6.12	14.17	24	24	9.52
Trav_Trans_W41B350_0022188	69.56	17.4	39.56	84.08	1.32e-07	67.34	3.73e-05	6.98e-05	0.02	8.87	4.42e-06	0.34	0.45	2.44	8.09e-07	1	0.00113	-7.59	-3.28e-05	0.27	4.66e-06	-27.6	-3.65e-05	0.000402	0.14	-3.64	-3.61e-06	0.95	0051603 // proteolysis involved in cellular protein catabolic process (GO_REF:nd [ND])	N/A	0004185 // serine-type carboxypeptidase activity (GO_REF:nd [ND]) /// 0016829 // lyase activity (GO_REF:nd [ND])	P-(S)-hydroxymandelonitrile lyase-like	0	0	0	0	0.86	6	6	0.48	0.57	10	10	0.32	0.48	32.8	172	175	22.02
Trav_Trans_W41B350_0022207	18.99	10.38	12.75	12.05	0.000652	11.99	1.35e-05	0.04	0.0084	7.16	7.56e-06	0.22	1	1.2	2.43e-07	1	0.4	-1.68	-5.93e-06	1	0.00146	-10.01	-1.32e-05	0.03	0.02	-5.97	-7.31e-06	0.29	0010468 // regulation of gene expression (GO_REF:nd [ND])	N/A	0003676 // nucleic acid binding (GO_REF:nd [ND])	protein TRANSPARENT TESTA 1	1.93	27	27	1.05	0.16	1	1	0.09	1.37	22	22	0.77	1.15	10.7	52	52	7.19
Trav_Trans_W41B350_0022242	56.85	23.04	41.05	11.13	0.32	-1.92	-3.74e-06	1	0.23	1.94	7.33e-06	1	0.0021	5.23	3.29e-05	0.03	0.03	3.73	1.11e-05	1	6.55e-05	10.05	3.67e-05	0.00294	0.05	2.69	2.56e-05	0.57	0009959 // negative gravitropism (GO_REF:nd [ND]) /// 0009660 // amyloplast organization (GO_REF:nd [ND])	N/A	N/A	protein SHOOT GRAVITROPISM 6 isoform X1	5.2	57	57	2.82	8.44	42	42	4.7	11.29	142	142	6.34	8.31	2.1	8	8	1.41
Trav_Trans_W41B350_0022287	262.62	126.43	197.37	66.01	0.72	1.28	8.22e-07	1	0.41	1.61	1.79e-06	1	6.63e-17	61.11	0.000178	1.16e-12	0.77	1.26	9.71e-07	1	9.92e-16	47.81	0.000177	2.61e-11	1.83e-14	38.04	0.000176	9.63e-10	0016310 // phosphorylation (GO_REF:nd [ND])	N/A	0008270 // zinc ion binding (GO_REF:nd [ND]) /// 0030246 // carbohydrate binding (GO_REF:nd [ND]) /// 0003676 // nucleic acid binding (GO_REF:nd [ND]) /// 0016301 // kinase activity (GO_REF:nd [ND])	hypothetical protein OsI_14726	2.57	15	15	1.39	3.4	9	9	1.89	3.14	21	21	1.76	3.04	2.47	5	5	1.66
Trav_Trans_W41B350_0022294	55.54	37.57	47.74	4.34	0.03	2.41	1.91e-05	0.48	0.01	2.7	2.3e-05	0.32	0.000362	4.19	4.32e-05	0.00864	0.8	1.12	3.87e-06	1	0.15	1.74	2.41e-05	0.72	0.24	1.55	2.02e-05	1	0006468 // protein phosphorylation (GO_REF:nd [ND])	N/A	0005524 // ATP binding (GO_REF:nd [ND]) /// 0004674 // protein serine/threonine kinase activity (GO_REF:nd [ND])	probable serine/threonine-protein kinase PBL19	13.58	76	76	7.36	14.95	38	38	8.33	14.33	92	92	8.04	14.29	23.65	46	46	15.88
Trav_Trans_W41B350_0022369	87.6	31.52	48.29	9.45	8.51e-05	10.51	5.34e-05	0.00911	0.000217	9.16	4.58e-05	0.02	0.37	1.81	4.57e-06	1	0.81	-1.15	-7.61e-06	1	0.0017	-5.79	-4.89e-05	0.03	0.00372	-5.05	-4.13e-05	0.11	N/A	N/A	0003676 // nucleic acid binding (GO_REF:nd [ND])	zinc finger protein 1	7.72	159	159	4.18	3.63	34	34	2.02	5.79	137	137	3.25	5.71	39.52	283	283	26.53
Trav_Trans_W41B350_0022378	80.62	47.4	63.23	38.66	0.09	-2.97	-3.28e-06	0.84	0.79	-1.35	-1.28e-06	1	4.86e-06	12.03	5.46e-05	0.000276	0.24	2.2	2.01e-06	1	6.17e-09	35.77	5.79e-05	3.45e-06	1.14e-06	16.23	5.59e-05	0.000346	0032502 // developmental process (GO_REF:nd [ND]) /// 0006355 // regulation of transcription, DNA-templated (GO_REF:nd [ND])	N/A	0005524 // ATP binding (GO_REF:nd [ND])	Growth-regulating factor 3	4.1	15	15	2.22	8.43	14	14	4.7	3.1	13	13	1.74	5.21	0	0	0	0
Trav_Trans_W41B350_0022386	183.28	97.18	127.07	11.05	7.15e-07	12.92	0.000136	0.000245	1.94e-05	8.71	8.82e-05	0.0024	0.16	2.04	1.19e-05	0.71	0.39	-1.48	-4.82e-05	1	0.000162	-6.34	-0.000125	0.00578	0.00261	-4.28	-7.63e-05	0.08	0005975 // carbohydrate metabolic process (GO_REF:nd [ND])	0005618 // cell wall (GO_REF:nd [ND]) /// 0005576 // extracellular region (GO_REF:nd [ND])	0004564 // beta-fructofuranosidase activity (GO_REF:nd [ND])	cell wall invertase	3.38	32	32	1.83	21.39	92	92	11.91	13.16	143	143	7.38	12.64	113.92	375	375	76.48
Trav_Trans_W41B350_0022389	108.25	74.52	91.09	5.01	0.68	-1.19	-4.26e-06	1	0.25	1.57	1.55e-05	1	0.000392	3.84	7.65e-05	0.00921	0.11	1.87	1.97e-05	1	8.76e-05	4.56	8.08e-05	0.00366	0.02	2.44	6.1e-05	0.27	N/A	0016021 // integral component of membrane (GO_REF:nd [ND])	N/A	hypothetical protein ZEAMMB73_Zm00001d034581	27.89	581	581	15.11	27.8	263	263	15.48	29.74	711	711	16.69	28.48	20.03	145	145	13.45
Trav_Trans_W41B350_0022427	23	16.4	16.93	6.57	0.000203	5.64	1.37e-05	0.02	7.58e-06	7.68	1.97e-05	0.00116	0.05	2.65	4.86e-06	0.36	0.43	1.36	6.03e-06	1	0.07	-2.13	-8.81e-06	0.47	0.00902	-2.9	-1.48e-05	0.19	0006468 // protein phosphorylation (GO_REF:nd [ND])	0016021 // integral component of membrane (GO_REF:nd [ND]) /// 0005886 // plasma membrane (GO_REF:nd [ND])	0005524 // ATP binding (GO_REF:nd [ND]) /// 0031625 // ubiquitin protein ligase binding (GO_REF:nd [ND]) /// 0004674 // protein serine/threonine kinase activity (GO_REF:nd [ND])	G-type lectin S-receptor-like serine/threonine-protein kinase SD2-5	2.11	18	18	1.15	3.62	14	14	2.02	3.38	33	33	1.9	3.04	14.87	44	44	9.99
Trav_Trans_W41B350_0022467	90.91	51.69	69.37	4.44	0.47	-1.33	-7.02e-06	1	0.45	1.34	9.65e-06	1	0.00347	2.9	5.35e-05	0.05	0.13	1.79	1.67e-05	1	0.000325	3.87	6.05e-05	0.00981	0.03	2.16	4.38e-05	0.44	N/A	0016021 // integral component of membrane (GO_REF:nd [ND])	N/A	kelch domain-containing protein 4	20.78	275	275	11.26	37.27	224	224	20.75	32.86	499	499	18.44	30.3	26.09	120	120	17.52
Trav_Trans_W41B350_0022644	47.36	26.06	38.83	8.65	0.07	2.38	6.7e-06	0.74	0.00604	3.52	1.22e-05	0.18	1.21e-06	8.26	3.52e-05	9.25e-05	0.37	1.48	5.52e-06	1	0.00158	3.47	2.85e-05	0.03	0.03	2.35	2.3e-05	0.38	0009635 // response to herbicide (GO_REF:nd [ND]) /// 0006749 // glutathione metabolic process (GO_REF:nd [ND])	0005737 // cytoplasm (GO_REF:nd [ND]) /// 0032991 // macromolecular complex (GO_REF:nd [ND])	0004364 // glutathione transferase activity (GO_REF:nd [ND]) /// 0042803 // protein homodimerization activity (GO_REF:nd [ND]) /// 0046982 // protein heterodimerization activity (GO_REF:nd [ND])	putative glutathione S-transferase	3.91	31	31	2.12	5.83	21	21	3.24	5.49	50	50	3.08	5.07	6.89	19	19	4.62
Trav_Trans_W41B350_0022667	508.28	465.01	480.73	44.31	0.93	-1.08	-8.48e-07	1	0.000179	13.42	0.00014	0.01	6.53e-07	39.7	0.000437	5.72e-05	0.000135	14.51	0.000141	0.06	4.81e-07	42.92	0.000438	7.77e-05	0.08	2.96	0.000297	0.73	0016320 // endoplasmic reticulum membrane fusion (GO_REF:nd [ND]) /// 0048309 // endoplasmic reticulum inheritance (GO_REF:nd [ND])	0016021 // integral component of membrane (GO_REF:nd [ND]) /// 0005789 // endoplasmic reticulum membrane (GO_REF:nd [ND])	0003924 // GTPase activity (GO_REF:nd [ND]) /// 0005525 // GTP binding (GO_REF:nd [ND])	protein ROOT HAIR DEFECTIVE 3 homolog 2	10.63	103	103	5.76	9.55	42	42	5.32	15.47	172	172	8.68	11.88	8.61	29	29	5.78
Trav_Trans_W41B350_0022688	108.26	62.64	76.88	6.21	1.18e-05	7.26	8.59e-05	0.00211	0.00017	5.39	6.02e-05	0.01	0.04	2.54	2.11e-05	0.3	0.48	-1.35	-2.57e-05	1	0.01	-2.86	-6.48e-05	0.15	0.08	-2.12	-3.9e-05	0.7	0009909 // regulation of flower development (GO_REF:nd [ND])	N/A	0008270 // zinc ion binding (GO_REF:nd [ND])	Zinc finger protein CONSTANS-LIKE 5	8.54	45	45	4.63	13.38	32	32	7.45	22.34	135	135	12.54	14.75	102.16	187	187	68.58
Trav_Trans_W41B350_0022723	41.31	33.57	35.55	8.58	0.25	-1.83	-3.93e-06	1	0.93	1.09	8.04e-07	1	0.000623	4.23	2.8e-05	0.01	0.19	2	4.73e-06	1	8.82e-06	7.75	3.19e-05	0.000646	0.00139	3.87	2.72e-05	0.05	0055114 // oxidation-reduction process (GO_REF:nd [ND])	0016020 // membrane (GO_REF:nd [ND])	0003924 // GTPase activity (GO_REF:nd [ND]) /// 0005525 // GTP binding (GO_REF:nd [ND]) /// 0005506 // iron ion binding (GO_REF:nd [ND]) /// 0016709 // oxidoreductase activity, acting on paired donors, with incorporation or reduction of molecular oxygen, NAD(P)H as one donor, and incorporation of one atom of oxygen (GO_REF:nd [ND]) /// 0020037 // heme binding (GO_REF:nd [ND])	U11/U12 small nuclear ribonucleoprotein 59 kDa protein	6.59	50	50	3.57	7.25	25	25	4.04	13.67	119	119	7.67	9.17	2.28	6	6	1.53
Trav_Trans_W41B350_0022742	49.48	19.46	32.62	4.4	0.38	1.45	4.3e-06	1	0.75	1.15	1.48e-06	1	0.000233	3.99	2.86e-05	0.00609	0.63	-1.26	-2.82e-06	1	0.00629	2.76	2.43e-05	0.09	0.000934	3.46	2.72e-05	0.04	0016192 // vesicle-mediated transport (GO_REF:nd [ND])	0016021 // integral component of membrane (GO_REF:nd [ND])	N/A	VAMP-like protein YKT61	8.15	34	34	4.41	10.55	20	20	5.87	11.69	56	56	6.56	10.13	11.03	16	16	7.41
Trav_Trans_W41B350_0023017	528.81	141.86	326.54	251.75	9.18e-14	271.6	0.000363	1.66e-09	3.84e-06	26.91	3.48e-05	0.000678	0.65	1.78	1.04e-06	1	3.92e-05	-10.09	-0.000329	0.03	1.16e-12	-152.85	-0.000362	6.8e-09	3.54e-05	-15.14	-3.38e-05	0.00401	0055114 // oxidation-reduction process (GO_REF:nd [ND]) /// 0046274 // lignin catabolic process (GO_REF:nd [ND])	N/A	0005507 // copper ion binding (GO_REF:nd [ND]) /// 0016722 // oxidoreductase activity, oxidizing metal ions (GO_REF:nd [ND]) /// 0052716 // hydroquinone:oxygen oxidoreductase activity (GO_REF:nd [ND])	putative laccase-9	1.42	30	31	0.77	1.92	19	19	1.07	0.56	14	14	0.31	1.3	310.39	2348	2348	208.38
Trav_Trans_W41B350_0023257	31.21	23.75	26.41	17.31	0.05	3.52	4.13e-06	0.66	0.09	3.18	3.58e-06	0.92	4.94e-06	15.58	2.39e-05	0.00028	0.91	-1.11	-5.55e-07	1	0.00663	4.42	1.98e-05	0.09	0.0027	4.89	2.03e-05	0.09	0006470 // protein dephosphorylation (GO_REF:nd [ND])	N/A	0046872 // metal ion binding (GO_REF:nd [ND]) /// 0004724 // magnesium-dependent protein serine/threonine phosphatase activity (GO_REF:nd [ND])	phosphatase 2C 59	1.4	9	9	0.76	1.03	3	3	0.57	2.43	18	18	1.37	1.62	4.91	11	11	3.3
Trav_Trans_W41B350_0023263	59.95	24.16	42.92	3.2	0.03	2.08	1.97e-05	0.47	0.00438	2.55	2.84e-05	0.14	0.000474	3.12	3.88e-05	0.01	0.52	1.23	8.64e-06	1	0.19	1.5	1.91e-05	0.82	0.53	1.22	1.04e-05	1	0055085 // transmembrane transport (GO_REF:nd [ND])	0016021 // integral component of membrane (GO_REF:nd [ND])	N/A	mechanosensitive ion channel protein 2, chloroplastic-like isoform X1	14.79	164	164	8.01	22.04	111	111	12.27	21.77	277	277	12.22	19.53	30.88	119	119	20.73
Trav_Trans_W41B350_0023332	150.91	117.14	128.93	35.41	0.16	2.97	7.26e-06	1	0.00203	10.47	3.49e-05	0.08	1.08e-05	32.87	0.000118	0.000524	0.07	3.53	2.77e-05	1	0.00088	11.08	0.00011	0.02	0.08	3.14	8.26e-05	0.73	N/A	0005576 // extracellular region (GO_REF:nd [ND])	N/A	expansin-like A2	4.18	22	22	2.26	2.09	5	5	1.16	4.97	30	30	2.79	3.75	11.48	21	21	7.71
Trav_Trans_W41B350_0023354	53.66	33.49	42.45	3.21	0.96	-1.04	-6.98e-07	1	0.75	1.13	2.7e-06	1	0.00244	2.75	3.59e-05	0.04	0.68	1.17	3.4e-06	1	0.0021	2.85	3.66e-05	0.04	0.00808	2.43	3.32e-05	0.18	0042273 // ribosomal large subunit biogenesis (GO_REF:nd [ND])	0030687 // preribosome, large subunit precursor (GO_REF:nd [ND])	0008270 // zinc ion binding (GO_REF:nd [ND]) /// 0003676 // nucleic acid binding (GO_REF:nd [ND])	cytoplasmic 60S subunit biogenesis factor REI1 homolog 1	20.32	174	174	11.01	20.83	81	81	11.6	23.92	235	235	13.42	21.69	22.18	66	66	14.89
Trav_Trans_W41B350_0023362	104.3	50.69	55.49	19.97	0.000376	9.44	2.36e-05	0.03	5.76e-06	17.98	4.76e-05	0.00094	3.67e-06	19.04	5.05e-05	0.00022	0.23	1.9	2.39e-05	1	0.18	2.02	2.69e-05	0.81	0.92	1.06	2.95e-06	1	0006629 // lipid metabolic process (GO_REF:nd [ND])	0016021 // integral component of membrane (GO_REF:nd [ND])	0016787 // hydrolase activity (GO_REF:nd [ND])	alpha/beta-Hydrolases superfamily protein	1.49	16	16	0.81	5.34	26	26	2.97	1.95	24	24	1.09	2.93	37.54	140	140	25.21
Trav_Trans_W41B350_0023428	98.28	32.45	57.29	4.37	0.000326	5.01	6.4e-05	0.02	0.06	2.32	2.11e-05	0.75	0.5	1.36	5.72e-06	1	0.08	-2.16	-4.3e-05	1	0.00286	-3.69	-5.83e-05	0.05	0.23	-1.71	-1.54e-05	1	0016311 // dephosphorylation (GO_REF:nd [ND]) /// 0005992 // trehalose biosynthetic process (GO_REF:nd [ND])	N/A	0004805 // trehalose-phosphatase activity (GO_REF:nd [ND])	probable trehalose-phosphate phosphatase 9	14.15	131	131	7.67	19.27	81	81	10.73	17.61	187	187	9.88	17.01	58.75	189	189	39.45
Trav_Trans_W41B350_0023459	22.07	11.69	14.02	14.37	0.19	3.45	2.64e-06	1	0.03	6.76	6.2e-06	0.48	0.00169	12.68	1.26e-05	0.03	0.34	1.96	3.56e-06	1	0.05	3.67	9.93e-06	0.35	0.32	1.88	6.38e-06	1	0009851 // auxin biosynthetic process (GO_REF:nd [ND]) /// 0009688 // abscisic acid biosynthetic process (GO_REF:nd [ND]) /// 0022900 // electron transport chain (GO_REF:nd [ND])	0005737 // cytoplasm (GO_REF:nd [ND])	0009055 // electron carrier activity (GO_REF:nd [ND]) /// 0050302 // indole-3-acetaldehyde oxidase activity (GO_REF:nd [ND]) /// 0071949 // FAD binding (GO_REF:nd [ND]) /// 0005506 // iron ion binding (GO_REF:nd [ND]) /// 0051537 // 2 iron, 2 sulfur cluster binding (GO_REF:nd [ND]) /// 0043546 // molybdopterin cofactor binding (GO_REF:nd [ND])	aldehyde oxidase1	0	0	0	0	1.9	3	3	1.06	1.25	5	5	0.7	1.05	1.65	2	2	1.11
Trav_Trans_W41B350_0023559	152.73	80.41	100.08	53.08	5.62e-09	49.67	9.72e-05	6.1e-06	2.48e-07	30.5	5.89e-05	8.9e-05	0.41	2.11	2.22e-06	1	0.34	-1.63	-3.83e-05	1	2.11e-07	-23.52	-9.5e-05	4.18e-05	7.89e-06	-14.44	-5.67e-05	0.00138	0035435 // phosphate ion transmembrane transport (GO_REF:nd [ND]) /// 0009651 // response to salt stress (GO_REF:nd [ND])	0031305 // integral component of mitochondrial inner membrane (GO_REF:nd [ND])	0005315 // inorganic phosphate transmembrane transporter activity (GO_REF:nd [ND])	mitochondrial phosphate carrier protein 3, mitochondrial-like	4.24	28	28	2.3	1	3	3	0.56	0.53	4	4	0.3	1.92	67.94	156	156	45.61
Trav_Trans_W41B350_0023673	75.82	12.06	53.93	2.87	0.08	1.79	2.13e-05	0.82	0.05	1.95	2.56e-05	0.66	0.00214	2.79	4.81e-05	0.03	0.81	1.09	4.28e-06	1	0.18	1.55	2.68e-05	0.8	0.28	1.43	2.25e-05	1	N/A	N/A	0016788 // hydrolase activity, acting on ester bonds (GO_REF:nd [ND])	GDSL esterase/lipase	24.55	91	91	13.3	36.83	62	62	20.51	24.92	106	106	13.99	28.77	45.03	58	58	30.23
Trav_Trans_W41B350_0023680	110.77	83.33	97.41	9.94	0.11	-2	-1.12e-05	0.92	0.6	1.26	5.86e-06	1	0.000324	4.4	7.6e-05	0.00792	0.03	2.53	1.71e-05	1	5.86e-07	8.82	8.72e-05	8.99e-05	0.00196	3.49	7.02e-05	0.07	N/A	0016021 // integral component of membrane (GO_REF:nd [ND]) /// 0005886 // plasma membrane (GO_REF:nd [ND]) /// 0009506 // plasmodesma (GO_REF:nd [ND])	N/A	uncharacterized protein LOC110434930 isoform X2	21.81	161	161	11.81	20.88	70	70	11.62	28.21	239	239	15.84	23.63	10.91	28	28	7.33
Trav_Trans_W41B350_0023724	205.66	90.14	117.97	12.45	3.28e-08	12.25	0.000112	2.34e-05	3.28e-07	10.02	8.99e-05	0.00011	4.25e-07	9.74	8.71e-05	4.15e-05	0.62	-1.22	-2.22e-05	1	0.56	-1.26	-2.5e-05	1	0.94	-1.03	-2.85e-06	1	N/A	0005737 // cytoplasm (GO_REF:nd [ND])	0004364 // glutathione transferase activity (GO_REF:nd [ND])	predicted protein	12.64	82	82	6.85	7.13	21	21	3.97	11.15	83	83	6.26	10.3	101.54	229	229	68.17
Trav_Trans_W41B350_0023867	25.28	20.99	22.94	104.8	1	-1.85	-2.93e-07	1	1	1.35	2.26e-07	1	2.28e-08	33.13	2.06e-05	4.47e-06	1	2.5	5.19e-07	1	2.28e-08	61.17	2.09e-05	9e-06	1.36e-07	24.5	2.03e-05	7.43e-05	0051016 // barbed-end actin filament capping (GO_REF:nd [ND])	0008290 // F-actin capping protein complex (GO_REF:nd [ND])	0003779 // actin binding (GO_REF:nd [ND])	putative coat protein	0.36	5	5	0.2	0.8	5	5	0.44	0.51	8	8	0.28	0.56	0	0	0	0
Trav_Trans_W41B350_0023869	31.97	13.52	24.78	5.21	3.25e-05	5.77	2.69e-05	0.00456	0.02	2.7	9.57e-06	0.44	0.09	2.17	6.59e-06	0.49	0.06	-2.14	-1.73e-05	1	0.01	-2.66	-2.03e-05	0.14	0.62	-1.24	-2.98e-06	1	0042742 // defense response to bacterium (GO_REF:nd [ND]) /// 2000022 // regulation of jasmonic acid mediated signaling pathway (GO_REF:nd [ND]) /// 0050832 // defense response to fungus (GO_REF:nd [ND])	N/A	0005515 // protein binding (GO_REF:nd [ND])	BTB/POZ domain and ankyrin repeat-containing protein NPR3	5.63	99	99	3.05	5.76	46	46	3.21	6.25	126	126	3.51	5.88	30.28	185	185	20.33
Trav_Trans_W41B350_0023894	97.03	66.37	91	14.98	5.11e-06	6.07	3.11e-05	0.00111	2.36e-09	10.04	5.54e-05	2.39e-06	4.66e-12	14.51	8.29e-05	6.13e-09	0.13	1.66	2.44e-05	1	0.00805	2.39	5.18e-05	0.1	0.25	1.45	2.74e-05	1	0009610 // response to symbiotic fungus (GO_REF:nd [ND]) /// 0055114 // oxidation-reduction process (GO_REF:nd [ND]) /// 0046686 // response to cadmium ion (GO_REF:nd [ND])	0005829 // cytosol (GO_REF:nd [ND])	0018580 // nitronate monooxygenase activity (GO_REF:nd [ND])	putative nitronate monooxygenase	3.57	33	33	1.93	7.86	33	33	4.38	8.11	86	86	4.55	6.51	34.86	112	112	23.4
Trav_Trans_W41B350_0024277	115.74	85.34	89.29	8.47	0.88	1.13	1.53e-06	1	0.00359	4.8	4.41e-05	0.12	0.000144	7.9	8.01e-05	0.00412	0.00629	4.24	4.26e-05	0.74	0.000278	6.98	7.85e-05	0.00869	0.31	1.65	3.6e-05	1	0055114 // oxidation-reduction process (GO_REF:nd [ND]) /// 0042744 // hydrogen peroxide catabolic process (GO_REF:nd [ND]) /// 0006979 // response to oxidative stress (GO_REF:nd [ND]) /// 0098869 // cellular oxidant detoxification (GO_REF:nd [ND])	0005576 // extracellular region (GO_REF:nd [ND])	0046872 // metal ion binding (GO_REF:nd [ND]) /// 0004601 // peroxidase activity (GO_REF:nd [ND]) /// 0020037 // heme binding (GO_REF:nd [ND])	peroxidase 4	15.4	118	118	8.34	9.19	32	32	5.12	11.26	99	99	6.32	11.95	8.63	23	23	5.8
Trav_Trans_W41B350_0024317	22.14	5.67	12.99	194.32	1	-1.51	-4.94e-07	1	0.17	-7.29	-1.26e-06	1	0.0023	8.06	1.03e-05	0.04	0.29	-4.83	-7.69e-07	1	0.000991	12.16	1.08e-05	0.02	9.08e-05	58.73	1.16e-05	0.00777	0006383 // transcription from RNA polymerase III promoter (GO_REF:nd [ND])	0005666 // DNA-directed RNA polymerase III complex (GO_REF:nd [ND])	0001056 // RNA polymerase III activity (GO_REF:nd [ND]) /// 0032549 // ribonucleoside binding (GO_REF:nd [ND]) /// 0003677 // DNA binding (GO_REF:nd [ND])	DNA-directed RNA polymerase III subunit 2	0.45	3	3	0.25	1.67	5	5	0.93	2.24	17	17	1.26	1.46	1.74	4	4	1.17
Trav_Trans_W41B350_0024463	100.41	36.98	65.3	26.43	2.31e-09	28.86	6.9e-05	2.9e-06	8.2e-05	9.24	2.04e-05	0.00727	0.04	3.49	6.17e-06	0.27	0.01	-3.12	-4.86e-05	1	1.35e-05	-8.26	-6.28e-05	0.000895	0.05	-2.65	-1.42e-05	0.57	N/A	N/A	0016747 // transferase activity, transferring acyl groups other than amino-acyl groups (GO_REF:nd [ND])	benzyl alcohol O-benzoyltransferase	0.92	10	10	0.5	4.64	23	23	2.58	2.15	27	27	1.21	2.57	41.62	158	158	27.94
Trav_Trans_W41B350_0024652	73.7	59.21	66.58	6.79	0.48	1.33	3.57e-06	1	0.000132	4.01	3.27e-05	0.01	1.57e-07	6.55	6.02e-05	1.9e-05	0.00191	3.02	2.91e-05	0.37	5.18e-06	4.93	5.67e-05	0.000437	0.13	1.63	2.76e-05	0.9	0055114 // oxidation-reduction process (GO_REF:nd [ND])	N/A	0050662 // coenzyme binding (GO_REF:nd [ND]) /// 0016616 // oxidoreductase activity, acting on the CH-OH group of donors, NAD or NADP as acceptor (GO_REF:nd [ND])	cinnamoyl-CoA reductase 1	9.13	78	78	4.95	11.08	43	43	6.17	14.28	140	140	8.02	11.5	12.8	38	38	8.59
Trav_Trans_W41B350_0024693	25.43	12.28	18.12	5.45	0.03	3.08	8.31e-06	0.52	0.13	2.41	5.62e-06	1	0.00143	5.07	1.62e-05	0.03	0.64	-1.28	-2.7e-06	1	0.3	1.64	7.92e-06	1	0.12	2.11	1.06e-05	0.87	N/A	N/A	0008270 // zinc ion binding (GO_REF:nd [ND])	zinc finger protein CONSTANS-LIKE 15	5.22	16	16	2.83	3.59	5	5	2	3.41	12	12	1.92	4.08	5.63	6	6	3.78
Trav_Trans_W41B350_0024708	83.53	46.89	61.29	5.74	0.59	1.28	3.41e-06	1	0.62	1.25	3.07e-06	1	8.47e-06	5.61	5.56e-05	0.00043	1	-1.02	-3.42e-07	1	9.25e-05	4.37	5.22e-05	0.0038	0.000113	4.47	5.25e-05	0.00911	N/A	0016021 // integral component of membrane (GO_REF:nd [ND])	0046983 // protein dimerization activity (GO_REF:nd [ND])	WPP domain-interacting tail-anchored protein 1	8.17	106	106	4.43	15.45	91	91	8.6	15.19	226	226	8.52	12.94	8.88	40	40	5.96
Trav_Trans_W41B350_0024734	100.03	68.7	77.34	10.67	0.77	1.28	2.23e-06	1	0.13	3.06	1.67e-05	1	0.00317	9.56	6.93e-05	0.05	0.24	2.4	1.45e-05	1	0.00756	7.49	6.71e-05	0.1	0.11	3.12	5.26e-05	0.83	0055114 // oxidation-reduction process (GO_REF:nd [ND]) /// 0009690 // cytokinin metabolic process (GO_REF:nd [ND])	N/A	0071949 // FAD binding (GO_REF:nd [ND]) /// 0019139 // cytokinin dehydrogenase activity (GO_REF:nd [ND])	cytokinin dehydrogenase 5	14.19	48	48	7.69	2.6	4	4	1.45	7.21	28	28	4.05	8	4.25	5	5	2.86
Trav_Trans_W41B350_0024788	270.12	145.92	141.87	37.78	0.00845	5.47	1.63e-05	0.23	5e-07	31.61	0.000112	0.000152	2.1e-07	36.2	0.000129	2.43e-05	0.00361	5.78	9.56e-05	0.54	0.00181	6.62	0.000112	0.03	0.81	1.15	1.68e-05	1	0055085 // transmembrane transport (GO_REF:nd [ND])	0016021 // integral component of membrane (GO_REF:nd [ND]) /// 0005886 // plasma membrane (GO_REF:nd [ND])	0005524 // ATP binding (GO_REF:nd [ND]) /// 0042626 // ATPase activity, coupled to transmembrane movement of substances (GO_REF:nd [ND])	ABC transporter G family member 34	1.29	7	7	0.7	2.43	6	6	1.35	7.85	49	49	4.41	3.86	11.11	21	21	7.46
Trav_Trans_W41B350_0024835	274.65	203.01	223.8	9.32	0.61	1.26	6.85e-06	1	0.03	2.68	4.33e-05	0.52	4.08e-06	8.86	0.000203	0.00024	0.1	2.12	3.65e-05	1	3e-05	7.01	0.000196	0.00163	0.00709	3.31	0.00016	0.16	0043066 // negative regulation of apoptotic process (GO_REF:nd [ND])	0016021 // integral component of membrane (GO_REF:nd [ND])	N/A	bax inhibitor 1	31.27	331	331	16.94	22.88	110	110	12.74	26.59	323	323	14.92	26.91	24.74	91	91	16.61
Trav_Trans_W41B350_0024953	62.06	36.97	34.97	158.58	4.41e-05	-56.29	-1.94e-05	0.00561	0.77	1.23	4.54e-06	1	0.45	1.61	1.2e-05	1	1.58e-05	69.22	2.39e-05	0.01	3.64e-06	90.4	3.14e-05	0.00034	0.67	1.31	7.43e-06	1	0019722 // calcium-mediated signaling (GO_REF:nd [ND])	N/A	0005509 // calcium ion binding (GO_REF:nd [ND])	putative calcium-binding protein CML21	21.75	94	94	11.78	15.79	31	31	8.79	24.4	121	121	13.69	20.64	0.67	1	1	0.45
Trav_Trans_W41B350_0024992	45.22	13.2	27.61	5.85	8.82e-05	6.36	2.98e-05	0.00933	0.0058	3.8	1.55e-05	0.17	0.08	2.37	7.62e-06	0.47	0.23	-1.68	-1.42e-05	1	0.02	-2.68	-2.22e-05	0.22	0.3	-1.6	-7.91e-06	1	N/A	0016021 // integral component of membrane (GO_REF:nd [ND])	0016740 // transferase activity (GO_REF:nd [ND])	Nucleotide-diphospho-sugar transferase family protein	7.3	159	159	3.96	4.15	41	41	2.31	5.64	141	141	3.17	5.7	23.52	178	178	15.79
Trav_Trans_W41B350_0025094	135.02	95.64	119.91	25.52	0.39	-1.72	-3.67e-06	1	0.03	3.31	2.03e-05	0.51	5.63e-06	12.91	0.000105	0.000312	0.00261	5.69	2.39e-05	0.46	1.78e-07	22.19	0.000108	3.66e-05	0.00771	3.9	8.42e-05	0.17	N/A	N/A	0046872 // metal ion binding (GO_REF:nd [ND])	RING/FYVE/PHD zinc finger superfamily protein	5.26	131	131	2.85	13.71	155	155	7.63	9.42	269	269	5.29	9.47	4.62	40	40	3.1
Trav_Trans_W41B350_0025116	64.6	22.23	40.18	7.3	0.28	-1.7	-4.69e-06	1	0.23	1.68	7.78e-06	1	0.00151	3.69	3.06e-05	0.03	0.02	2.87	1.25e-05	1	2.52e-05	6.29	3.53e-05	0.00143	0.05	2.19	2.28e-05	0.52	0071249 // cellular response to nitrate (GO_REF:nd [ND])	N/A	N/A	nitrate regulatory gene2 protein	11.5	70	74	6.23	11.64	30	34	6.48	12.74	74	94	7.15	11.96	9.84	18	22	6.61
Trav_Trans_W41B350_0025231	22	10.4	14.74	5.06	0.000281	5.5	1.6e-05	0.02	0.00024	5.65	1.65e-05	0.02	0.16	2.1	3.91e-06	0.71	1	1.03	5.34e-07	1	0.03	-2.62	-1.21e-05	0.24	0.02	-2.69	-1.26e-05	0.36	0009737 // response to abscisic acid (GO_REF:nd [ND]) /// 0009938 // negative regulation of gibberellic acid mediated signaling pathway (GO_REF:nd [ND]) /// 0006355 // regulation of transcription, DNA-templated (GO_REF:nd [ND])	N/A	0003700 // transcription factor activity, sequence-specific DNA binding (GO_REF:nd [ND]) /// 1990841 // promoter-specific chromatin binding (GO_REF:nd [ND]) /// 0043565 // sequence-specific DNA binding (GO_REF:nd [ND]) /// 0005515 // protein binding (GO_REF:nd [ND])	WRKY transcription factor WRKY51	4.34	88	88	2.35	2.72	25	25	1.51	3.83	89	89	2.15	3.63	16.75	118	118	11.25
Trav_Trans_W41B350_0025274	65.07	45.09	55.31	7.5	0.13	2.06	8.57e-06	0.98	0.02	2.8	1.45e-05	0.46	9.58e-06	7.26	5.04e-05	0.000476	0.48	1.36	5.94e-06	1	0.00243	3.52	4.18e-05	0.04	0.02	2.59	3.59e-05	0.31	0046777 // protein autophosphorylation (GO_REF:nd [ND])	0016021 // integral component of membrane (GO_REF:nd [ND]) /// 0005886 // plasma membrane (GO_REF:nd [ND]) /// 0009506 // plasmodesma (GO_REF:nd [ND])	0005524 // ATP binding (GO_REF:nd [ND]) /// 0004672 // protein kinase activity (GO_REF:nd [ND])	receptor-like protein kinase FERONIA	6.55	109	109	3.55	7.41	56	56	4.13	11.58	221	221	6.5	8.51	8.99	52	52	6.04
Trav_Trans_W41B350_0025293	47.72	24.86	35.5	28.75	4.53e-07	20.33	2.53e-05	0.000177	3.62e-09	33.38	4.24e-05	3.34e-06	8.24e-07	18.87	2.34e-05	6.82e-05	0.27	1.64	1.71e-05	1	0.88	-1.08	-1.91e-06	1	0.2	-1.77	-1.9e-05	1	N/A	N/A	0005509 // calcium ion binding (GO_REF:nd [ND])	probable calcium-binding protein CML16	0.79	11	11	0.43	2.23	14	14	1.24	0.82	13	13	0.46	1.28	15.37	74	74	10.32
Trav_Trans_W41B350_0025321	41.29	24.87	31.55	6.01	0.45	1.52	3.16e-06	1	0.02	3.1	1.26e-05	0.35	0.000115	5.7	2.83e-05	0.00344	0.11	2.03	9.48e-06	1	0.00196	3.74	2.52e-05	0.04	0.13	1.84	1.57e-05	0.89	0006355 // regulation of transcription, DNA-templated (GO_REF:nd [ND])	N/A	0003700 // transcription factor activity, sequence-specific DNA binding (GO_REF:nd [ND]) /// 0043565 // sequence-specific DNA binding (GO_REF:nd [ND])	probable WRKY transcription factor 48	6.28	52	52	3.4	7.45	28	28	4.15	5.16	49	49	2.89	6.29	6.25	18	18	4.2
Trav_Trans_W41B350_0025359	86.36	69.91	68.81	7.83	0.92	-1.1	-1.05e-06	1	0.07	2.81	2.2e-05	0.82	0.00169	5.96	6.02e-05	0.03	0.05	3.08	2.3e-05	1	0.00108	6.53	6.12e-05	0.02	0.16	2.12	3.82e-05	0.98	N/A	0016021 // integral component of membrane (GO_REF:nd [ND])	0050290 // sphingomyelin phosphodiesterase D activity (GO_REF:nd [ND])	sphingomyelin phosphodiesterase 4	8.89	71	71	4.81	14.61	53	53	8.13	15.49	142	142	8.69	13	17.29	48	48	11.61
Trav_Trans_W41B350_0025376	314.73	295.11	302.57	7.64	0.58	1.26	1.14e-05	1	0.0027	3.67	0.000116	0.1	7.95e-06	7.34	0.000274	0.000408	0.01	2.91	0.000104	1	6.48e-05	5.81	0.000263	0.00292	0.1	2	0.000159	0.78	0006511 // ubiquitin-dependent protein catabolic process (GO_REF:nd [ND])	0000502 // proteasome complex (GO_REF:nd [ND])	N/A	probable proteasome inhibitor	45.09	400	400	24.43	40.21	162	162	22.39	51.48	524	524	28.89	45.59	56.11	173	173	37.67
Trav_Trans_W41B350_0025451	105.74	83.46	90.66	12.18	0.09	2.25	9.45e-06	0.82	1.96e-05	7.29	4.77e-05	0.00241	1.5e-07	11.82	8.21e-05	1.83e-05	0.00725	3.25	3.83e-05	0.79	0.000158	5.27	7.27e-05	0.00569	0.24	1.62	3.44e-05	1	0016310 // phosphorylation (GO_REF:nd [ND])	N/A	0003951 // NAD+ kinase activity (GO_REF:nd [ND])	sphingoid long-chain bases kinase 2, mitochondrial	4.62	19	19	2.5	9.1	17	17	5.07	10.6	50	50	5.95	8.11	15.39	22	22	10.34
Trav_Trans_W41B350_0025469	31.12	5.79	18.07	40.65	1.91e-06	37.62	2.01e-05	0.000507	0.00217	12.29	6.18e-06	0.08	0.09	5.05	2.22e-06	0.5	0.04	-3.06	-1.39e-05	1	0.00107	-7.46	-1.78e-05	0.02	0.19	-2.44	-3.97e-06	1	0006468 // protein phosphorylation (GO_REF:nd [ND])	0016021 // integral component of membrane (GO_REF:nd [ND])	0005524 // ATP binding (GO_REF:nd [ND]) /// 0004674 // protein serine/threonine kinase activity (GO_REF:nd [ND])	putative receptor-like protein kinase At3g47110	0.3	7	7	0.16	0.57	6	6	0.32	0.49	13	13	0.28	0.46	16.96	136	136	11.39
Trav_Trans_W41B350_0025498	56.49	29.29	40.11	3.66	1	-1.02	-3.13e-07	1	0.12	1.78	1.21e-05	1	0.00119	3.25	3.47e-05	0.02	0.11	1.82	1.24e-05	1	0.000987	3.32	3.5e-05	0.02	0.08	1.82	2.26e-05	0.74	0006481 // C-terminal protein methylation (GO_REF:nd [ND]) /// 1900458 // negative regulation of brassinosteroid mediated signaling pathway (GO_REF:nd [ND])	0005737 // cytoplasm (GO_REF:nd [ND]) /// 0016020 // membrane (GO_REF:nd [ND])	0018423 // protein C-terminal leucine carboxyl O-methyltransferase activity (GO_REF:nd [ND])	leucine carboxyl methyltransferase 1	13.59	124	124	7.36	19.31	80	80	10.75	16.34	171	171	9.17	16.41	15.77	50	50	10.59
Trav_Trans_W41B350_0025535	364.96	326.37	330.38	46.82	0.1	3.2	1.56e-05	0.86	8.79e-05	18.14	0.000121	0.00767	1.15e-06	43.55	0.000301	8.86e-05	0.01	5.66	0.000106	0.95	0.000234	13.6	0.000286	0.00761	0.17	2.4	0.00018	1	N/A	0016021 // integral component of membrane (GO_REF:nd [ND])	0046872 // metal ion binding (GO_REF:nd [ND]) /// 0003677 // DNA binding (GO_REF:nd [ND])	Zinc finger CCCH domain-containing protein 37	8.92	68	68	4.83	2.31	8	8	1.29	10.4	91	91	5.84	7.21	18.87	50	50	12.67
Trav_Trans_W41B350_0025614	104.41	52.21	79.47	11.43	0.02	3.73	1.94e-05	0.41	0.03	3.43	1.73e-05	0.54	3.48e-05	11.14	7.2e-05	0.00132	0.88	-1.09	-2.11e-06	1	0.04	2.99	5.26e-05	0.31	0.03	3.25	5.47e-05	0.38	0006468 // protein phosphorylation (GO_REF:nd [ND])	N/A	0005524 // ATP binding (GO_REF:nd [ND]) /// 0004672 // protein kinase activity (GO_REF:nd [ND])	Protein kinase domain superfamily protein	3.68	44	44	1.99	7.73	42	42	4.3	11.44	157	157	6.42	7.62	28.39	118	118	19.06
Trav_Trans_W41B350_0025659	80.74	30.7	50.84	6.02	0.26	-1.65	-6.88e-06	1	0.26	1.55	9.63e-06	1	0.00255	3.14	3.74e-05	0.04	0.02	2.56	1.65e-05	1	4.13e-05	5.17	4.43e-05	0.00207	0.06	2.02	2.78e-05	0.59	0006355 // regulation of transcription, DNA-templated (GO_REF:nd [ND])	N/A	0003677 // DNA binding (GO_REF:nd [ND])	uncharacterized LOC100382105 isoform X1	16.13	68	68	8.74	22.99	44	44	12.8	16.75	81	81	9.4	18.62	12.97	19	19	8.71
Trav_Trans_W41B350_0025738	68.78	29.27	44.29	16.99	0.08	2.91	5e-06	0.8	0.16	2.52	3.97e-06	1	2.98e-06	16.59	4.07e-05	0.000187	0.8	-1.16	-1.03e-06	1	0.00152	5.69	3.57e-05	0.03	0.000723	6.59	3.68e-05	0.03	N/A	0031428 // box C/D snoRNP complex (GO_REF:nd [ND]) /// 0032040 // small-subunit processome (GO_REF:nd [ND])	0030515 // snoRNA binding (GO_REF:nd [ND])	putative nucleolar protein 5-1	0.38	2	2	0.2	7.44	18	18	4.14	0.49	3	3	0.28	2.77	5.4	10	10	3.63
Trav_Trans_W41B350_0025747	125.51	107.12	102.14	15.67	0.51	1.58	3.88e-06	1	0.000893	7.88	4.58e-05	0.04	1.88e-05	15.01	9.32e-05	0.000807	0.00765	4.98	4.19e-05	0.81	0.000226	9.48	8.94e-05	0.00741	0.24	1.91	4.75e-05	1	N/A	N/A	0016788 // hydrolase activity, acting on ester bonds (GO_REF:nd [ND])	GDSL esterase/lipase At3g26430	6.77	74	74	3.67	8.46	42	42	4.71	5.66	71	71	3.18	6.96	9.47	36	36	6.36
Trav_Trans_W41B350_0025835	162.66	148.16	154.04	8.17	0.94	-1.05	-1.04e-06	1	0.00196	3.36	5.66e-05	0.08	1.96e-06	6.66	0.000136	0.000135	0.00157	3.51	5.77e-05	0.32	1.69e-06	6.96	0.000137	0.000194	0.06	1.98	7.93e-05	0.64	0035556 // intracellular signal transduction (GO_REF:nd [ND]) /// 0006468 // protein phosphorylation (GO_REF:nd [ND]) /// 0009738 // abscisic acid-activated signaling pathway (GO_REF:nd [ND])	0005737 // cytoplasm (GO_REF:nd [ND])	0005524 // ATP binding (GO_REF:nd [ND]) /// 0004674 // protein serine/threonine kinase activity (GO_REF:nd [ND])	Serine/threonine-protein kinase SAPK3	20.99	103	103	11.37	29.16	65	65	16.24	26.81	151	151	15.05	25.65	25.21	43	43	16.93
Trav_Trans_W41B350_0025854	34.56	7.73	20.42	50.98	1	-1.51	-2.77e-07	1	0.04	5.41	3.62e-06	0.65	1.85e-05	22.85	1.79e-05	0.000797	0.02	8.17	3.89e-06	1	1.85e-05	34.5	1.82e-05	0.00113	0.01	4.22	1.43e-05	0.25	N/A	0044464 // cell part (GO_REF:nd [ND])	N/A	retrotransposon protein, putative, unclassified	0.59	13	13	0.32	0.7	7	7	0.39	0.95	24	24	0.53	0.75	0.91	7	7	0.61
Trav_Trans_W41B350_0026083	41.64	24.32	27.88	8.01	0.000462	-5.72	-2.02e-05	0.03	0.27	-1.6	-9.18e-06	1	0.71	1.18	4.3e-06	1	0.01	3.58	1.1e-05	1	0.000115	6.72	2.45e-05	0.00449	0.14	1.88	1.35e-05	0.93	2000762 // regulation of phenylpropanoid metabolic process (GO_REF:nd [ND])	0016592 // mediator complex (GO_REF:nd [ND]) /// 0016020 // membrane (GO_REF:nd [ND])	N/A	mediator of RNA polymerase II transcription subunit 33A	29.44	248	248	15.95	21.17	81	81	11.79	26.07	252	252	14.63	25.56	5.12	15	15	3.44
Trav_Trans_W41B350_0026119	37.98	32.79	35.27	32.54	0.37	2.3	1.52e-06	1	0.00268	9.89	1.04e-05	0.1	7.01e-06	28.51	3.2e-05	0.000371	0.04	4.3	8.84e-06	1	0.000237	12.38	3.05e-05	0.00768	0.07	2.88	2.17e-05	0.68	0015074 // DNA integration (GO_REF:nd [ND])	N/A	0008270 // zinc ion binding (GO_REF:nd [ND]) /// 0003676 // nucleic acid binding (GO_REF:nd [ND])	transposon protein, putative, unclassified	0.79	11	11	0.43	0.95	6	6	0.53	1.62	26	26	0.91	1.12	3.09	15	15	2.07
Trav_Trans_W41B350_0026230	497.47	137.12	220.51	23.04	0.000253	14.65	0.000129	0.02	1.17e-05	28.2	0.000257	0.00162	0.02	5.01	3.79e-05	0.19	0.31	1.93	0.000128	1	0.11	-2.92	-9.12e-05	0.59	0.01	-5.63	-0.000219	0.22	0009833 // plant-type primary cell wall biogenesis (GO_REF:nd [ND]) /// 0071555 // cell wall organization (GO_REF:nd [ND]) /// 0030244 // cellulose biosynthetic process (GO_REF:nd [ND])	0016021 // integral component of membrane (GO_REF:nd [ND]) /// 0000139 // Golgi membrane (GO_REF:nd [ND]) /// 0005886 // plasma membrane (GO_REF:nd [ND]) /// 0005802 // trans-Golgi network (GO_REF:nd [ND])	0016760 // cellulose synthase (UDP-forming) activity (GO_REF:nd [ND])	cellulose synthase-like protein E6	6.2	82	82	3.36	0.83	5	5	0.46	22.98	349	349	12.9	10	127.84	588	588	85.83
Trav_Trans_W41B350_0026276	12.49	9.58	10.23	4.96	0.15	2.26	3.24e-06	1	0.00321	4.51	9e-06	0.11	0.00259	4.61	9.25e-06	0.04	0.15	1.99	5.76e-06	1	0.13	2.04	6.01e-06	0.66	1	1.02	2.49e-07	1	0015074 // DNA integration (GO_REF:nd [ND])	N/A	0008270 // zinc ion binding (GO_REF:nd [ND]) /// 0003676 // nucleic acid binding (GO_REF:nd [ND])	transposon protein, putative, unclassified	3.44	64	64	1.86	2.25	19	19	1.25	2.06	44	44	1.16	2.58	4.64	30	30	3.12
Trav_Trans_W41B350_0026310	12.44	7.51	9.13	34.15	1	1.29	2.53e-07	1	1	-1.99	-4.31e-07	1	0.000805	9.96	7.76e-06	0.02	0.65	-2.57	-6.83e-07	1	0.00233	7.71	7.5e-06	0.04	0.000202	19.82	8.19e-06	0.01	0090304 // nucleic acid metabolic process (GO_REF:nd [ND])	0016020 // membrane (GO_REF:nd [ND])	0003824 // catalytic activity (GO_REF:nd [ND])	Protein kinase domain superfamily protein	0.32	6	6	0.18	1.66	14	14	0.93	0.42	9	9	0.24	0.8	1.4	9	9	0.94
Trav_Trans_W41B350_0026409	122.28	41.99	62.12	7.88	0.000418	4.49	2.95e-05	0.03	2e-07	9.17	6.9e-05	7.66e-05	1.57e-06	7.65	5.62e-05	0.000113	0.06	2.04	3.95e-05	1	0.16	1.7	2.67e-05	0.76	0.63	-1.2	-1.28e-05	1	0006355 // regulation of transcription, DNA-templated (GO_REF:nd [ND])	N/A	0003677 // DNA binding (GO_REF:nd [ND])	NAC domain-containing protein 48	5.73	78	79	3.1	11.98	74	75	6.67	9.36	146	148	5.25	9.02	35.07	168	168	23.54
Trav_Trans_W41B350_0026436	47.88	35.48	38.43	12.74	0.25	-2.08	-4.01e-06	1	0.06	2.77	1.37e-05	0.75	0.00232	4.92	3.02e-05	0.04	0.00353	5.78	1.77e-05	0.54	6.47e-05	10.25	3.42e-05	0.00291	0.23	1.77	1.65e-05	1	0051453 // regulation of intracellular pH (GO_REF:nd [ND]) /// 1902600 // hydrogen ion transmembrane transport (GO_REF:nd [ND]) /// 0071805 // potassium ion transmembrane transport (GO_REF:nd [ND]) /// 0098719 // sodium ion import across plasma membrane (GO_REF:nd [ND])	0016021 // integral component of membrane (GO_REF:nd [ND]) /// 0005886 // plasma membrane (GO_REF:nd [ND])	0015386 // potassium:proton antiporter activity (GO_REF:nd [ND]) /// 0015385 // sodium:proton antiporter activity (GO_REF:nd [ND])	sodium/hydrogen exchanger 2	7.26	28	28	3.93	8	14	14	4.45	9.04	40	40	5.07	8.1	4.48	6	6	3.01
Trav_Trans_W41B350_0026509	449.98	145.39	207	16.08	6.81e-06	10.79	0.000131	0.00139	1.38e-07	17.35	0.000219	5.71e-05	8.5e-06	10.48	0.000127	0.000431	0.31	1.61	8.78e-05	1	0.95	-1.03	-4.2e-06	1	0.28	-1.66	-9.2e-05	1	0006508 // proteolysis (GO_REF:nd [ND]) /// 0030163 // protein catabolic process (GO_REF:nd [ND])	N/A	0004190 // aspartic-type endopeptidase activity (GO_REF:nd [ND])	basic 7S globulin	18.13	236	236	9.82	8.12	48	48	4.52	14.93	223	223	8.38	13.72	95.7	433	433	64.25
Trav_Trans_W41B350_0026515	26.13	13.08	15.41	27.97	0.000369	26.03	1.71e-05	0.03	0.02	10.71	6.62e-06	0.35	0.04	7.9	4.71e-06	0.3	0.19	-2.43	-1.04e-05	1	0.09	-3.29	-1.24e-05	0.54	0.76	-1.36	-1.91e-06	1	0006508 // proteolysis (GO_REF:nd [ND]) /// 0030163 // protein catabolic process (GO_REF:nd [ND])	N/A	0004190 // aspartic-type endopeptidase activity (GO_REF:nd [ND])	basic 7S globulin	1.71	9	9	0.93	0	0	0	0	0	0	0	0	0.57	14.79	27	27	9.93
Trav_Trans_W41B350_0026596	81.87	10.94	43.5	12.42	0.00077	5.41	1.63e-05	0.05	0.02	3.57	9.54e-06	0.34	6.82e-07	11.39	3.85e-05	5.93e-05	0.37	-1.51	-6.79e-06	1	0.07	2.11	2.22e-05	0.47	0.00684	3.19	2.9e-05	0.16	0055085 // transmembrane transport (GO_REF:nd [ND])	0016021 // integral component of membrane (GO_REF:nd [ND]) /// 0005886 // plasma membrane (GO_REF:nd [ND])	0005524 // ATP binding (GO_REF:nd [ND]) /// 0042626 // ATPase activity, coupled to transmembrane movement of substances (GO_REF:nd [ND])	ABC transporter G family member 39	4.04	86	86	2.19	3.41	33	33	1.9	3.97	97	97	2.23	3.81	17.44	129	129	11.71
Trav_Trans_W41B350_0026617	1600.9	943.99	1015.97	17.87	0.00017	7.97	0.00043	0.01	9.91e-06	12.22	0.000691	0.00142	1.58e-06	15.87	0.000916	0.000114	0.4	1.53	0.000261	1	0.18	1.99	0.000486	0.8	0.61	1.3	0.000225	1	0005975 // carbohydrate metabolic process (GO_REF:nd [ND])	N/A	0004553 // hydrolase activity, hydrolyzing O-glycosyl compounds (GO_REF:nd [ND])	Chitinase 2	120.39	872	872	65.21	21.58	71	71	12.02	38.74	322	322	21.74	60.24	331.29	834	834	222.42
Trav_Trans_W41B350_0026659	15.77	14.67	11.48	∞	0.00723	-6.64	-8.89e-06	0.21	2.08e-05	-84.8	-1.03e-05	0.00252	1	1	3.49e-08	1	0.1	-12.77	-1.45e-06	1	0.00723	6.66	8.92e-06	0.09	2.08e-05	85.08	1.04e-05	0.00276	N/A	N/A	0003677 // DNA binding (GO_REF:nd [ND])	B3 domain-containing protein	5.13	10	10	2.78	14.67	13	13	8.17	14.3	32	32	8.02	11.37	2.95	2	2	1.98
Trav_Trans_W41B350_0026761	205.1	159.7	181.4	16.92	0.92	1.09	1.04e-06	1	0.35	1.74	8.17e-06	1	3.84e-06	15.86	0.000164	0.000228	0.43	1.59	7.13e-06	1	6.54e-06	14.49	0.000163	0.000516	0.000106	9.11	0.000156	0.00866	0006541 // glutamine metabolic process (GO_REF:nd [ND]) /// 0006529 // asparagine biosynthetic process (GO_REF:nd [ND])	0005829 // cytosol (GO_REF:nd [ND])	0005524 // ATP binding (GO_REF:nd [ND]) /// 0042803 // protein homodimerization activity (GO_REF:nd [ND]) /// 0004066 // asparagine synthase (glutamine-hydrolyzing) activity (GO_REF:nd [ND])	asparagine synthetase [glutamine-hydrolyzing]	13.86	57	57	7.51	8.03	15	15	4.47	12.29	58	58	6.9	11.4	3.5	5	5	2.35
Trav_Trans_W41B350_0026785	152.41	68.52	86.53	39.33	0.00248	6.4	1.18e-05	0.1	3.57e-10	45.13	9.66e-05	5.87e-07	1.81e-08	29.28	6.19e-05	3.74e-06	9.64e-05	7.05	8.47e-05	0.05	0.00202	4.57	5.01e-05	0.04	0.35	-1.54	-3.47e-05	1	N/A	0005737 // cytoplasm (GO_REF:nd [ND])	N/A	dnaJ-like protein	0.3	2	2	0.16	2.3	7	7	1.28	4.17	32	32	2.34	2.26	13.33	31	31	8.95
Trav_Trans_W41B350_0026794	114.51	85.86	81.96	12.27	0.000112	13.85	8.55e-05	0.01	0.000588	10	5.99e-05	0.03	0.78	1.24	1.58e-06	1	0.59	-1.39	-2.57e-05	1	0.000318	-11.19	-8.4e-05	0.00963	0.00158	-8.07	-5.83e-05	0.06	0055114 // oxidation-reduction process (GO_REF:nd [ND])	N/A	0016491 // oxidoreductase activity (GO_REF:nd [ND]) /// 0010181 // FMN binding (GO_REF:nd [ND])	12-oxophytodienoate reductase 1	1.12	28	28	0.61	6.87	78	78	3.82	13.83	397	397	7.76	7.27	76.14	662	662	51.12
Trav_Trans_W41B350_0026805	61.03	39.19	48.65	9.91	0.02	3.06	1.08e-05	0.4	0.000576	5.25	2.23e-05	0.03	2.33e-06	9.46	4.43e-05	0.000154	0.23	1.72	1.15e-05	1	0.00935	3.09	3.35e-05	0.11	0.16	1.8	2.2e-05	1	0006378 // mRNA polyadenylation (GO_REF:nd [ND])	0005849 // mRNA cleavage factor complex (GO_REF:nd [ND])	0003729 // mRNA binding (GO_REF:nd [ND]) /// 0017091 // AU-rich element binding (GO_REF:nd [ND]) /// 0016787 // hydrolase activity (GO_REF:nd [ND])	cleavage and polyadenylation specificity factor 5	4.27	99	99	2.31	2.85	30	30	1.58	9.28	247	247	5.21	5.46	13.14	106	106	8.82
Trav_Trans_W41B350_0026816	27.61	16.86	23.64	∞	0.3	-10.19	-1.13e-06	1	0.3	2.63	2.05e-06	1	0.000156	17.11	2.03e-05	0.0044	0.02	26.82	3.19e-06	1	2.46e-06	174.35	2.14e-05	0.000252	0.00497	6.5	1.82e-05	0.13	N/A	N/A	0005488 // binding (GO_REF:nd [ND])	retrotransposon protein, putative, unclassified	0.54	5	5	0.29	1.44	6	6	0.8	1.71	18	18	0.96	1.23	0	0	0	0
Trav_Trans_W41B350_0026820	77	12.06	28.99	∞	0.00287	124.41	1.52e-05	0.11	0.000535	264.94	3.26e-05	0.03	1	1	0	1	0.45	2.13	1.73e-05	1	0.00287	-124.41	-1.52e-05	0.05	0.000535	-264.94	-3.26e-05	0.03	N/A	0005576 // extracellular region (GO_REF:nd [ND])	N/A	thaumatin-like protein	0	0	0	0	0	0	0	0	0	0	0	0	0	12.06	19	19	8.1
Trav_Trans_W41B350_0026822	161.57	64.97	89.16	22.39	1.38e-07	19.76	7.56e-05	7.21e-05	8.42e-09	26.96	0.000105	6.67e-06	7.11e-05	9.19	3.3e-05	0.00235	0.5	1.36	2.9e-05	1	0.1	-2.15	-4.26e-05	0.57	0.02	-2.93	-7.16e-05	0.34	0055085 // transmembrane transport (GO_REF:nd [ND])	0016021 // integral component of membrane (GO_REF:nd [ND]) /// 0005886 // plasma membrane (GO_REF:nd [ND])	0005524 // ATP binding (GO_REF:nd [ND]) /// 0042626 // ATPase activity, coupled to transmembrane movement of substances (GO_REF:nd [ND])	ABC transporter G family member 40	3.93	61	61	2.13	4.25	30	30	2.37	4.32	76	77	2.43	4.17	63.18	340	341	42.42
Trav_Trans_W41B350_0026962	30.63	24.17	26.17	7.11	0.68	-1.26	-1.12e-06	1	0.16	2	5.38e-06	1	0.000259	5.17	2.24e-05	0.00664	0.06	2.52	6.49e-06	1	3.63e-05	6.52	2.35e-05	0.00188	0.02	2.58	1.7e-05	0.35	0032259 // methylation (GO_REF:nd [ND]) /// 0006744 // ubiquinone biosynthetic process (GO_REF:nd [ND])	0031314 // extrinsic component of mitochondrial inner membrane (GO_REF:nd [ND])	0008689 // 3-demethylubiquinone-9 3-O-methyltransferase activity (GO_REF:nd [ND]) /// 0008425 // 2-polyprenyl-6-methoxy-1,4-benzoquinone methyltransferase activity (GO_REF:nd [ND]) /// 0004395 // hexaprenyldihydroxybenzoate methyltransferase activity (GO_REF:nd [ND])	ubiquinone biosynthesis O-methyltransferase, mitochondrial	5.17	37	37	2.8	6.46	21	21	3.6	5.24	43	43	2.94	5.62	1.61	4	4	1.08
Trav_Trans_W41B350_0027005	882.32	763.39	839.3	40.13	3.76e-07	8.95	0.000161	0.000153	3.53e-12	23.6	0.000458	1.49e-08	5.93e-15	38.64	0.000763	3.12e-11	0.01	2.64	0.000297	1	0.000263	4.32	0.000602	0.00835	0.2	1.64	0.000305	1	0005975 // carbohydrate metabolic process (GO_REF:nd [ND])	N/A	0008422 // beta-glucosidase activity (GO_REF:nd [ND]) /// 0102483 // scopolin beta-glucosidase activity (GO_REF:nd [ND])	beta-glucosidase 31	19.39	316	316	10.5	18.91	140	140	10.53	26.04	487	487	14.61	21.45	148.29	840	840	99.56
Trav_Trans_W41B350_0027020	16.22	5.92	8.13	15.71	0.74	2.43	9.14e-07	1	0.17	5.19	2.68e-06	1	0.00214	12.26	7.22e-06	0.03	0.43	2.14	1.77e-06	1	0.03	5.05	6.3e-06	0.25	0.2	2.36	4.53e-06	1	0106074 /// 0006428 // isoleucyl-tRNA aminoacylation (GO_REF:nd [ND])	N/A	0005524 // ATP binding (GO_REF:nd [ND]) /// 0008270 // zinc ion binding (GO_REF:nd [ND]) /// 0002161 // aminoacyl-tRNA editing activity (GO_REF:nd [ND]) /// 0004822 // isoleucine-tRNA ligase activity (GO_REF:nd [ND]) /// 0000049 // tRNA binding (GO_REF:nd [ND])	Isoleucine--tRNA ligase cytoplasmic	0.4	3	3	0.21	0	0	0	0	1.26	11	11	0.71	0.55	0.76	2	2	0.51
Trav_Trans_W41B350_0027097	40.06	6.26	24.87	4.95	0.000438	4.21	1.95e-05	0.03	1.36e-05	5.79	2.91e-05	0.00182	0.000653	4.02	1.84e-05	0.01	0.38	1.38	9.61e-06	1	0.91	-1.05	-1.14e-06	1	0.31	-1.44	-1.08e-05	1	N/A	0016021 // integral component of membrane (GO_REF:nd [ND])	0005524 // ATP binding (GO_REF:nd [ND])	AAA-ATPase At2g46620	7.52	125	125	4.07	4.64	35	35	2.58	6.71	128	128	3.77	6.29	20.77	120	120	13.95
Trav_Trans_W41B350_0027145	50.15	26.36	39.32	6.73	2.34e-06	7.35	4.06e-05	0.000604	4e-05	5.72	3.01e-05	0.00417	2.27e-05	5.96	3.17e-05	0.000937	0.51	-1.29	-1.04e-05	1	0.58	-1.23	-8.85e-06	1	0.92	1.04	1.58e-06	1	N/A	N/A	0016747 // transferase activity, transferring acyl groups other than amino-acyl groups (GO_REF:nd [ND])	uncharacterized acetyltransferase At3g50280	3.28	35	35	1.77	12.57	61	61	7	4.73	58	58	2.66	6.86	43.36	161	161	29.11
Trav_Trans_W41B350_0027212	215.95	175	179.69	14.03	0.45	1.61	7.72e-06	1	0.00136	7.34	8.09e-05	0.06	4.3e-05	13.77	0.000163	0.00156	0.01	4.57	7.32e-05	1	0.000545	8.58	0.000155	0.01	0.27	1.88	8.19e-05	1	N/A	0016021 // integral component of membrane (GO_REF:nd [ND]) /// 0000139 // Golgi membrane (GO_REF:nd [ND]) /// 0005789 // endoplasmic reticulum membrane (GO_REF:nd [ND])	0010296 // prenylcysteine methylesterase activity (GO_REF:nd [ND])	probable isoprenylcysteine alpha-carbonyl methylesterase ICMEL2 isoform X1	7.38	23	23	4	14.13	20	20	7.87	19.86	71	71	11.14	13.79	12	13	13	8.06
Trav_Trans_W41B350_0027349	23.26	18.31	19.92	28.22	1.36e-05	26.13	2.03e-05	0.00236	0.11	4.07	2.48e-06	1	0.39	2.62	1.31e-06	1	0.00335	-6.42	-1.79e-05	0.53	0.000452	-9.97	-1.9e-05	0.01	0.6	-1.55	-1.17e-06	1	1902389 // ceramide 1-phosphate transport (GO_REF:nd [ND]) /// 0009816 // defense response to bacterium, incompatible interaction (GO_REF:nd [ND]) /// 0120009 /// 0009751 // response to salicylic acid (GO_REF:nd [ND]) /// 0008219 // cell death (GO_REF:nd [ND]) /// 0015695 // organic cation transport (GO_REF:nd [ND]) /// 0015791 // polyol transport (GO_REF:nd [ND]) /// 0072488 // ammonium transmem…	0005829 // cytosol (GO_REF:nd [ND]) /// 0016020 // membrane (GO_REF:nd [ND])	0140338 /// 1902387 // ceramide 1-phosphate binding (GO_REF:nd [ND]) /// 1902388 // ceramide 1-phosphate transporter activity (GO_REF:nd [ND])	accelerated cell death 11	0.76	3	3	0.41	0.56	1	1	0.31	0.88	4	4	0.49	0.73	19.63	27	27	13.18
Trav_Trans_W41B350_0027490	30.86	21.46	25.96	5.51	0.05	2.42	7.72e-06	0.67	0.17	1.97	5.29e-06	1	9.04e-05	5.33	2.35e-05	0.00284	0.68	-1.23	-2.43e-06	1	0.05	2.2	1.58e-05	0.35	0.01	2.7	1.82e-05	0.24	0006468 // protein phosphorylation (GO_REF:nd [ND]) /// 0007165 // signal transduction (GO_REF:nd [ND])	0016021 // integral component of membrane (GO_REF:nd [ND])	0005524 // ATP binding (GO_REF:nd [ND]) /// 0004674 // protein serine/threonine kinase activity (GO_REF:nd [ND])	CBL-interacting protein kinase 14	3.27	42	42	1.77	7.2	42	42	4.01	6.78	100	100	3.81	5.75	10.3	46	46	6.92
Trav_Trans_W41B350_0027587	11.56	6.1	8.36	23.15	1	-1.53	-2.73e-07	1	0.15	4.21	2.52e-06	1	0.00303	10.27	7.26e-06	0.04	0.06	6.46	2.79e-06	1	0.000887	15.75	7.53e-06	0.02	0.14	2.44	4.74e-06	0.94	N/A	0016020 // membrane (GO_REF:nd [ND])	N/A	protein ALP1-like	0.51	10	10	0.27	0.78	7	7	0.43	0.84	19	19	0.47	0.71	0.44	3	3	0.29
Trav_Trans_W41B350_0027834	1122.06	521.67	528.15	643.67	0.04	8.2	6.48e-06	0.54	9.34e-08	434.94	0.000391	4.33e-05	4.5e-08	536.29	0.000482	7.5e-06	3.61e-05	53.06	0.000385	0.02	1.77e-05	65.43	0.000476	0.00109	0.79	1.23	9.13e-05	1	N/A	0016021 // integral component of membrane (GO_REF:nd [ND])	N/A	predicted protein	1.02	9	9	0.55	0.75	3	3	0.42	0.69	7	7	0.39	0.82	4.58	14	14	3.07
Trav_Trans_W41B350_0027868	478.53	332.88	389.27	33.21	0.26	1.91	1e-05	1	2.26e-05	12.93	0.000131	0.00268	3.94e-08	33.29	0.000355	6.79e-06	0.000887	6.76	0.000121	0.23	2.47e-06	17.41	0.000345	0.000253	0.08	2.57	0.000224	0.72	N/A	N/A	0016787 // hydrolase activity (GO_REF:nd [ND])	uncharacterized LOC100274886 isoform X1	4.73	29	29	2.56	19.74	55	55	10.99	11.79	83	83	6.62	12.09	13.6	29	29	9.13
Trav_Trans_W41B350_0027879	16.83	9.38	13.27	14.71	0.16	3.52	2.58e-06	1	0.06	4.52	3.61e-06	0.8	8.71e-05	12.71	1.2e-05	0.00276	0.66	1.28	1.03e-06	1	0.01	3.61	9.42e-06	0.13	0.05	2.81	8.4e-06	0.53	N/A	0016021 // integral component of membrane (GO_REF:nd [ND])	0016787 // hydrolase activity (GO_REF:nd [ND])	monoglyceride lipase	0.63	6	6	0.34	0.92	4	4	0.51	1.36	15	15	0.76	0.97	0	0	0	0
Trav_Trans_W41B350_0027888	79.35	7.32	44.9	27.51	0.05	-3.8	-4.89e-06	0.64	0.62	1.33	2.19e-06	1	0.00041	6.26	3.5e-05	0.00954	0.02	5.05	7.09e-06	1	3.2e-07	23.8	3.99e-05	5.66e-05	0.00295	4.71	3.28e-05	0.09	0071421 // manganese ion transmembrane transport (GO_REF:nd [ND]) /// 0070574 // cadmium ion transmembrane transport (GO_REF:nd [ND]) /// 0009873 // ethylene-activated signaling pathway (GO_REF:nd [ND])	0016021 // integral component of membrane (GO_REF:nd [ND])	0015086 // cadmium ion transmembrane transporter activity (GO_REF:nd [ND]) /// 0005384 // manganese ion transmembrane transporter activity (GO_REF:nd [ND])	Ethylene-insensitive protein 2	3.84	20	20	2.08	10.15	24	24	5.65	7.37	44	44	4.13	7.12	1.11	2	2	0.74
Trav_Trans_W41B350_0027951	43.75	26.38	27.44	21.12	4.13e-07	21.06	2.76e-05	0.000164	1.06e-06	19.06	2.49e-05	0.000261	0.14	3.12	2.91e-06	0.66	0.83	-1.1	-2.75e-06	1	0.000276	-6.76	-2.47e-05	0.00864	0.000605	-6.12	-2.2e-05	0.03	0055114 // oxidation-reduction process (GO_REF:nd [ND])	0016020 // membrane (GO_REF:nd [ND])	0050662 // coenzyme binding (GO_REF:nd [ND]) /// 0016616 // oxidoreductase activity, acting on the CH-OH group of donors, NAD or NADP as acceptor (GO_REF:nd [ND])	NADPH HC toxin reductase	0.26	2	2	0.14	2.01	7	7	1.12	1.82	16	16	1.02	1.36	28.91	77	77	19.41
Trav_Trans_W41B350_0027994	36.01	21.12	25.57	5.27	0.000754	4.24	1.84e-05	0.05	0.000116	5.25	2.42e-05	0.00941	0.000145	5.04	2.3e-05	0.00415	0.6	1.24	5.73e-06	1	0.66	1.19	4.57e-06	1	0.95	-1.04	-1.16e-06	1	0055114 // oxidation-reduction process (GO_REF:nd [ND])	N/A	0046872 // metal ion binding (GO_REF:nd [ND]) /// 0051213 // dioxygenase activity (GO_REF:nd [ND])	1-aminocyclopropane-1-carboxylate oxidase homolog 1	4.02	34	34	2.18	4.68	18	18	2.61	9.27	90	90	5.2	5.99	22.77	67	67	15.29
Trav_Trans_W41B350_0028179	83.75	18.46	35.92	6.13	0.51	1.51	3.54e-06	1	0.000315	6.62	3.91e-05	0.02	0.05	2.87	1.3e-05	0.33	0.00307	4.39	3.55e-05	0.5	0.2	1.9	9.48e-06	0.85	0.08	-2.3	-2.61e-05	0.71	N/A	0016021 // integral component of membrane (GO_REF:nd [ND])	N/A	hypothetical protein SORBI_3004G081501	11.48	57	57	6.22	3.55	8	8	1.98	5.97	34	34	3.35	7	9.27	16	16	6.23
Trav_Trans_W41B350_0028265	36.38	26.39	30.73	17.69	0.13	-2.68	-3.44e-06	0.97	0.79	-1.2	-9.14e-07	1	0.000105	5.42	2.43e-05	0.0032	0.27	2.23	2.53e-06	1	2.97e-07	14.54	2.78e-05	5.4e-05	3.99e-05	6.51	2.52e-05	0.00434	N/A	0005737 // cytoplasm (GO_REF:nd [ND])	0003723 // RNA binding (GO_REF:nd [ND])	Polyadenylate-binding protein 2	5	42	42	2.71	6.03	23	23	3.36	6.22	60	60	3.49	5.75	1.71	5	5	1.15
Trav_Trans_W41B350_0028308	28.57	13.51	19.54	4.63	0.91	1.05	2.87e-07	1	0.82	1.14	8.07e-07	1	0.00184	4.03	1.7e-05	0.03	1	1.09	5.2e-07	1	0.00371	3.83	1.67e-05	0.06	0.00686	3.52	1.62e-05	0.16	0071034 // CUT catabolic process (GO_REF:nd [ND]) /// 0060149 // negative regulation of posttranscriptional gene silencing (GO_REF:nd [ND]) /// 0034427 // nuclear-transcribed mRNA catabolic process, exonucleolytic, 3'-5' (GO_REF:nd [ND]) /// 0034475 // U4 snRNA 3'-end processing (GO_REF:nd [ND]) /// 0071035 // nuclear polyadenylation-dependent rRNA catabolic process (GO_REF:nd [ND]) /// 0071051 /…	0000176 // nuclear exosome (RNase complex) (GO_REF:nd [ND]) /// 0005730 // nucleolus (GO_REF:nd [ND]) /// 0000177 // cytoplasmic exosome (RNase complex) (GO_REF:nd [ND]) /// 0005654 // nucleoplasm (GO_REF:nd [ND])	0003723 // RNA binding (GO_REF:nd [ND])	exosome complex component RRP4 homolog	3.32	14	14	1.8	6.27	12	12	3.49	8.27	40	40	4.64	5.95	7.51	11	11	5.04
Trav_Trans_W41B350_0028326	71.57	50.34	55.17	27.19	3.65e-07	15.64	3.02e-05	0.00015	1.6e-10	32.62	6.52e-05	3.17e-07	2.97e-06	12.42	2.35e-05	0.000187	0.08	2.09	3.5e-05	1	0.61	-1.26	-6.63e-06	1	0.02	-2.63	-4.16e-05	0.36	0030042 // actin filament depolymerization (GO_REF:nd [ND])	0015629 // actin cytoskeleton (GO_REF:nd [ND])	0003779 // actin binding (GO_REF:nd [ND])	actin depolymerization factor-like protein	0.53	7	7	0.29	2.32	14	14	1.29	3.47	53	53	1.95	2.11	27.05	125	125	18.16
Trav_Trans_W41B350_0028331	74.3	43.2	56.35	14.68	0.43	-1.62	-2.42e-06	1	0.76	-1.21	-1.11e-06	1	7.73e-05	8.72	4.89e-05	0.00252	0.71	1.33	1.31e-06	1	4.8e-06	14.11	5.13e-05	0.000413	2.73e-05	10.58	5e-05	0.00332	0006355 // regulation of transcription, DNA-templated (GO_REF:nd [ND])	N/A	0003700 // transcription factor activity, sequence-specific DNA binding (GO_REF:nd [ND]) /// 0043565 // sequence-specific DNA binding (GO_REF:nd [ND]) /// 0005515 // protein binding (GO_REF:nd [ND])	homeobox-leucine zipper protein HOX1	1.79	7	7	0.97	3.94	7	7	2.19	14.7	66	66	8.25	6.81	2.94	4	4	1.98
Trav_Trans_W41B350_0028421	18.04	7.64	11.52	5.39	0.4	1.64	1.65e-06	1	0.22	2.15	2.98e-06	1	0.00251	5.04	1.04e-05	0.04	0.8	1.31	1.33e-06	1	0.04	3.07	8.79e-06	0.29	0.08	2.34	7.46e-06	0.72	0006879 // cellular iron ion homeostasis (GO_REF:nd [ND]) /// 0016226 // iron-sulfur cluster assembly (GO_REF:nd [ND])	0005759 // mitochondrial matrix (GO_REF:nd [ND])	0051539 // 4 iron, 4 sulfur cluster binding (GO_REF:nd [ND]) /// 0051537 // 2 iron, 2 sulfur cluster binding (GO_REF:nd [ND]) /// 0008198 // ferrous iron binding (GO_REF:nd [ND]) /// 0036455 // iron-sulfur transferase activity (GO_REF:nd [ND])	Iron-sulfur cluster assembly protein 1	2.53	22	22	1.37	2.03	8	8	1.13	3.31	33	33	1.86	2.62	4.64	14	14	3.11
Trav_Trans_W41B350_0028446	52.01	23.26	34.64	5.89	0.000149	5.43	2.94e-05	0.01	0.000271	5.13	2.74e-05	0.02	9.1e-05	5.7	3.13e-05	0.00285	0.9	-1.06	-1.99e-06	1	0.93	1.05	1.82e-06	1	0.81	1.11	3.81e-06	1	N/A	0016021 // integral component of membrane (GO_REF:nd [ND])	N/A	predicted protein	4.23	11	11	2.29	9.31	11	11	5.18	7.7	23	23	4.32	7.08	17.69	16	16	11.88
Trav_Trans_W41B350_0028450	32.75	8.66	15.5	8.42	0.11	3.06	4.23e-06	0.9	0.000492	9.24	1.69e-05	0.03	0.03	4.21	6.58e-06	0.25	0.05	3.02	1.27e-05	1	0.63	1.37	2.34e-06	1	0.14	-2.2	-1.03e-05	0.94	0055114 // oxidation-reduction process (GO_REF:nd [ND])	N/A	0046872 // metal ion binding (GO_REF:nd [ND]) /// 0051213 // dioxygenase activity (GO_REF:nd [ND])	probable 2-oxoglutarate-dependent dioxygenase AOP1	1.29	9	9	0.7	3.47	11	11	1.93	1.5	12	12	0.84	2.09	5.37	13	13	3.6
Trav_Trans_W41B350_0028452	84.92	51.04	68.11	23.03	0.53	1.5	2.01e-06	1	1	-1.11	-3.89e-07	1	3.22e-08	15.89	6.04e-05	5.82e-06	0.44	-1.65	-2.4e-06	1	1.08e-06	10.62	5.84e-05	0.000137	1.7e-08	17.57	6.08e-05	1.52e-05	0006633 // fatty acid biosynthetic process (GO_REF:nd [ND])	0016021 // integral component of membrane (GO_REF:nd [ND])	0016747 // transferase activity, transferring acyl groups other than amino-acyl groups (GO_REF:nd [ND])	3-ketoacyl-CoA synthase 20-like	5.49	64	64	2.98	3.02	16	16	1.68	3.89	52	52	2.18	4.14	6.92	28	28	4.64
Trav_Trans_W41B350_0028468	49.18	14.56	27.83	4.61	0.00117	3.86	2.09e-05	0.06	3.38e-05	5.54	3.33e-05	0.00367	0.05	2.29	9.46e-06	0.35	0.34	1.44	1.23e-05	1	0.19	-1.68	-1.15e-05	0.83	0.02	-2.42	-2.38e-05	0.35	0010230 // alternative respiration (GO_REF:nd [ND])	0005743 // mitochondrial inner membrane (GO_REF:nd [ND]) /// 0016021 // integral component of membrane (GO_REF:nd [ND]) /// 0070469 // respiratory chain (GO_REF:nd [ND])	0009916 // alternative oxidase activity (GO_REF:nd [ND]) /// 0046872 // metal ion binding (GO_REF:nd [ND]) /// 0102721	ubiquinol oxidase 2, mitochondrial-like	6.23	61	61	3.37	6.29	28	28	3.5	10.59	119	119	5.94	7.7	24.97	85	85	16.76
Trav_Trans_W41B350_0028582	23.69	7.18	15.53	18.26	0.05	4.51	3.34e-06	0.64	0.12	3.88	2.73e-06	1	0.000144	15.79	1.41e-05	0.00412	0.79	-1.16	-6.02e-07	1	0.05	3.5	1.07e-05	0.36	0.02	4.07	1.13e-05	0.32	0006633 // fatty acid biosynthetic process (GO_REF:nd [ND])	0016021 // integral component of membrane (GO_REF:nd [ND])	0016747 // transferase activity, transferring acyl groups other than amino-acyl groups (GO_REF:nd [ND])	3-ketoacyl-CoA synthase 12	0.41	2	2	0.22	2.28	5	5	1.27	0	0	0	0	0.9	3.58	6	6	2.4
Trav_Trans_W41B350_0028702	150.61	74.8	75.83	21.4	0.16	2.44	5.15e-06	1	2.5e-06	19.39	6.58e-05	0.0005	1.8e-06	20.22	6.88e-05	0.000126	0.000381	7.95	6.06e-05	0.13	0.000285	8.28	6.36e-05	0.00887	0.93	1.04	2.96e-06	1	0010325 // raffinose family oligosaccharide biosynthetic process (GO_REF:nd [ND])	N/A	0047274 // galactinol-sucrose galactosyltransferase activity (GO_REF:nd [ND])	galactinol--sucrose galactosyltransferase	2.14	33	33	1.16	1.43	10	10	0.8	7.58	134	134	4.25	3.72	6.54	35	35	4.39
Trav_Trans_W41B350_0028706	13.4	7.87	8.75	8.99	0.000781	9.2	9.46e-06	0.05	0.00239	7.79	7.83e-06	0.09	0.1	3.65	3.06e-06	0.53	0.78	-1.18	-1.63e-06	1	0.08	-2.52	-6.4e-06	0.5	0.18	-2.13	-4.77e-06	1	N/A	0016021 // integral component of membrane (GO_REF:nd [ND])	0008375 // acetylglucosaminyltransferase activity (GO_REF:nd [ND])	Core-2/I-branching beta-16-N-acetylglucosaminyltransferase family protein	1.17	7	7	0.63	0.37	1	1	0.2	1.75	12	12	0.98	1.1	9.62	20	20	6.46
Trav_Trans_W41B350_0028720	26.14	16.54	21.44	5.58	0.0056	3.66	1.2e-05	0.18	0.07	2.46	6.56e-06	0.85	0.000272	5.28	1.93e-05	0.00692	0.37	-1.49	-5.43e-06	1	0.4	1.44	7.27e-06	1	0.07	2.15	1.27e-05	0.66	0006468 // protein phosphorylation (GO_REF:nd [ND])	N/A	0005524 // ATP binding (GO_REF:nd [ND]) /// 0004674 // protein serine/threonine kinase activity (GO_REF:nd [ND])	probable serine/threonine-protein kinase PBL19	4.28	26	26	2.32	4.72	13	13	2.63	5.03	35	35	2.82	4.68	12.33	26	26	8.28
Trav_Trans_W41B350_0028735	35.61	27.77	28.25	10.49	1	-1.04	-1.3e-07	1	0.02	4.43	1.19e-05	0.41	0.000867	8.19	2.5e-05	0.02	0.02	4.6	1.21e-05	1	0.000867	8.51	2.52e-05	0.02	0.28	1.85	1.31e-05	1	0009451 // RNA modification (GO_REF:nd [ND]) /// 0031930 // mitochondria-nucleus signaling pathway (GO_REF:nd [ND])	0016021 // integral component of membrane (GO_REF:nd [ND])	N/A	putative pentatricopeptide repeat-containing protein At1g17630	2.8	91	91	1.52	3.93	58	58	2.19	4.1	153	153	2.3	3.61	4.43	50	50	2.97
Trav_Trans_W41B350_0028779	20.62	9.82	16.37	21.76	1	-1.14	-1.31e-07	1	0.56	1.98	1.02e-06	1	9.48e-06	15	1.46e-05	0.000472	0.35	2.26	1.15e-06	1	2.41e-06	17.16	1.47e-05	0.000248	0.000184	7.58	1.36e-05	0.01	0006259 // DNA metabolic process (GO_REF:nd [ND])	N/A	N/A	retrotransposon protein, putative, unclassified, expressed	0.74	14	14	0.4	1.63	14	14	0.91	0.6	13	13	0.34	0.99	0.91	6	6	0.61
Trav_Trans_W41B350_0028864	391.78	309.91	362.22	82.43	0.00195	4.58	1.55e-05	0.09	0.00171	4.7	1.6e-05	0.07	3.88e-18	76.99	0.000329	1.12e-13	1	1.03	5.41e-07	1	4.51e-11	16.83	0.000313	8.79e-08	8.14e-11	16.38	0.000313	5.04e-07	0016311 // dephosphorylation (GO_REF:nd [ND]) /// 0005992 // trehalose biosynthetic process (GO_REF:nd [ND])	N/A	0004805 // trehalose-phosphatase activity (GO_REF:nd [ND])	probable trehalose-phosphate phosphatase 6	5.19	22	22	2.81	3.63	7	7	2.02	4.52	22	22	2.54	4.45	11.54	17	17	7.74
Trav_Trans_W41B350_0029000	37.56	10.34	14.82	7.95	0.00492	5.79	1.02e-05	0.16	0.000506	8.55	1.61e-05	0.03	0.00367	6.08	1.08e-05	0.05	0.48	1.48	5.87e-06	1	1	1.05	6.15e-07	1	0.51	-1.41	-5.26e-06	1	0055114 // oxidation-reduction process (GO_REF:nd [ND]) /// 0042343 // indole glucosinolate metabolic process (GO_REF:nd [ND])	0016021 // integral component of membrane (GO_REF:nd [ND])	0005506 // iron ion binding (GO_REF:nd [ND]) /// 0016709 // oxidoreductase activity, acting on paired donors, with incorporation or reduction of molecular oxygen, NAD(P)H as one donor, and incorporation of one atom of oxygen (GO_REF:nd [ND]) /// 0020037 // heme binding (GO_REF:nd [ND])	isoflavone 2'-hydroxylase	2.44	27	27	1.32	2.39	12	12	1.33	1.57	20	20	0.88	2.13	10.39	40	40	6.98
Trav_Trans_W41B350_0029011	37.96	27.92	30.29	8.04	1	1.02	1.06e-07	1	0.38	1.91	4.18e-06	1	0.0031	6.86	2.7e-05	0.05	0.38	1.86	4.08e-06	1	0.0031	6.71	2.69e-05	0.05	0.03	3.6	2.28e-05	0.44	0055085 // transmembrane transport (GO_REF:nd [ND])	0016021 // integral component of membrane (GO_REF:nd [ND])	N/A	cation/calcium exchanger 1	8.88	351	351	4.81	1.39	25	25	0.78	3.28	149	149	1.84	4.52	4.15	57	57	2.79
Trav_Trans_W41B350_0029026	74.93	26.4	46.35	14.3	3.55e-08	12.28	3.77e-05	2.44e-05	8.05e-10	16.51	5.18e-05	1.1e-06	5.99e-08	11.74	3.59e-05	9.19e-06	0.42	1.34	1.41e-05	1	0.93	-1.05	-1.81e-06	1	0.35	-1.41	-1.6e-05	1	0009607 // response to biotic stimulus (GO_REF:nd [ND]) /// 0006952 // defense response (GO_REF:nd [ND])	N/A	N/A	pathogenesis-related protein 1	1.86	26	26	1.01	4.73	30	30	2.63	3.87	62	62	2.17	3.48	36.03	175	175	24.19
Trav_Trans_W41B350_0029047	15.25	8.28	13.58	∞	0.000219	-45.28	-5.46e-06	0.02	0.89	-1.18	-8.52e-07	1	0.08	2.23	6.87e-06	0.46	0.000803	38.38	4.61e-06	0.22	2.39e-07	100.93	1.23e-05	4.56e-05	0.04	2.63	7.72e-06	0.51	0080111 // DNA demethylation (GO_REF:nd [ND]) /// 0006629 // lipid metabolic process (GO_REF:nd [ND]) /// 0098506 // polynucleotide 3' dephosphorylation (GO_REF:nd [ND]) /// 0006284 // base-excision repair (GO_REF:nd [ND]) /// 0090305 // nucleic acid phosphodiester bond hydrolysis (GO_REF:nd [ND])	N/A	0004528 // phosphodiesterase I activity (GO_REF:nd [ND]) /// 0008270 // zinc ion binding (GO_REF:nd [ND]) /// 0003906 // DNA-(apurinic or apyrimidinic site) lyase activity (GO_REF:nd [ND]) /// 0046403 // polynucleotide 3'-phosphatase activity (GO_REF:nd [ND]) /// 0008311 // double-stranded DNA 3'-5' exodeoxyribonuclease activity (GO_REF:nd [ND]) /// 0003677 // DNA binding (GO_REF:nd [ND]) /// 001…	DNA-(apurinic or apyrimidinic site) lyase 2 isoform X1	5.51	25	25	2.98	4.85	10	10	2.7	7.11	37	37	3.99	5.82	0	0	0	0
Trav_Trans_W41B350_0029113	87	74.65	81.01	30.39	0.0066	4.24	8.65e-06	0.2	7.98e-07	12.16	2.98e-05	0.000214	3.67e-11	28.55	7.36e-05	3.01e-08	0.02	2.87	2.11e-05	1	9.92e-06	6.73	6.49e-05	0.000703	0.03	2.35	4.38e-05	0.44	0009737 // response to abscisic acid (GO_REF:nd [ND]) /// 0006970 // response to osmotic stress (GO_REF:nd [ND]) /// 0061408 // positive regulation of transcription from RNA polymerase II promoter in response to heat stress (GO_REF:nd [ND])	N/A	0003700 // transcription factor activity, sequence-specific DNA binding (GO_REF:nd [ND]) /// 0000978 // RNA polymerase II core promoter proximal region sequence-specific DNA binding (GO_REF:nd [ND])	heat stress transcription factor C-1b-like	1.07	9	9	0.58	2.1	8	8	1.17	5.09	49	49	2.86	2.76	12.01	35	35	8.07
Trav_Trans_W41B350_0029168	16.1	8.57	11.47	6.61	1	1.22	4.53e-07	1	1	1.25	5.02e-07	1	0.00071	6.1	1.04e-05	0.01	1	1.02	4.85e-08	1	0.00146	4.99	9.94e-06	0.03	0.00278	4.89	9.89e-06	0.09	0019538 // protein metabolic process (GO_REF:nd [ND])	0009507 // chloroplast (GO_REF:nd [ND])	0005524 // ATP binding (GO_REF:nd [ND]) /// 0016787 // hydrolase activity (GO_REF:nd [ND])	Double Clp-N motif-containing P-loop nucleoside triphosphate hydrolase superfamily protein	2	22	22	1.08	2	10	10	1.11	2.14	27	27	1.2	2.05	1.31	5	5	0.88
Trav_Trans_W41B350_0029316	34.67	17.02	23.44	36.61	0.77	-1.31	-9.55e-07	1	0.12	-4.5	-3.14e-06	1	0.00336	5.4	1.78e-05	0.05	0.26	-3.43	-2.18e-06	1	0.00144	7.07	1.87e-05	0.03	2.34e-05	24.27	2.09e-05	0.00299	N/A	0016021 // integral component of membrane (GO_REF:nd [ND])	N/A	hypothetical protein BAE44_0013217	0	0	0	0	10.97	21	21	6.11	2.27	11	11	1.28	4.42	1.37	2	2	0.92
Trav_Trans_W41B350_0029374	177.08	133.27	147.61	37.99	0.22	-2.35	-5.95e-06	1	0.00521	6.06	5.25e-05	0.16	0.000102	13.34	0.000128	0.00312	0.000129	14.21	5.84e-05	0.06	1.61e-06	31.28	0.000134	0.000185	0.18	2.2	7.55e-05	1	0030307 // positive regulation of cell growth (GO_REF:nd [ND]) /// 0009737 // response to abscisic acid (GO_REF:nd [ND]) /// 0010187 // negative regulation of seed germination (GO_REF:nd [ND]) /// 0009409 // response to cold (GO_REF:nd [ND]) /// 0006808 // regulation of nitrogen utilization (GO_REF:nd [ND]) /// 0032008 // positive regulation of TOR signaling (GO_REF:nd [ND])	0005829 // cytosol (GO_REF:nd [ND])	0051721 // protein phosphatase 2A binding (GO_REF:nd [ND]) /// 0019900 // kinase binding (GO_REF:nd [ND])	PP2A regulatory subunit TAP46	7.6	79	79	4.11	11.86	56	56	6.6	13.83	165	165	7.76	11.09	4.7	17	17	3.16
Trav_Trans_W41B350_0029465	21.32	11.91	14.43	8.67	1	1.13	2.5e-07	1	0.00724	5.65	8.87e-06	0.2	0.00111	7.89	1.31e-05	0.02	0.02	5	8.61e-06	1	0.00375	6.97	1.29e-05	0.06	0.55	1.4	4.27e-06	1	0019432 // triglyceride biosynthetic process (GO_REF:nd [ND])	0016021 // integral component of membrane (GO_REF:nd [ND]) /// 0005886 // plasma membrane (GO_REF:nd [ND])	0047196 // long-chain-alcohol O-fatty-acyltransferase activity (GO_REF:nd [ND]) /// 0004144 // diacylglycerol O-acyltransferase activity (GO_REF:nd [ND])	O-acyltransferase WSD1	2.2	12	12	1.19	0.4	1	1	0.22	3.04	19	19	1.7	1.88	1.06	2	2	0.71
Trav_Trans_W41B350_0029501	1490.65	1385.76	1435.98	534.04	0.36	-2.28	-3.58e-06	1	1.98e-05	46.25	0.000289	0.00243	5.65e-08	205.2	0.0013	8.83e-06	1.19e-06	105.35	0.000293	0.00251	3.18e-09	467.44	0.00131	2.03e-06	0.05	4.44	0.00102	0.55	0006099 // tricarboxylic acid cycle (GO_REF:nd [ND])	0005829 // cytosol (GO_REF:nd [ND])	0051539 // 4 iron, 4 sulfur cluster binding (GO_REF:nd [ND]) /// 0003994 // aconitate hydratase activity (GO_REF:nd [ND])	putative aconitate hydratase, cytoplasmic	2.79	29	29	1.51	10.39	49	49	5.79	7.64	91	91	4.29	6.94	2.77	10	10	1.86
Trav_Trans_W41B350_0029517	3882.55	3303.35	3592.4	9155.06	0.54	2.88	9.2e-07	1	2.44e-07	2136.59	0.00105	8.83e-05	1.43e-08	6695.14	0.00328	3.11e-06	1.62e-06	741.8	0.00104	0.0028	9.48e-08	2324.48	0.00328	2.38e-05	0.24	3.13	0.00223	1	0050826 // response to freezing (GO_REF:nd [ND]) /// 1901002 // positive regulation of response to salt stress (GO_REF:nd [ND]) /// 1902584 // positive regulation of response to water deprivation (GO_REF:nd [ND])	N/A	N/A	late embryogenesis abundant protein 1	0.31	2	2	0.17	0.34	1	1	0.19	0.53	4	4	0.3	0.39	1.32	3	3	0.89
Trav_Trans_W41B350_0029524	25.24	14.46	18.31	5.85	0.17	2.28	4.79e-06	1	0.4	1.78	2.92e-06	1	0.0015	5.43	1.65e-05	0.03	0.6	-1.28	-1.87e-06	1	0.08	2.38	1.18e-05	0.51	0.03	3.05	1.36e-05	0.39	0006511 // ubiquitin-dependent protein catabolic process (GO_REF:nd [ND])	0016021 // integral component of membrane (GO_REF:nd [ND])	0061630 // ubiquitin protein ligase activity (GO_REF:nd [ND])	E3 ubiquitin-protein ligase EL5	5.42	51	51	2.94	2.58	11	11	1.43	3.34	36	36	1.87	3.78	6.42	21	21	4.31
Trav_Trans_W41B350_0029706	40.26	19.28	28.84	8.77	0.01	3.68	9.53e-06	0.29	0.00125	5.23	1.51e-05	0.06	2.18e-05	8.4	2.63e-05	0.00091	0.47	1.42	5.52e-06	1	0.07	2.28	1.68e-05	0.43	0.28	1.61	1.13e-05	1	0045944 // positive regulation of transcription from RNA polymerase II promoter (GO_REF:nd [ND])	N/A	0046983 // protein dimerization activity (GO_REF:nd [ND]) /// 0001228 // transcriptional activator activity, RNA polymerase II transcription regulatory region sequence-specific binding (GO_REF:nd [ND]) /// 0003677 // DNA binding (GO_REF:nd [ND])	transcription factor bHLH130-like	1.86	24	24	1.01	2.91	17	17	1.62	6.36	94	94	3.57	3.71	12.73	57	57	8.55
Trav_Trans_W41B350_0029708	49.12	33.79	39.03	3.6	0.56	1.27	3.7e-06	1	0.09	1.88	1.22e-05	0.92	0.000426	3.53	3.53e-05	0.00983	0.28	1.49	8.55e-06	1	0.00336	2.79	3.16e-05	0.05	0.07	1.88	2.3e-05	0.65	N/A	0005774 // vacuolar membrane (GO_REF:nd [ND]) /// 0005829 // cytosol (GO_REF:nd [ND])	N/A	protein misato homolog 1	9.8	87	87	5.31	23.57	95	95	13.12	11.68	119	119	6.56	15.02	16.21	50	50	10.88
Trav_Trans_W41B350_0029776	22.83	11.25	16.23	5.75	0.88	1.19	6.14e-07	1	0.06	3.11	6.82e-06	0.75	0.00224	5.56	1.48e-05	0.04	0.11	2.61	6.21e-06	1	0.00537	4.67	1.41e-05	0.08	0.24	1.79	7.93e-06	1	N/A	N/A	0050662 // coenzyme binding (GO_REF:nd [ND]) /// 0003824 // catalytic activity (GO_REF:nd [ND])	cinnamoyl-CoA reductase 1-like	0.94	10	10	0.51	4.74	23	23	2.64	4.57	56	56	2.56	3.41	3.23	12	12	2.17
Trav_Trans_W41B350_0029819	53.97	26.27	43.54	4.94	0.000674	4.06	3.25e-05	0.04	0.000588	4.14	3.33e-05	0.03	0.000167	4.7	3.93e-05	0.00464	0.98	1.02	8.39e-07	1	0.73	1.16	6.79e-06	1	0.75	1.14	5.95e-06	1	0006355 // regulation of transcription, DNA-templated (GO_REF:nd [ND])	N/A	0003700 // transcription factor activity, sequence-specific DNA binding (GO_REF:nd [ND]) /// 0003677 // DNA binding (GO_REF:nd [ND])	ethylene-responsive transcription factor 2	11.96	132	132	6.48	7.78	39	39	4.33	13.42	170	170	7.53	11.05	31.54	121	121	21.18
Trav_Trans_W41B350_0029849	87.29	31.5	54.84	17.64	1.69e-08	19.59	5.92e-05	1.38e-05	8.85e-07	13.33	3.93e-05	0.000227	0.0029	4.98	1.27e-05	0.04	0.37	-1.47	-1.99e-05	1	0.0022	-3.94	-4.65e-05	0.04	0.03	-2.68	-2.66e-05	0.39	0009611 // response to wounding (GO_REF:nd [ND]) /// 0031347 // regulation of defense response (GO_REF:nd [ND]) /// 2000022 // regulation of jasmonic acid mediated signaling pathway (GO_REF:nd [ND])	N/A	0005515 // protein binding (GO_REF:nd [ND])	Protein TIFY 11c	2.29	48	48	1.24	3.68	35	35	2.05	3.91	94	94	2.2	3.3	42.61	310	310	28.61
Trav_Trans_W41B350_0029903	244.69	194.97	195.01	99.93	0.45	-1.9	-1.76e-06	1	0.000224	19.63	6.88e-05	0.02	4.21e-06	48.15	0.000174	0.000246	1.78e-05	37.39	7.06e-05	0.01	2.96e-07	91.69	0.000176	5.38e-05	0.19	2.45	0.000105	1	0016320 // endoplasmic reticulum membrane fusion (GO_REF:nd [ND]) /// 0048309 // endoplasmic reticulum inheritance (GO_REF:nd [ND])	0016021 // integral component of membrane (GO_REF:nd [ND]) /// 0005789 // endoplasmic reticulum membrane (GO_REF:nd [ND])	0003924 // GTPase activity (GO_REF:nd [ND]) /// 0005525 // GTP binding (GO_REF:nd [ND])	protein ROOT HAIR DEFECTIVE 3 homolog 2	1.96	8	8	1.06	4.85	9	9	2.7	4.91	23	23	2.75	3.9	1.41	2	2	0.95
Trav_Trans_W41B350_0029921	100.14	62.05	78.46	4.83	0.69	-1.19	-3.95e-06	1	0.14	1.69	1.75e-05	1	0.000237	3.59	6.53e-05	0.00616	0.06	2.01	2.14e-05	1	4.57e-05	4.26	6.93e-05	0.00222	0.03	2.12	4.79e-05	0.38	0035556 // intracellular signal transduction (GO_REF:nd [ND]) /// 0006468 // protein phosphorylation (GO_REF:nd [ND]) /// 0009738 // abscisic acid-activated signaling pathway (GO_REF:nd [ND])	0005737 // cytoplasm (GO_REF:nd [ND])	0005524 // ATP binding (GO_REF:nd [ND]) /// 0004674 // protein serine/threonine kinase activity (GO_REF:nd [ND])	serine/threonine-protein kinase SAPK3	29.59	108	108	16.03	21.72	36	36	12.09	27.7	116	116	15.54	26.33	24.44	31	31	16.41
Trav_Trans_W41B350_0029996	63.37	40.86	51.83	7.67	0.5	1.45	3.21e-06	1	0.02	3.35	1.69e-05	0.37	6.53e-05	7.53	4.71e-05	0.0022	0.1	2.31	1.37e-05	1	0.000958	5.21	4.39e-05	0.02	0.08	2.25	3.02e-05	0.71	0006855 // drug transmembrane transport (GO_REF:nd [ND])	0016021 // integral component of membrane (GO_REF:nd [ND]) /// 0009507 // chloroplast (GO_REF:nd [ND])	0015238 // drug transmembrane transporter activity (GO_REF:nd [ND]) /// 0015297 // antiporter activity (GO_REF:nd [ND])	protein DETOXIFICATION 45, chloroplastic isoform X2	3.62	20	20	1.96	11.17	28	28	6.22	8.53	54	54	4.79	7.77	10.43	20	20	7
Trav_Trans_W41B350_0030037	102.76	22.64	53.21	9.04	0.00421	3.63	1.64e-05	0.15	1.13e-07	10.92	6.19e-05	4.9e-05	0.000149	5.42	2.76e-05	0.00425	0.00663	3.01	4.55e-05	0.76	0.34	1.49	1.12e-05	1	0.07	-2.01	-3.43e-05	0.69	1902600 // hydrogen ion transmembrane transport (GO_REF:nd [ND]) /// 0035672 // oligopeptide transmembrane transport (GO_REF:nd [ND])	0016021 // integral component of membrane (GO_REF:nd [ND]) /// 0005886 // plasma membrane (GO_REF:nd [ND])	0035673 // oligopeptide transmembrane transporter activity (GO_REF:nd [ND]) /// 0015333 // peptide:proton symporter activity (GO_REF:nd [ND])	Protein NRT1/ PTR FAMILY 3.1	4.15	47	47	2.25	7.78	40	40	4.33	7.93	103	103	4.45	6.62	22.1	87	87	14.84
Trav_Trans_W41B350_0030077	18.62	6.09	11.22	6.49	0.19	2.47	2.97e-06	1	0.69	1.52	1.04e-06	1	0.00113	6.07	1.02e-05	0.02	0.47	-1.63	-1.93e-06	1	0.1	2.45	7.24e-06	0.57	0.01	4	9.17e-06	0.23	N/A	0043231 // intracellular membrane-bounded organelle (GO_REF:nd [ND])	0080043 // quercetin 3-O-glucosyltransferase activity (GO_REF:nd [ND]) /// 0080044 // quercetin 7-O-glucosyltransferase activity (GO_REF:nd [ND])	DIMBOA UDP-glucosyltransferase BX8	1.28	8	8	0.69	3.17	9	9	1.77	1.68	12	12	0.94	2.04	2.77	6	6	1.86
Trav_Trans_W41B350_0030104	214.6	62.86	112.27	3.65	0.66	1.21	8.56e-06	1	0.4	1.41	1.69e-05	1	0.00221	3.42	0.000101	0.04	0.71	1.17	8.31e-06	1	0.00886	2.84	9.23e-05	0.11	0.02	2.44	8.39e-05	0.36	0034219 // carbohydrate transmembrane transport (GO_REF:nd [ND])	0005887 // integral component of plasma membrane (GO_REF:nd [ND])	0051119 // sugar transmembrane transporter activity (GO_REF:nd [ND])	bidirectional sugar transporter SWEET4	62.18	98	98	33.68	25.15	18	18	14	39.81	72	72	22.35	42.38	45.64	25	25	30.64
Trav_Trans_W41B350_0030160	35.07	22.2	28.8	6.63	0.03	2.79	8.68e-06	0.45	0.00066	4.53	1.71e-05	0.04	1.88e-05	6.38	2.6e-05	0.000807	0.23	1.62	8.38e-06	1	0.03	2.28	1.74e-05	0.29	0.37	1.41	8.98e-06	1	N/A	N/A	0008270 // zinc ion binding (GO_REF:nd [ND])	zinc finger protein CONSTANS-LIKE 9	2.85	18	18	1.54	7.67	22	22	4.27	4.83	35	35	2.71	5.12	10.48	23	23	7.04
Trav_Trans_W41B350_0030172	51.78	28.4	38.88	8.29	0.02	3.11	1.08e-05	0.36	0.000709	4.99	2.04e-05	0.04	8.04e-06	7.91	3.54e-05	0.000412	0.29	1.6	9.59e-06	1	0.03	2.54	2.46e-05	0.24	0.26	1.59	1.5e-05	1	N/A	0016021 // integral component of membrane (GO_REF:nd [ND])	N/A	predicted protein	4.84	23	23	2.62	5.1	11	11	2.84	6.06	33	33	3.4	5.33	20	33	33	13.42
Trav_Trans_W41B350_0030345	244.48	102.76	108.83	31.3	0.17	2.61	5.67e-06	1	2.79e-06	27.23	9.21e-05	0.000543	1.91e-06	29	9.83e-05	0.000133	0.000287	10.41	8.65e-05	0.11	0.000203	11.09	9.27e-05	0.00683	0.92	1.06	6.22e-06	1	0055114 // oxidation-reduction process (GO_REF:nd [ND])	0016021 // integral component of membrane (GO_REF:nd [ND])	0071949 // FAD binding (GO_REF:nd [ND]) /// 0004497 // monooxygenase activity (GO_REF:nd [ND])	monooxygenase 1	3.54	37	37	1.92	2.32	11	11	1.29	4.92	59	59	2.76	3.59	6.88	25	25	4.62
Trav_Trans_W41B350_0030355	85.03	42.88	46.05	5.39	0.00459	4.53	3.56e-05	0.16	0.000361	6.85	5.9e-05	0.02	0.03	3.27	2.29e-05	0.22	0.41	1.51	2.34e-05	1	0.51	-1.39	-1.28e-05	1	0.13	-2.1	-3.61e-05	0.92	0006355 // regulation of transcription, DNA-templated (GO_REF:nd [ND])	N/A	0003700 // transcription factor activity, sequence-specific DNA binding (GO_REF:nd [ND]) /// 0003677 // DNA binding (GO_REF:nd [ND])	ethylene-responsive element binding protein 2	12.06	46	46	6.53	10.97	19	19	6.11	8.45	37	37	4.74	10.49	39.98	53	53	26.84
Trav_Trans_W41B350_0030446	70.59	61.37	66.06	3.82	0.29	1.46	1.02e-05	1	0.02	2.21	2.68e-05	0.45	0.000179	3.68	5.95e-05	0.00491	0.24	1.51	1.67e-05	1	0.00651	2.52	4.93e-05	0.09	0.13	1.67	3.27e-05	0.89	0015031 // protein transport (GO_REF:nd [ND])	0032588 // trans-Golgi network membrane (GO_REF:nd [ND]) /// 0030658 // transport vesicle membrane (GO_REF:nd [ND]) /// 0016021 // integral component of membrane (GO_REF:nd [ND]) /// 0055038 // recycling endosome membrane (GO_REF:nd [ND]) /// 0005886 // plasma membrane (GO_REF:nd [ND])	N/A	Secretory carrier-associated membrane protein 2	22.57	87	87	12.22	23.42	41	41	13.04	24.41	108	108	13.7	23.47	22.39	30	30	15.03
Trav_Trans_W41B350_0030448	130.53	29.6	100.33	12.35	1.68e-07	7.97	6.06e-05	8.15e-05	4.25e-11	14.05	0.000114	1.04e-07	6.43e-07	7.16	5.36e-05	5.65e-05	0.1	1.76	5.29e-05	1	0.75	-1.11	-7.04e-06	1	0.05	-1.96	-5.99e-05	0.54	N/A	0016021 // integral component of membrane (GO_REF:nd [ND])	0005524 // ATP binding (GO_REF:nd [ND])	AAA-ATPase ASD mitochondrial	14.56	176	176	7.89	4.37	24	24	2.43	7.57	105	105	4.25	8.84	55.72	234	234	37.41
Trav_Trans_W41B350_0030460	57.09	17.8	35.49	4.57	0.00649	3.23	2.15e-05	0.19	6.45e-05	5.52	4.35e-05	0.00598	0.05	2.35	1.3e-05	0.35	0.17	1.71	2.2e-05	1	0.42	-1.38	-8.51e-06	1	0.03	-2.35	-3.06e-05	0.4	N/A	N/A	0003824 // catalytic activity (GO_REF:nd [ND])	phosphoglycerate mutase-like protein AT74H	12.65	50	50	6.85	5.01	9	9	2.79	12.13	55	55	6.81	9.93	22.57	31	31	15.15
Trav_Trans_W41B350_0030483	41.45	27.99	32.09	6.02	0.68	1.25	1.48e-06	1	0.55	1.39	2.31e-06	1	0.000128	5.88	2.9e-05	0.00376	0.86	1.11	8.3e-07	1	0.000714	4.71	2.76e-05	0.02	0.00164	4.23	2.67e-05	0.06	N/A	0005774 // vacuolar membrane (GO_REF:nd [ND]) /// 0005829 // cytosol (GO_REF:nd [ND])	N/A	protein misato homolog 1	2.92	22	22	1.58	10.81	37	37	6.02	5.44	47	47	3.05	6.39	3.82	10	10	2.56
Trav_Trans_W41B350_0030618	106.47	38.16	75.89	41.01	0.13	-3.19	-4.7e-06	0.96	0.22	1.99	6.8e-06	1	1.38e-05	10.23	6.32e-05	0.000633	0.00546	6.36	1.15e-05	0.68	2.54e-08	32.63	6.79e-05	9.55e-06	0.00126	5.13	5.64e-05	0.05	0071421 // manganese ion transmembrane transport (GO_REF:nd [ND]) /// 0070574 // cadmium ion transmembrane transport (GO_REF:nd [ND]) /// 0009873 // ethylene-activated signaling pathway (GO_REF:nd [ND])	0016021 // integral component of membrane (GO_REF:nd [ND])	0015086 // cadmium ion transmembrane transporter activity (GO_REF:nd [ND]) /// 0005384 // manganese ion transmembrane transporter activity (GO_REF:nd [ND])	protein ETHYLENE-INSENSITIVE 2 isoform X5	4.94	10	10	2.68	8.71	8	8	4.85	8.19	19	19	4.59	7.28	5.69	4	4	3.82
Trav_Trans_W41B350_0030621	26.49	20.31	22.42	4.89	0.13	2.28	7.02e-06	0.98	0.04	2.99	1.09e-05	0.6	0.00309	4.7	2.03e-05	0.05	0.64	1.31	3.91e-06	1	0.15	2.06	1.33e-05	0.73	0.36	1.57	9.37e-06	1	0009451 // RNA modification (GO_REF:nd [ND])	N/A	0008270 // zinc ion binding (GO_REF:nd [ND])	putative pentatricopeptide repeat-containing protein At3g49142	4.81	99	99	2.6	7.06	66	66	3.93	5.42	128	128	3.04	5.76	9.22	66	66	6.19
Trav_Trans_W41B350_0030673	59.9	39.27	44.67	4.23	0.19	1.81	1.05e-05	1	0.02	2.88	2.46e-05	0.38	0.00159	4.08	4.04e-05	0.03	0.29	1.6	1.41e-05	1	0.06	2.26	2.98e-05	0.4	0.4	1.42	1.57e-05	1	0070084 // protein initiator methionine removal (GO_REF:nd [ND]) /// 0006508 // proteolysis (GO_REF:nd [ND])	N/A	0046872 // metal ion binding (GO_REF:nd [ND]) /// 0070006 // metalloaminopeptidase activity (GO_REF:nd [ND])	methionine aminopeptidase 1B, chloroplastic	11.33	48	48	6.14	8.32	16	16	4.63	21.81	106	106	12.24	13.82	15.63	23	23	10.49
Trav_Trans_W41B350_0030680	29.19	4.88	12.72	5.44	0.05	3.26	6.4e-06	0.62	0.00097	6.29	1.5e-05	0.05	0.63	1.46	1.31e-06	1	0.21	1.93	8.58e-06	1	0.17	-2.23	-5.1e-06	0.77	0.00624	-4.31	-1.37e-05	0.15	0006468 // protein phosphorylation (GO_REF:nd [ND]) /// 0009742 // brassinosteroid mediated signaling pathway (GO_REF:nd [ND])	0016021 // integral component of membrane (GO_REF:nd [ND]) /// 0005886 // plasma membrane (GO_REF:nd [ND])	0005524 // ATP binding (GO_REF:nd [ND]) /// 0004674 // protein serine/threonine kinase activity (GO_REF:nd [ND])	brassinosteroid LRR receptor kinase BRL1	3.15	71	71	1.7	1.37	14	14	0.76	4.09	106	106	2.3	2.87	7.65	60	60	5.13
Trav_Trans_W41B350_0030777	45.67	7.14	16.08	43.85	0.02	12.68	5.48e-06	0.44	0.000626	38.82	1.78e-05	0.03	0.03	11.2	4.79e-06	0.27	0.16	3.06	1.23e-05	1	0.94	-1.13	-6.93e-07	1	0.12	-3.47	-1.3e-05	0.88	0055114 // oxidation-reduction process (GO_REF:nd [ND]) /// 0006694 // steroid biosynthetic process (GO_REF:nd [ND])	N/A	0050662 // coenzyme binding (GO_REF:nd [ND]) /// 0003854 // 3-beta-hydroxy-delta5-steroid dehydrogenase activity (GO_REF:nd [ND])	putative anthocyanidin reductase	0.18	1	1	0.1	0.79	2	2	0.44	0.16	1	1	0.09	0.38	1.55	3	3	1.04
Trav_Trans_W41B350_0030892	71.12	63.77	68.47	16.08	0.00679	5.81	2.12e-05	0.2	0.03	4.12	1.38e-05	0.51	3.77e-05	15.12	6.23e-05	0.00141	0.56	-1.41	-7.46e-06	1	0.1	2.6	4.11e-05	0.56	0.03	3.67	4.85e-05	0.38	0055114 // oxidation-reduction process (GO_REF:nd [ND]) /// 0009690 // cytokinin metabolic process (GO_REF:nd [ND])	0005615 // extracellular space (GO_REF:nd [ND])	0071949 // FAD binding (GO_REF:nd [ND]) /// 0019139 // cytokinin dehydrogenase activity (GO_REF:nd [ND])	cytokinin dehydrogenase 5	4.73	38	38	2.56	4.11	15	15	2.29	4.78	44	44	2.68	4.54	8.96	25	25	6.01
Trav_Trans_W41B350_0030904	22.24	7.62	10.94	5.32	0.00347	4.96	9.87e-06	0.13	0.000744	6.26	1.31e-05	0.04	0.04	3.3	5.74e-06	0.3	0.66	1.26	3.25e-06	1	0.39	-1.5	-4.13e-06	1	0.18	-1.9	-7.38e-06	1	0000266 // mitochondrial fission (GO_REF:nd [ND])	0005737 // cytoplasm (GO_REF:nd [ND]) /// 0016020 // membrane (GO_REF:nd [ND])	0003924 // GTPase activity (GO_REF:nd [ND]) /// 0005525 // GTP binding (GO_REF:nd [ND]) /// 0008017 // microtubule binding (GO_REF:nd [ND])	Dynamin-related protein 1E	2.16	26	26	1.17	2.19	12	12	1.22	3.25	45	45	1.83	2.54	13.61	57	57	9.14
Trav_Trans_W41B350_0030921	172.38	111.08	134.68	13.61	0.04	4.5	3.56e-05	0.6	0.2	2.6	1.63e-05	1	0.00107	13.07	0.000123	0.02	0.45	-1.73	-1.93e-05	1	0.14	2.91	8.73e-05	0.69	0.03	5.02	0.000107	0.4	0055114 // oxidation-reduction process (GO_REF:nd [ND])	N/A	0004497 // monooxygenase activity (GO_REF:nd [ND]) /// 0005509 // calcium ion binding (GO_REF:nd [ND])	ABA-induced protein	10.2	44	44	5.53	9.7	19	19	5.4	12.13	60	60	6.81	10.68	26.02	39	39	17.47
Trav_Trans_W41B350_0030924	111.95	64.8	92.15	9.28	0.18	1.75	9.5e-06	1	1	1.01	7.05e-08	1	5.26e-07	7.38	8.11e-05	4.83e-05	0.18	-1.74	-9.43e-06	1	0.000157	4.22	7.16e-05	0.00566	6.9e-07	7.34	8.1e-05	0.000244	N/A	N/A	0052861 // glucan endo-1,3-beta-glucanase activity, C-3 substituted reducing group (GO_REF:nd [ND])	putative endo-1,3(4)-beta-glucanase 2	15.26	264	264	8.27	8.53	67	67	4.75	15.82	314	314	8.88	13.2	16.63	100	100	11.17
Trav_Trans_W41B350_0030985	39.66	23.76	32.43	5.33	0.02	2.61	1.15e-05	0.44	0.43	1.47	3.4e-06	1	8.9e-05	5.07	2.92e-05	0.00281	0.19	-1.77	-8.11e-06	1	0.08	1.95	1.77e-05	0.51	0.00227	3.44	2.58e-05	0.08	0055114 // oxidation-reduction process (GO_REF:nd [ND])	0016021 // integral component of membrane (GO_REF:nd [ND])	0016705 // oxidoreductase activity, acting on paired donors, with incorporation or reduction of molecular oxygen (GO_REF:nd [ND]) /// 0004497 // monooxygenase activity (GO_REF:nd [ND]) /// 0005506 // iron ion binding (GO_REF:nd [ND]) /// 0020037 // heme binding (GO_REF:nd [ND])	cytochrome P450 709B2	7.14	75	75	3.87	5.03	24	24	2.8	10.29	124	124	5.78	7.49	14.8	54	54	9.94
Trav_Trans_W41B350_0031102	86.68	36.97	46.77	29.18	0.73	1.64	1.06e-06	1	0.000649	18.78	2.94e-05	0.04	0.000169	26.32	4.19e-05	0.0047	0.00397	11.44	2.83e-05	0.57	0.00112	16.03	4.08e-05	0.02	0.64	1.4	1.25e-05	1	N/A	0016021 // integral component of membrane (GO_REF:nd [ND])	0016787 // hydrolase activity (GO_REF:nd [ND])	probable isoprenylcysteine alpha-carbonyl methylesterase ICMEL2 isoform X1	0.81	7	7	0.44	1.53	6	6	0.85	2.63	26	26	1.48	1.66	1.34	4	4	0.9
Trav_Trans_W41B350_0031114	18.4	13.65	10.87	30.27	0.69	2.21	5.84e-07	1	0.00984	14.71	6.59e-06	0.25	0.00258	21.31	9.77e-06	0.04	0.05	6.64	6.01e-06	1	0.02	9.63	9.18e-06	0.17	0.67	1.45	3.18e-06	1	N/A	0005576 // extracellular region (GO_REF:nd [ND])	N/A	expansin-like A2	0.89	7	7	0.48	0	0	0	0	0.22	2	2	0.12	0.37	1.47	4	4	0.98
Trav_Trans_W41B350_0031116	68.55	42	44.98	6.86	0.00205	4.41	2.55e-05	0.09	0.00255	4.3	2.47e-05	0.1	0.000122	6.35	4.01e-05	0.00362	0.98	-1.03	-8.63e-07	1	0.4	1.44	1.45e-05	1	0.38	1.48	1.54e-05	1	0055085 // transmembrane transport (GO_REF:nd [ND])	0016021 // integral component of membrane (GO_REF:nd [ND])	0022857 // transmembrane transporter activity (GO_REF:nd [ND])	mitochondrial carrier protein MTM1	9.74	32	32	5.28	4.02	6	6	2.24	9.28	35	35	5.21	7.68	11.38	13	13	7.64
Trav_Trans_W41B350_0031231	245.48	169.33	158.42	32.35	0.63	-1.57	-2.85e-06	1	0.00214	11.15	7.98e-05	0.08	0.000273	18.93	0.000141	0.00694	0.000506	17.51	8.26e-05	0.16	5.96e-05	29.73	0.000144	0.00273	0.45	1.7	6.11e-05	1	0051603 // proteolysis involved in cellular protein catabolic process (GO_REF:nd [ND])	0016021 // integral component of membrane (GO_REF:nd [ND])	0004185 // serine-type carboxypeptidase activity (GO_REF:nd [ND])	serine carboxypeptidase-like 42	13.41	122	122	7.26	4.84	20	20	2.7	5.17	54	54	2.9	7.81	3.8	12	12	2.55
Trav_Trans_W41B350_0031256	94.19	37.39	57.67	11.46	0.00143	6.48	2.96e-05	0.07	1.15e-05	13.72	6.88e-05	0.0016	0.000883	7.04	3.26e-05	0.02	0.15	2.12	3.92e-05	1	0.89	1.09	3.01e-06	1	0.2	-1.95	-3.62e-05	1	0006355 // regulation of transcription, DNA-templated (GO_REF:nd [ND])	N/A	0003700 // transcription factor activity, sequence-specific DNA binding (GO_REF:nd [ND]) /// 0003677 // DNA binding (GO_REF:nd [ND])	ethylene-responsive transcription factor 4	7.71	103	103	4.17	5.76	35	35	3.21	3.06	47	47	1.72	5.51	30.35	141	141	20.38
Trav_Trans_W41B350_0031335	62.16	22.14	24.03	51.15	3.42e-05	34.06	1.88e-05	0.00472	7.37e-06	45.63	2.54e-05	0.00114	1.58e-05	39.39	2.18e-05	0.000705	0.66	1.34	6.58e-06	1	0.83	1.16	3.03e-06	1	0.83	-1.16	-3.55e-06	1	0006814 // sodium ion transport (GO_REF:nd [ND]) /// 0055085 // transmembrane transport (GO_REF:nd [ND])	0016021 // integral component of membrane (GO_REF:nd [ND])	0005215 // transporter activity (GO_REF:nd [ND])	tonoplast dicarboxylate transporter	0.35	2	2	0.19	0.78	2	2	0.43	0.31	2	2	0.17	0.48	13.2	26	26	8.86
Trav_Trans_W41B350_0031466	16.13	12.11	10.87	6.76	0.000502	6.74	1.08e-05	0.03	0.00117	6.22	9.85e-06	0.05	0.07	3.02	3.82e-06	0.42	0.85	-1.08	-9.84e-07	1	0.1	-2.23	-7.01e-06	0.57	0.17	-2.06	-6.03e-06	1	0006468 // protein phosphorylation (GO_REF:nd [ND])	N/A	0005524 // ATP binding (GO_REF:nd [ND]) /// 0004672 // protein kinase activity (GO_REF:nd [ND])	probable serine/threonine-protein kinase PBL1 isoform X2	1.75	18	18	0.95	2.14	10	10	1.19	1.78	21	21	1	1.89	9.5	34	34	6.38
Trav_Trans_W41B350_0031535	38.72	25.42	34.18	4.95	0.02	2.63	1.34e-05	0.37	0.000785	3.85	2.35e-05	0.04	8.67e-05	4.75	3.08e-05	0.00275	0.32	1.46	1.01e-05	1	0.11	1.8	1.74e-05	0.61	0.58	1.23	7.35e-06	1	0006468 // protein phosphorylation (GO_REF:nd [ND]) /// 0007178 // transmembrane receptor protein serine/threonine kinase signaling pathway (GO_REF:nd [ND])	0005886 // plasma membrane (GO_REF:nd [ND])	0005524 // ATP binding (GO_REF:nd [ND]) /// 0004675 // transmembrane receptor protein serine/threonine kinase activity (GO_REF:nd [ND])	PTI1-like tyrosine-protein kinase 3	7.2	47	47	3.9	6.07	18	18	3.38	12.69	95	95	7.12	8.66	17.64	40	40	11.84
Trav_Trans_W41B350_0031536	54.46	20.76	43.92	9.09	0.000292	4.59	1.87e-05	0.02	8.54e-05	5.23	2.2e-05	0.0075	1.47e-07	8.63	3.97e-05	1.81e-05	0.77	1.14	3.32e-06	1	0.08	1.88	2.1e-05	0.49	0.15	1.65	1.77e-05	0.97	0006468 // protein phosphorylation (GO_REF:nd [ND]) /// 0007178 // transmembrane receptor protein serine/threonine kinase signaling pathway (GO_REF:nd [ND])	0005886 // plasma membrane (GO_REF:nd [ND])	0005524 // ATP binding (GO_REF:nd [ND]) /// 0004675 // transmembrane receptor protein serine/threonine kinase activity (GO_REF:nd [ND])	kinase superfamily protein isoform X3	4.7	11	11	2.55	3.76	4	4	2.09	7.82	21	21	4.39	5.43	23.35	19	19	15.68
Trav_Trans_W41B350_0031631	22.66	10.86	16.03	7.41	0.000766	7.64	1.66e-05	0.05	0.31	2.14	2.85e-06	1	0.73	1.34	8.49e-07	1	0.02	-3.57	-1.38e-05	1	0.00219	-5.71	-1.58e-05	0.04	0.6	-1.6	-2e-06	1	0005975 // carbohydrate metabolic process (GO_REF:nd [ND])	N/A	0008422 // beta-glucosidase activity (GO_REF:nd [ND]) /// 0102483 // scopolin beta-glucosidase activity (GO_REF:nd [ND])	beta-glucosidase 30	3.08	32	32	1.67	0.64	3	3	0.35	3.78	45	45	2.12	2.5	23.3	84	84	15.64
Trav_Trans_W41B350_0031635	62.08	29.14	48.68	5.92	0.4	-1.52	-5.34e-06	1	0.41	1.43	6.72e-06	1	0.00245	3.42	3.77e-05	0.04	0.09	2.18	1.21e-05	1	0.000119	5.2	4.3e-05	0.0046	0.03	2.39	3.09e-05	0.39	0043069 // negative regulation of programmed cell death (GO_REF:nd [ND])	0016021 // integral component of membrane (GO_REF:nd [ND])	N/A	Protein VASCULAR ASSOCIATED DEATH 1 chloroplastic	14.42	102	102	7.81	17.12	55	55	9.53	17.99	146	146	10.09	16.51	10.58	26	26	7.1
Trav_Trans_W41B350_0031675	155.39	79.09	72.15	5.02	0.66	1.27	4.54e-06	1	0.00638	4.25	5.5e-05	0.18	0.00292	4.86	6.54e-05	0.04	0.02	3.35	5.05e-05	1	0.01	3.83	6.09e-05	0.12	0.79	1.14	1.04e-05	1	0045454 // cell redox homeostasis (GO_REF:nd [ND])	N/A	N/A	thioredoxin-like 1-2, chloroplastic	15.65	80	80	8.48	15.5	36	36	8.63	22.67	133	133	12.72	17.94	24.2	43	43	16.25
Trav_Trans_W41B350_0031758	119.65	87.89	103.61	33.18	0.07	2.93	5.97e-06	0.74	0.00209	5.67	1.44e-05	0.08	4.03e-10	31.67	9.47e-05	1.9e-07	0.17	1.93	8.45e-06	1	9.88e-07	10.8	8.87e-05	0.000128	0.000201	5.59	8.03e-05	0.01	0071421 // manganese ion transmembrane transport (GO_REF:nd [ND]) /// 0070574 // cadmium ion transmembrane transport (GO_REF:nd [ND]) /// 0009873 // ethylene-activated signaling pathway (GO_REF:nd [ND])	0016021 // integral component of membrane (GO_REF:nd [ND])	0015086 // cadmium ion transmembrane transporter activity (GO_REF:nd [ND]) /// 0005384 // manganese ion transmembrane transporter activity (GO_REF:nd [ND])	Ethylene-insensitive protein 2	1.63	16	16	0.88	4.48	20	20	2.5	3.55	40	40	1.99	3.22	5.27	18	18	3.54
Trav_Trans_W41B350_0031772	104.92	91.98	94.95	54.33	1	1.21	3.74e-07	1	0.000185	19.46	3.34e-05	0.01	1.98e-06	48.81	8.65e-05	0.000136	0.000325	16.13	3.3e-05	0.11	3.64e-06	40.45	8.61e-05	0.00034	0.15	2.51	5.31e-05	0.98	0006486 // protein glycosylation (GO_REF:nd [ND])	0016021 // integral component of membrane (GO_REF:nd [ND])	0016757 // transferase activity, transferring glycosyl groups (GO_REF:nd [ND])	probable glycosyltransferase At5g03795	2.12	21	21	1.15	1.55	7	7	0.87	1.67	19	19	0.94	1.78	2.32	8	8	1.56
Trav_Trans_W41B350_0032033	24.26	6.06	12.19	4.76	0.44	1.64	2e-06	1	0.03	3.22	6.99e-06	0.48	0.00309	4.43	1.08e-05	0.05	0.18	1.97	4.99e-06	1	0.03	2.71	8.79e-06	0.28	0.51	1.38	3.8e-06	1	0046513 // ceramide biosynthetic process (GO_REF:nd [ND])	0016021 // integral component of membrane (GO_REF:nd [ND]) /// 0005802 // trans-Golgi network (GO_REF:nd [ND])	1990482 // sphingolipid alpha-glucuronosyltransferase activity (GO_REF:nd [ND]) /// 0015020 // glucuronosyltransferase activity (GO_REF:nd [ND])	inositol phosphorylceramide glucuronosyltransferase 1	2.74	32	32	1.48	4.15	22	22	2.31	2.84	38	38	1.59	3.24	4.93	20	20	3.31
Trav_Trans_W41B350_0032039	277.93	152.67	208.06	32.39	5.81e-12	35.52	0.000219	2.83e-08	4.96e-05	7.44	4.09e-05	0.00492	0.00756	3.78	1.77e-05	0.09	0.000386	-4.77	-0.000178	0.13	9.7e-07	-9.39	-0.000202	0.000127	0.12	-1.97	-2.33e-05	0.88	0005975 // carbohydrate metabolic process (GO_REF:nd [ND]) /// 0016998 // cell wall macromolecule catabolic process (GO_REF:nd [ND]) /// 0006032 // chitin catabolic process (GO_REF:nd [ND])	N/A	0008061 // chitin binding (GO_REF:nd [ND]) /// 0004568 // chitinase activity (GO_REF:nd [ND])	chitinase	7.25	31	31	3.93	9.78	19	19	5.45	2.85	14	14	1.6	6.63	169.56	252	252	113.84
Trav_Trans_W41B350_0032053	55.38	13.91	25.81	4.05	0.01	2.97	1.6e-05	0.32	0.00043	4.72	3.01e-05	0.03	0.03	2.61	1.3e-05	0.25	0.26	1.59	1.41e-05	1	0.77	-1.14	-2.94e-06	1	0.15	-1.81	-1.71e-05	0.96	0009737 // response to abscisic acid (GO_REF:nd [ND]) /// 2000377 // regulation of reactive oxygen species metabolic process (GO_REF:nd [ND]) /// 0010187 // negative regulation of seed germination (GO_REF:nd [ND]) /// 0009863 // salicylic acid mediated signaling pathway (GO_REF:nd [ND]) /// 0009867 // jasmonic acid mediated signaling pathway (GO_REF:nd [ND]) /// 0009938 // negative regulation of …	N/A	0003700 // transcription factor activity, sequence-specific DNA binding (GO_REF:nd [ND]) /// 0043565 // sequence-specific DNA binding (GO_REF:nd [ND])	DELLA protein DWARF8-like	8.85	94	94	4.8	8.71	42	42	4.85	7.8	95	95	4.38	8.45	23.04	85	85	15.47
Trav_Trans_W41B350_0032110	38.28	10.42	15.53	11.57	0.000214	11.58	1.56e-05	0.02	0.000103	12.99	1.77e-05	0.00865	0.00179	8.08	1.05e-05	0.03	0.86	1.12	2.09e-06	1	0.5	-1.43	-5.17e-06	1	0.37	-1.61	-7.26e-06	1	120009	0005737 // cytoplasm (GO_REF:nd [ND])	120013	Zinc finger CCCH domain-containing protein 28	0.38	2	2	0.2	1.24	3	3	0.69	2.79	17	17	1.56	1.47	16.25	30	30	10.91
Trav_Trans_W41B350_0032148	31.71	23.75	27.32	11.06	0.42	-1.72	-2e-06	1	0.08	2.4	6.71e-06	0.91	0.000221	5.74	2.27e-05	0.00582	0.01	4.13	8.72e-06	0.95	6.05e-06	9.86	2.47e-05	0.000489	0.04	2.39	1.6e-05	0.51	1902600 // hydrogen ion transmembrane transport (GO_REF:nd [ND]) /// 0034219 // carbohydrate transmembrane transport (GO_REF:nd [ND])	0005887 // integral component of plasma membrane (GO_REF:nd [ND])	0005351 // sugar:proton symporter activity (GO_REF:nd [ND])	hexose carrier protein HEX6-like	4.62	58	58	2.5	4.56	26	26	2.54	5.76	83	83	3.23	4.98	2.29	10	10	1.54
Trav_Trans_W41B350_0032408	132.33	51.19	80.07	12.05	8.79e-07	13.83	8.64e-05	0.000286	2.27e-05	9.32	5.6e-05	0.00269	0.02	3.34	1.58e-05	0.21	0.41	-1.48	-3.04e-05	1	0.00361	-4.14	-7.07e-05	0.06	0.03	-2.79	-4.03e-05	0.44	0009909 // regulation of flower development (GO_REF:nd [ND])	N/A	0008270 // zinc ion binding (GO_REF:nd [ND])	zinc finger protein CONSTANS-LIKE 5	2.6	7	7	1.41	6.54	8	8	3.64	12.61	39	39	7.08	7.25	58.72	55	55	39.42
Trav_Trans_W41B350_0032435	81.95	44.25	62.42	3.76	0.5	-1.27	-5.97e-06	1	0.64	1.19	5.33e-06	1	0.00194	2.72	4.88e-05	0.03	0.24	1.5	1.13e-05	1	0.000168	3.44	5.48e-05	0.00593	0.00944	2.29	4.35e-05	0.2	0043653 // mitochondrial fragmentation involved in apoptotic process (GO_REF:nd [ND]) /// 0000422 // mitophagy (GO_REF:nd [ND]) /// 0016559 // peroxisome fission (GO_REF:nd [ND]) /// 0000266 // mitochondrial fission (GO_REF:nd [ND])	0005779 // integral component of peroxisomal membrane (GO_REF:nd [ND]) /// 0031307 // integral component of mitochondrial outer membrane (GO_REF:nd [ND])	N/A	mitochondrial fission 1 protein A	29.15	233	233	15.79	26.72	97	97	14.88	34.13	313	313	19.15	30	16.2	45	45	10.88
Trav_Trans_W41B350_0032549	26.03	7.57	14.91	4.99	0.09	2.47	5.28e-06	0.84	0.48	1.51	1.85e-06	1	0.00179	4.69	1.33e-05	0.03	0.38	-1.63	-3.43e-06	1	0.17	1.9	7.99e-06	0.77	0.02	3.1	1.14e-05	0.33	N/A	N/A	0003682 // chromatin binding (GO_REF:nd [ND])	TSL-kinase interacting protein 1	2.47	13	13	1.34	2.93	7	7	1.63	5.8	35	35	3.26	3.74	8.21	15	15	5.51
Trav_Trans_W41B350_0032577	103.24	42.54	67.55	11.11	0.18	1.93	5.99e-06	1	0.00247	4.02	1.94e-05	0.09	2.18e-07	10.59	6.17e-05	2.49e-05	0.09	2.08	1.34e-05	1	6.41e-05	5.48	5.57e-05	0.00289	0.02	2.63	4.22e-05	0.27	N/A	N/A	0046983 // protein dimerization activity (GO_REF:nd [ND]) /// 0001228 // transcriptional activator activity, RNA polymerase II transcription regulatory region sequence-specific binding (GO_REF:nd [ND])	transcription factor bHLH130	7.18	21	21	3.89	6.02	8	8	3.35	6.85	23	23	3.84	6.68	15.73	16	16	10.56
Trav_Trans_W41B350_0032666	115.21	70.11	98.06	8.33	0.19	1.7	9.03e-06	1	0.00504	3.08	2.69e-05	0.16	3.04e-07	7.83	8.82e-05	3.24e-05	0.14	1.81	1.79e-05	1	7.87e-05	4.61	7.92e-05	0.00338	0.01	2.54	6.13e-05	0.23	N/A	0016021 // integral component of membrane (GO_REF:nd [ND])	N/A	transmembrane protein 64	16.83	180	180	9.11	11.32	55	55	6.3	11.97	147	147	6.72	13.37	18.83	70	70	12.64
Trav_Trans_W41B350_0032756	22.1	11.5	15.31	∞	8.47e-07	-102	-1.25e-05	0.000281	0.81	-1.13	-1.41e-06	1	0.91	1.1	1.32e-06	1	2.87e-06	90.55	1.11e-05	0.0042	3.44e-07	112.7	1.38e-05	6.02e-05	0.68	1.24	2.73e-06	1	0051693 // actin filament capping (GO_REF:nd [ND]) /// 0051017 // actin filament bundle assembly (GO_REF:nd [ND]) /// 0051014 // actin filament severing (GO_REF:nd [ND])	0005737 // cytoplasm (GO_REF:nd [ND]) /// 0032432 // actin filament bundle (GO_REF:nd [ND])	0051015 // actin filament binding (GO_REF:nd [ND])	Villin-4	16.09	28	28	8.72	15.18	12	12	8.45	8.01	16	16	4.5	13.09	0	0	0	0
Trav_Trans_W41B350_0032760	14.58	8.47	10.79	38.35	0.000284	-20.27	-8.03e-06	0.02	0.87	-1.15	-1.09e-06	1	0.77	1.21	1.75e-06	1	0.000864	17.64	6.93e-06	0.23	8.04e-05	24.46	9.78e-06	0.00343	0.59	1.39	2.84e-06	1	0006607 // NLS-bearing protein import into nucleus (GO_REF:nd [ND])	0005829 // cytosol (GO_REF:nd [ND]) /// 0005654 // nucleoplasm (GO_REF:nd [ND]) /// 0005643 // nuclear pore (GO_REF:nd [ND])	0008565 // protein transporter activity (GO_REF:nd [ND]) /// 0008139 // nuclear localization sequence binding (GO_REF:nd [ND]) /// 0061608 // nuclear import signal receptor activity (GO_REF:nd [ND])	Importin subunit alpha-4	6.92	23	23	3.75	14.58	22	22	8.12	5.51	21	21	3.09	9.01	0.87	1	1	0.58
Trav_Trans_W41B350_0032983	29.22	10.92	19.86	7.29	0.87	-1.24	-8.18e-07	1	0.44	1.54	2.27e-06	1	0.000529	4.97	1.68e-05	0.01	0.28	1.9	3.09e-06	1	0.000314	6.15	1.76e-05	0.00954	0.01	3.23	1.45e-05	0.21	0009414 // response to water deprivation (GO_REF:nd [ND])	0009570 // chloroplast stroma (GO_REF:nd [ND]) /// 0009534 // chloroplast thylakoid (GO_REF:nd [ND])	N/A	UPF0061 protein azo1574	2.13	26	26	1.15	6.66	37	37	3.71	4.63	65	65	2.6	4.47	3.29	14	14	2.21
Trav_Trans_W41B350_0032992	119.97	32.89	43.19	25.78	0.00222	18.11	3.11e-05	0.1	0.000553	27.71	4.85e-05	0.03	1	-1.01	-2.07e-08	1	0.59	1.53	1.74e-05	1	0.00222	-18.31	-3.11e-05	0.04	0.000553	-28.03	-4.86e-05	0.03	N/A	0016021 // integral component of membrane (GO_REF:nd [ND])	N/A	predicted protein	3.13	21	21	1.7	1.97	6	6	1.1	0.13	1	1	0.07	1.74	20.58	48	48	13.82
Trav_Trans_W41B350_0033062	38.21	15.89	24.31	25.02	0.12	3.7	2.87e-06	0.95	0.07	4.27	3.47e-06	0.81	6.02e-07	22	2.23e-05	5.38e-05	1	1.15	6.08e-07	1	0.000549	5.95	1.95e-05	0.01	0.0013	5.15	1.88e-05	0.05	0006259 // DNA metabolic process (GO_REF:nd [ND])	N/A	0016787 // hydrolase activity (GO_REF:nd [ND]) /// 0005488 // binding (GO_REF:nd [ND])	retrotransposon protein, putative, Ty1-copia subclass	0.63	3	3	0.34	1.85	4	4	1.03	0.55	3	3	0.31	1.01	5.45	9	9	3.66
Trav_Trans_W41B350_0033144	12.84	10.34	9.37	38.48	0.000119	-23.02	-8.29e-06	0.01	0.00155	-8.85	-7.69e-06	0.07	1	1.02	1.81e-07	1	0.65	2.6	6.03e-07	1	0.000119	23.5	8.47e-06	0.00461	0.00155	9.03	7.87e-06	0.06	0015798 // myo-inositol transport (GO_REF:nd [ND]) /// 0055085 // transmembrane transport (GO_REF:nd [ND])	0005887 // integral component of plasma membrane (GO_REF:nd [ND])	0005366 // myo-inositol:proton symporter activity (GO_REF:nd [ND])	probable inositol transporter 2	8.61	66	66	4.66	5.74	20	20	3.2	12.84	113	113	7.21	9.06	0.75	2	2	0.5
Trav_Trans_W41B350_0033148	91.26	77.74	82.83	4.34	0.24	1.49	1.15e-05	1	0.00968	2.39	3.24e-05	0.25	1.51e-05	4.2	7.48e-05	0.000681	0.16	1.6	2.09e-05	1	0.00135	2.81	6.32e-05	0.03	0.07	1.76	4.23e-05	0.68	N/A	N/A	0030533 // triplet codon-amino acid adaptor activity (GO_REF:nd [ND])	dehydrogenase/reductase SDR family member 12	22.74	180	180	12.32	25.87	93	93	14.4	25.87	235	235	14.52	24.83	42.16	116	116	28.31
Trav_Trans_W41B350_0033185	135.26	67.81	101.95	7.07	1	1.01	1.43e-07	1	0.03	2.69	3.12e-05	0.46	7.69e-05	5.86	8.95e-05	0.00251	0.03	2.67	3.1e-05	1	8.88e-05	5.81	8.93e-05	0.00369	0.06	2.18	5.83e-05	0.64	N/A	0005737 // cytoplasm (GO_REF:nd [ND]) /// 0016020 // membrane (GO_REF:nd [ND])	0016874 // ligase activity (GO_REF:nd [ND])	Protein SIP5	20.28	58	58	10.99	16.94	22	22	9.43	20.72	68	68	11.63	19.32	19.12	19	19	12.84
Trav_Trans_W41B350_0033212	18.41	9.53	13.52	7.08	3.86e-05	7.21	1.37e-05	0.00507	0.0073	3.99	6.59e-06	0.2	0.41	1.74	1.64e-06	1	0.15	-1.81	-7.1e-06	1	0.0013	-4.14	-1.2e-05	0.03	0.08	-2.29	-4.95e-06	0.73	0055114 // oxidation-reduction process (GO_REF:nd [ND])	0016021 // integral component of membrane (GO_REF:nd [ND])	0016705 // oxidoreductase activity, acting on paired donors, with incorporation or reduction of molecular oxygen (GO_REF:nd [ND]) /// 0004497 // monooxygenase activity (GO_REF:nd [ND]) /// 0005506 // iron ion binding (GO_REF:nd [ND]) /// 0020037 // heme binding (GO_REF:nd [ND])	cytochrome P450 709B2	1.89	14	14	1.02	1.49	5	5	0.83	3.3	28	28	1.85	2.22	12.83	33	33	8.61
Trav_Trans_W41B350_0033222	37.73	29.58	32.71	16.78	0.1	-2.94	-4.17e-06	0.86	0.84	-1.11	-6.23e-07	1	0.00177	5.04	2.55e-05	0.03	0.18	2.65	3.54e-06	1	6.06e-06	14.81	2.97e-05	0.00049	0.000947	5.59	2.61e-05	0.04	0007018 // microtubule-based movement (GO_REF:nd [ND])	0005874 // microtubule (GO_REF:nd [ND]) /// 0005871 // kinesin complex (GO_REF:nd [ND])	0005524 // ATP binding (GO_REF:nd [ND]) /// 0016887 // ATPase activity (GO_REF:nd [ND]) /// 0008017 // microtubule binding (GO_REF:nd [ND]) /// 0003777 // microtubule motor activity (GO_REF:nd [ND])	ATP binding microtubule motor family protein	5.12	27	27	2.77	7.94	19	19	4.42	6.94	42	42	3.9	6.67	2.73	5	5	1.83
Trav_Trans_W41B350_0033223	32.75	23.15	28.17	34.52	0.17	-3.05	-1.96e-06	1	1	-1.03	-8.36e-08	1	1e-05	9.07	2.35e-05	0.000493	0.17	2.97	1.87e-06	1	1.61e-08	27.71	2.55e-05	7.11e-06	1e-05	9.34	2.36e-05	0.00164	0007018 // microtubule-based movement (GO_REF:nd [ND])	0005874 // microtubule (GO_REF:nd [ND]) /// 0005871 // kinesin complex (GO_REF:nd [ND])	0005524 // ATP binding (GO_REF:nd [ND]) /// 0016887 // ATPase activity (GO_REF:nd [ND]) /// 0008017 // microtubule binding (GO_REF:nd [ND]) /// 0003777 // microtubule motor activity (GO_REF:nd [ND])	ATP binding microtubule motor family protein	1.36	17	17	0.73	4.04	23	23	2.25	3.68	53	53	2.07	3.03	0.69	3	3	0.46
Trav_Trans_W41B350_0033370	133.74	65.62	103.83	12.17	0.21	1.83	7.41e-06	1	0.00466	3.63	2.33e-05	0.15	1.12e-07	11.59	9.41e-05	1.48e-05	0.12	1.98	1.59e-05	1	2.34e-05	6.32	8.67e-05	0.00135	0.00522	3.2	7.08e-05	0.13	0009937 // regulation of gibberellic acid mediated signaling pathway (GO_REF:nd [ND]) /// 0006355 // regulation of transcription, DNA-templated (GO_REF:nd [ND]) /// 0010029 // regulation of seed germination (GO_REF:nd [ND]) /// 0010431 // seed maturation (GO_REF:nd [ND])	N/A	0046872 // metal ion binding (GO_REF:nd [ND]) /// 0003700 // transcription factor activity, sequence-specific DNA binding (GO_REF:nd [ND]) /// 0044212 // transcription regulatory region DNA binding (GO_REF:nd [ND])	protein indeterminate-domain 1-like	9.68	48	48	5.24	8.88	20	20	4.94	9.31	53	53	5.23	9.29	13.93	24	24	9.35
Trav_Trans_W41B350_0033391	55.89	21.96	32.35	4.1	0.94	1.06	5.63e-07	1	0.54	1.33	3.3e-06	1	0.000974	3.98	2.94e-05	0.02	0.64	1.26	2.74e-06	1	0.00157	3.76	2.88e-05	0.03	0.00886	2.98	2.61e-05	0.19	N/A	0016021 // integral component of membrane (GO_REF:nd [ND])	N/A	F-box domain containing protein	8.81	35	35	4.77	9.97	18	18	5.55	12.5	57	57	7.02	10.43	5.07	7	7	3.4
Trav_Trans_W41B350_0033436	76.47	46.1	48.91	17.64	0.000141	19.51	5.13e-05	0.01	0.00103	12.63	3.22e-05	0.05	0.07	4.03	8.39e-06	0.45	0.51	-1.54	-1.91e-05	1	0.02	-4.85	-4.29e-05	0.21	0.09	-3.14	-2.39e-05	0.77	0009409 // response to cold (GO_REF:nd [ND]) /// 0030154 // cell differentiation (GO_REF:nd [ND]) /// 0045893 // positive regulation of transcription, DNA-templated (GO_REF:nd [ND])	N/A	0043565 // sequence-specific DNA binding (GO_REF:nd [ND]) /// 0044212 // transcription regulatory region DNA binding (GO_REF:nd [ND])	transcription factor MYB4	0.61	2	2	0.33	4.73	7	7	2.63	3.48	13	13	1.95	2.94	28.25	32	32	18.96
Trav_Trans_W41B350_0033446	43.95	19.25	22.02	4.08	0.06	2.51	9.94e-06	0.68	0.00084	4.88	2.55e-05	0.04	0.00299	4.05	2.01e-05	0.04	0.13	1.94	1.56e-05	1	0.28	1.61	1.01e-05	1	0.69	-1.2	-5.46e-06	1	N/A	0016021 // integral component of membrane (GO_REF:nd [ND]) /// 0043231 // intracellular membrane-bounded organelle (GO_REF:nd [ND])	0080043 // quercetin 3-O-glucosyltransferase activity (GO_REF:nd [ND]) /// 0080044 // quercetin 7-O-glucosyltransferase activity (GO_REF:nd [ND])	hydroquinone glucosyltransferase	1.18	14	14	0.64	10.19	55	55	5.67	10.12	138	138	5.68	7.16	22.02	91	91	14.79
Trav_Trans_W41B350_0033485	6491.35	3736.36	3902.34	10.55	6.04e-06	11.89	0.00412	0.00127	6.53e-06	11.76	0.00407	0.00103	0.22	1.85	0.000322	0.85	0.98	-1.01	-4.79e-05	1	0.000413	-6.42	-0.0038	0.01	0.000442	-6.35	-0.00375	0.02	N/A	0005840 // ribosome (GO_REF:nd [ND])	0003735 // structural constituent of ribosome (GO_REF:nd [ND])	predicted protein	288.75	922	922	156.41	409.6	594	594	228.05	527.56	1933	1933	296.09	408.64	4552.42	5052	5052	3056.36
Trav_Trans_W41B350_0033688	121.28	32.68	55.57	7.54	3.49e-05	7.24	5.03e-05	0.00477	3.31e-05	7.26	5.05e-05	0.00363	0.000236	5.74	3.82e-05	0.00614	1	1	1.86e-07	1	0.59	-1.26	-1.2e-05	1	0.58	-1.26	-1.22e-05	1	0009635 // response to herbicide (GO_REF:nd [ND]) /// 0006749 // glutathione metabolic process (GO_REF:nd [ND]) /// 0009410 // response to xenobiotic stimulus (GO_REF:nd [ND])	0005737 // cytoplasm (GO_REF:nd [ND]) /// 0032991 // macromolecular complex (GO_REF:nd [ND])	0004364 // glutathione transferase activity (GO_REF:nd [ND]) /// 0043295 // glutathione binding (GO_REF:nd [ND]) /// 0042803 // protein homodimerization activity (GO_REF:nd [ND])	glutathione S-transferase 4	7.61	49	49	4.12	10.59	31	31	5.9	7.3	54	54	4.1	8.5	40.19	90	90	26.99
Trav_Trans_W41B350_0033731	23.58	11.88	17.1	18.85	0.56	-1.81	-9.01e-07	1	0.44	1.97	1.95e-06	1	4.88e-05	8.23	1.45e-05	0.00173	0.11	3.57	2.85e-06	1	5.71e-06	14.9	1.54e-05	0.000468	0.00398	4.18	1.26e-05	0.11	0051453 // regulation of intracellular pH (GO_REF:nd [ND]) /// 0006259 // DNA metabolic process (GO_REF:nd [ND]) /// 1902600 // hydrogen ion transmembrane transport (GO_REF:nd [ND]) /// 0071805 // potassium ion transmembrane transport (GO_REF:nd [ND]) /// 0098719 // sodium ion import across plasma membrane (GO_REF:nd [ND])	0016021 // integral component of membrane (GO_REF:nd [ND]) /// 0005886 // plasma membrane (GO_REF:nd [ND])	0016888 // endodeoxyribonuclease activity, producing 5'-phosphomonoesters (GO_REF:nd [ND]) /// 0015386 // potassium:proton antiporter activity (GO_REF:nd [ND]) /// 0015385 // sodium:proton antiporter activity (GO_REF:nd [ND])	Sodium/hydrogen exchanger 2	1.11	4	4	0.6	1.84	3	3	1.02	3.15	13	13	1.77	2.03	1.6	2	2	1.08
Trav_Trans_W41B350_0033784	153.25	109.69	124.45	22.75	0.5	-1.68	-4.5e-06	1	0.2	2.39	1.54e-05	1	0.000672	10.68	0.000108	0.01	0.05	4.01	1.99e-05	1	7.94e-05	17.92	0.000112	0.0034	0.02	4.48	9.22e-05	0.34	0055085 // transmembrane transport (GO_REF:nd [ND])	0016021 // integral component of membrane (GO_REF:nd [ND])	0022857 // transmembrane transporter activity (GO_REF:nd [ND])	sugar transport protein MST1-like	11.03	35	35	5.98	14.57	21	21	8.11	9.61	35	35	5.4	11.74	6.35	7	7	4.26
Trav_Trans_W41B350_0033874	938.46	740.01	823.37	380.18	0.44	-2.19	-2.74e-06	1	1.59e-05	45.04	0.000222	0.00207	1.15e-07	149.69	0.000748	1.51e-05	1.31e-06	98.72	0.000224	0.00264	8.97e-09	328.09	0.000751	4.61e-06	0.1	3.32	0.000527	0.8	0031047 // gene silencing by RNA (GO_REF:nd [ND])	N/A	N/A	SNF1-related protein kinase regulatory subunit gamma-1	4.48	30	30	2.43	3.94	12	12	2.2	7.28	56	56	4.09	5.24	1.72	4	4	1.15
Trav_Trans_W41B350_0033906	33.38	12.86	19.39	25.64	1.62e-06	22.6	1.86e-05	0.000449	3.56e-06	21.09	1.73e-05	0.00064	2.98e-05	15.85	1.28e-05	0.00116	0.91	-1.07	-1.3e-06	1	0.44	-1.43	-5.8e-06	1	0.54	-1.33	-4.5e-06	1	0055114 // oxidation-reduction process (GO_REF:nd [ND])	N/A	0071949 // FAD binding (GO_REF:nd [ND]) /// 0004497 // monooxygenase activity (GO_REF:nd [ND])	FAD-dependent urate hydroxylase	0.6	6	6	0.33	0	0	0	0	1.76	20	20	0.99	0.79	20	69	69	13.43
Trav_Trans_W41B350_0034006	104.82	48.36	73.34	49.2	1.07e-07	52.65	7.94e-05	5.82e-05	0.000478	12.83	1.82e-05	0.03	0.81	1.37	5.65e-07	1	0.02	-4.1	-6.12e-05	1	4.89e-07	-38.5	-7.89e-05	7.86e-05	0.00172	-9.38	-1.76e-05	0.06	0051301 // cell division (GO_REF:nd [ND])	0016021 // integral component of membrane (GO_REF:nd [ND])	0005524 // ATP binding (GO_REF:nd [ND])	AAA-ATPase ASD, mitochondrial-like	0.85	5	5	0.46	0.75	2	2	0.42	2.97	20	20	1.66	1.52	69.02	141	141	46.34
Trav_Trans_W41B350_0034050	81.48	53.62	60.79	5.12	0.95	1.05	6.52e-07	1	0.73	1.16	2.29e-06	1	2.58e-05	4.85	5.47e-05	0.00104	0.82	1.11	1.64e-06	1	4.08e-05	4.63	5.4e-05	0.00205	0.000115	4.17	5.24e-05	0.00922	2000028 // regulation of photoperiodism, flowering (GO_REF:nd [ND])	N/A	N/A	early flowering protein 3	10.81	76	76	5.86	22.24	71	71	12.38	12.77	103	103	7.17	15.28	9.83	24	24	6.6
Trav_Trans_W41B350_0034111	29.82	19.73	17.72	9.69	0.7	1.61	1.26e-06	1	0.00126	7.59	1.35e-05	0.06	0.000399	8.86	1.62e-05	0.00933	0.00628	4.7	1.23e-05	0.74	0.00246	5.49	1.49e-05	0.04	0.78	1.17	2.61e-06	1	0061408 // positive regulation of transcription from RNA polymerase II promoter in response to heat stress (GO_REF:nd [ND])	N/A	0003700 // transcription factor activity, sequence-specific DNA binding (GO_REF:nd [ND]) /// 0000978 // RNA polymerase II core promoter proximal region sequence-specific DNA binding (GO_REF:nd [ND])	Heat stress transcription factor C-2b	2.65	21	21	1.43	1.39	5	5	0.77	2.09	19	19	1.17	2.04	1.45	4	4	0.97
Trav_Trans_W41B350_0034279	10.48	8.87	9.42	17.08	0.38	3.13	1.42e-06	1	0.02	6.63	3.75e-06	0.34	0.000338	13.89	8.57e-06	0.00818	0.34	2.12	2.33e-06	1	0.03	4.44	7.15e-06	0.25	0.25	2.09	4.83e-06	1	0006355 // regulation of transcription, DNA-templated (GO_REF:nd [ND])	N/A	0046983 // protein dimerization activity (GO_REF:nd [ND])	transcription factor bHLH87-like	0.11	1	1	0.06	0.75	3	3	0.42	0.89	9	9	0.5	0.59	2.62	8	8	1.76
Trav_Trans_W41B350_0034308	1014.04	765.85	862.6	47.18	0.63	1.41	7.37e-06	1	0.00907	6.43	9.86e-05	0.24	2.16e-06	44.22	0.000786	0.000146	0.03	4.57	9.13e-05	1	9.84e-06	31.47	0.000778	0.000699	0.00618	6.88	0.000687	0.15	0006541 // glutamine metabolic process (GO_REF:nd [ND]) /// 0006529 // asparagine biosynthetic process (GO_REF:nd [ND])	0005829 // cytosol (GO_REF:nd [ND])	0005524 // ATP binding (GO_REF:nd [ND]) /// 0042803 // protein homodimerization activity (GO_REF:nd [ND]) /// 0004066 // asparagine synthase (glutamine-hydrolyzing) activity (GO_REF:nd [ND])	asparagine synthetase	23.38	102	102	12.66	10.09	20	20	5.62	22.57	113	113	12.67	18.68	24.4	37	37	16.38
Trav_Trans_W41B350_0034309	439.07	350.99	388.52	232.54	0.3	3.02	3.41e-06	1	0.000474	32.02	5.23e-05	0.03	7.08e-07	209.82	0.000352	6.08e-05	0.00777	10.59	4.89e-05	0.82	1.51e-05	69.41	0.000349	0.000977	0.02	6.55	0.0003	0.35	0006541 // glutamine metabolic process (GO_REF:nd [ND]) /// 0006529 // asparagine biosynthetic process (GO_REF:nd [ND])	0005829 // cytosol (GO_REF:nd [ND])	0005524 // ATP binding (GO_REF:nd [ND]) /// 0042803 // protein homodimerization activity (GO_REF:nd [ND]) /// 0004066 // asparagine synthase (glutamine-hydrolyzing) activity (GO_REF:nd [ND])	asparagine synthetase [glutamine-hydrolyzing]	1.17	5	5	0.63	1.03	2	2	0.57	2.84	14	14	1.6	1.68	6.7	10	10	4.5
Trav_Trans_W41B350_0034342	29.21	13.1	21.55	∞	5.67e-05	-88.02	-1.07e-05	0.00666	0.06	-3.39	-7.66e-06	0.79	0.29	1.84	9.11e-06	0.99	0.02	25.97	3.08e-06	1	1.31e-06	161.85	1.99e-05	0.000158	0.00416	6.23	1.68e-05	0.11	0051301 // cell division (GO_REF:nd [ND])	N/A	N/A	Cell division cycle protein 27 homolog B	9.42	19	19	5.1	13.1	12	12	7.29	12.09	28	28	6.79	11.54	0	0	0	0
Trav_Trans_W41B350_0034460	56.87	23.36	27.99	7.32	0.000547	7.68	2.84e-05	0.04	0.000805	7.17	2.62e-05	0.04	0.07	2.94	8.25e-06	0.44	0.9	-1.07	-2.16e-06	1	0.08	-2.61	-2.01e-05	0.49	0.1	-2.44	-1.8e-05	0.8	0006468 // protein phosphorylation (GO_REF:nd [ND])	0016021 // integral component of membrane (GO_REF:nd [ND])	0005524 // ATP binding (GO_REF:nd [ND]) /// 0004672 // protein kinase activity (GO_REF:nd [ND])	cysteine-rich receptor-like protein kinase 15	3.5	19	19	1.9	4.47	11	11	2.49	5.3	33	33	2.98	4.43	28.66	54	54	19.24
Trav_Trans_W41B350_0034556	262	211.24	237	32.69	0.000664	4.97	2.82e-05	0.04	7.57e-05	6.45	3.87e-05	0.00686	2.55e-12	31.34	0.000215	3.78e-09	0.56	1.3	1.05e-05	1	1.75e-05	6.31	0.000187	0.00108	0.000169	4.86	0.000177	0.01	N/A	0016021 // integral component of membrane (GO_REF:nd [ND])	N/A	PQ-loop repeat family protein / transmembrane family protein	6.06	42	42	3.29	7.31	23	23	4.07	9.06	72	72	5.09	7.48	39.89	96	96	26.78
Trav_Trans_W41B350_0034566	120.82	70.56	94.38	9.33	0.08	2.25	1.39e-05	0.82	0.02	3.11	2.34e-05	0.34	4.95e-06	8.68	8.53e-05	0.00028	0.49	1.38	9.49e-06	1	0.00241	3.85	7.14e-05	0.04	0.02	2.79	6.19e-05	0.3	0009937 // regulation of gibberellic acid mediated signaling pathway (GO_REF:nd [ND]) /// 0006355 // regulation of transcription, DNA-templated (GO_REF:nd [ND]) /// 0010029 // regulation of seed germination (GO_REF:nd [ND]) /// 0010431 // seed maturation (GO_REF:nd [ND])	N/A	0003700 // transcription factor activity, sequence-specific DNA binding (GO_REF:nd [ND]) /// 0044212 // transcription regulatory region DNA binding (GO_REF:nd [ND])	protein indeterminate-domain 2-like	15.96	193	193	8.65	4.19	23	23	2.33	13.84	192	192	7.77	11.33	20.94	88	88	14.06
Trav_Trans_W41B350_0034756	49.73	28.95	41.13	9.61	0.0001	5.36	2.01e-05	0.01	1.24e-05	6.58	2.57e-05	0.0017	2.41e-07	9.06	3.71e-05	2.68e-05	0.62	1.23	5.6e-06	1	0.16	1.69	1.7e-05	0.74	0.37	1.38	1.14e-05	1	N/A	N/A	0003950 // NAD+ ADP-ribosyltransferase activity (GO_REF:nd [ND])	probable inactive poly [ADP-ribose] polymerase SRO3	4.83	55	55	2.62	5.22	27	27	2.91	4.28	56	56	2.4	4.78	19.7	78	78	13.23
Trav_Trans_W41B350_0034925	18.12	6.31	12.81	5.92	0.00548	4.03	7.73e-06	0.18	8.23e-05	6.83	1.49e-05	0.00729	0.02	3.26	5.75e-06	0.19	0.22	1.69	7.13e-06	1	0.61	-1.24	-1.97e-06	1	0.08	-2.1	-9.11e-06	0.7	0016567 // protein ubiquitination (GO_REF:nd [ND])	0005737 // cytoplasm (GO_REF:nd [ND])	0004842 // ubiquitin-protein transferase activity (GO_REF:nd [ND]) /// 0016874 // ligase activity (GO_REF:nd [ND])	U-box domain-containing protein 19	1.94	30	30	1.05	2.43	17	17	1.35	3.44	61	61	1.93	2.6	9.32	50	50	6.26
Trav_Trans_W41B350_0034992	1797.32	1139.71	1059.99	∞	0.02	-53.39	-6.47e-06	0.34	0.000153	92.75	0.000605	0.01	4.94e-05	147.27	0.000964	0.00175	2.82e-07	4952.14	0.000611	0.00124	8.98e-08	7862.9	0.00097	2.3e-05	0.63	1.59	0.000359	1	0009737 // response to abscisic acid (GO_REF:nd [ND])	0016021 // integral component of membrane (GO_REF:nd [ND])	N/A	Protein HVA22	7.73	24	24	4.19	8.51	12	12	4.74	4.21	15	15	2.36	6.81	0	0	0	0
Trav_Trans_W41B350_0035025	78.7	48.5	68.44	18.91	7.38e-11	20.43	7.13e-05	1.94e-07	5.07e-08	12.38	4.18e-05	2.75e-05	0.000672	4.89	1.43e-05	0.01	0.18	-1.65	-2.95e-05	1	0.00028	-4.18	-5.7e-05	0.00873	0.02	-2.53	-2.75e-05	0.3	0006355 // regulation of transcription, DNA-templated (GO_REF:nd [ND])	N/A	0003700 // transcription factor activity, sequence-specific DNA binding (GO_REF:nd [ND]) /// 0043565 // sequence-specific DNA binding (GO_REF:nd [ND])	probable WRKY transcription factor 50	2.79	25	25	1.51	5.16	21	21	2.88	3.5	36	36	1.97	3.82	63.31	197	197	42.51
Trav_Trans_W41B350_0035132	118.47	65.92	93.85	11.5	0.94	1.07	5.66e-07	1	0.7	1.26	2.16e-06	1	1.32e-07	11.09	8.51e-05	1.65e-05	0.82	1.18	1.59e-06	1	2.61e-07	10.39	8.45e-05	4.83e-05	1.18e-06	8.83	8.29e-05	0.000355	0030154 // cell differentiation (GO_REF:nd [ND])	N/A	0043565 // sequence-specific DNA binding (GO_REF:nd [ND]) /// 0044212 // transcription regulatory region DNA binding (GO_REF:nd [ND])	Transcription factor MYB30	7.09	72	72	3.84	10.19	47	47	5.67	9.53	111	111	5.35	8.94	11.62	41	41	7.8
Trav_Trans_W41B350_0035163	74.9	48.77	62.22	7.68	0.71	1.24	2.15e-06	1	0.06	2.71	1.5e-05	0.79	0.00021	7.41	5.63e-05	0.0056	0.15	2.18	1.29e-05	1	0.000845	5.95	5.41e-05	0.02	0.05	2.73	4.13e-05	0.52	0006355 // regulation of transcription, DNA-templated (GO_REF:nd [ND]) /// 0090229 // negative regulation of red or far-red light signaling pathway (GO_REF:nd [ND])	N/A	0046983 // protein dimerization activity (GO_REF:nd [ND])	transcription factor APG isoform X1	5.75	91	91	3.11	4.31	31	31	2.4	17.9	325	325	10.04	9.32	10.91	60	60	7.32
Trav_Trans_W41B350_0035254	42.55	18.24	26.66	73.15	3.03e-07	55.39	2.57e-05	0.00013	7.19e-05	26.25	1.19e-05	0.00657	0.06	6.24	2.48e-06	0.4	0.16	-2.11	-1.38e-05	1	0.000225	-8.88	-2.32e-05	0.00738	0.02	-4.21	-9.46e-06	0.31	0055114 // oxidation-reduction process (GO_REF:nd [ND])	N/A	0071949 // FAD binding (GO_REF:nd [ND]) /// 0016491 // oxidoreductase activity (GO_REF:nd [ND])	reticuline oxidase	0.74	8	8	0.4	0.2	1	1	0.11	0.16	2	2	0.09	0.37	18.42	69	69	12.37
Trav_Trans_W41B350_0035355	105.8	63.96	87.07	56.31	0.81	1.18	2.9e-07	1	0.00145	8.62	1.19e-05	0.06	6.94e-09	51.19	7.87e-05	1.78e-06	0.00532	7.27	1.17e-05	0.68	3.94e-08	43.2	7.84e-05	1.3e-05	0.00117	5.94	6.68e-05	0.05	0071421 // manganese ion transmembrane transport (GO_REF:nd [ND]) /// 0070574 // cadmium ion transmembrane transport (GO_REF:nd [ND])	0016021 // integral component of membrane (GO_REF:nd [ND])	0015086 // cadmium ion transmembrane transporter activity (GO_REF:nd [ND]) /// 0005384 // manganese ion transmembrane transporter activity (GO_REF:nd [ND])	Ethylene-insensitive protein 2	0.69	5	5	0.38	3.06	10	10	1.7	0.97	8	8	0.54	1.57	2	5	5	1.34
Trav_Trans_W41B350_0035405	36.44	30.23	21.77	10.69	0.000567	11.1	2.26e-05	0.04	0.000243	13.11	2.7e-05	0.02	1	1.13	2.92e-07	1	0.78	1.18	4.47e-06	1	0.000968	-9.82	-2.23e-05	0.02	0.000421	-11.59	-2.67e-05	0.02	0006508 // proteolysis (GO_REF:nd [ND])	0031012 // extracellular matrix (GO_REF:nd [ND]) /// 0016021 // integral component of membrane (GO_REF:nd [ND])	0008270 // zinc ion binding (GO_REF:nd [ND]) /// 0004222 // metalloendopeptidase activity (GO_REF:nd [ND])	metalloendoproteinase 1 precursor	2.13	32	32	1.16	2.05	14	14	1.14	2.56	44	44	1.43	2.25	14.57	76	76	9.78
Trav_Trans_W41B350_0035658	141.16	122.93	129.55	97.43	1.3e-05	14.91	1.92e-05	0.00227	1.92e-11	58.21	7.88e-05	5.46e-08	2.25e-13	86.45	0.000118	6.07e-10	0.00244	3.9	5.97e-05	0.44	0.000105	5.8	9.86e-05	0.00419	0.35	1.49	3.89e-05	1	0055114 // oxidation-reduction process (GO_REF:nd [ND])	N/A	0050662 // coenzyme binding (GO_REF:nd [ND]) /// 0016616 // oxidoreductase activity, acting on the CH-OH group of donors, NAD or NADP as acceptor (GO_REF:nd [ND])	cinnamoyl-CoA reductase 2	1.11	8	8	0.6	1.22	4	4	0.68	1.7	14	14	0.95	1.34	10.39	26	26	6.98
Trav_Trans_W41B350_0035716	120.89	95.33	101.96	12.03	0.62	1.32	2.68e-06	1	0.47	1.47	3.99e-06	1	4.65e-07	11.95	9.31e-05	4.41e-05	0.86	1.12	1.31e-06	1	4.17e-06	9.08	9.04e-05	0.000373	1.02e-05	8.13	8.91e-05	0.00167	0006355 // regulation of transcription, DNA-templated (GO_REF:nd [ND])	N/A	0003700 // transcription factor activity, sequence-specific DNA binding (GO_REF:nd [ND]) /// 0043565 // sequence-specific DNA binding (GO_REF:nd [ND])	homeobox-leucine zipper protein HOX1	1.81	9	9	0.98	6.64	15	15	3.7	19.27	110	110	10.82	9.24	5.78	10	10	3.88
Trav_Trans_W41B350_0035842	301.16	179.72	231.09	20.04	0.46	-1.59	-7.1e-06	1	0.22	2.05	2.01e-05	1	7.59e-05	11.57	0.000203	0.00248	0.05	3.25	2.72e-05	1	5.95e-06	18.36	0.00021	0.000483	0.00324	5.65	0.000183	0.1	0008643 // carbohydrate transport (GO_REF:nd [ND]) /// 0055085 // transmembrane transport (GO_REF:nd [ND])	0005887 // integral component of plasma membrane (GO_REF:nd [ND])	0005351 // sugar:proton symporter activity (GO_REF:nd [ND])	sugar transport protein 6-like isoform X1	27.78	182	182	15.05	15.46	46	46	8.61	15.57	117	117	8.74	19.6	11.86	27	27	7.96
Trav_Trans_W41B350_0035852	64.9	35.03	52.16	7.28	0.44	1.42	3.26e-06	1	0.4	1.48	3.81e-06	1	7.93e-07	6.99	4.71e-05	6.63e-05	1	1.05	5.44e-07	1	3.56e-05	4.94	4.38e-05	0.00186	4.69e-05	4.71	4.33e-05	0.0049	0006607 // NLS-bearing protein import into nucleus (GO_REF:nd [ND])	0005829 // cytosol (GO_REF:nd [ND]) /// 0005654 // nucleoplasm (GO_REF:nd [ND]) /// 0005643 // nuclear pore (GO_REF:nd [ND]) /// 0048471 // perinuclear region of cytoplasm (GO_REF:nd [ND])	0008565 // protein transporter activity (GO_REF:nd [ND]) /// 0008139 // nuclear localization sequence binding (GO_REF:nd [ND]) /// 0061608 // nuclear import signal receptor activity (GO_REF:nd [ND])	importin subunit alpha-1b	6.76	55	55	3.66	10.02	37	37	5.58	8.14	76	76	4.57	8.31	10.97	31	31	7.36
Trav_Trans_W41B350_0035862	102.16	59.77	57.48	27.38	0.87	-1.3	-6.52e-07	1	0.00269	12.89	3.34e-05	0.1	0.000604	19.38	5.16e-05	0.01	0.00124	16.79	3.4e-05	0.28	0.000269	25.24	5.23e-05	0.00847	0.58	1.5	1.82e-05	1	0055085 // transmembrane transport (GO_REF:nd [ND])	0016021 // integral component of membrane (GO_REF:nd [ND])	N/A	protein PIN-LIKES 7-like	2.1	17	17	1.14	2.45	9	9	1.37	4.1	38	38	2.3	2.88	0	0	0	0
Trav_Trans_W41B350_0036246	33.35	13.57	17.52	15.82	0.0084	6.29	6.5e-06	0.23	0.01	6.32	6.54e-06	0.26	9.18e-05	13.64	1.55e-05	0.00287	1	1.01	4.28e-08	1	0.16	2.17	9.04e-06	0.76	0.16	2.16	8.99e-06	1	0055085 // transmembrane transport (GO_REF:nd [ND])	0016021 // integral component of membrane (GO_REF:nd [ND]) /// 0005886 // plasma membrane (GO_REF:nd [ND])	0005524 // ATP binding (GO_REF:nd [ND]) /// 0042626 // ATPase activity, coupled to transmembrane movement of substances (GO_REF:nd [ND])	ABC transporter G family member 39	1.15	8	8	0.62	1.27	4	4	0.71	1.13	9	9	0.63	1.18	6.21	15	15	4.17
Trav_Trans_W41B350_0036257	18.69	11.13	14.08	∞	0.09	-15.26	-1.76e-06	0.83	0.51	-2.57	-1.15e-06	1	0.000829	6.91	1.11e-05	0.02	0.52	5.94	6.09e-07	1	9.71e-07	105.41	1.29e-05	0.000127	3.92e-05	17.76	1.23e-05	0.00428	0022900 // electron transport chain (GO_REF:nd [ND])	N/A	0009055 // electron carrier activity (GO_REF:nd [ND]) /// 0050660 // flavin adenine dinucleotide binding (GO_REF:nd [ND])	Electron transfer flavoprotein subunit alpha mitochondrial	1.45	3	3	0.78	2.12	2	2	1.18	2.1	5	5	1.18	1.89	0	0	0	0
Trav_Trans_W41B350_0036270	31.93	9.73	20.24	4.3	0.61	1.31	1.79e-06	1	0.49	1.47	2.72e-06	1	0.00199	4.1	1.81e-05	0.03	0.93	1.12	9.23e-07	1	0.01	3.13	1.63e-05	0.14	0.02	2.8	1.53e-05	0.36	0046513 // ceramide biosynthetic process (GO_REF:nd [ND])	0016021 // integral component of membrane (GO_REF:nd [ND]) /// 0005802 // trans-Golgi network (GO_REF:nd [ND])	1990482 // sphingolipid alpha-glucuronosyltransferase activity (GO_REF:nd [ND]) /// 0015020 // glucuronosyltransferase activity (GO_REF:nd [ND])	Inositol phosphorylceramide glucuronosyltransferase 1	4.24	19	19	2.3	5.4	11	11	3.01	8.75	45	45	4.91	6.13	8.99	14	14	6.03
Trav_Trans_W41B350_0036274	900.15	411.06	732.66	1946.06	0.38	-3.34	-1.22e-06	1	4.45e-05	81.11	0.000139	0.00451	3.26e-07	380.25	0.00066	3.41e-05	2.89e-06	270.86	0.000141	0.0042	2.05e-08	1269.8	0.000661	8.45e-06	0.07	4.69	0.000521	0.67	0006099 // tricarboxylic acid cycle (GO_REF:nd [ND])	0005829 // cytosol (GO_REF:nd [ND])	0051539 // 4 iron, 4 sulfur cluster binding (GO_REF:nd [ND]) /// 0003994 // aconitate hydratase activity (GO_REF:nd [ND])	putative aconitate hydratase, cytoplasmic	0.92	7	7	0.5	1.73	6	6	0.96	2.62	23	23	1.47	1.76	1.13	3	3	0.76
Trav_Trans_W41B350_0036331	48.88	23.73	32.04	24.94	0.000113	15.8	2e-05	0.01	0.00515	7.61	8.92e-06	0.16	1.61e-05	22.3	2.88e-05	0.000716	0.22	-2.08	-1.11e-05	1	0.57	1.41	8.77e-06	1	0.07	2.93	1.98e-05	0.67	0055114 // oxidation-reduction process (GO_REF:nd [ND]) /// 0042744 // hydrogen peroxide catabolic process (GO_REF:nd [ND]) /// 0006979 // response to oxidative stress (GO_REF:nd [ND]) /// 0098869 // cellular oxidant detoxification (GO_REF:nd [ND])	0005576 // extracellular region (GO_REF:nd [ND])	0046872 // metal ion binding (GO_REF:nd [ND]) /// 0004601 // peroxidase activity (GO_REF:nd [ND]) /// 0020037 // heme binding (GO_REF:nd [ND])	peroxidase P7-like	0.17	1	1	0.09	1.14	3	3	0.63	2.7	18	18	1.52	1.34	11.41	23	23	7.66
Trav_Trans_W41B350_0036368	53.77	41.21	45.52	4.97	0.8	-1.14	-1.56e-06	1	0.08	2.14	1.49e-05	0.89	0.00118	3.98	3.89e-05	0.02	0.04	2.43	1.64e-05	1	0.000431	4.52	4.04e-05	0.01	0.12	1.86	2.4e-05	0.89	0009768 // photosynthesis, light harvesting in photosystem I (GO_REF:nd [ND]) /// 0010218 // response to far red light (GO_REF:nd [ND]) /// 0009637 // response to blue light (GO_REF:nd [ND]) /// 0018298 // protein-chromophore linkage (GO_REF:nd [ND])	0016021 // integral component of membrane (GO_REF:nd [ND]) /// 0009522 // photosystem I (GO_REF:nd [ND]) /// 0009523 // photosystem II (GO_REF:nd [ND]) /// 0009535 // chloroplast thylakoid membrane (GO_REF:nd [ND])	0016168 // chlorophyll binding (GO_REF:nd [ND])	chlorophyll a-b binding protein 7, chloroplastic	11.12	39	39	6.03	13.82	22	22	7.69	16.65	67	67	9.35	13.86	8.21	10	10	5.51
Trav_Trans_W41B350_0036369	28.03	10.83	17.52	8.17	1	-1.17	-4.53e-07	1	1	1.04	1.22e-07	1	0.000663	5.77	1.52e-05	0.01	0.86	1.21	5.76e-07	1	0.000663	6.72	1.56e-05	0.02	0.00114	5.55	1.5e-05	0.05	0009768 // photosynthesis, light harvesting in photosystem I (GO_REF:nd [ND]) /// 0010218 // response to far red light (GO_REF:nd [ND]) /// 0009637 // response to blue light (GO_REF:nd [ND]) /// 0018298 // protein-chromophore linkage (GO_REF:nd [ND])	0016021 // integral component of membrane (GO_REF:nd [ND]) /// 0009522 // photosystem I (GO_REF:nd [ND]) /// 0009523 // photosystem II (GO_REF:nd [ND]) /// 0009535 // chloroplast thylakoid membrane (GO_REF:nd [ND])	0016168 // chlorophyll binding (GO_REF:nd [ND])	chlorophyll a-b binding protein 7, chloroplastic	2.17	9	9	1.18	2.65	5	5	1.48	5.04	24	24	2.83	3.29	3.47	5	5	2.33
Trav_Trans_W41B350_0036746	39.8	19.24	27.72	3.08	0.000638	3.26	2.85e-05	0.04	0.05	2	1.27e-05	0.7	0.22	1.6	7.62e-06	0.86	0.15	-1.62	-1.58e-05	1	0.03	-2.03	-2.09e-05	0.28	0.54	-1.25	-5.06e-06	1	0006750 // glutathione biosynthetic process (GO_REF:nd [ND])	0005829 // cytosol (GO_REF:nd [ND])	0005524 // ATP binding (GO_REF:nd [ND]) /// 0043295 // glutathione binding (GO_REF:nd [ND]) /// 0004363 // glutathione synthase activity (GO_REF:nd [ND]) /// 0042803 // protein homodimerization activity (GO_REF:nd [ND]) /// 0000287 // magnesium ion binding (GO_REF:nd [ND])	glutathione synthetase, chloroplastic	12.99	76	77	7.03	13.74	35	37	7.65	13.23	78	90	7.42	13.32	36.4	70	75	24.43
Trav_Trans_W41B350_0036798	77.36	31.16	47.26	5.97	1.11e-05	6.51	5.06e-05	0.00201	0.000172	4.98	3.65e-05	0.01	0.21	1.74	6.8e-06	0.83	0.49	-1.31	-1.41e-05	1	0.00106	-3.74	-4.38e-05	0.02	0.00942	-2.86	-2.97e-05	0.2	0009733 // response to auxin (GO_REF:nd [ND])	N/A	N/A	auxin-responsive protein SAUR32	11.51	85	85	6.23	6.86	23	23	3.82	10.15	86	86	5.69	9.5	36.22	93	93	24.32
Trav_Trans_W41B350_0036907	12.8	10	9.48	6.73	0.000558	7.07	1.01e-05	0.04	0.000453	7.37	1.06e-05	0.03	0.41	2.13	1.89e-06	1	0.95	1.04	5e-07	1	0.02	-3.31	-8.22e-06	0.2	0.02	-3.45	-8.72e-06	0.3	N/A	N/A	0043565 // sequence-specific DNA binding (GO_REF:nd [ND])	transposon protein, putative, Mariner sub-class	1.28	21	21	0.69	1.88	14	14	1.05	1.81	34	34	1.01	1.66	10.35	59	59	6.95
Trav_Trans_W41B350_0037049	41.94	10.74	21.27	33.78	0.00775	8.51	5.57e-06	0.22	1.39e-06	32.61	2.35e-05	0.000318	0.000205	16.23	1.13e-05	0.00547	0.01	3.83	1.79e-05	1	0.27	1.91	5.73e-06	0.99	0.18	-2.01	-1.22e-05	1	N/A	N/A	0016747 // transferase activity, transferring acyl groups other than amino-acyl groups (GO_REF:nd [ND])	benzyl alcohol O-benzoyltransferase	1.47	15	15	0.8	0.22	1	1	0.12	0.26	3	3	0.14	0.65	6.5	23	23	4.36
Trav_Trans_W41B350_0037052	13.62	8.48	11.77	∞	0.54	-6.32	-6.56e-07	1	0.14	4.5	2.73e-06	1	0.0021	14	1.01e-05	0.03	0.02	28.45	3.39e-06	1	0.000123	88.45	1.08e-05	0.00473	0.11	3.11	7.4e-06	0.84	0051307 // meiotic chromosome separation (GO_REF:nd [ND]) /// 0006508 // proteolysis (GO_REF:nd [ND])	0005737 // cytoplasm (GO_REF:nd [ND]) /// 0016020 // membrane (GO_REF:nd [ND]) /// 0072686 // mitotic spindle (GO_REF:nd [ND]) /// 0005813 // centrosome (GO_REF:nd [ND])	0004197 // cysteine-type endopeptidase activity (GO_REF:nd [ND])	separase isoform X1	0.55	4	4	0.3	0	0	0	0	1.55	13	13	0.87	0.7	0	0	0	0
Trav_Trans_W41B350_0037061	23.71	15.84	17.49	7.05	0.75	-1.31	-9.52e-07	1	0.02	3.37	9.54e-06	0.44	0.00295	4.66	1.48e-05	0.04	0.00696	4.41	1.05e-05	0.77	0.00069	6.11	1.57e-05	0.02	0.48	1.38	5.22e-06	1	0009451 // RNA modification (GO_REF:nd [ND]) /// 0015031 // protein transport (GO_REF:nd [ND])	0016021 // integral component of membrane (GO_REF:nd [ND]) /// 0009707 // chloroplast outer membrane (GO_REF:nd [ND])	N/A	pentatricopeptide repeat-containing protein At5g59600	3.55	51	51	1.92	3.83	25	25	2.13	5.16	85	85	2.89	4.18	4.21	21	21	2.82
Trav_Trans_W41B350_0037107	541.36	305.01	388.32	61.39	0.33	1.92	5.75e-06	1	4.11e-05	17.39	0.000103	0.00424	5.27e-08	57.84	0.000356	8.46e-06	0.00093	9.06	9.68e-05	0.24	1.68e-06	30.13	0.00035	0.000192	0.05	3.33	0.000253	0.55	0098755 // maintenance of seed dormancy by absisic acid (GO_REF:nd [ND]) /// 0010029 // regulation of seed germination (GO_REF:nd [ND]) /// 0009793 // embryo development ending in seed dormancy (GO_REF:nd [ND])	N/A	N/A	GEM-like protein 5	7.16	40	40	3.88	3.55	9	9	1.98	8.58	55	55	4.82	6.43	8.24	16	16	5.53
Trav_Trans_W41B350_0037197	35.09	21.38	23.69	5.97	0.000152	6.76	2.62e-05	0.01	0.00228	4.76	1.71e-05	0.09	0.5	1.46	2.07e-06	1	0.45	-1.42	-9.09e-06	1	0.00142	-4.64	-2.41e-05	0.03	0.02	-3.27	-1.5e-05	0.27	0006468 // protein phosphorylation (GO_REF:nd [ND])	0016021 // integral component of membrane (GO_REF:nd [ND])	0005524 // ATP binding (GO_REF:nd [ND]) /// 0030247 // polysaccharide binding (GO_REF:nd [ND]) /// 0005509 // calcium ion binding (GO_REF:nd [ND]) /// 0004672 // protein kinase activity (GO_REF:nd [ND])	Wall-associated receptor kinase 5	2.79	67	67	1.51	3.76	41	41	2.09	7.76	214	214	4.36	4.77	29.1	243	243	19.53
Trav_Trans_W41B350_0037330	28.27	18.47	22.06	26.21	0.02	5.42	4.1e-06	0.42	0.52	1.98	9.09e-07	1	4.53e-06	22.5	1.99e-05	0.00026	0.15	-2.74	-3.19e-06	1	0.02	4.15	1.58e-05	0.16	0.000107	11.36	1.9e-05	0.00873	0006355 // regulation of transcription, DNA-templated (GO_REF:nd [ND])	N/A	0003700 // transcription factor activity, sequence-specific DNA binding (GO_REF:nd [ND]) /// 0003677 // DNA binding (GO_REF:nd [ND])	Ethylene-responsive transcription factor ABR1	0.14	1	1	0.08	1.87	6	6	1.04	0.62	5	5	0.35	0.87	4.88	12	12	3.28
Trav_Trans_W41B350_0037595	438.09	416.06	425.88	392.46	1	-1.16	-1.78e-07	1	0.000311	52.41	6.6e-05	0.02	2.02e-06	302.84	0.000387	0.000138	0.000311	60.87	6.61e-05	0.11	2.02e-06	351.73	0.000387	0.00022	0.05	5.78	0.000321	0.58	0006355 // regulation of transcription, DNA-templated (GO_REF:nd [ND])	N/A	0003700 // transcription factor activity, sequence-specific DNA binding (GO_REF:nd [ND]) /// 0003677 // DNA binding (GO_REF:nd [ND])	AP2-like ethylene-responsive transcription factor AIL5	0	0	0	0	2.7	16	16	1.5	1.2	18	18	0.67	1.3	0.44	2	2	0.3
Trav_Trans_W41B350_0037596	53.5	17.69	26.7	25.01	1.47e-05	15.36	1.65e-05	0.00252	9.78e-08	27.35	3.04e-05	4.48e-05	2.98e-06	18.62	2.03e-05	0.000187	0.2	1.78	1.38e-05	1	0.68	1.21	3.75e-06	1	0.4	-1.47	-1.01e-05	1	0071555 // cell wall organization (GO_REF:nd [ND]) /// 0030244 // cellulose biosynthetic process (GO_REF:nd [ND])	0016021 // integral component of membrane (GO_REF:nd [ND])	0016760 // cellulose synthase (UDP-forming) activity (GO_REF:nd [ND])	cellulose synthase-like protein G2	0.32	2	2	0.17	1.06	3	3	0.59	1.96	14	14	1.1	1.11	12.92	28	28	8.67
Trav_Trans_W41B350_0037803	43.26	18.69	26.68	5.24	0.34	1.66	3.91e-06	1	0.2	1.91	5.4e-06	1	0.000836	5.08	2.43e-05	0.02	0.79	1.15	1.48e-06	1	0.02	3.06	2.03e-05	0.18	0.04	2.66	1.89e-05	0.48	0009903 // chloroplast avoidance movement (GO_REF:nd [ND]) /// 0009904 // chloroplast accumulation movement (GO_REF:nd [ND])	0005829 // cytosol (GO_REF:nd [ND])	N/A	protein WEAK CHLOROPLAST MOVEMENT UNDER BLUE LIGHT 1-like	3.68	15	15	1.99	5.4	10	10	3	9.82	46	46	5.51	6.3	4.23	6	6	2.84
Trav_Trans_W41B350_0037828	44.31	13.32	28.43	11.05	0.18	-2.27	-3.74e-06	1	0.39	1.58	3.9e-06	1	0.00126	4.27	2.19e-05	0.02	0.02	3.59	7.65e-06	1	6.93e-06	9.69	2.56e-05	0.00054	0.02	2.7	1.8e-05	0.34	0055085 // transmembrane transport (GO_REF:nd [ND])	0016021 // integral component of membrane (GO_REF:nd [ND])	N/A	protein ZINC INDUCED FACILITATOR-LIKE 1-like isoform X1	5.83	30	30	3.16	8.56	20	20	4.77	6.78	40	40	3.8	7.06	2.24	4	4	1.5
Trav_Trans_W41B350_0037836	14.28	8.77	9.26	9.92	0.05	4.76	4.09e-06	0.63	0.02	5.67	5.08e-06	0.43	0.00245	8.65	8.32e-06	0.04	0.83	1.19	9.85e-07	1	0.3	1.82	4.23e-06	1	0.47	1.53	3.24e-06	1	N/A	0005737 // cytoplasm (GO_REF:nd [ND])	N/A	cell division cycle protein 123 homolog	0.42	4	4	0.23	0.47	2	2	0.26	2.22	24	24	1.25	1.04	2.44	8	8	1.64
Trav_Trans_W41B350_0037854	37.55	20.97	27.59	14.69	2.18e-05	16.01	2.96e-05	0.00337	0.00744	5.8	9.45e-06	0.2	0.56	1.67	1.32e-06	1	0.08	-2.76	-2.01e-05	1	0.000246	-9.59	-2.83e-05	0.00791	0.04	-3.47	-8.13e-06	0.52	0006355 // regulation of transcription, DNA-templated (GO_REF:nd [ND])	N/A	0003700 // transcription factor activity, sequence-specific DNA binding (GO_REF:nd [ND]) /// 0003677 // DNA binding (GO_REF:nd [ND])	pathogenesis-related genes transcriptional activator PTI5	0.74	7	7	0.4	3.01	13	13	1.68	2.29	25	25	1.29	2.02	27.27	90	90	18.31
Trav_Trans_W41B350_0037983	135.27	103.36	119.79	14.03	0.17	1.96	8.53e-06	1	0.000195	6.07	4.49e-05	0.01	1.72e-07	13.22	0.000108	2.04e-05	0.01	3.09	3.64e-05	1	4.41e-05	6.74	9.98e-05	0.00217	0.07	2.18	6.34e-05	0.67	0055085 // transmembrane transport (GO_REF:nd [ND])	0016021 // integral component of membrane (GO_REF:nd [ND])	0030533 // triplet codon-amino acid adaptor activity (GO_REF:nd [ND])	carbohydrate transporter/ sugar porter/ transporter	10.29	89	89	5.57	6.11	24	24	3.4	11.18	111	111	6.28	9.19	13.64	41	41	9.16
Trav_Trans_W41B350_0037986	47.06	43.27	44.57	579.21	1	-2.46	-2.95e-07	1	0.00316	29.62	1.43e-05	0.11	0.000158	81.92	4.03e-05	0.00445	0.000838	72.8	1.45e-05	0.23	3.94e-05	201.34	4.06e-05	0.002	0.24	2.77	2.6e-05	1	0006486 // protein glycosylation (GO_REF:nd [ND])	0016021 // integral component of membrane (GO_REF:nd [ND]) /// 0000139 // Golgi membrane (GO_REF:nd [ND])	0030246 // carbohydrate binding (GO_REF:nd [ND]) /// 0008378 // galactosyltransferase activity (GO_REF:nd [ND])	hydroxyproline O-galactosyltransferase GALT5	0.16	2	2	0.09	0.35	2	2	0.2	0.7	10	10	0.39	0.4	0.23	1	1	0.16
Trav_Trans_W41B350_0038177	58.53	15.6	22.24	6.89	0.00216	6.65	2.02e-05	0.09	0.000747	8.07	2.53e-05	0.04	0.49	1.58	2.09e-06	1	0.74	1.21	5.06e-06	1	0.01	-4.2	-1.81e-05	0.15	0.00555	-5.09	-2.32e-05	0.14	0006006 // glucose metabolic process (GO_REF:nd [ND]) /// 0033499 // galactose catabolic process via UDP-galactose (GO_REF:nd [ND])	N/A	0030246 // carbohydrate binding (GO_REF:nd [ND]) /// 0004034 // aldose 1-epimerase activity (GO_REF:nd [ND])	Aldose 1-epimerase	1.36	8	8	0.74	4.49	12	12	2.5	5.48	37	37	3.08	3.78	20.54	42	42	13.79
Trav_Trans_W41B350_0038255	49.35	16.25	44.65	122.92	2.08e-12	72.12	3.3e-05	1.29e-08	4.59e-12	69.35	3.17e-05	1.73e-08	6.8e-14	88.59	4.06e-05	2.39e-10	0.93	-1.04	-1.29e-06	1	0.56	1.23	7.64e-06	1	0.49	1.28	8.92e-06	1	0009409 // response to cold (GO_REF:nd [ND]) /// 0009651 // response to salt stress (GO_REF:nd [ND]) /// 0015866 // ADP transport (GO_REF:nd [ND]) /// 0015867 // ATP transport (GO_REF:nd [ND]) /// 0055085 // transmembrane transport (GO_REF:nd [ND])	0005743 // mitochondrial inner membrane (GO_REF:nd [ND]) /// 0016021 // integral component of membrane (GO_REF:nd [ND])	0005471 // ATP:ADP antiporter activity (GO_REF:nd [ND])	ADP,ATP carrier protein, mitochondrial	0	0	0	0	0.5	3	3	0.28	0.6	9	9	0.33	0.37	24.72	113	113	16.6
Trav_Trans_W41B350_0038366	2508.35	975.55	1068.09	146.62	0.78	-1.3	-2.1e-06	1	2.14e-05	97.09	0.000869	0.00256	1.53e-05	108.6	0.000974	0.000688	9.33e-06	126.43	0.000872	0.00862	6.65e-06	141.41	0.000976	0.000522	0.89	1.12	0.000104	1	0055114 // oxidation-reduction process (GO_REF:nd [ND]) /// 0042744 // hydrogen peroxide catabolic process (GO_REF:nd [ND]) /// 0006979 // response to oxidative stress (GO_REF:nd [ND]) /// 0098869 // cellular oxidant detoxification (GO_REF:nd [ND])	0005576 // extracellular region (GO_REF:nd [ND]) /// 0009506 // plasmodesma (GO_REF:nd [ND])	0046872 // metal ion binding (GO_REF:nd [ND]) /// 0004601 // peroxidase activity (GO_REF:nd [ND]) /// 0020037 // heme binding (GO_REF:nd [ND])	Cationic peroxidase SPC4	10.21	83	83	5.53	12.46	46	46	6.93	5.68	53	53	3.19	9.45	8.14	23	23	5.46
Trav_Trans_W41B350_0038376	29	16.02	18.32	7.23	0.03	3.83	8.32e-06	0.45	0.000273	7.88	2.02e-05	0.02	0.007	4.75	1.1e-05	0.08	0.14	2.06	1.19e-05	1	0.66	1.24	2.71e-06	1	0.28	-1.66	-9.2e-06	1	N/A	N/A	0003677 // DNA binding (GO_REF:nd [ND])	putative Myb family transcription factor At1g14600	4.37	18	18	2.37	1.07	2	2	0.6	3.39	16	16	1.9	2.94	9.78	14	14	6.57
Trav_Trans_W41B350_0038499	195.58	44.47	67.12	139.55	0.08	7.16	3.53e-06	0.78	1.87e-05	120.55	6.85e-05	0.00234	8.93e-05	74.45	4.21e-05	0.00281	0.00258	16.84	6.5e-05	0.45	0.01	10.4	3.86e-05	0.12	0.56	-1.62	-2.64e-05	1	0005975 // carbohydrate metabolic process (GO_REF:nd [ND]) /// 0016998 // cell wall macromolecule catabolic process (GO_REF:nd [ND]) /// 0006032 // chitin catabolic process (GO_REF:nd [ND])	N/A	0030247 // polysaccharide binding (GO_REF:nd [ND]) /// 0008061 // chitin binding (GO_REF:nd [ND]) /// 0004568 // chitinase activity (GO_REF:nd [ND])	endochitinase A	0.38	3	3	0.21	0.85	3	3	0.47	0.22	2	2	0.13	0.48	2.58	7	7	1.73
[truncated: 572 more rows]
[truncated: 35 more columns]

## Sheet: ANT
	Experiment				200P vs ANT				200P vs IS				200P vs MS				ANT vs IS				ANT vs MS				IS vs MS				GO biological process	GO cellular component	GO molecular function	Database object name	200PA				200PB				200PC				200P MEANS	ANTA
[truncated: 373 more rows]
[truncated: 35 more columns]

[truncated: 2 more sheets: IS, MS]
