# Supplementary material for: Reproductive developmental transcriptome analysis of Tripidium ravennae (Poaceae)
Source: BMC Genomics. 2021 Jun 28;22:483. doi: 10.1186/s12864-021-07641-y (PMC8237498; doi:10.1186/s12864-021-07641-y)
Supplement: Supplementary file 1 — Additional file 1: Table S1. Sequencing statistics. Figure S1a-c. Transcriptome assembly. Figure S2. Annotation statistics for primary de novo assembly. Figure S3. Annotation statistics for cluster enriched assembly. Figure S4. Annotation statistics for PB Iso-Seq sequences. Table S2. GO-term enrichment for upregulated transcripts during inflorescence development. Table S3. GO-term enrichment for upregulated transcripts during flower development. Table S4. GO-term enrichment for upregulated transcripts during seed development. Table S5. Excel workbook including summaries of DEG’s in inflorescence development. Table S6. Excel workbook including summaries of DEG’s in floral development. Table S7. Excel workbook including summaries of DEG’s in seed development. Supplemental List 1. List of FASTA formatted sequences associated with Fig. 8 and Tables 2, 3, and 4. Table S8. Table export of annotations for the cluster enriched de novo transcriptome assembly. Table S9. Table export of annotations for the collapsed Iso-seq transcript set. [file 12864_2021_7641_MOESM1_ESM.zip › ST8-ClusterEnrichedDeNovoTranscriptomeAnnotations.txt]

Reproductive developmental transcriptome analysis of Tripidium ravennae (Poaceae)
Nathan Maren1*, Fangzhou Zhao1,2, Rishi Aryal1, Darren Touchell3, Wusheng Liu1, Thomas Ranney3, and Hamid Ashrafi1*

1Department of Horticultural Science, North Carolina State University, Campus Box 7609, Raleigh, NC 27695-7609, USA
2College of Agriculture, Nanjing Agricultural University, Nanjing 210095, China 
3Mountain Crop Improvement Lab, Department of Horticultural Science, Mountain Horticultural Crops Research and Extension Center, North Carolina State University, 455 Research Drive, Mills River, NC 28759-3423, USA

*Corresponding authors: hamidashrafi@ncsu.edu and namaren@ncsu.edu 


	Tags	SeqName	Description	Length	#Hits	e-Value	sim mean	#GO	GO IDs	GO Names	Enzyme Codes	Enzyme Names	InterPro IDs	InterPro GO IDs	InterPro GO Names
true	[INTERPRO, BLASTED, MAPPED, GO-SLIM]	Trav_Trans_W41B350_0000001	chromatin remodeling factor18	2997	20	0.0	89.78	1	F:GO:0005524	F:ATP binding			IPR001650 (SMART); IPR000330 (PFAM); IPR038718 (G3DSA:3.40.50.GENE3D); IPR001650 (PFAM); G3DSA:3.40.50.300 (GENE3D); mobidb-lite (MOBIDB_LITE); mobidb-lite (MOBIDB_LITE); PTHR10799 (PANTHER); PTHR10799:SF864 (PANTHER); IPR001650 (PROSITE_PROFILES); IPR001650 (CDD); IPR027417 (SUPERFAMILY)	F:GO:0005524	F:ATP binding
true	[INTERPRO, BLASTED]	Trav_Trans_W41B350_0000002	SIT4 phosphatase-associated family protein	2741	20	0.0	93.29						IPR007587 (PFAM); mobidb-lite (MOBIDB_LITE); mobidb-lite (MOBIDB_LITE); mobidb-lite (MOBIDB_LITE); mobidb-lite (MOBIDB_LITE); mobidb-lite (MOBIDB_LITE); mobidb-lite (MOBIDB_LITE); mobidb-lite (MOBIDB_LITE); mobidb-lite (MOBIDB_LITE); mobidb-lite (MOBIDB_LITE); PTHR12634:SF18 (PANTHER); IPR007587 (PANTHER); IPR016024 (SUPERFAMILY)	no GO terms	no GO terms
true	[INTERPRO, BLASTED, MAPPED, GO-SLIM]	Trav_Trans_W41B350_0000003	Dolichyl-diphosphooligosaccharide--protein glycosyltransferase subunit 2	2803	20	0.0	94.14	8	P:GO:0006487; P:GO:0009409; F:GO:0004579; C:GO:0005774; C:GO:0005886; C:GO:0008250; C:GO:0009506; C:GO:0016021	P:protein N-linked glycosylation; P:response to cold; F:dolichyl-diphosphooligosaccharide-protein glycotransferase activity; C:vacuolar membrane; C:plasma membrane; C:oligosaccharyltransferase complex; C:plasmodesma; C:integral component of membrane	EC:2.4.1.119	Glycosyltransferases	IPR008814 (PFAM); IPR008814 (PANTHER)	P:GO:0006487; C:GO:0008250; C:GO:0016021	P:protein N-linked glycosylation; C:oligosaccharyltransferase complex; C:integral component of membrane
true	[INTERPRO, BLASTED, MAPPED, GO-SLIM]	Trav_Trans_W41B350_0000004	60S ribosomal protein L13-2	1409	20	7.82715E-124	98.88	2	P:GO:0006412; F:GO:0003735	P:translation; F:structural constituent of ribosome			IPR001380 (PFAM); mobidb-lite (MOBIDB_LITE); PTHR11722:SF3 (PANTHER); IPR001380 (PANTHER); IPR001380 (HAMAP)	P:GO:0006412; F:GO:0003735; C:GO:0005622; C:GO:0005840	P:translation; F:structural constituent of ribosome; C:intracellular; C:ribosome
true	[INTERPRO, BLASTED, MAPPED, GO-SLIM]	Trav_Trans_W41B350_0000005	60S ribosomal protein L13-2	1195	20	8.17045E-123	97.45	2	P:GO:0006412; F:GO:0003735	P:translation; F:structural constituent of ribosome			IPR001380 (PFAM); PTHR11722:SF3 (PANTHER); IPR001380 (PANTHER); IPR001380 (HAMAP)	P:GO:0006412; F:GO:0003735; C:GO:0005622; C:GO:0005840	P:translation; F:structural constituent of ribosome; C:intracellular; C:ribosome
true	[INTERPRO, BLASTED, MAPPED]	Trav_Trans_W41B350_0000006	transposon protein, putative, CACTA, En/Spm sub-class	4712	20	1.5312E-116	55.69	3	P:GO:0006508; F:GO:0008233; F:GO:0008234	P:proteolysis; F:peptidase activity; F:cysteine-type peptidase activity			IPR003653 (PFAM); G3DSA:3.40.395.10 (GENE3D); PTHR33018 (PANTHER); IPR003653 (PROSITE_PROFILES); IPR038765 (SUPERFAMILY)	P:GO:0006508; F:GO:0008234	P:proteolysis; F:cysteine-type peptidase activity
true	[INTERPRO, BLASTED, MAPPED, GO-SLIM]	Trav_Trans_W41B350_0000007	ankyrin repeat-containing protein At5g02620 isoform X1	1636	20	1.09498E-146	77.14	1	C:GO:0016021	C:integral component of membrane			IPR002110 (SMART); IPR036770 (G3DSA:1.25.40.GENE3D); IPR020683 (PFAM); PTHR24177:SF112 (PANTHER); PTHR24177 (PANTHER); IPR002110 (PROSITE_PROFILES); IPR020683 (PROSITE_PROFILES); IPR020683 (CDD); IPR036770 (SUPERFAMILY)	F:GO:0005515	F:protein binding
true	[INTERPRO, BLASTED, MAPPED, GO-SLIM]	Trav_Trans_W41B350_0000008	uncharacterized protein LOC8059227	7933	20	0.0	86.52	1	C:GO:0016021	C:integral component of membrane			mobidb-lite (MOBIDB_LITE); mobidb-lite (MOBIDB_LITE); mobidb-lite (MOBIDB_LITE); mobidb-lite (MOBIDB_LITE); mobidb-lite (MOBIDB_LITE); PTHR33740:SF3 (PANTHER); PTHR33740 (PANTHER)	no GO terms	no GO terms
true	[INTERPRO, BLASTED, MAPPED, GO-SLIM]	Trav_Trans_W41B350_0000009	acyl-CoA-binding protein	2125	20	1.11518E-43	93.79	3	F:GO:0000062; F:GO:0008289; C:GO:0005829	F:fatty-acyl-CoA binding; F:lipid binding; C:cytosol			mobidb-lite (MOBIDB_LITE); mobidb-lite (MOBIDB_LITE); mobidb-lite (MOBIDB_LITE)	no GO terms	no GO terms
true	[INTERPRO, BLASTED, MAPPED, GO-SLIM]	Trav_Trans_W41B350_0000010	probable LRR receptor-like serine/threonine-protein kinase IRK	3544	20	0.0	91.19	5	P:GO:0006468; F:GO:0004672; F:GO:0005524; C:GO:0005886; C:GO:0016021	P:protein phosphorylation; F:protein kinase activity; F:ATP binding; C:plasma membrane; C:integral component of membrane			PR00019 (PRINTS); IPR003591 (SMART); IPR032675 (G3DSA:3.80.10.GENE3D); IPR032675 (G3DSA:3.80.10.GENE3D); G3DSA:1.10.510.10 (GENE3D); IPR001611 (PFAM); G3DSA:3.30.200.20 (GENE3D); IPR000719 (PFAM); IPR032675 (G3DSA:3.80.10.GENE3D); IPR032675 (G3DSA:3.80.10.GENE3D); IPR013210 (PFAM); IPR001611 (PFAM); mobidb-lite (MOBIDB_LITE); PTHR27000 (PANTHER); PTHR27000:SF162 (PANTHER); IPR000719 (PROSITE_PROFILES); cd14066 (CDD); SSF52047 (SUPERFAMILY); SSF52058 (SUPERFAMILY); IPR011009 (SUPERFAMILY)	P:GO:0006468; F:GO:0004672; F:GO:0005515; F:GO:0005524	P:protein phosphorylation; F:protein kinase activity; F:protein binding; F:ATP binding
true	[INTERPRO, BLASTED, MAPPED, GO-SLIM]	Trav_Trans_W41B350_0000011	homeobox protein ARX-like	2960	20	1.37482E-112	79.65	1	F:GO:0005516	F:calmodulin binding			IPR012417 (PFAM); mobidb-lite (MOBIDB_LITE); mobidb-lite (MOBIDB_LITE); mobidb-lite (MOBIDB_LITE); mobidb-lite (MOBIDB_LITE); mobidb-lite (MOBIDB_LITE); mobidb-lite (MOBIDB_LITE); mobidb-lite (MOBIDB_LITE); PTHR33349 (PANTHER); PTHR33349:SF5 (PANTHER); PTHR33349:SF5 (PANTHER)	F:GO:0005516	F:calmodulin binding
true	[INTERPRO, BLASTED, MAPPED, GO-SLIM]	Trav_Trans_W41B350_0000012	aspartic proteinase Asp1	1729	20	0.0	92.09	3	P:GO:0006508; P:GO:0030163; F:GO:0004190	P:proteolysis; P:protein catabolic process; F:aspartic-type endopeptidase activity	EC:3.4.23	Acting on peptide bonds (peptidases)	IPR001461 (PRINTS); IPR021109 (G3DSA:2.40.70.GENE3D); IPR032861 (PFAM); IPR021109 (G3DSA:2.40.70.GENE3D); IPR032799 (PFAM); mobidb-lite (MOBIDB_LITE); mobidb-lite (MOBIDB_LITE); PTHR13683:SF331 (PANTHER); IPR001461 (PANTHER); IPR033121 (PROSITE_PROFILES); IPR021109 (SUPERFAMILY)	P:GO:0006508; F:GO:0004190	P:proteolysis; F:aspartic-type endopeptidase activity
true	[INTERPRO, BLASTED, MAPPED, GO-SLIM]	Trav_Trans_W41B350_0000014	60S ribosomal protein L23a-1	1118	20	9.19121E-75	98.4	3	P:GO:0000027; P:GO:0006412; F:GO:0003735	P:ribosomal large subunit assembly; P:translation; F:structural constituent of ribosome			IPR012677 (G3DSA:3.30.70.GENE3D); IPR019985 (TIGRFAM); IPR013025 (PFAM); IPR005633 (PFAM); mobidb-lite (MOBIDB_LITE); PTHR11620:SF14 (PANTHER); PTHR11620 (PANTHER); IPR013025 (HAMAP); IPR012678 (SUPERFAMILY)	P:GO:0006412; F:GO:0003735; C:GO:0005622; C:GO:0005840	P:translation; F:structural constituent of ribosome; C:intracellular; C:ribosome
true	[INTERPRO, BLASTED, MAPPED, GO-SLIM]	Trav_Trans_W41B350_0000015	60S ribosomal protein L23a-1	1010	20	1.39628E-54	99.46	3	P:GO:0000027; P:GO:0006412; F:GO:0003735	P:ribosomal large subunit assembly; P:translation; F:structural constituent of ribosome			IPR012677 (G3DSA:3.30.70.GENE3D); IPR005633 (PFAM); IPR019985 (TIGRFAM); IPR013025 (PFAM); PTHR11620:SF14 (PANTHER); PTHR11620 (PANTHER); IPR013025 (HAMAP); IPR012678 (SUPERFAMILY)	P:GO:0006412; F:GO:0003735; C:GO:0005622; C:GO:0005840	P:translation; F:structural constituent of ribosome; C:intracellular; C:ribosome
true	[INTERPRO, BLASTED, MAPPED, GO-SLIM]	Trav_Trans_W41B350_0000016	diphosphonucleotide phosphatase2	1063	20	5.09802E-178	87.44	10	P:GO:0046939; P:GO:0046940; P:GO:0080111; P:GO:0098504; P:GO:0098506; F:GO:0003690; F:GO:0008270; F:GO:0046403; F:GO:0046404; F:GO:0050145	P:nucleotide phosphorylation; P:nucleoside monophosphate phosphorylation; P:DNA demethylation; P:obsolete DNA 3' dephosphorylation involved in DNA repair; P:polynucleotide 3' dephosphorylation; F:double-stranded DNA binding; F:zinc ion binding; F:polynucleotide 3'-phosphatase activity; F:ATP-dependent polydeoxyribonucleotide 5'-hydroxyl-kinase activity; F:nucleoside monophosphate kinase activity	EC:2.7.4.4; EC:3.1.3.32; EC:2.7.1.78	Nucleoside-phosphate kinase; Polynucleotide 3'-phosphatase; Polynucleotide 5'-hydroxyl-kinase	IPR001510 (SMART); IPR001510 (PFAM); IPR036957 (G3DSA:3.30.1740.GENE3D); mobidb-lite (MOBIDB_LITE); mobidb-lite (MOBIDB_LITE); mobidb-lite (MOBIDB_LITE); PTHR12083:SF9 (PANTHER); PTHR12083 (PANTHER); PTHR12083 (PANTHER); IPR001510 (PROSITE_PROFILES); IPR001510 (PROSITE_PROFILES); SSF57716 (SUPERFAMILY); SSF57716 (SUPERFAMILY)	F:GO:0003677; F:GO:0008270	F:DNA binding; F:zinc ion binding
true	[INTERPRO, BLASTED, MAPPED, GO-SLIM]	Trav_Trans_W41B350_0000018	coronatine-insensitive protein 1	2913	20	0.0	94.66	7	P:GO:0002213; P:GO:0016567; P:GO:0031146; P:GO:2000022; F:GO:0005515; F:GO:0061630; C:GO:0019005	P:defense response to insect; P:protein ubiquitination; P:SCF-dependent proteasomal ubiquitin-dependent protein catabolic process; P:regulation of jasmonic acid mediated signaling pathway; F:protein binding; F:ubiquitin protein ligase activity; C:SCF ubiquitin ligase complex			IPR032675 (G3DSA:3.80.10.GENE3D); G3DSA:1.20.1280.50 (GENE3D); PF18791 (PFAM); PF18511 (PFAM); mobidb-lite (MOBIDB_LITE); PTHR43944:SF3 (PANTHER); PTHR43944 (PANTHER); IPR036047 (SUPERFAMILY); SSF52047 (SUPERFAMILY)	F:GO:0005515	F:protein binding
true	[INTERPRO, BLASTED, MAPPED, GO-SLIM]	Trav_Trans_W41B350_0000019	Trans-cinnamate 4-monooxygenase	3252	20	7.00006E-115	97.3	12	P:GO:0006744; P:GO:0009555; P:GO:0009808; P:GO:0055114; P:GO:0080167; F:GO:0005506; F:GO:0016710; F:GO:0020037; F:GO:0042802; C:GO:0005774; C:GO:0005886; C:GO:0009506	P:ubiquinone biosynthetic process; P:pollen development; P:lignin metabolic process; P:oxidation-reduction process; P:response to karrikin; F:iron ion binding; F:trans-cinnamate 4-monooxygenase activity; F:heme binding; F:identical protein binding; C:vacuolar membrane; C:plasma membrane; C:plasmodesma	EC:1.14.13; EC:1.14.13.11	Acting on paired donors, with incorporation or reduction of molecular oxygen. The oxygen incorporated need not be derived from O(2); Acting on paired donors, with incorporation or reduction of molecular oxygen. The oxygen incorporated need not be derived from O(2)	IPR001128 (PRINTS); IPR002401 (PRINTS); IPR001128 (PFAM); IPR036396 (G3DSA:1.10.630.GENE3D); PTHR24298:SF65 (PANTHER); PTHR24298 (PANTHER); IPR036396 (SUPERFAMILY)	P:GO:0055114; F:GO:0005506; F:GO:0016705; F:GO:0020037	P:oxidation-reduction process; F:iron ion binding; F:oxidoreductase activity, acting on paired donors, with incorporation or reduction of molecular oxygen; F:heme binding
true	[INTERPRO, BLASTED, MAPPED, GO-SLIM]	Trav_Trans_W41B350_0000020	probable ureidoglycolate hydrolase	4491	20	0.0	93.28	4	P:GO:0000256; P:GO:0006144; F:GO:0004848; F:GO:0030145	P:allantoin catabolic process; P:purine nucleobase metabolic process; F:ureidoglycolate hydrolase activity; F:manganese ion binding	EC:3.5.3.19	Acting on carbon-nitrogen bonds, other than peptide bonds	IPR002933 (PFAM); IPR011650 (PFAM); G3DSA:3.30.70.360 (GENE3D); IPR010158 (PANTHER); PTHR32494:SF5 (PANTHER); SSF53187 (SUPERFAMILY); IPR036264 (SUPERFAMILY)	F:GO:0016787; F:GO:0016813	F:hydrolase activity; F:hydrolase activity, acting on carbon-nitrogen (but not peptide) bonds, in linear amidines
true	[INTERPRO, BLASTED]	Trav_Trans_W41B350_0000021	uncharacterized protein LOC8077235	949	20	9.83718E-73	94.32						mobidb-lite (MOBIDB_LITE); mobidb-lite (MOBIDB_LITE); mobidb-lite (MOBIDB_LITE); mobidb-lite (MOBIDB_LITE); PTHR37727 (PANTHER)	no GO terms	no GO terms
true	[INTERPRO, BLASTED]	Trav_Trans_W41B350_0000022	IQ domain-containing protein IQM3	2436	20	0.0	86.87						mobidb-lite (MOBIDB_LITE); mobidb-lite (MOBIDB_LITE); mobidb-lite (MOBIDB_LITE); mobidb-lite (MOBIDB_LITE); PTHR31250:SF10 (PANTHER); PTHR31250 (PANTHER); IPR000048 (PROSITE_PROFILES)	F:GO:0005515	F:protein binding
true	[INTERPRO, BLASTED, MAPPED, GO-SLIM]	Trav_Trans_W41B350_0000024	actin-depolymerizing factor 7	3103	20	4.05274E-114	91.97	3	P:GO:0030042; F:GO:0003779; C:GO:0015629	P:actin filament depolymerization; F:actin binding; C:actin cytoskeleton			no IPS match	no IPS match	no IPS match
true	[INTERPRO, BLASTED, MAPPED, GO-SLIM]	Trav_Trans_W41B350_0000025	ER degradation-enhancing alpha-mannosidase-like 1	2424	20	2.89603E-162	92.1	4	P:GO:0030433; F:GO:0004571; F:GO:0005509; C:GO:0016020	P:ubiquitin-dependent ERAD pathway; F:mannosyl-oligosaccharide 1,2-alpha-mannosidase activity; F:calcium ion binding; C:membrane	EC:3.2.1.113; EC:3.2.1.24	Mannosyl-oligosaccharide 1,2-alpha-mannosidase; Alpha-mannosidase	IPR001382 (PFAM); IPR012341 (G3DSA:1.50.10.GENE3D); mobidb-lite (MOBIDB_LITE); mobidb-lite (MOBIDB_LITE); PTHR11742 (PANTHER); PTHR11742:SF41 (PANTHER); IPR036026 (SUPERFAMILY)	F:GO:0003824; F:GO:0004571; F:GO:0005509; C:GO:0016020	F:catalytic activity; F:mannosyl-oligosaccharide 1,2-alpha-mannosidase activity; F:calcium ion binding; C:membrane
true	[INTERPRO, NO-BLAST]	Trav_Trans_W41B350_0000026	---NA---	1449									no IPS match	no IPS match	no IPS match
true	[INTERPRO, NO-BLAST]	Trav_Trans_W41B350_0000027	---NA---	1445									no IPS match	no IPS match	no IPS match
true	[INTERPRO, NO-BLAST]	Trav_Trans_W41B350_0000028	---NA---	913									no IPS match	no IPS match	no IPS match
true	[INTERPRO, BLASTED]	Trav_Trans_W41B350_0000030	Ptta/En/Spm family plant transposase	2784	20	1.22481E-103	73.94						IPR004252 (PFAM); PTHR33063:SF2 (PANTHER); PTHR33063 (PANTHER); PTHR33063 (PANTHER); PTHR33063:SF2 (PANTHER)	no GO terms	no GO terms
true	[INTERPRO, BLASTED, MAPPED, GO-SLIM]	Trav_Trans_W41B350_0000032	Calcium-dependent protein kinase 24	1989	20	0.0	93.14	11	P:GO:0009738; P:GO:0018105; P:GO:0035556; P:GO:0046777; F:GO:0004683; F:GO:0005509; F:GO:0005516; F:GO:0005524; F:GO:0009931; C:GO:0005737; C:GO:0005886	P:abscisic acid-activated signaling pathway; P:peptidyl-serine phosphorylation; P:intracellular signal transduction; P:protein autophosphorylation; F:calmodulin-dependent protein kinase activity; F:calcium ion binding; F:calmodulin binding; F:ATP binding; F:calcium-dependent protein serine/threonine kinase activity; C:cytoplasm; C:plasma membrane	EC:2.7.11; EC:2.7.11.17	Transferring phosphorus-containing groups; Calcium/calmodulin-dependent protein kinase	IPR002048 (SMART); IPR000719 (SMART); G3DSA:1.10.510.10 (GENE3D); IPR000719 (PFAM); G3DSA:1.10.238.10 (GENE3D); IPR002048 (PFAM); PTHR24349:SF127 (PANTHER); PTHR24349 (PANTHER); IPR000719 (PROSITE_PROFILES); IPR002048 (PROSITE_PROFILES); IPR002048 (PROSITE_PROFILES); IPR002048 (PROSITE_PROFILES); IPR002048 (PROSITE_PROFILES); IPR002048 (CDD); IPR011009 (SUPERFAMILY); IPR011992 (SUPERFAMILY)	P:GO:0006468; F:GO:0004672; F:GO:0005509; F:GO:0005524	P:protein phosphorylation; F:protein kinase activity; F:calcium ion binding; F:ATP binding
true	[INTERPRO, BLASTED, MAPPED, GO-SLIM]	Trav_Trans_W41B350_0000033	Nucleoside N-ribohydrolase 3	1509	20	0.0	92.4	5	P:GO:0006152; F:GO:0008477; F:GO:0045437; F:GO:0046872; C:GO:0005829	P:purine nucleoside catabolic process; F:purine nucleosidase activity; F:uridine nucleosidase activity; F:metal ion binding; C:cytosol	EC:3.2.2.8; EC:3.2.2.1; EC:3.2.2.3	Ribosylpyrimidine nucleosidase; Purine nucleosidase; Uridine nucleosidase	IPR036452 (G3DSA:3.90.245.GENE3D); IPR001910 (PFAM); mobidb-lite (MOBIDB_LITE); mobidb-lite (MOBIDB_LITE); PTHR12304:SF21 (PANTHER); IPR023186 (PANTHER); cd02650 (CDD); IPR036452 (SUPERFAMILY)	no GO terms	no GO terms
true	[INTERPRO, BLASTED]	Trav_Trans_W41B350_0000034	BSD domain containing protein	930	20	1.21921E-130	93.7						IPR005607 (SMART); IPR005607 (PFAM); IPR035925 (G3DSA:1.10.3970.GENE3D); mobidb-lite (MOBIDB_LITE); mobidb-lite (MOBIDB_LITE); mobidb-lite (MOBIDB_LITE); PTHR31923:SF1 (PANTHER); PTHR31923 (PANTHER); IPR005607 (PROSITE_PROFILES); SSF140383 (SUPERFAMILY)	no GO terms	no GO terms
true	[INTERPRO, BLASTED, MAPPED, GO-SLIM]	Trav_Trans_W41B350_0000035	protein TIC 21, chloroplastic	2839	20	7.8521E-114	89.64	5	P:GO:0006875; P:GO:0045037; F:GO:0042803; C:GO:0009706; C:GO:0016021	P:cellular metal ion homeostasis; P:protein import into chloroplast stroma; F:protein homodimerization activity; C:chloroplast inner membrane; C:integral component of membrane			IPR022051 (PFAM); IPR022051 (PANTHER); PTHR34548:SF3 (PANTHER)	no GO terms	no GO terms
true	[INTERPRO, BLASTED]	Trav_Trans_W41B350_0000037	VID27-like protein	2145	20	6.76041E-52	65.64						mobidb-lite (MOBIDB_LITE); mobidb-lite (MOBIDB_LITE); mobidb-lite (MOBIDB_LITE); PTHR34395 (PANTHER); PTHR34395:SF3 (PANTHER)	no GO terms	no GO terms
true	[INTERPRO, BLASTED]	Trav_Trans_W41B350_0000038	protein ENHANCED DOWNY MILDEW 2-like isoform X2	928	1	5.24176E-19	46.07						mobidb-lite (MOBIDB_LITE); mobidb-lite (MOBIDB_LITE); PTHR22884:SF465 (PANTHER); PTHR22884 (PANTHER); PTHR22884 (PANTHER)	no GO terms	no GO terms
true	[INTERPRO, BLASTED]	Trav_Trans_W41B350_0000039	Protein ENHANCED DOWNY MILDEW 2	1550	20	6.73423E-41	60.77						IPR022702 (PFAM); PTHR22884:SF465 (PANTHER); PTHR22884 (PANTHER); PTHR22884 (PANTHER); PTHR22884 (PANTHER); PTHR22884:SF465 (PANTHER)	no GO terms	no GO terms
true	[INTERPRO, BLASTED, MAPPED, GO-SLIM]	Trav_Trans_W41B350_0000040	Clathrin heavy chain 2	2358	20	3.13883E-131	99.54	12	P:GO:0006886; P:GO:0006898; P:GO:0048268; F:GO:0005198; F:GO:0032051; C:GO:0005829; C:GO:0009506; C:GO:0009507; C:GO:0016021; C:GO:0030130; C:GO:0030132; C:GO:0071439	P:intracellular protein transport; P:receptor-mediated endocytosis; P:clathrin coat assembly; F:structural molecule activity; F:clathrin light chain binding; C:cytosol; C:plasmodesma; C:chloroplast; C:integral component of membrane; C:clathrin coat of trans-Golgi network vesicle; C:clathrin coat of coated pit; C:clathrin complex			IPR000547 (SMART); IPR000547 (PFAM); IPR011990 (G3DSA:1.25.40.GENE3D); G3DSA:1.25.40.730 (GENE3D); PTHR10292 (PANTHER); PTHR10292:SF1 (PANTHER); IPR000547 (PROSITE_PROFILES); IPR016024 (SUPERFAMILY)	P:GO:0006886; P:GO:0016192; F:GO:0005515	P:intracellular protein transport; P:vesicle-mediated transport; F:protein binding
true	[INTERPRO, BLASTED, MAPPED, GO-SLIM]	Trav_Trans_W41B350_0000041	Pre-mRNA-processing protein 40A	2662	20	0.0	95.72	4	P:GO:0045292; F:GO:0003723; C:GO:0005685; C:GO:0071004	P:mRNA cis splicing, via spliceosome; F:RNA binding; C:U1 snRNP; C:U2-type prespliceosome			IPR001202 (SMART); IPR002713 (SMART); IPR036517 (G3DSA:1.10.10.GENE3D); IPR002713 (PFAM); G3DSA:2.20.70.10 (GENE3D); IPR001202 (PFAM); IPR036517 (G3DSA:1.10.10.GENE3D); IPR036517 (G3DSA:1.10.10.GENE3D); mobidb-lite (MOBIDB_LITE); mobidb-lite (MOBIDB_LITE); mobidb-lite (MOBIDB_LITE); mobidb-lite (MOBIDB_LITE); PTHR11864:SF21 (PANTHER); IPR039726 (PANTHER); IPR002713 (PROSITE_PROFILES); IPR002713 (PROSITE_PROFILES); IPR001202 (PROSITE_PROFILES); IPR001202 (PROSITE_PROFILES); IPR002713 (PROSITE_PROFILES); IPR002713 (PROSITE_PROFILES); IPR001202 (CDD); IPR001202 (CDD); IPR036517 (SUPERFAMILY); IPR036517 (SUPERFAMILY); IPR036020 (SUPERFAMILY); IPR036517 (SUPERFAMILY); IPR036517 (SUPERFAMILY); IPR036020 (SUPERFAMILY)	P:GO:0045292; F:GO:0005515	P:mRNA cis splicing, via spliceosome; F:protein binding
true	[INTERPRO, BLASTED, MAPPED, GO-SLIM]	Trav_Trans_W41B350_0000042	putative galacturonosyltransferase 7	2784	20	0.0	90.4	4	P:GO:0045489; P:GO:0071555; F:GO:0047262; C:GO:0000139	P:pectin biosynthetic process; P:cell wall organization; F:polygalacturonate 4-alpha-galacturonosyltransferase activity; C:Golgi membrane	EC:2.4.1.43	Polygalacturonate 4-alpha-galacturonosyltransferase	IPR029044 (G3DSA:3.90.550.GENE3D); IPR002495 (PFAM); mobidb-lite (MOBIDB_LITE); mobidb-lite (MOBIDB_LITE); mobidb-lite (MOBIDB_LITE); IPR029993 (PANTHER); PTHR32116:SF28 (PANTHER); IPR029044 (SUPERFAMILY)	F:GO:0016757; F:GO:0047262	F:transferase activity, transferring glycosyl groups; F:polygalacturonate 4-alpha-galacturonosyltransferase activity
true	[INTERPRO, BLASTED, MAPPED, GO-SLIM]	Trav_Trans_W41B350_0000044	L-ascorbate peroxidase 1, cytosolic	2035	20	4.91448E-173	96.18	9	P:GO:0000302; P:GO:0034599; P:GO:0042744; P:GO:0055114; P:GO:0098869; F:GO:0016688; F:GO:0020037; F:GO:0046872; C:GO:0009507	P:response to reactive oxygen species; P:cellular response to oxidative stress; P:hydrogen peroxide catabolic process; P:oxidation-reduction process; P:cellular oxidant detoxification; F:L-ascorbate peroxidase activity; F:heme binding; F:metal ion binding; C:chloroplast	EC:1.11.1.7; EC:1.11.1.11	Peroxidase; L-ascorbate peroxidase	IPR002016 (PRINTS); IPR002207 (PRINTS); G3DSA:1.10.520.10 (GENE3D); IPR002016 (PFAM); G3DSA:1.10.420.10 (GENE3D); mobidb-lite (MOBIDB_LITE); mobidb-lite (MOBIDB_LITE); PTHR31356 (PANTHER); PTHR31356:SF29 (PANTHER); IPR002016 (PROSITE_PROFILES); cd00691 (CDD); IPR010255 (SUPERFAMILY)	P:GO:0006979; P:GO:0055114; F:GO:0004601; F:GO:0020037	P:response to oxidative stress; P:oxidation-reduction process; F:peroxidase activity; F:heme binding
true	[INTERPRO, BLASTED, MAPPED, GO-SLIM]	Trav_Trans_W41B350_0000045	mRNA-decapping enzyme-like protein	1727	20	0.0	92.93	7	P:GO:0000290; P:GO:0031087; P:GO:0043085; F:GO:0003729; F:GO:0008047; C:GO:0000932; C:GO:0016021	P:deadenylation-dependent decapping of nuclear-transcribed mRNA; P:deadenylation-independent decapping of nuclear-transcribed mRNA; P:positive regulation of catalytic activity; F:mRNA binding; F:enzyme activator activity; C:P-body; C:integral component of membrane			IPR000697 (SMART); IPR011993 (G3DSA:2.30.29.GENE3D); IPR010334 (PFAM); mobidb-lite (MOBIDB_LITE); mobidb-lite (MOBIDB_LITE); PTHR16290:SF6 (PANTHER); IPR010334 (PANTHER); cd13182 (CDD); SSF50729 (SUPERFAMILY)	P:GO:0000290; P:GO:0043085; F:GO:0008047	P:deadenylation-dependent decapping of nuclear-transcribed mRNA; P:positive regulation of catalytic activity; F:enzyme activator activity
true	[INTERPRO, BLASTED, MAPPED, GO-SLIM]	Trav_Trans_W41B350_0000046	putative pentatricopeptide repeat-containing protein At3g01580	4949	20	0.0	90.7	1	P:GO:0009451	P:RNA modification			IPR002885 (PFAM); IPR011990 (G3DSA:1.25.40.GENE3D); IPR011990 (G3DSA:1.25.40.GENE3D); IPR002885 (PFAM); IPR002885 (TIGRFAM); IPR011990 (G3DSA:1.25.40.GENE3D); PTHR24015 (PANTHER); PTHR24015 (PANTHER); PTHR24015:SF593 (PANTHER); PTHR24015:SF593 (PANTHER); IPR002885 (PROSITE_PROFILES); IPR002885 (PROSITE_PROFILES); IPR002885 (PROSITE_PROFILES); IPR002885 (PROSITE_PROFILES); IPR002885 (PROSITE_PROFILES); IPR002885 (PROSITE_PROFILES); IPR002885 (PROSITE_PROFILES); IPR002885 (PROSITE_PROFILES); IPR002885 (PROSITE_PROFILES); IPR002885 (PROSITE_PROFILES); IPR002885 (PROSITE_PROFILES); IPR002885 (PROSITE_PROFILES); IPR002885 (PROSITE_PROFILES); IPR002885 (PROSITE_PROFILES); IPR002885 (PROSITE_PROFILES)	F:GO:0005515	F:protein binding
true	[INTERPRO, BLASTED, MAPPED, GO-SLIM]	Trav_Trans_W41B350_0000047	probable carboxylesterase 8	1815	20	7.90592E-175	80.53	1	F:GO:0016787	F:hydrolase activity			IPR013094 (PFAM); IPR029058 (G3DSA:3.40.50.GENE3D); PTHR23024 (PANTHER); PTHR23024:SF177 (PANTHER); IPR029058 (SUPERFAMILY)	F:GO:0016787	F:hydrolase activity
true	[INTERPRO, BLASTED, MAPPED, GO-SLIM]	Trav_Trans_W41B350_0000048	Spliceosome RNA helicase BAT1 isoform 1	588	20	1.08579E-132	98.49	3	F:GO:0003676; F:GO:0004386; F:GO:0005524	F:nucleic acid binding; F:helicase activity; F:ATP binding	EC:3.6.1.3; EC:3.6.1.15	Adenosinetriphosphatase; Nucleoside-triphosphate phosphatase	IPR014001 (SMART); IPR011545 (PFAM); G3DSA:3.40.50.300 (GENE3D); PTHR24031 (PANTHER); PTHR24031:SF530 (PANTHER); IPR014001 (PROSITE_PROFILES); IPR027417 (SUPERFAMILY)	F:GO:0003676; F:GO:0005524	F:nucleic acid binding; F:ATP binding
true	[INTERPRO, BLASTED, MAPPED, GO-SLIM]	Trav_Trans_W41B350_0000049	pre-rRNA-processing protein ESF1	3177	20	0.0	85.57	2	P:GO:0006364; F:GO:0003723	P:rRNA processing; F:RNA binding			IPR012580 (PFAM); mobidb-lite (MOBIDB_LITE); mobidb-lite (MOBIDB_LITE); mobidb-lite (MOBIDB_LITE); mobidb-lite (MOBIDB_LITE); mobidb-lite (MOBIDB_LITE); mobidb-lite (MOBIDB_LITE); mobidb-lite (MOBIDB_LITE); mobidb-lite (MOBIDB_LITE); mobidb-lite (MOBIDB_LITE); mobidb-lite (MOBIDB_LITE); mobidb-lite (MOBIDB_LITE); mobidb-lite (MOBIDB_LITE); mobidb-lite (MOBIDB_LITE); mobidb-lite (MOBIDB_LITE); IPR039754 (PANTHER)	P:GO:0006364; C:GO:0005634	P:rRNA processing; C:nucleus
true	[INTERPRO, BLASTED, MAPPED, GO-SLIM]	Trav_Trans_W41B350_0000050	AP-2 complex subunit mu	2217	20	0.0	98.7	6	P:GO:0006886; P:GO:0009058; P:GO:0016192; F:GO:0003824; F:GO:0030170; C:GO:0030131	P:intracellular protein transport; P:biosynthetic process; P:vesicle-mediated transport; F:catalytic activity; F:pyridoxal phosphate binding; C:clathrin adaptor complex			G3DSA:2.60.40.1170 (GENE3D); G3DSA:3.30.450.60 (GENE3D); G3DSA:2.60.40.1170 (GENE3D); IPR028565 (PFAM); IPR001392 (PIRSF); PTHR10529 (PANTHER); PTHR10529:SF278 (PANTHER); IPR028565 (PROSITE_PROFILES); cd09251 (CDD); IPR036168 (SUPERFAMILY); IPR011012 (SUPERFAMILY)	P:GO:0006886; P:GO:0016192; C:GO:0030131	P:intracellular protein transport; P:vesicle-mediated transport; C:clathrin adaptor complex
true	[INTERPRO, NO-BLAST]	Trav_Trans_W41B350_0000052	---NA---	1063									no IPS match	no IPS match	no IPS match
true	[INTERPRO, BLASTED, MAPPED, GO-SLIM]	Trav_Trans_W41B350_0000053	N-acetyl-D-glucosamine kinase	1024	20	0.0	94.35	2	P:GO:0016310; F:GO:0016301	P:phosphorylation; F:kinase activity			G3DSA:3.30.420.40 (GENE3D); G3DSA:3.30.420.40 (GENE3D); IPR002731 (PFAM); PTHR43190 (PANTHER); PTHR43190:SF4 (PANTHER); SSF53067 (SUPERFAMILY); SSF53067 (SUPERFAMILY)	no GO terms	no GO terms
true	[INTERPRO, BLASTED, MAPPED, GO-SLIM]	Trav_Trans_W41B350_0000054	dihydroceramide fatty acyl 2-hydroxylase FAH1	1540	20	5.00521E-164	93.61	6	P:GO:0006631; P:GO:0008610; P:GO:0055114; F:GO:0005506; F:GO:0080132; C:GO:0016021	P:fatty acid metabolic process; P:lipid biosynthetic process; P:oxidation-reduction process; F:iron ion binding; F:fatty acid alpha-hydroxylase activity; C:integral component of membrane			IPR006694 (PFAM); PTHR12863:SF2 (PANTHER); PTHR12863 (PANTHER)	P:GO:0008610; P:GO:0055114; F:GO:0005506; F:GO:0016491	P:lipid biosynthetic process; P:oxidation-reduction process; F:iron ion binding; F:oxidoreductase activity
true	[INTERPRO, BLASTED, MAPPED, GO-SLIM]	Trav_Trans_W41B350_0000055	BRCT domain-containing protein	4688	20	0.0	77.44	1	F:GO:0046872	F:metal ion binding			IPR001357 (SMART); IPR036420 (G3DSA:3.40.50.GENE3D); IPR001357 (PFAM); IPR013083 (G3DSA:3.30.40.GENE3D); IPR036420 (G3DSA:3.40.50.GENE3D); IPR036420 (G3DSA:3.40.50.GENE3D); IPR001357 (PFAM); mobidb-lite (MOBIDB_LITE); mobidb-lite (MOBIDB_LITE); mobidb-lite (MOBIDB_LITE); mobidb-lite (MOBIDB_LITE); mobidb-lite (MOBIDB_LITE); mobidb-lite (MOBIDB_LITE); mobidb-lite (MOBIDB_LITE); mobidb-lite (MOBIDB_LITE); mobidb-lite (MOBIDB_LITE); mobidb-lite (MOBIDB_LITE); mobidb-lite (MOBIDB_LITE); mobidb-lite (MOBIDB_LITE); mobidb-lite (MOBIDB_LITE); mobidb-lite (MOBIDB_LITE); mobidb-lite (MOBIDB_LITE); mobidb-lite (MOBIDB_LITE); PTHR13561 (PANTHER); PTHR13561 (PANTHER); PTHR13561:SF5 (PANTHER); PTHR13561:SF5 (PANTHER); IPR001357 (PROSITE_PROFILES); IPR001357 (PROSITE_PROFILES); IPR001357 (PROSITE_PROFILES); IPR001357 (CDD); IPR001357 (CDD); IPR001357 (CDD); IPR036420 (SUPERFAMILY); IPR036420 (SUPERFAMILY); IPR011011 (SUPERFAMILY); IPR036420 (SUPERFAMILY)	no GO terms	no GO terms
true	[INTERPRO, BLASTED, MAPPED, GO-SLIM]	Trav_Trans_W41B350_0000056	Putative clathrin heavy chain family protein	4687	20	0.0	99.86	8	P:GO:0006886; P:GO:0016192; P:GO:0048268; F:GO:0005198; F:GO:0032051; C:GO:0030130; C:GO:0030132; C:GO:0071439	P:intracellular protein transport; P:vesicle-mediated transport; P:clathrin coat assembly; F:structural molecule activity; F:clathrin light chain binding; C:clathrin coat of trans-Golgi network vesicle; C:clathrin coat of coated pit; C:clathrin complex			IPR000547 (SMART); IPR016025 (G3DSA:2.130.10.GENE3D); IPR022365 (PFAM); IPR011990 (G3DSA:1.25.40.GENE3D); IPR015348 (PFAM); PF13838 (PFAM); IPR000547 (PFAM); IPR016341 (PIRSF); PTHR10292:SF1 (PANTHER); PTHR10292 (PANTHER); IPR000547 (PROSITE_PROFILES); IPR000547 (PROSITE_PROFILES); IPR000547 (PROSITE_PROFILES); IPR000547 (PROSITE_PROFILES); IPR000547 (PROSITE_PROFILES); IPR000547 (PROSITE_PROFILES); IPR000547 (PROSITE_PROFILES); IPR016024 (SUPERFAMILY); IPR016024 (SUPERFAMILY); IPR016025 (SUPERFAMILY); IPR016024 (SUPERFAMILY); IPR016024 (SUPERFAMILY); IPR016024 (SUPERFAMILY)	P:GO:0006886; P:GO:0016192; P:GO:0048268; F:GO:0005198; F:GO:0005515; F:GO:0032051; C:GO:0030130; C:GO:0030132; C:GO:0071439	P:intracellular protein transport; P:vesicle-mediated transport; P:clathrin coat assembly; F:structural molecule activity; F:protein binding; F:clathrin light chain binding; C:clathrin coat of trans-Golgi network vesicle; C:clathrin coat of coated pit; C:clathrin complex
true	[INTERPRO, BLASTED, MAPPED, GO-SLIM]	Trav_Trans_W41B350_0000057	Phox-associated domain	3845	20	0.0	91.08	2	F:GO:0035091; C:GO:0016021	F:phosphatidylinositol binding; C:integral component of membrane			IPR003114 (SMART); IPR001683 (SMART); IPR001683 (PFAM); IPR036871 (G3DSA:3.30.1520.GENE3D); IPR013937 (PFAM); IPR003114 (PFAM); mobidb-lite (MOBIDB_LITE); mobidb-lite (MOBIDB_LITE); mobidb-lite (MOBIDB_LITE); mobidb-lite (MOBIDB_LITE); mobidb-lite (MOBIDB_LITE); mobidb-lite (MOBIDB_LITE); PTHR22999 (PANTHER); PTHR22999:SF23 (PANTHER); IPR003114 (PROSITE_PROFILES); IPR001683 (PROSITE_PROFILES); cd06872 (CDD); IPR036871 (SUPERFAMILY)	F:GO:0035091	F:phosphatidylinositol binding
true	[INTERPRO, BLASTED, MAPPED, GO-SLIM]	Trav_Trans_W41B350_0000059	protein FAR1-RELATED SEQUENCE 5-like	3689	20	2.17533E-151	68.84	2	P:GO:0006355; F:GO:0005488	P:regulation of transcription, DNA-templated; F:binding			IPR018289 (PFAM); IPR031052 (PANTHER)	P:GO:0006355	P:regulation of transcription, DNA-templated
true	[INTERPRO, BLASTED, MAPPED, GO-SLIM]	Trav_Trans_W41B350_0000060	3-hydroxyacyl-[acyl-carrier-protein] dehydratase FabZ-like	2510	20	9.75253E-45	99.29	2	P:GO:0006633; F:GO:0016836	P:fatty acid biosynthetic process; F:hydro-lyase activity			G3DSA:3.10.129.10 (GENE3D); IPR013114 (PFAM); PTHR30272 (PANTHER); PTHR30272:SF11 (PANTHER); IPR029069 (SUPERFAMILY)	no GO terms	no GO terms
true	[INTERPRO, BLASTED, MAPPED, GO-SLIM]	Trav_Trans_W41B350_0000061	protein CHROMATIN REMODELING 8	4448	20	0.0	95.56	4	P:GO:0006281; F:GO:0003677; F:GO:0004386; F:GO:0005524	P:DNA repair; F:DNA binding; F:helicase activity; F:ATP binding	EC:3.6.1.3; EC:3.6.1.15	Adenosinetriphosphatase; Nucleoside-triphosphate phosphatase	IPR014001 (SMART); IPR001650 (SMART); IPR000330 (PFAM); IPR038718 (G3DSA:3.40.50.GENE3D); G3DSA:3.40.50.300 (GENE3D); IPR001650 (PFAM); mobidb-lite (MOBIDB_LITE); mobidb-lite (MOBIDB_LITE); mobidb-lite (MOBIDB_LITE); mobidb-lite (MOBIDB_LITE); mobidb-lite (MOBIDB_LITE); PTHR10799 (PANTHER); PTHR10799:SF837 (PANTHER); IPR014001 (PROSITE_PROFILES); IPR001650 (PROSITE_PROFILES); IPR001650 (CDD); cd00046 (CDD); IPR027417 (SUPERFAMILY); IPR027417 (SUPERFAMILY)	F:GO:0005524	F:ATP binding
true	[INTERPRO, BLASTED, MAPPED, GO-SLIM]	Trav_Trans_W41B350_0000062	60S acidic ribosomal protein P2A	1030	20	2.28905E-39	97.56	3	P:GO:0006414; F:GO:0003735; F:GO:0044877	P:translational elongation; F:structural constituent of ribosome; F:protein-containing complex binding			PF00428 (PFAM); IPR038716 (G3DSA:1.10.10.GENE3D); mobidb-lite (MOBIDB_LITE); PTHR21141 (PANTHER); PTHR21141:SF76 (PANTHER); IPR027534 (HAMAP); cd05833 (CDD)	P:GO:0006414; F:GO:0003735; C:GO:0005622; C:GO:0005840	P:translational elongation; F:structural constituent of ribosome; C:intracellular; C:ribosome
true	[INTERPRO, BLASTED, MAPPED]	Trav_Trans_W41B350_0000063	putative disease resistance protein RGA1	2701	20	0.0	55.9	1	F:GO:0043531	F:ADP binding			IPR032675 (G3DSA:3.80.10.GENE3D); PTHR23155:SF866 (PANTHER); PTHR23155 (PANTHER); SSF52047 (SUPERFAMILY); SSF52058 (SUPERFAMILY)	no GO terms	no GO terms
true	[INTERPRO, BLASTED, MAPPED]	Trav_Trans_W41B350_0000064	disease resistance protein RGA2 isoform X1	2600	20	0.0	56.05	4	P:GO:0006468; F:GO:0004672; F:GO:0005524; F:GO:0043531	P:protein phosphorylation; F:protein kinase activity; F:ATP binding; F:ADP binding			IPR032675 (G3DSA:3.80.10.GENE3D); PTHR23155:SF866 (PANTHER); PTHR23155 (PANTHER); SSF52058 (SUPERFAMILY)	no GO terms	no GO terms
true	[INTERPRO, BLASTED]	Trav_Trans_W41B350_0000066	uncharacterized abhydrolase domain-containing protein DDB_G0269086	1549	20	1.62469E-43	91.12						PTHR36402 (PANTHER)	no GO terms	no GO terms
true	[INTERPRO, NO-BLAST]	Trav_Trans_W41B350_0000067	---NA---	850									mobidb-lite (MOBIDB_LITE); mobidb-lite (MOBIDB_LITE); mobidb-lite (MOBIDB_LITE)	no GO terms	no GO terms
true	[INTERPRO, BLASTED]	Trav_Trans_W41B350_0000068	DUF4050 family protein	1159	20	1.05222E-84	85.06						IPR025124 (PFAM); PTHR33373 (PANTHER); PTHR33373:SF11 (PANTHER)	no GO terms	no GO terms
true	[INTERPRO, NO-BLAST]	Trav_Trans_W41B350_0000069	---NA---	1089									mobidb-lite (MOBIDB_LITE)	no GO terms	no GO terms
true	[INTERPRO, BLASTED, MAPPED, GO-SLIM]	Trav_Trans_W41B350_0000071	DNA replication licensing factor MCM2	3434	20	0.0	96.61	9	P:GO:0006268; P:GO:0006270; P:GO:0007049; P:GO:1905775; F:GO:0003677; F:GO:0004386; F:GO:0005524; F:GO:0046872; C:GO:0042555	P:DNA unwinding involved in DNA replication; P:DNA replication initiation; P:cell cycle; P:negative regulation of DNA helicase activity; F:DNA binding; F:helicase activity; F:ATP binding; F:metal ion binding; C:MCM complex	EC:3.6.1.3; EC:3.6.1.15	Adenosinetriphosphatase; Nucleoside-triphosphate phosphatase	IPR001208 (PRINTS); IPR008045 (PRINTS); IPR031327 (SMART); G3DSA:2.20.28.10 (GENE3D); PF17855 (PFAM); IPR008045 (PFAM); IPR033762 (PFAM); G3DSA:3.40.50.300 (GENE3D); G3DSA:3.30.1640.10 (GENE3D); IPR027925 (PFAM); IPR001208 (PFAM); G3DSA:2.40.50.140 (GENE3D); mobidb-lite (MOBIDB_LITE); mobidb-lite (MOBIDB_LITE); mobidb-lite (MOBIDB_LITE); mobidb-lite (MOBIDB_LITE); mobidb-lite (MOBIDB_LITE); mobidb-lite (MOBIDB_LITE); IPR008045 (PTHR11630:PANTHER); IPR031327 (PANTHER); IPR001208 (PROSITE_PROFILES); cd00009 (CDD); IPR012340 (SUPERFAMILY); IPR027417 (SUPERFAMILY)	P:GO:0006270; P:GO:1905775; F:GO:0003677; F:GO:0005524; C:GO:0005634; C:GO:0042555	P:DNA replication initiation; P:negative regulation of DNA helicase activity; F:DNA binding; F:ATP binding; C:nucleus; C:MCM complex
true	[INTERPRO, BLASTED, MAPPED, GO-SLIM]	Trav_Trans_W41B350_0000072	DNA replication licensing factor MCM2	3359	20	8.04209E-128	97.86	9	P:GO:0006268; P:GO:0006270; P:GO:0007049; P:GO:1905775; F:GO:0003677; F:GO:0004386; F:GO:0005524; F:GO:0046872; C:GO:0042555	P:DNA unwinding involved in DNA replication; P:DNA replication initiation; P:cell cycle; P:negative regulation of DNA helicase activity; F:DNA binding; F:helicase activity; F:ATP binding; F:metal ion binding; C:MCM complex	EC:3.6.1.3; EC:3.6.1.15	Adenosinetriphosphatase; Nucleoside-triphosphate phosphatase	IPR001208 (PRINTS); IPR031327 (SMART); G3DSA:3.40.50.300 (GENE3D); IPR001208 (PFAM); IPR008045 (PTHR11630:PANTHER); IPR031327 (PANTHER); IPR001208 (PROSITE_PROFILES); IPR027417 (SUPERFAMILY)	P:GO:0006270; P:GO:1905775; F:GO:0003677; F:GO:0005524; C:GO:0005634; C:GO:0042555	P:DNA replication initiation; P:negative regulation of DNA helicase activity; F:DNA binding; F:ATP binding; C:nucleus; C:MCM complex
true	[INTERPRO, BLASTED, MAPPED, GO-SLIM]	Trav_Trans_W41B350_0000073	Long chain acyl-CoA synthetase 1	1092	20	0.0	93.75	1	F:GO:0003824	F:catalytic activity			IPR000873 (PFAM); G3DSA:3.40.50.12780 (GENE3D); PTHR43272 (PANTHER); PTHR43272:SF6 (PANTHER); SSF56801 (SUPERFAMILY)	F:GO:0003824	F:catalytic activity
true	[INTERPRO, BLASTED, MAPPED, GO-SLIM]	Trav_Trans_W41B350_0000074	Long chain acyl-CoA synthetase 1	1119	20	0.0	95.75	1	F:GO:0003824	F:catalytic activity			IPR000873 (PFAM); G3DSA:3.40.50.12780 (GENE3D); G3DSA:3.40.50.12780 (GENE3D); PTHR43272 (PANTHER); PTHR43272:SF6 (PANTHER); SSF56801 (SUPERFAMILY)	F:GO:0003824	F:catalytic activity
true	[INTERPRO, NO-BLAST]	Trav_Trans_W41B350_0000075	---NA---	511									no IPS match	no IPS match	no IPS match
true	[INTERPRO, NO-BLAST]	Trav_Trans_W41B350_0000076	---NA---	862									mobidb-lite (MOBIDB_LITE); mobidb-lite (MOBIDB_LITE)	no GO terms	no GO terms
true	[INTERPRO, BLASTED, MAPPED, GO-SLIM]	Trav_Trans_W41B350_0000077	Tetratricopeptide repeat (TPR)-like superfamily protein	2894	20	0.0	85.9	1	P:GO:0006396	P:RNA processing			PF13432 (PFAM); IPR011990 (G3DSA:1.25.40.GENE3D); mobidb-lite (MOBIDB_LITE); PTHR26312 (PANTHER); PTHR26312:SF83 (PANTHER); IPR013026 (PROSITE_PROFILES); IPR011990 (SUPERFAMILY)	F:GO:0005515	F:protein binding
true	[INTERPRO, BLASTED]	Trav_Trans_W41B350_0000078	predicted protein	1084	20	1.63643E-155	89.67						PTHR37391:SF2 (PANTHER); PTHR37391 (PANTHER)	no GO terms	no GO terms
true	[INTERPRO, BLASTED, MAPPED, GO-SLIM]	Trav_Trans_W41B350_0000079	Mov34/MPN/PAD-1 family protein	1257	20	9.34377E-134	90.77	8	P:GO:0006302; P:GO:0070537; F:GO:0004843; F:GO:0008237; F:GO:0031593; C:GO:0016021; C:GO:0070531; C:GO:0070552	P:double-strand break repair; P:histone H2A K63-linked deubiquitination; F:thiol-dependent ubiquitin-specific protease activity; F:metallopeptidase activity; F:polyubiquitin modification-dependent protein binding; C:integral component of membrane; C:BRCA1-A complex; C:BRISC complex	EC:3.4.19.12	Ubiquitinyl hydrolase 1	IPR000555 (SMART); G3DSA:3.40.140.10 (GENE3D); IPR000555 (PFAM); mobidb-lite (MOBIDB_LITE); mobidb-lite (MOBIDB_LITE); mobidb-lite (MOBIDB_LITE); PTHR10410 (PANTHER); PTHR10410:SF2 (PANTHER); IPR037518 (PROSITE_PROFILES); SSF102712 (SUPERFAMILY)	F:GO:0005515	F:protein binding
true	[INTERPRO, BLASTED, MAPPED, GO-SLIM]	Trav_Trans_W41B350_0000080	hypothetical protein SORBI_3004G141800	1585	20	0.0	96.52	2	P:GO:0010584; C:GO:0016021	P:pollen exine formation; C:integral component of membrane			PTHR31515:SF2 (PANTHER); PTHR31515 (PANTHER)	no GO terms	no GO terms
true	[INTERPRO, BLASTED, MAPPED, GO-SLIM]	Trav_Trans_W41B350_0000081	MADS-box transcription factor 8	1400	20	4.52712E-175	96.21	7	P:GO:0030154; P:GO:0045944; P:GO:0048481; F:GO:0000977; F:GO:0000981; F:GO:0008134; F:GO:0046983	P:cell differentiation; P:positive regulation of transcription by RNA polymerase II; P:plant ovule development; F:RNA polymerase II transcription regulatory region sequence-specific DNA binding; F:DNA-binding transcription factor activity, RNA polymerase II-specific; F:transcription factor binding; F:protein dimerization activity			IPR002100 (PRINTS); IPR002100 (SMART); IPR002100 (PFAM); IPR036879 (G3DSA:3.40.1810.GENE3D); IPR002487 (PFAM); PTHR11945 (PANTHER); PTHR11945:SF260 (PANTHER); IPR002487 (PROSITE_PROFILES); IPR002100 (PROSITE_PROFILES); IPR033896 (CDD); IPR036879 (SUPERFAMILY)	P:GO:0006355; P:GO:0045944; F:GO:0000977; F:GO:0003677; F:GO:0003700; F:GO:0046983; C:GO:0005634	P:regulation of transcription, DNA-templated; P:positive regulation of transcription by RNA polymerase II; F:RNA polymerase II transcription regulatory region sequence-specific DNA binding; F:DNA binding; F:DNA-binding transcription factor activity; F:protein dimerization activity; C:nucleus
true	[INTERPRO, BLASTED, MAPPED, GO-SLIM]	Trav_Trans_W41B350_0000082	putative methyltransferase DDB_G0268948	4943	20	0.0	87.24	4	P:GO:0032259; F:GO:0003676; F:GO:0008168; C:GO:0005840	P:methylation; F:nucleic acid binding; F:methyltransferase activity; C:ribosome			IPR022967 (SMART); IPR003029 (PFAM); G3DSA:2.40.50.140 (GENE3D); mobidb-lite (MOBIDB_LITE); mobidb-lite (MOBIDB_LITE); PTHR15838:SF2 (PANTHER); IPR037320 (PANTHER); IPR003029 (PROSITE_PROFILES); IPR003029 (PROSITE_PROFILES); cd04465 (CDD); IPR012340 (SUPERFAMILY); IPR012340 (SUPERFAMILY)	F:GO:0003676	F:nucleic acid binding
true	[INTERPRO, BLASTED, MAPPED, GO-SLIM]	Trav_Trans_W41B350_0000083	hydroxycinnamoyltransferase 1	4918	20	0.0	95.83	1	F:GO:0016747	F:transferase activity, transferring acyl groups other than amino-acyl groups			IPR023213 (G3DSA:3.30.559.GENE3D); IPR003480 (PFAM); IPR023213 (G3DSA:3.30.559.GENE3D); PTHR31642:SF116 (PANTHER); PTHR31642 (PANTHER); SSF52777 (SUPERFAMILY)	F:GO:0016747	F:transferase activity, transferring acyl groups other than amino-acyl groups
true	[INTERPRO, BLASTED, MAPPED, GO-SLIM]	Trav_Trans_W41B350_0000084	fatty acyl-CoA reductase 1	778	20	2.59598E-140	65.93	4	P:GO:0006629; P:GO:0055114; F:GO:0080019; F:GO:0102965	P:lipid metabolic process; P:oxidation-reduction process; F:fatty-acyl-CoA reductase (alcohol-forming) activity; F:alcohol-forming fatty acyl-CoA reductase activity	EC:1.2.1.84	Alcohol-forming fatty acyl-CoA reductase	G3DSA:3.40.50.720 (GENE3D); IPR013120 (PFAM); PTHR11011:SF58 (PANTHER); IPR026055 (PANTHER); IPR036291 (SUPERFAMILY)	F:GO:0080019	F:fatty-acyl-CoA reductase (alcohol-forming) activity
true	[INTERPRO, BLASTED, MAPPED, GO-SLIM]	Trav_Trans_W41B350_0000085	serine/threonine-protein kinase SAPK10	1823	20	0.0	97.79	7	P:GO:0006468; P:GO:0009738; P:GO:0035556; F:GO:0004674; F:GO:0005515; F:GO:0005524; C:GO:0005829	P:protein phosphorylation; P:abscisic acid-activated signaling pathway; P:intracellular signal transduction; F:protein serine/threonine kinase activity; F:protein binding; F:ATP binding; C:cytosol	EC:2.7.11	Transferring phosphorus-containing groups	IPR000719 (SMART); PIRSF000654 (PIRSF); IPR000719 (PFAM); G3DSA:1.10.510.10 (GENE3D); G3DSA:3.30.200.20 (GENE3D); mobidb-lite (MOBIDB_LITE); PTHR24343 (PANTHER); PTHR24343:SF162 (PANTHER); IPR000719 (PROSITE_PROFILES); cd14665 (CDD); IPR011009 (SUPERFAMILY)	P:GO:0006468; F:GO:0004672; F:GO:0005524	P:protein phosphorylation; F:protein kinase activity; F:ATP binding
true	[INTERPRO, BLASTED, MAPPED, GO-SLIM]	Trav_Trans_W41B350_0000086	RNA polymerase I specific transcription initiation factor RRN3 protein	2424	20	0.0	86.95	5	P:GO:0006361; P:GO:0006413; F:GO:0001042; F:GO:0001181; F:GO:0003743	P:transcription initiation from RNA polymerase I promoter; P:translational initiation; F:RNA polymerase I core binding; F:RNA polymerase I general transcription initiation factor activity; F:translation initiation factor activity			IPR007991 (PFAM); IPR007991 (PANTHER)	no GO terms	no GO terms
true	[INTERPRO, BLASTED, MAPPED, GO-SLIM]	Trav_Trans_W41B350_0000087	AMSH-like ubiquitin thioesterase 3	1554	20	0.0	88.94	4	P:GO:0070536; P:GO:0071108; F:GO:0004843; C:GO:0016020	P:protein K63-linked deubiquitination; P:protein K48-linked deubiquitination; F:thiol-dependent ubiquitin-specific protease activity; C:membrane	EC:3.4.19.12	Ubiquitinyl hydrolase 1	IPR000555 (SMART); G3DSA:1.20.58.280 (GENE3D); G3DSA:3.40.140.10 (GENE3D); IPR000555 (PFAM); IPR015063 (PFAM); mobidb-lite (MOBIDB_LITE); mobidb-lite (MOBIDB_LITE); PTHR12947:SF11 (PANTHER); PTHR12947 (PANTHER); IPR037518 (PROSITE_PROFILES); cd08066 (CDD); SSF102712 (SUPERFAMILY)	F:GO:0005515	F:protein binding
true	[INTERPRO, BLASTED, MAPPED, GO-SLIM]	Trav_Trans_W41B350_0000088	V-type proton ATPase subunit E	3068	20	1.62628E-139	96.62	3	P:GO:1902600; F:GO:0046961; C:GO:0033178	P:proton transmembrane transport; F:proton-transporting ATPase activity, rotational mechanism; C:proton-transporting two-sector ATPase complex, catalytic domain	EC:7.1.3.1	H(+)-exporting diphosphatase	IPR038495 (G3DSA:3.30.2320.GENE3D); IPR002842 (PFAM); PTHR12317 (PANTHER); PTHR12317:SF54 (PANTHER); IPR002842 (HAMAP); SSF160527 (SUPERFAMILY)	P:GO:1902600; F:GO:0046961; C:GO:0033178	P:proton transmembrane transport; F:proton-transporting ATPase activity, rotational mechanism; C:proton-transporting two-sector ATPase complex, catalytic domain
true	[INTERPRO, BLASTED, MAPPED, GO-SLIM]	Trav_Trans_W41B350_0000089	signal recognition particle subunit SRP68	2179	20	0.0	93.94	4	P:GO:0006614; F:GO:0005047; F:GO:0008312; F:GO:0030942	P:SRP-dependent cotranslational protein targeting to membrane; F:signal recognition particle binding; F:7S RNA binding; F:endoplasmic reticulum signal peptide binding			IPR038253 (G3DSA:1.10.3450.GENE3D); IPR026258 (PFAM); IPR026258 (PANTHER)	P:GO:0006614; F:GO:0005047; F:GO:0008312; F:GO:0030942; C:GO:0005786	P:SRP-dependent cotranslational protein targeting to membrane; F:signal recognition particle binding; F:7S RNA binding; F:endoplasmic reticulum signal peptide binding; C:signal recognition particle, endoplasmic reticulum targeting
true	[INTERPRO, BLASTED, MAPPED, GO-SLIM]	Trav_Trans_W41B350_0000090	putative exosome complex component rrp40	1741	20	1.75663E-167	96.6	13	P:GO:0000467; P:GO:0034427; P:GO:0034475; P:GO:0043928; P:GO:0071034; P:GO:0071035; P:GO:0071038; P:GO:0071049; P:GO:0071051; F:GO:0003723; F:GO:0004527; C:GO:0000176; C:GO:0000177	P:exonucleolytic trimming to generate mature 3'-end of 5.8S rRNA from tricistronic rRNA transcript (SSU-rRNA, 5.8S rRNA, LSU-rRNA); P:nuclear-transcribed mRNA catabolic process, exonucleolytic, 3'-5'; P:U4 snRNA 3'-end processing; P:exonucleolytic catabolism of deadenylated mRNA; P:CUT catabolic process; P:nuclear polyadenylation-dependent rRNA catabolic process; P:nuclear polyadenylation-dependent tRNA catabolic process; P:nuclear retention of pre-mRNA with aberrant 3'-ends at the site of transcription; P:polyadenylation-dependent snoRNA 3'-end processing; F:RNA binding; F:exonuclease activity; C:nuclear exosome (RNase complex); C:cytoplasmic exosome (RNase complex)			IPR036612 (G3DSA:3.30.1370.GENE3D); G3DSA:2.40.50.140 (GENE3D); IPR004088 (PFAM); G3DSA:2.40.50.100 (GENE3D); IPR026699 (PANTHER); PTHR21321:SF1 (PANTHER); IPR037319 (CDD); IPR036612 (SUPERFAMILY); IPR012340 (SUPERFAMILY); SSF110324 (SUPERFAMILY)	F:GO:0003723; C:GO:0000178	F:RNA binding; C:exosome (RNase complex)
true	[INTERPRO, BLASTED, MAPPED, GO-SLIM]	Trav_Trans_W41B350_0000091	U3 small nucleolar RNA-associated protein 4	3169	20	0.0	92.87	2	C:GO:0032040; C:GO:0034388	C:small-subunit processome; C:Pwp2p-containing subcomplex of 90S preribosome			IPR001680 (SMART); IPR015943 (G3DSA:2.130.10.GENE3D); IPR001680 (PFAM); IPR015943 (G3DSA:2.130.10.GENE3D); mobidb-lite (MOBIDB_LITE); mobidb-lite (MOBIDB_LITE); mobidb-lite (MOBIDB_LITE); mobidb-lite (MOBIDB_LITE); PTHR45086 (PANTHER); IPR001680 (PROSITE_PROFILES); IPR017986 (PROSITE_PROFILES); IPR036322 (SUPERFAMILY); IPR011047 (SUPERFAMILY)	F:GO:0005515	F:protein binding
true	[INTERPRO, BLASTED, MAPPED, GO-SLIM]	Trav_Trans_W41B350_0000092	probable sucrose-phosphate synthase 4	4355	20	0.0	95.34	3	P:GO:0005986; F:GO:0016157; F:GO:0046524	P:sucrose biosynthetic process; F:sucrose synthase activity; F:sucrose-phosphate synthase activity	EC:2.4.1.14; EC:2.4.1.13	Sucrose-phosphate synthase; Sucrose synthase	IPR000368 (PFAM); G3DSA:3.40.50.2000 (GENE3D); IPR012819 (TIGRFAM); IPR006380 (PFAM); G3DSA:3.40.50.2000 (GENE3D); IPR001296 (PFAM); mobidb-lite (MOBIDB_LITE); mobidb-lite (MOBIDB_LITE); mobidb-lite (MOBIDB_LITE); mobidb-lite (MOBIDB_LITE); PTHR12526:SF334 (PANTHER); PTHR12526 (PANTHER); IPR035659 (CDD); cd03800 (CDD); SSF53756 (SUPERFAMILY)	P:GO:0005985; F:GO:0016157; F:GO:0046524	P:sucrose metabolic process; F:sucrose synthase activity; F:sucrose-phosphate synthase activity
true	[INTERPRO, BLASTED, MAPPED, GO-SLIM]	Trav_Trans_W41B350_0000093	Protein ROOT INITIATION DEFECTIVE 3	2628	20	0.0	91.58	7	P:GO:0000027; P:GO:0006267; P:GO:0006364; P:GO:0030174; P:GO:1902184; C:GO:0005656; C:GO:0097344	P:ribosomal large subunit assembly; P:pre-replicative complex assembly involved in nuclear cell cycle DNA replication; P:rRNA processing; P:regulation of DNA-dependent DNA replication initiation; P:negative regulation of shoot apical meristem development; C:nuclear pre-replicative complex; C:Rix1 complex			IPR020472 (PRINTS); IPR001680 (SMART); IPR001680 (PFAM); IPR015943 (G3DSA:2.130.10.GENE3D); IPR015943 (G3DSA:2.130.10.GENE3D); mobidb-lite (MOBIDB_LITE); mobidb-lite (MOBIDB_LITE); PTHR18763 (PANTHER); PTHR18763:SF0 (PANTHER); IPR001680 (PROSITE_PROFILES); IPR001680 (PROSITE_PROFILES); IPR017986 (PROSITE_PROFILES); IPR001680 (PROSITE_PROFILES); cd00200 (CDD); IPR036322 (SUPERFAMILY)	F:GO:0005515	F:protein binding
true	[INTERPRO, BLASTED, MAPPED, GO-SLIM]	Trav_Trans_W41B350_0000095	retrotransposon protein, putative, unclassified	5033	20	3.80492E-71	64.4	1	F:GO:0005488	F:binding			no IPS match	no IPS match	no IPS match
true	[INTERPRO, BLASTED, MAPPED, GO-SLIM]	Trav_Trans_W41B350_0000096	OTU domain-containing protein	942	20	4.51738E-69	92.64	2	P:GO:0016579; F:GO:0004843	P:protein deubiquitination; F:thiol-dependent ubiquitin-specific protease activity	EC:3.4.19.12	Ubiquitinyl hydrolase 1	G3DSA:3.90.70.80 (GENE3D); IPR003323 (PFAM); mobidb-lite (MOBIDB_LITE); mobidb-lite (MOBIDB_LITE); PTHR12419:SF42 (PANTHER); PTHR12419 (PANTHER); IPR003323 (PROSITE_PROFILES)	no GO terms	no GO terms
true	[INTERPRO, BLASTED, MAPPED, GO-SLIM]	Trav_Trans_W41B350_0000097	mitogen-activated protein kinase 10	2981	20	0.0	96.07	5	P:GO:0010468; F:GO:0004707; F:GO:0005524; C:GO:0005737; C:GO:0016021	P:regulation of gene expression; F:MAP kinase activity; F:ATP binding; C:cytoplasm; C:integral component of membrane	EC:2.7.11; EC:2.7.11.24	Transferring phosphorus-containing groups; Mitogen-activated protein kinase	IPR000719 (SMART); IPR000719 (PFAM); G3DSA:1.10.510.10 (GENE3D); G3DSA:3.30.200.20 (GENE3D); mobidb-lite (MOBIDB_LITE); mobidb-lite (MOBIDB_LITE); mobidb-lite (MOBIDB_LITE); PTHR24055 (PANTHER); PTHR24055:SF195 (PANTHER); IPR000719 (PROSITE_PROFILES); cd07859 (CDD); IPR011009 (SUPERFAMILY)	P:GO:0006468; F:GO:0004672; F:GO:0005524	P:protein phosphorylation; F:protein kinase activity; F:ATP binding
true	[INTERPRO, BLASTED, MAPPED, GO-SLIM]	Trav_Trans_W41B350_0000098	evolutionarily conserved C-terminal region 2	2753	20	0.0	92.9	1	F:GO:0003723	F:RNA binding			G3DSA:3.10.590.10 (GENE3D); IPR007275 (PFAM); mobidb-lite (MOBIDB_LITE); mobidb-lite (MOBIDB_LITE); mobidb-lite (MOBIDB_LITE); mobidb-lite (MOBIDB_LITE); mobidb-lite (MOBIDB_LITE); PTHR12357:SF30 (PANTHER); PTHR12357:SF30 (PANTHER); PTHR12357 (PANTHER); PTHR12357 (PANTHER); IPR007275 (PROSITE_PROFILES)	F:GO:0003723	F:RNA binding
true	[INTERPRO, BLASTED, MAPPED, GO-SLIM]	Trav_Trans_W41B350_0000099	late embryogenesis abundant protein Lea14-A	742	20	1.87591E-102	92.38	2	P:GO:0009269; C:GO:0005829	P:response to desiccation; C:cytosol			IPR013990 (SMART); IPR004864 (PFAM); G3DSA:2.60.40.1820 (GENE3D); mobidb-lite (MOBIDB_LITE); PTHR31459:SF6 (PANTHER); PTHR31459 (PANTHER); PD010978 (PRODOM); SSF117070 (SUPERFAMILY)	P:GO:0009269	P:response to desiccation
true	[INTERPRO, BLASTED, MAPPED, GO-SLIM]	Trav_Trans_W41B350_0000103	mitochondrial-processing peptidase subunit alpha-like	2225	20	0.0	93.31	7	P:GO:0006002; P:GO:0006627; P:GO:0061615; F:GO:0003872; F:GO:0004222; F:GO:0046872; C:GO:0005743	P:fructose 6-phosphate metabolic process; P:protein processing involved in protein targeting to mitochondrion; P:glycolytic process through fructose-6-phosphate; F:6-phosphofructokinase activity; F:metalloendopeptidase activity; F:metal ion binding; C:mitochondrial inner membrane	EC:3.4.24; EC:2.7.1.11	Acting on peptide bonds (peptidases); 6-phosphofructokinase	IPR007863 (PFAM); G3DSA:3.30.830.10 (GENE3D); G3DSA:3.30.830.10 (GENE3D); IPR011765 (PFAM); mobidb-lite (MOBIDB_LITE); PTHR11851 (PANTHER); PTHR11851:SF138 (PANTHER); IPR011249 (SUPERFAMILY); IPR011249 (SUPERFAMILY)	F:GO:0003824; F:GO:0046872	F:catalytic activity; F:metal ion binding
true	[INTERPRO, BLASTED, MAPPED, GO-SLIM]	Trav_Trans_W41B350_0000104	uncharacterized membrane protein At1g16860	3649	20	0.0	95.38	3	P:GO:0006508; F:GO:0008233; C:GO:0016021	P:proteolysis; F:peptidase activity; C:integral component of membrane			mobidb-lite (MOBIDB_LITE); mobidb-lite (MOBIDB_LITE); mobidb-lite (MOBIDB_LITE); IPR040339 (PANTHER); PTHR33709:SF4 (PANTHER)	no GO terms	no GO terms
true	[INTERPRO, BLASTED, MAPPED, GO-SLIM]	Trav_Trans_W41B350_0000105	putative 1-phosphatidylinositol-3-phosphate 5-kinase FAB1C	5857	20	0.0	87.19	4	P:GO:0046854; F:GO:0000285; F:GO:0005524; C:GO:0010008	P:phosphatidylinositol phosphorylation; F:1-phosphatidylinositol-3-phosphate 5-kinase activity; F:ATP binding; C:endosome membrane	EC:2.7.1.150	1-phosphatidylinositol-3-phosphate 5-kinase	IPR002498 (SMART); IPR002498 (PFAM); IPR027409 (G3DSA:3.50.7.GENE3D); IPR002423 (PFAM); IPR027484 (G3DSA:3.30.800.GENE3D); G3DSA:1.20.58.1870 (GENE3D); mobidb-lite (MOBIDB_LITE); mobidb-lite (MOBIDB_LITE); mobidb-lite (MOBIDB_LITE); mobidb-lite (MOBIDB_LITE); mobidb-lite (MOBIDB_LITE); mobidb-lite (MOBIDB_LITE); PTHR11353:SF171 (PANTHER); PTHR11353 (PANTHER); IPR002498 (PROSITE_PROFILES); cd03334 (CDD); SSF56104 (SUPERFAMILY); IPR027410 (SUPERFAMILY); IPR027409 (SUPERFAMILY)	P:GO:0046488; F:GO:0005524; F:GO:0016307	P:phosphatidylinositol metabolic process; F:ATP binding; F:phosphatidylinositol phosphate kinase activity
true	[INTERPRO, BLASTED, MAPPED, GO-SLIM]	Trav_Trans_W41B350_0000106	acyl-CoA-binding domain-containing protein 1	3302	20	0.0	89.19	5	F:GO:0000062; F:GO:0005509; F:GO:0008289; C:GO:0005789; C:GO:0016021	F:fatty-acyl-CoA binding; F:calcium ion binding; F:lipid binding; C:endoplasmic reticulum membrane; C:integral component of membrane			IPR002048 (SMART); G3DSA:1.10.238.10 (GENE3D); G3DSA:1.10.238.10 (GENE3D); IPR002048 (PFAM); PTHR10827:SF54 (PANTHER); PTHR10827 (PANTHER); IPR002048 (PROSITE_PROFILES); IPR002048 (PROSITE_PROFILES); IPR002048 (PROSITE_PROFILES); IPR002048 (PROSITE_PROFILES); IPR002048 (PROSITE_PROFILES); IPR011992 (SUPERFAMILY); IPR011992 (SUPERFAMILY)	F:GO:0005509	F:calcium ion binding
true	[INTERPRO, BLASTED, MAPPED, GO-SLIM]	Trav_Trans_W41B350_0000107	brassinosteroid LRR receptor kinase BRI1	4782	20	0.0	92.46	9	P:GO:0001578; P:GO:0006468; P:GO:0009729; P:GO:0009742; F:GO:0004674; F:GO:0005515; F:GO:0005524; C:GO:0005886; C:GO:0016021	P:microtubule bundle formation; P:protein phosphorylation; P:detection of brassinosteroid stimulus; P:brassinosteroid mediated signaling pathway; F:protein serine/threonine kinase activity; F:protein binding; F:ATP binding; C:plasma membrane; C:integral component of membrane	EC:2.7.11	Transferring phosphorus-containing groups	IPR000719 (SMART); IPR003591 (SMART); G3DSA:1.10.510.10 (GENE3D); G3DSA:3.30.200.20 (GENE3D); G3DSA:3.30.1490.310 (GENE3D); IPR001611 (PFAM); IPR000719 (PFAM); PTHR27000:SF220 (PANTHER); PTHR27000 (PANTHER); PTHR27000 (PANTHER); IPR001611 (PROSITE_PROFILES); IPR001611 (PROSITE_PROFILES); IPR001611 (PROSITE_PROFILES); IPR001611 (PROSITE_PROFILES); IPR001611 (PROSITE_PROFILES); IPR001611 (PROSITE_PROFILES); IPR001611 (PROSITE_PROFILES); IPR001611 (PROSITE_PROFILES); IPR000719 (PROSITE_PROFILES); IPR001611 (PROSITE_PROFILES); IPR001611 (PROSITE_PROFILES); IPR001611 (PROSITE_PROFILES); IPR001611 (PROSITE_PROFILES); IPR001611 (PROSITE_PROFILES); IPR001611 (PROSITE_PROFILES); IPR001611 (PROSITE_PROFILES); IPR001611 (PROSITE_PROFILES); cd14066 (CDD); SSF52047 (SUPERFAMILY); IPR011009 (SUPERFAMILY); SSF52047 (SUPERFAMILY); SSF52058 (SUPERFAMILY)	P:GO:0006468; F:GO:0004672; F:GO:0005515; F:GO:0005524	P:protein phosphorylation; F:protein kinase activity; F:protein binding; F:ATP binding
true	[INTERPRO, BLASTED]	Trav_Trans_W41B350_0000109	lateral signaling target protein 2 homolog	1561	20	1.04009E-49	83.26						IPR007650 (PFAM); mobidb-lite (MOBIDB_LITE); mobidb-lite (MOBIDB_LITE); mobidb-lite (MOBIDB_LITE); PTHR33059 (PANTHER); PTHR33059:SF66 (PANTHER); IPR007650 (PROSITE_PROFILES)	no GO terms	no GO terms
true	[INTERPRO, BLASTED, MAPPED, GO-SLIM]	Trav_Trans_W41B350_0000110	actin-3	2834	20	0.0	98.92	3	F:GO:0005524; C:GO:0005737; C:GO:0005856	F:ATP binding; C:cytoplasm; C:cytoskeleton			IPR004000 (PRINTS); IPR004000 (SMART); G3DSA:3.30.420.40 (GENE3D); IPR004000 (PFAM); G3DSA:3.90.640.10 (GENE3D); G3DSA:3.30.420.40 (GENE3D); IPR004000 (PANTHER); PTHR11937:SF252 (PANTHER); cd00012 (CDD); SSF53067 (SUPERFAMILY); SSF53067 (SUPERFAMILY)	no GO terms	no GO terms
true	[INTERPRO, BLASTED, MAPPED, GO-SLIM]	Trav_Trans_W41B350_0000111	MADS-box transcription factor 7	1567	20	3.63704E-171	91.95	6	P:GO:0045944; P:GO:0048481; F:GO:0000977; F:GO:0000981; F:GO:0008134; F:GO:0046983	P:positive regulation of transcription by RNA polymerase II; P:plant ovule development; F:RNA polymerase II transcription regulatory region sequence-specific DNA binding; F:DNA-binding transcription factor activity, RNA polymerase II-specific; F:transcription factor binding; F:protein dimerization activity			IPR002100 (PRINTS); IPR002100 (SMART); IPR002487 (PFAM); IPR036879 (G3DSA:3.40.1810.GENE3D); IPR002100 (PFAM); PTHR11945 (PANTHER); PTHR11945:SF260 (PANTHER); IPR002487 (PROSITE_PROFILES); IPR002100 (PROSITE_PROFILES); IPR033896 (CDD); IPR036879 (SUPERFAMILY)	P:GO:0006355; P:GO:0045944; F:GO:0000977; F:GO:0003677; F:GO:0003700; F:GO:0046983; C:GO:0005634	P:regulation of transcription, DNA-templated; P:positive regulation of transcription by RNA polymerase II; F:RNA polymerase II transcription regulatory region sequence-specific DNA binding; F:DNA binding; F:DNA-binding transcription factor activity; F:protein dimerization activity; C:nucleus
true	[INTERPRO, BLASTED, MAPPED, GO-SLIM]	Trav_Trans_W41B350_0000112	Protein disulfide isomerase-like 2-1	1700	20	0.0	93.97	3	P:GO:0045454; F:GO:0003756; C:GO:0005576	P:cell redox homeostasis; F:protein disulfide isomerase activity; C:extracellular region	EC:5.3.4.1	Protein disulfide-isomerase	PR00421 (PRINTS); IPR036356 (G3DSA:1.20.1150.GENE3D); G3DSA:3.40.30.10 (GENE3D); IPR011679 (PFAM); IPR013766 (PFAM); G3DSA:3.40.30.10 (GENE3D); IPR005788 (TIGRFAM); PTHR18929:SF187 (PANTHER); PTHR18929 (PANTHER); IPR013766 (PROSITE_PROFILES); IPR013766 (PROSITE_PROFILES); IPR011679 (CDD); cd02998 (CDD); cd02998 (CDD); IPR036356 (SUPERFAMILY); IPR036249 (SUPERFAMILY); IPR036249 (SUPERFAMILY)	P:GO:0045454; F:GO:0016853; C:GO:0005783	P:cell redox homeostasis; F:isomerase activity; C:endoplasmic reticulum
true	[INTERPRO, BLASTED, MAPPED, GO-SLIM]	Trav_Trans_W41B350_0000113	enhancer of mRNA-decapping protein 4	6315	20	0.0	93.87	2	P:GO:0031087; C:GO:0000932	P:deadenylation-independent decapping of nuclear-transcribed mRNA; C:P-body			IPR001680 (SMART); G3DSA:1.10.220.100 (GENE3D); IPR015943 (G3DSA:2.130.10.GENE3D); IPR032401 (PFAM); mobidb-lite (MOBIDB_LITE); mobidb-lite (MOBIDB_LITE); mobidb-lite (MOBIDB_LITE); mobidb-lite (MOBIDB_LITE); mobidb-lite (MOBIDB_LITE); mobidb-lite (MOBIDB_LITE); mobidb-lite (MOBIDB_LITE); mobidb-lite (MOBIDB_LITE); mobidb-lite (MOBIDB_LITE); mobidb-lite (MOBIDB_LITE); mobidb-lite (MOBIDB_LITE); mobidb-lite (MOBIDB_LITE); PTHR15598:SF6 (PANTHER); PTHR15598 (PANTHER); IPR001680 (PROSITE_PROFILES); IPR001680 (PROSITE_PROFILES); IPR017986 (PROSITE_PROFILES); IPR017986 (PROSITE_PROFILES); IPR036322 (SUPERFAMILY)	F:GO:0005515	F:protein binding
true	[INTERPRO, BLASTED, MAPPED, GO-SLIM]	Trav_Trans_W41B350_0000114	ABC transporter B family member 29, chloroplastic isoform X1	995	20	6.78093E-95	93.71	5	P:GO:0055085; F:GO:0005524; F:GO:0042626; C:GO:0009941; C:GO:0016021	P:transmembrane transport; F:ATP binding; F:ATPase-coupled transmembrane transporter activity; C:chloroplast envelope; C:integral component of membrane			G3DSA:3.40.50.300 (GENE3D); IPR003439 (PFAM); IPR039421 (PANTHER); PTHR24221:SF112 (PANTHER); IPR027417 (SUPERFAMILY)	F:GO:0005524; F:GO:0016887	F:ATP binding; F:ATPase activity
true	[INTERPRO, BLASTED, MAPPED, GO-SLIM]	Trav_Trans_W41B350_0000115	ABC transporter B family member 29, chloroplastic isoform X2	389	20	1.15977E-75	94.7	5	P:GO:0055085; F:GO:0005524; F:GO:0042626; C:GO:0009941; C:GO:0016021	P:transmembrane transport; F:ATP binding; F:ATPase-coupled transmembrane transporter activity; C:chloroplast envelope; C:integral component of membrane			IPR003439 (PFAM); G3DSA:3.40.50.300 (GENE3D); IPR039421 (PANTHER); PTHR24221:SF112 (PANTHER); cd03228 (CDD); IPR027417 (SUPERFAMILY)	F:GO:0005524; F:GO:0016887	F:ATP binding; F:ATPase activity
true	[INTERPRO, BLASTED, MAPPED, GO-SLIM]	Trav_Trans_W41B350_0000116	retrotransposon protein, putative, unclassified	21363	20	0.0	66.99	3	P:GO:0015074; F:GO:0003676; C:GO:0000943	P:DNA integration; F:nucleic acid binding; C:retrotransposon nucleocapsid			IPR013103 (PFAM); PTHR11439:SF204 (PANTHER); IPR039537 (PANTHER); cd09272 (CDD); SSF56672 (SUPERFAMILY)	C:GO:0000943	C:retrotransposon nucleocapsid
true	[INTERPRO, BLASTED, MAPPED, GO-SLIM]	Trav_Trans_W41B350_0000117	nitrate regulatory gene2 protein	3411	20	0.0	87.37	3	P:GO:0071249; C:GO:0005886; C:GO:0009506	P:cellular response to nitrate; C:plasma membrane; C:plasmodesma			IPR006868 (PFAM); IPR006867 (PFAM); mobidb-lite (MOBIDB_LITE); mobidb-lite (MOBIDB_LITE); mobidb-lite (MOBIDB_LITE); mobidb-lite (MOBIDB_LITE); mobidb-lite (MOBIDB_LITE); mobidb-lite (MOBIDB_LITE); mobidb-lite (MOBIDB_LITE); PTHR21450:SF6 (PANTHER); IPR039950 (PANTHER)	P:GO:0071249	P:cellular response to nitrate
true	[INTERPRO, BLASTED]	Trav_Trans_W41B350_0000118	hAT dimerisation domain-containing protein-like	3536	20	0.0	77.89						IPR007021 (PFAM); mobidb-lite (MOBIDB_LITE); mobidb-lite (MOBIDB_LITE); mobidb-lite (MOBIDB_LITE); PTHR32166:SF21 (PANTHER); PTHR32166 (PANTHER); IPR012337 (SUPERFAMILY)	no GO terms	no GO terms
true	[INTERPRO, BLASTED, MAPPED, GO-SLIM]	Trav_Trans_W41B350_0000119	Cyclin-dependent kinase C-2	2469	20	0.0	97.47	8	P:GO:0032968; P:GO:0051726; P:GO:0070816; F:GO:0004693; F:GO:0005524; F:GO:0008353; C:GO:0000307; C:GO:0000790	P:positive regulation of transcription elongation from RNA polymerase II promoter; P:regulation of cell cycle; P:phosphorylation of RNA polymerase II C-terminal domain; F:cyclin-dependent protein serine/threonine kinase activity; F:ATP binding; F:RNA polymerase II CTD heptapeptide repeat kinase activity; C:cyclin-dependent protein kinase holoenzyme complex; C:nuclear chromatin	EC:2.7.11; EC:2.7.11.23; EC:2.7.11.22	Transferring phosphorus-containing groups; [RNA-polymerase]-subunit kinase; Cyclin-dependent kinase	IPR000719 (SMART); G3DSA:3.30.200.20 (GENE3D); G3DSA:1.10.510.10 (GENE3D); IPR000719 (PFAM); mobidb-lite (MOBIDB_LITE); mobidb-lite (MOBIDB_LITE); mobidb-lite (MOBIDB_LITE); mobidb-lite (MOBIDB_LITE); mobidb-lite (MOBIDB_LITE); PTHR24056:SF187 (PANTHER); PTHR24056 (PANTHER); IPR000719 (PROSITE_PROFILES); cd07840 (CDD); IPR011009 (SUPERFAMILY)	P:GO:0006468; F:GO:0004672; F:GO:0005524	P:protein phosphorylation; F:protein kinase activity; F:ATP binding
true	[INTERPRO, BLASTED, MAPPED, GO-SLIM]	Trav_Trans_W41B350_0000120	ATP synthase subunit beta, mitochondrial	2518	20	0.0	99.0	4	P:GO:0015986; F:GO:0005524; F:GO:0046933; C:GO:0000275	P:ATP synthesis coupled proton transport; F:ATP binding; F:proton-transporting ATP synthase activity, rotational mechanism; C:mitochondrial proton-transporting ATP synthase complex, catalytic sector F(1)	EC:7.1.3.1	H(+)-exporting diphosphatase	IPR003593 (SMART); IPR000194 (PFAM); IPR020971 (PFAM); IPR024034 (G3DSA:1.10.1140.GENE3D); G3DSA:3.40.50.300 (GENE3D); IPR004100 (PFAM); IPR005722 (TIGRFAM); G3DSA:2.40.10.170 (GENE3D); PIRSF039072 (PIRSF); PTHR15184 (PANTHER); PTHR15184:SF44 (PANTHER); IPR005722 (HAMAP); cd01133 (CDD); IPR036121 (SUPERFAMILY); SSF47917 (SUPERFAMILY); IPR027417 (SUPERFAMILY)	P:GO:0006754; P:GO:0015986; P:GO:0046034; P:GO:1902600; F:GO:0005524; F:GO:0016887; F:GO:0046933; C:GO:0000275; C:GO:0045261	P:ATP biosynthetic process; P:ATP synthesis coupled proton transport; P:ATP metabolic process; P:proton transmembrane transport; F:ATP binding; F:ATPase activity; F:proton-transporting ATP synthase activity, rotational mechanism; C:mitochondrial proton-transporting ATP synthase complex, catalytic sector F(1); C:proton-transporting ATP synthase complex, catalytic core F(1)
true	[INTERPRO, BLASTED, MAPPED, GO-SLIM]	Trav_Trans_W41B350_0000121	Anaphase-promoting complex subunit 2	3176	20	0.0	94.47	4	P:GO:0006511; F:GO:0031625; C:GO:0005680; C:GO:0005819	P:ubiquitin-dependent protein catabolic process; F:ubiquitin protein ligase binding; C:anaphase-promoting complex; C:spindle			IPR016158 (SMART); IPR014786 (SMART); G3DSA:1.20.1310.10 (GENE3D); IPR014786 (PFAM); G3DSA:1.10.10.2620 (GENE3D); IPR036388 (G3DSA:1.10.10.GENE3D); IPR001373 (PFAM); PTHR11932 (PANTHER); PTHR11932:SF5 (PANTHER); IPR016158 (PROSITE_PROFILES); IPR036390 (SUPERFAMILY); IPR036317 (SUPERFAMILY)	P:GO:0006511; F:GO:0031625	P:ubiquitin-dependent protein catabolic process; F:ubiquitin protein ligase binding
true	[INTERPRO, BLASTED, MAPPED, GO-SLIM]	Trav_Trans_W41B350_0000122	boron transporter 4	2608	20	0.0	92.75	6	P:GO:0035445; P:GO:0051453; F:GO:0005452; F:GO:0016758; F:GO:0080139; C:GO:0005887	P:borate transmembrane transport; P:regulation of intracellular pH; F:inorganic anion exchanger activity; F:transferase activity, transferring hexosyl groups; F:borate efflux transmembrane transporter activity; C:integral component of plasma membrane			IPR011531 (PFAM); PTHR11453:SF31 (PANTHER); IPR003020 (PANTHER)	P:GO:0006820; F:GO:0005452; C:GO:0016020; C:GO:0016021	P:anion transport; F:inorganic anion exchanger activity; C:membrane; C:integral component of membrane
true	[INTERPRO, BLASTED]	Trav_Trans_W41B350_0000123	protein HUA2-LIKE 2	5539	20	0.0	76.46						IPR006569 (SMART); G3DSA:2.30.30.140 (GENE3D); IPR008942 (G3DSA:1.25.40.GENE3D); mobidb-lite (MOBIDB_LITE); mobidb-lite (MOBIDB_LITE); mobidb-lite (MOBIDB_LITE); mobidb-lite (MOBIDB_LITE); mobidb-lite (MOBIDB_LITE); mobidb-lite (MOBIDB_LITE); mobidb-lite (MOBIDB_LITE); mobidb-lite (MOBIDB_LITE); mobidb-lite (MOBIDB_LITE); mobidb-lite (MOBIDB_LITE); mobidb-lite (MOBIDB_LITE); mobidb-lite (MOBIDB_LITE); mobidb-lite (MOBIDB_LITE); mobidb-lite (MOBIDB_LITE); PTHR12550:SF61 (PANTHER); PTHR12550 (PANTHER); IPR006569 (PROSITE_PROFILES); SSF63748 (SUPERFAMILY)	no GO terms	no GO terms
true	[INTERPRO, NO-BLAST]	Trav_Trans_W41B350_0000124	---NA---	886									no IPS match	no IPS match	no IPS match
true	[INTERPRO, BLASTED, MAPPED, GO-SLIM]	Trav_Trans_W41B350_0000125	copper-transporting ATPase PAA2, chloroplastic	4807	20	0.0	95.86	5	P:GO:0035434; F:GO:0000166; F:GO:0043682; F:GO:0046872; C:GO:0016021	P:copper ion transmembrane transport; F:nucleotide binding; F:copper transmembrane transporter activity, phosphorylative mechanism; F:metal ion binding; C:integral component of membrane	EC:7.2.2.9	P-type Cu(2+) transporter	PR00119 (PRINTS); IPR023214 (G3DSA:3.40.50.GENE3D); IPR001757 (TIGRFAM); PF00702 (PFAM); PF00122 (PFAM); IPR027256 (TIGRFAM); IPR023299 (G3DSA:3.40.1110.GENE3D); PTHR43520 (PANTHER); PTHR43520:SF10 (PANTHER); IPR023298 (SUPERFAMILY); IPR036412 (SUPERFAMILY)	P:GO:0006812; F:GO:0000166; F:GO:0019829; C:GO:0016021	P:cation transport; F:nucleotide binding; F:ATPase-coupled cation transmembrane transporter activity; C:integral component of membrane
true	[INTERPRO, BLASTED, MAPPED, GO-SLIM]	Trav_Trans_W41B350_0000126	kinesin-like protein KIN-14O	1738	20	0.0	91.26	7	P:GO:0007018; F:GO:0003777; F:GO:0005524; F:GO:0008017; F:GO:0016887; C:GO:0005871; C:GO:0005874	P:microtubule-based movement; F:microtubule motor activity; F:ATP binding; F:microtubule binding; F:ATPase activity; C:kinesin complex; C:microtubule	EC:3.6.1.3; EC:3.6.1.15	Adenosinetriphosphatase; Nucleoside-triphosphate phosphatase	IPR001752 (PRINTS); IPR001752 (SMART); IPR036961 (G3DSA:3.40.850.GENE3D); IPR001752 (PFAM); PTHR24115:SF528 (PANTHER); IPR027640 (PANTHER); IPR001752 (PROSITE_PROFILES); IPR027417 (SUPERFAMILY)	P:GO:0007018; F:GO:0003777; F:GO:0005524; F:GO:0008017	P:microtubule-based movement; F:microtubule motor activity; F:ATP binding; F:microtubule binding
true	[INTERPRO, BLASTED, MAPPED, GO-SLIM]	Trav_Trans_W41B350_0000127	rop guanine nucleotide exchange factor 7	2843	20	0.0	87.92	3	P:GO:0016310; F:GO:0005089; F:GO:0016301	P:phosphorylation; F:Rho guanyl-nucleotide exchange factor activity; F:kinase activity			G3DSA:1.20.58.2010 (GENE3D); G3DSA:1.20.58.2010 (GENE3D); IPR005512 (PFAM); mobidb-lite (MOBIDB_LITE); mobidb-lite (MOBIDB_LITE); mobidb-lite (MOBIDB_LITE); IPR038937 (PANTHER); PTHR33101:SF27 (PANTHER); IPR005512 (PROSITE_PROFILES)	F:GO:0005089	F:Rho guanyl-nucleotide exchange factor activity
true	[INTERPRO, NO-BLAST]	Trav_Trans_W41B350_0000128	---NA---	504									no IPS match	no IPS match	no IPS match
true	[INTERPRO, BLASTED, MAPPED, GO-SLIM]	Trav_Trans_W41B350_0000129	Cysteine desulfurase, mitochondrial	1652	20	0.0	98.81	5	P:GO:0044571; F:GO:0005524; F:GO:0008270; F:GO:0030170; F:GO:0031071	P:[2Fe-2S] cluster assembly; F:ATP binding; F:zinc ion binding; F:pyridoxal phosphate binding; F:cysteine desulfurase activity	EC:2.8.1.7	Cysteine desulfurase	IPR015421 (G3DSA:3.40.640.GENE3D); IPR010240 (TIGRFAM); IPR000192 (PFAM); IPR016454 (PIRSF); IPR015422 (G3DSA:3.90.1150.GENE3D); IPR010240 (PTHR11601:PANTHER); PTHR11601 (PANTHER); IPR010240 (HAMAP); IPR015424 (SUPERFAMILY)	P:GO:0044571; F:GO:0003824; F:GO:0030170; F:GO:0031071	P:[2Fe-2S] cluster assembly; F:catalytic activity; F:pyridoxal phosphate binding; F:cysteine desulfurase activity
true	[INTERPRO, BLASTED, MAPPED, GO-SLIM]	Trav_Trans_W41B350_0000130	secretory carrier-associated membrane protein 1	1723	20	0.0	94.74	8	P:GO:0006898; P:GO:0015031; C:GO:0005769; C:GO:0005886; C:GO:0016021; C:GO:0030658; C:GO:0032588; C:GO:0055038	P:receptor-mediated endocytosis; P:protein transport; C:early endosome; C:plasma membrane; C:integral component of membrane; C:transport vesicle membrane; C:trans-Golgi network membrane; C:recycling endosome membrane			IPR007273 (PFAM); mobidb-lite (MOBIDB_LITE); IPR007273 (PANTHER); PTHR10687:SF44 (PANTHER)	P:GO:0015031; C:GO:0016021	P:protein transport; C:integral component of membrane
true	[INTERPRO, BLASTED, MAPPED, GO-SLIM]	Trav_Trans_W41B350_0000131	heat stress transcription factor A-1	3739	20	0.0	87.62	3	P:GO:0061408; F:GO:0000978; F:GO:0003700	P:positive regulation of transcription from RNA polymerase II promoter in response to heat stress; F:RNA polymerase II cis-regulatory region sequence-specific DNA binding; F:DNA-binding transcription factor activity			IPR000232 (SMART); mobidb-lite (MOBIDB_LITE); IPR027725 (PANTHER); PTHR10015:SF162 (PANTHER)	P:GO:0006355; F:GO:0003700; F:GO:0043565; C:GO:0005634	P:regulation of transcription, DNA-templated; F:DNA-binding transcription factor activity; F:sequence-specific DNA binding; C:nucleus
true	[INTERPRO, BLASTED, MAPPED, GO-SLIM]	Trav_Trans_W41B350_0000132	predicted protein	982	20	3.20051E-19	94.93	2	P:GO:0033617; C:GO:0016021	P:mitochondrial cytochrome c oxidase assembly; C:integral component of membrane			mobidb-lite (MOBIDB_LITE); mobidb-lite (MOBIDB_LITE)	no GO terms	no GO terms
true	[INTERPRO, BLASTED, MAPPED, GO-SLIM]	Trav_Trans_W41B350_0000133	DNA-directed RNA polymerase II subunit RPB7	1294	20	2.22407E-122	98.92	10	P:GO:0000291; P:GO:0006367; P:GO:0045948; P:GO:0060213; F:GO:0003697; F:GO:0003727; F:GO:0003899; F:GO:0031369; C:GO:0000932; C:GO:0005665	P:nuclear-transcribed mRNA catabolic process, exonucleolytic; P:transcription initiation from RNA polymerase II promoter; P:positive regulation of translational initiation; P:positive regulation of nuclear-transcribed mRNA poly(A) tail shortening; F:single-stranded DNA binding; F:single-stranded RNA binding; F:DNA-directed 5'-3' RNA polymerase activity; F:translation initiation factor binding; C:P-body; C:RNA polymerase II, core complex	EC:2.7.7.6	DNA-directed RNA polymerase	IPR005576 (PFAM); G3DSA:2.40.50.140 (GENE3D); IPR036898 (G3DSA:3.30.1490.GENE3D); IPR003029 (PFAM); PTHR12709:SF4 (PANTHER); PTHR12709 (PANTHER); cd04329 (CDD); cd04462 (CDD); IPR012340 (SUPERFAMILY); IPR036898 (SUPERFAMILY)	P:GO:0006351; F:GO:0003676; F:GO:0003899	P:transcription, DNA-templated; F:nucleic acid binding; F:DNA-directed 5'-3' RNA polymerase activity
true	[INTERPRO, BLASTED, MAPPED, GO-SLIM]	Trav_Trans_W41B350_0000134	retrotransposon protein, putative, unclassified	5659	20	0.0	71.19	3	P:GO:0006807; P:GO:0043170; P:GO:0044238	P:nitrogen compound metabolic process; P:macromolecule metabolic process; P:primary metabolic process			PF17919 (PFAM); IPR000477 (PFAM); G3DSA:3.30.70.270 (GENE3D); G3DSA:3.30.70.270 (GENE3D); G3DSA:3.10.20.370 (GENE3D); mobidb-lite (MOBIDB_LITE); PTHR24559 (PANTHER); cd09274 (CDD); cd01647 (CDD); SSF56672 (SUPERFAMILY)	no GO terms	no GO terms
true	[INTERPRO, BLASTED, MAPPED, GO-SLIM]	Trav_Trans_W41B350_0000135	Glycosyl hydrolase family protein	2983	20	0.0	96.11	2	P:GO:0009251; F:GO:0008422	P:glucan catabolic process; F:beta-glucosidase activity	EC:3.2.1.21	Beta-glucosidase	IPR001764 (PRINTS); IPR001764 (PFAM); IPR036962 (G3DSA:3.20.20.GENE3D); PTHR30620:SF33 (PANTHER); PTHR30620 (PANTHER); IPR017853 (SUPERFAMILY)	P:GO:0005975; F:GO:0004553	P:carbohydrate metabolic process; F:hydrolase activity, hydrolyzing O-glycosyl compounds
true	[INTERPRO, BLASTED]	Trav_Trans_W41B350_0000136	polyubiquitin	2907	20	2.18717E-48	100.0						IPR019956 (PRINTS); IPR000626 (SMART); G3DSA:3.10.20.90 (GENE3D); IPR000626 (PFAM); PTHR10666:SF240 (PANTHER); PTHR10666 (PANTHER); IPR000626 (PROSITE_PROFILES); cd01803 (CDD); IPR029071 (SUPERFAMILY)	F:GO:0005515	F:protein binding
true	[INTERPRO, BLASTED, MAPPED, GO-SLIM]	Trav_Trans_W41B350_0000137	Bowman-Birk type trypsin inhibitor	1364	20	4.79585E-30	65.68	2	P:GO:0010466; F:GO:0030414	P:negative regulation of peptidase activity; F:peptidase inhibitor activity			IPR000877 (SMART); G3DSA:2.10.69.10 (GENE3D); IPR000877 (PFAM); PTHR33479 (PANTHER); PTHR33479:SF1 (PANTHER); IPR000877 (CDD); IPR035995 (SUPERFAMILY)	F:GO:0004867; C:GO:0005576	F:serine-type endopeptidase inhibitor activity; C:extracellular region
true	[INTERPRO, BLASTED, MAPPED, GO-SLIM]	Trav_Trans_W41B350_0000138	tubulin beta-2 chain	2347	20	0.0	99.65	13	P:GO:0000226; P:GO:0000278; P:GO:0009651; P:GO:0046686; F:GO:0003924; F:GO:0005200; F:GO:0005525; F:GO:0016757; C:GO:0005618; C:GO:0005829; C:GO:0005874; C:GO:0005886; C:GO:0009506	P:microtubule cytoskeleton organization; P:mitotic cell cycle; P:response to salt stress; P:response to cadmium ion; F:GTPase activity; F:structural constituent of cytoskeleton; F:GTP binding; F:transferase activity, transferring glycosyl groups; C:cell wall; C:cytosol; C:microtubule; C:plasma membrane; C:plasmodesma	EC:3.6.1.15	Nucleoside-triphosphate phosphatase	IPR002453 (PRINTS); IPR000217 (PRINTS); IPR003008 (SMART); IPR018316 (SMART); IPR037103 (G3DSA:3.30.1330.GENE3D); IPR018316 (PFAM); IPR036525 (G3DSA:3.40.50.GENE3D); IPR023123 (G3DSA:1.10.287.GENE3D); IPR003008 (PFAM); mobidb-lite (MOBIDB_LITE); mobidb-lite (MOBIDB_LITE); PTHR11588:SF264 (PANTHER); IPR000217 (PANTHER); cd02187 (CDD); IPR008280 (SUPERFAMILY); IPR036525 (SUPERFAMILY)	P:GO:0007017; F:GO:0003924; F:GO:0005200; F:GO:0005525; C:GO:0005874	P:microtubule-based process; F:GTPase activity; F:structural constituent of cytoskeleton; F:GTP binding; C:microtubule
true	[INTERPRO, BLASTED, MAPPED, GO-SLIM]	Trav_Trans_W41B350_0000139	ATP-dependent RNA helicase DEAH12, chloroplastic	2313	20	0.0	91.57	12	P:GO:0000209; P:GO:0032436; P:GO:0090502; F:GO:0003676; F:GO:0004386; F:GO:0004523; F:GO:0016874; F:GO:0031624; F:GO:0046872; F:GO:0061630; C:GO:0000151; C:GO:0005737	P:protein polyubiquitination; P:positive regulation of proteasomal ubiquitin-dependent protein catabolic process; P:RNA phosphodiester bond hydrolysis, endonucleolytic; F:nucleic acid binding; F:helicase activity; F:RNA-DNA hybrid ribonuclease activity; F:ligase activity; F:ubiquitin conjugating enzyme binding; F:metal ion binding; F:ubiquitin protein ligase activity; C:ubiquitin ligase complex; C:cytoplasm	EC:3.1.30; EC:3.6.1.3; EC:3.1.26; EC:3.1.26.4; EC:3.6.1.15	Acting on ester bonds; Adenosinetriphosphatase; Acting on ester bonds; Ribonuclease H; Nucleoside-triphosphate phosphatase	IPR002867 (SMART); IPR001841 (SMART); IPR002156 (PFAM); G3DSA:1.20.120.1750 (GENE3D); IPR002867 (PFAM); IPR013083 (G3DSA:3.30.40.GENE3D); mobidb-lite (MOBIDB_LITE); IPR031127 (PANTHER); PTHR11685:SF132 (PANTHER); IPR001841 (PROSITE_PROFILES); SSF57850 (SUPERFAMILY); SSF57850 (SUPERFAMILY); SSF57850 (SUPERFAMILY)	P:GO:0016567; F:GO:0003676; F:GO:0004523; F:GO:0004842	P:protein ubiquitination; F:nucleic acid binding; F:RNA-DNA hybrid ribonuclease activity; F:ubiquitin-protein transferase activity
true	[INTERPRO, BLASTED, MAPPED, GO-SLIM]	Trav_Trans_W41B350_0000141	cyclin IaZm	2027	20	0.0	89.85	9	P:GO:0000079; P:GO:0007088; P:GO:0008284; P:GO:0045787; F:GO:0004672; F:GO:0016538; F:GO:0019901; C:GO:0000307; C:GO:0005737	P:regulation of cyclin-dependent protein serine/threonine kinase activity; P:regulation of mitotic nuclear division; P:positive regulation of cell population proliferation; P:positive regulation of cell cycle; F:protein kinase activity; F:cyclin-dependent protein serine/threonine kinase regulator activity; F:protein kinase binding; C:cyclin-dependent protein kinase holoenzyme complex; C:cytoplasm			IPR004367 (SMART); IPR013763 (SMART); IPR004367 (PFAM); IPR039361 (PIRSF); G3DSA:1.10.472.10 (GENE3D); IPR006671 (PFAM); G3DSA:1.10.472.10 (GENE3D); mobidb-lite (MOBIDB_LITE); mobidb-lite (MOBIDB_LITE); mobidb-lite (MOBIDB_LITE); mobidb-lite (MOBIDB_LITE); mobidb-lite (MOBIDB_LITE); IPR039361 (PANTHER); PTHR10177:SF343 (PANTHER); IPR013763 (CDD); IPR013763 (CDD); IPR036915 (SUPERFAMILY); IPR036915 (SUPERFAMILY)	C:GO:0005634	C:nucleus
true	[INTERPRO, BLASTED, MAPPED, GO-SLIM]	Trav_Trans_W41B350_0000142	scarecrow-like protein 9	3848	20	0.0	86.51	3	P:GO:0006355; F:GO:0003700; F:GO:0043565	P:regulation of transcription, DNA-templated; F:DNA-binding transcription factor activity; F:sequence-specific DNA binding			IPR005202 (PFAM); mobidb-lite (MOBIDB_LITE); mobidb-lite (MOBIDB_LITE); PTHR31636:SF131 (PANTHER); PTHR31636 (PANTHER); IPR005202 (PROSITE_PROFILES)	no GO terms	no GO terms
true	[INTERPRO, BLASTED, MAPPED, GO-SLIM]	Trav_Trans_W41B350_0000143	diacylglycerol O-acyltransferase 1-1	1074	20	0.0	94.91	6	P:GO:0006071; P:GO:0019432; F:GO:0004144; C:GO:0005789; C:GO:0009941; C:GO:0016021	P:glycerol metabolic process; P:triglyceride biosynthetic process; F:diacylglycerol O-acyltransferase activity; C:endoplasmic reticulum membrane; C:chloroplast envelope; C:integral component of membrane	EC:2.3.1.20	Diacylglycerol O-acyltransferase	IPR014371 (PIRSF); IPR027251 (PIRSF); IPR004299 (PFAM); IPR014371 (PANTHER); IPR027251 (PTHR10408:PANTHER)	P:GO:0019432; F:GO:0004144; F:GO:0008374	P:triglyceride biosynthetic process; F:diacylglycerol O-acyltransferase activity; F:O-acyltransferase activity
true	[INTERPRO, BLASTED]	Trav_Trans_W41B350_0000144	B2 protein	1900	20	0.0	90.58						IPR013989 (SMART); IPR013989 (PFAM); mobidb-lite (MOBIDB_LITE); PTHR10857:SF96 (PANTHER); PTHR10857 (PANTHER); IPR013989 (PROSITE_PROFILES)	no GO terms	no GO terms
true	[INTERPRO, BLASTED]	Trav_Trans_W41B350_0000145	transcriptional corepressor LEUNIG_HOMOLOG isoform X2	2355	20	0.0	95.36						IPR001680 (SMART); IPR015943 (G3DSA:2.130.10.GENE3D); IPR001680 (PFAM); IPR015943 (G3DSA:2.130.10.GENE3D); mobidb-lite (MOBIDB_LITE); mobidb-lite (MOBIDB_LITE); PTHR44376 (PANTHER); PTHR44376:SF1 (PANTHER); IPR017986 (PROSITE_PROFILES); IPR001680 (PROSITE_PROFILES); IPR001680 (PROSITE_PROFILES); IPR001680 (PROSITE_PROFILES); IPR001680 (PROSITE_PROFILES); cd00200 (CDD); SSF81995 (SUPERFAMILY); IPR036322 (SUPERFAMILY)	F:GO:0005515	F:protein binding
true	[INTERPRO, BLASTED, MAPPED, GO-SLIM]	Trav_Trans_W41B350_0000146	Rho GTPase-activating protein 7	3596	20	0.0	94.99	3	P:GO:0007165; P:GO:0043547; F:GO:0005096	P:signal transduction; P:positive regulation of GTPase activity; F:GTPase activator activity			IPR001849 (SMART); IPR000198 (SMART); IPR000198 (PFAM); IPR001849 (PFAM); IPR025757 (PFAM); IPR008936 (G3DSA:1.10.555.GENE3D); IPR011993 (G3DSA:2.30.29.GENE3D); mobidb-lite (MOBIDB_LITE); mobidb-lite (MOBIDB_LITE); mobidb-lite (MOBIDB_LITE); mobidb-lite (MOBIDB_LITE); mobidb-lite (MOBIDB_LITE); mobidb-lite (MOBIDB_LITE); mobidb-lite (MOBIDB_LITE); PTHR23176:SF95 (PANTHER); PTHR23176 (PANTHER); IPR001849 (PROSITE_PROFILES); IPR000198 (PROSITE_PROFILES); cd00821 (CDD); cd00159 (CDD); SSF50729 (SUPERFAMILY); IPR008936 (SUPERFAMILY)	P:GO:0007165	P:signal transduction
true	[INTERPRO, BLASTED, MAPPED, GO-SLIM]	Trav_Trans_W41B350_0000147	Heat shock 70 kDa protein 14	3471	20	0.0	94.73	2	F:GO:0005524; C:GO:0005829	F:ATP binding; C:cytosol			IPR013126 (PRINTS); G3DSA:3.30.420.40 (GENE3D); G3DSA:3.30.420.40 (GENE3D); IPR029048 (G3DSA:1.20.1270.GENE3D); G3DSA:3.30.30.30 (GENE3D); G3DSA:3.90.640.10 (GENE3D); IPR029047 (G3DSA:2.60.34.GENE3D); IPR013126 (PFAM); mobidb-lite (MOBIDB_LITE); mobidb-lite (MOBIDB_LITE); mobidb-lite (MOBIDB_LITE); mobidb-lite (MOBIDB_LITE); mobidb-lite (MOBIDB_LITE); PTHR19375:SF322 (PANTHER); IPR013126 (PANTHER); cd10228 (CDD); IPR029048 (SUPERFAMILY); IPR029047 (SUPERFAMILY); SSF53067 (SUPERFAMILY); IPR029048 (SUPERFAMILY); SSF53067 (SUPERFAMILY)	no GO terms	no GO terms
true	[INTERPRO, BLASTED, MAPPED, GO-SLIM]	Trav_Trans_W41B350_0000148	serrate RNA effector molecule	5725	20	0.0	93.56	2	P:GO:0006397; F:GO:0003676	P:mRNA processing; F:nucleic acid binding			IPR021933 (PFAM); IPR007042 (PFAM); mobidb-lite (MOBIDB_LITE); mobidb-lite (MOBIDB_LITE); mobidb-lite (MOBIDB_LITE); mobidb-lite (MOBIDB_LITE); mobidb-lite (MOBIDB_LITE); mobidb-lite (MOBIDB_LITE); mobidb-lite (MOBIDB_LITE); mobidb-lite (MOBIDB_LITE); mobidb-lite (MOBIDB_LITE); mobidb-lite (MOBIDB_LITE); IPR039727 (PANTHER); PTHR13165:SF2 (PANTHER)	P:GO:0006397	P:mRNA processing
true	[INTERPRO, BLASTED, MAPPED, GO-SLIM]	Trav_Trans_W41B350_0000149	Leucine-rich repeat (LRR) family protein	1896	20	0.0	95.65	1	C:GO:0016021	C:integral component of membrane			PR01217 (PRINTS); IPR032675 (G3DSA:3.80.10.GENE3D); IPR013210 (PFAM); mobidb-lite (MOBIDB_LITE); mobidb-lite (MOBIDB_LITE); mobidb-lite (MOBIDB_LITE); PTHR44852 (PANTHER); PTHR44852:SF1 (PANTHER); SSF52058 (SUPERFAMILY)	no GO terms	no GO terms
true	[INTERPRO, BLASTED, MAPPED, GO-SLIM]	Trav_Trans_W41B350_0000150	serine/threonine-protein kinase SAPK5	2257	20	0.0	87.38	6	P:GO:0006468; P:GO:0009738; P:GO:0035556; F:GO:0004674; F:GO:0005524; C:GO:0005737	P:protein phosphorylation; P:abscisic acid-activated signaling pathway; P:intracellular signal transduction; F:protein serine/threonine kinase activity; F:ATP binding; C:cytoplasm	EC:2.7.11	Transferring phosphorus-containing groups	IPR000719 (SMART); G3DSA:1.10.510.10 (GENE3D); PIRSF000654 (PIRSF); IPR000719 (PFAM); G3DSA:3.30.200.20 (GENE3D); mobidb-lite (MOBIDB_LITE); mobidb-lite (MOBIDB_LITE); PTHR24343:SF161 (PANTHER); PTHR24343 (PANTHER); IPR000719 (PROSITE_PROFILES); cd14662 (CDD); IPR011009 (SUPERFAMILY)	P:GO:0006468; F:GO:0004672; F:GO:0005524	P:protein phosphorylation; F:protein kinase activity; F:ATP binding
true	[INTERPRO, BLASTED, MAPPED, GO-SLIM]	Trav_Trans_W41B350_0000151	dnaJ protein homolog	2518	20	0.0	96.68	7	P:GO:0006457; P:GO:0009408; F:GO:0005524; F:GO:0031072; F:GO:0046872; F:GO:0051082; C:GO:0005829	P:protein folding; P:response to heat; F:ATP binding; F:heat shock protein binding; F:metal ion binding; F:unfolded protein binding; C:cytosol			IPR001623 (PRINTS); IPR001623 (SMART); IPR001623 (PFAM); IPR001305 (PFAM); IPR036869 (G3DSA:1.10.287.GENE3D); G3DSA:2.60.260.20 (GENE3D); G3DSA:2.10.230.10 (GENE3D); IPR002939 (PFAM); mobidb-lite (MOBIDB_LITE); mobidb-lite (MOBIDB_LITE); mobidb-lite (MOBIDB_LITE); PTHR43888 (PANTHER); PTHR43888:SF4 (PANTHER); IPR001623 (PROSITE_PROFILES); IPR001305 (PROSITE_PROFILES); IPR012724 (HAMAP); IPR001623 (CDD); IPR001305 (CDD); cd10747 (CDD); IPR008971 (SUPERFAMILY); IPR036410 (SUPERFAMILY); IPR008971 (SUPERFAMILY); IPR036869 (SUPERFAMILY)	P:GO:0006457; P:GO:0009408; F:GO:0005524; F:GO:0031072; F:GO:0051082	P:protein folding; P:response to heat; F:ATP binding; F:heat shock protein binding; F:unfolded protein binding
true	[INTERPRO, BLASTED, MAPPED, GO-SLIM]	Trav_Trans_W41B350_0000152	Ribosome biogenesis regulatory protein-like protein	1764	20	9.28986E-159	94.49	5	P:GO:0000055; P:GO:0000447; P:GO:0042273; C:GO:0005730; C:GO:0030687	P:ribosomal large subunit export from nucleus; P:endonucleolytic cleavage in ITS1 to separate SSU-rRNA from 5.8S rRNA and LSU-rRNA from tricistronic rRNA transcript (SSU-rRNA, 5.8S rRNA, LSU-rRNA); P:ribosomal large subunit biogenesis; C:nucleolus; C:preribosome, large subunit precursor			IPR007023 (PFAM); mobidb-lite (MOBIDB_LITE); mobidb-lite (MOBIDB_LITE); mobidb-lite (MOBIDB_LITE); mobidb-lite (MOBIDB_LITE); mobidb-lite (MOBIDB_LITE); mobidb-lite (MOBIDB_LITE); IPR007023 (PANTHER)	P:GO:0042254; C:GO:0005634	P:ribosome biogenesis; C:nucleus
true	[INTERPRO, BLASTED, MAPPED, GO-SLIM]	Trav_Trans_W41B350_0000153	calcium-dependent protein kinase 25	2263	20	0.0	95.79	11	P:GO:0009738; P:GO:0018105; P:GO:0035556; P:GO:0046777; F:GO:0004683; F:GO:0005509; F:GO:0005516; F:GO:0005524; F:GO:0009931; C:GO:0005737; C:GO:0016020	P:abscisic acid-activated signaling pathway; P:peptidyl-serine phosphorylation; P:intracellular signal transduction; P:protein autophosphorylation; F:calmodulin-dependent protein kinase activity; F:calcium ion binding; F:calmodulin binding; F:ATP binding; F:calcium-dependent protein serine/threonine kinase activity; C:cytoplasm; C:membrane	EC:2.7.11; EC:2.7.11.17	Transferring phosphorus-containing groups; Calcium/calmodulin-dependent protein kinase	IPR002048 (SMART); IPR000719 (SMART); G3DSA:1.10.238.10 (GENE3D); IPR002048 (PFAM); IPR000719 (PFAM); G3DSA:3.30.200.20 (GENE3D); G3DSA:1.10.510.10 (GENE3D); mobidb-lite (MOBIDB_LITE); mobidb-lite (MOBIDB_LITE); PTHR24349 (PANTHER); PTHR24349:SF240 (PANTHER); IPR002048 (PROSITE_PROFILES); IPR002048 (PROSITE_PROFILES); IPR002048 (PROSITE_PROFILES); IPR002048 (PROSITE_PROFILES); IPR000719 (PROSITE_PROFILES); IPR002048 (CDD); cd05117 (CDD); IPR002048 (CDD); IPR011992 (SUPERFAMILY); IPR011009 (SUPERFAMILY)	P:GO:0006468; F:GO:0004672; F:GO:0005509; F:GO:0005524	P:protein phosphorylation; F:protein kinase activity; F:calcium ion binding; F:ATP binding
true	[INTERPRO, BLASTED, MAPPED, GO-SLIM]	Trav_Trans_W41B350_0000154	calcium-dependent protein kinase 25	3211	20	0.0	93.65	11	P:GO:0009738; P:GO:0018105; P:GO:0035556; P:GO:0046777; F:GO:0004683; F:GO:0005509; F:GO:0005516; F:GO:0005524; F:GO:0009931; C:GO:0005737; C:GO:0016020	P:abscisic acid-activated signaling pathway; P:peptidyl-serine phosphorylation; P:intracellular signal transduction; P:protein autophosphorylation; F:calmodulin-dependent protein kinase activity; F:calcium ion binding; F:calmodulin binding; F:ATP binding; F:calcium-dependent protein serine/threonine kinase activity; C:cytoplasm; C:membrane	EC:2.7.11; EC:2.7.11.17	Transferring phosphorus-containing groups; Calcium/calmodulin-dependent protein kinase	IPR002048 (SMART); IPR000719 (SMART); G3DSA:1.10.238.10 (GENE3D); IPR000719 (PFAM); IPR002048 (PFAM); G3DSA:1.10.510.10 (GENE3D); G3DSA:3.30.200.20 (GENE3D); mobidb-lite (MOBIDB_LITE); mobidb-lite (MOBIDB_LITE); PTHR24349 (PANTHER); PTHR24349:SF240 (PANTHER); IPR002048 (PROSITE_PROFILES); IPR002048 (PROSITE_PROFILES); IPR002048 (PROSITE_PROFILES); IPR000719 (PROSITE_PROFILES); IPR002048 (PROSITE_PROFILES); IPR002048 (CDD); cd05117 (CDD); IPR011992 (SUPERFAMILY); IPR011009 (SUPERFAMILY)	P:GO:0006468; F:GO:0004672; F:GO:0005509; F:GO:0005524	P:protein phosphorylation; F:protein kinase activity; F:calcium ion binding; F:ATP binding
true	[INTERPRO, NO-BLAST]	Trav_Trans_W41B350_0000155	---NA---	2052									mobidb-lite (MOBIDB_LITE); mobidb-lite (MOBIDB_LITE); mobidb-lite (MOBIDB_LITE)	no GO terms	no GO terms
true	[INTERPRO, BLASTED, MAPPED, GO-SLIM]	Trav_Trans_W41B350_0000157	cellulose synthase-like protein E2	2063	20	0.0	93.53	8	P:GO:0009833; P:GO:0030244; P:GO:0071555; F:GO:0016760; C:GO:0000139; C:GO:0005802; C:GO:0005886; C:GO:0016021	P:plant-type primary cell wall biogenesis; P:cellulose biosynthetic process; P:cell wall organization; F:cellulose synthase (UDP-forming) activity; C:Golgi membrane; C:trans-Golgi network; C:plasma membrane; C:integral component of membrane	EC:2.4.1.12	Cellulose synthase (UDP-forming)	IPR005150 (PFAM); PTHR13301:SF135 (PANTHER); PTHR13301 (PANTHER)	P:GO:0030244; F:GO:0016760; C:GO:0016020	P:cellulose biosynthetic process; F:cellulose synthase (UDP-forming) activity; C:membrane
true	[INTERPRO, BLASTED, MAPPED, GO-SLIM]	Trav_Trans_W41B350_0000158	Putative glucuronosyltransferase PGSIP7	4848	20	0.0	96.1	3	F:GO:0008466; F:GO:0102751; C:GO:0016021	F:glycogenin glucosyltransferase activity; F:UDP-alpha-D-glucose:glucosyl-glycogenin alpha-D-glucosyltransferase activity; C:integral component of membrane	EC:2.4.1.186	Glycogenin glucosyltransferase	IPR029044 (G3DSA:3.90.550.GENE3D); PTHR11183:SF60 (PANTHER); PTHR11183 (PANTHER); IPR029044 (SUPERFAMILY)	no GO terms	no GO terms
true	[INTERPRO, BLASTED, MAPPED, GO-SLIM]	Trav_Trans_W41B350_0000160	phosphatidylinositol 4-kinase gamma 4	3246	20	0.0	90.31	5	P:GO:0046854; P:GO:0048579; F:GO:0004430; F:GO:0005515; F:GO:0005524	P:phosphatidylinositol phosphorylation; P:negative regulation of long-day photoperiodism, flowering; F:1-phosphatidylinositol 4-kinase activity; F:protein binding; F:ATP binding	EC:2.7.1.67	1-phosphatidylinositol 4-kinase	IPR000626 (SMART); G3DSA:3.10.20.90 (GENE3D); IPR000403 (PFAM); IPR000626 (PFAM); G3DSA:3.10.20.90 (GENE3D); PTHR10666 (PANTHER); PTHR10666:SF163 (PANTHER); IPR000626 (PROSITE_PROFILES); IPR000626 (PROSITE_PROFILES); cd01769 (CDD); IPR029071 (SUPERFAMILY); IPR029071 (SUPERFAMILY); IPR011009 (SUPERFAMILY)	F:GO:0005515	F:protein binding
true	[INTERPRO, BLASTED, MAPPED, GO-SLIM]	Trav_Trans_W41B350_0000161	hypothetical protein SORBI_3004G096600	1753	1	1.86015E-20	83.33	1	C:GO:0016021	C:integral component of membrane			no IPS match	no IPS match	no IPS match
true	[INTERPRO, BLASTED, MAPPED, GO-SLIM]	Trav_Trans_W41B350_0000162	malate dehydrogenase, cytoplasmic	1868	20	0.0	98.06	8	P:GO:0005975; P:GO:0006099; P:GO:0006107; P:GO:0006108; P:GO:0006734; F:GO:0030060; C:GO:0005737; C:GO:0005886	P:carbohydrate metabolic process; P:tricarboxylic acid cycle; P:oxaloacetate metabolic process; P:malate metabolic process; P:NADH metabolic process; F:L-malate dehydrogenase activity; C:cytoplasm; C:plasma membrane	EC:1.1.1.37	Malate dehydrogenase	IPR011274 (TIGRFAM); G3DSA:3.40.50.720 (GENE3D); IPR001236 (PFAM); IPR001557 (PIRSF); IPR010945 (TIGRFAM); IPR015955 (G3DSA:3.90.110.GENE3D); IPR022383 (PFAM); mobidb-lite (MOBIDB_LITE); mobidb-lite (MOBIDB_LITE); PTHR23382:SF7 (PANTHER); IPR010945 (PANTHER); IPR011274 (CDD); IPR015955 (SUPERFAMILY); IPR036291 (SUPERFAMILY)	P:GO:0005975; P:GO:0006108; P:GO:0019752; P:GO:0055114; F:GO:0003824; F:GO:0016491; F:GO:0016615; F:GO:0016616; F:GO:0030060	P:carbohydrate metabolic process; P:malate metabolic process; P:carboxylic acid metabolic process; P:oxidation-reduction process; F:catalytic activity; F:oxidoreductase activity; F:malate dehydrogenase activity; F:oxidoreductase activity, acting on the CH-OH group of donors, NAD or NADP as acceptor; F:L-malate dehydrogenase activity
true	[INTERPRO, BLASTED, MAPPED, GO-SLIM]	Trav_Trans_W41B350_0000163	MICOS complex subunit MIC60	2522	20	0.0	86.8	4	P:GO:0097035; F:GO:1901612; C:GO:0016021; C:GO:0098800	P:regulation of membrane lipid distribution; F:cardiolipin binding; C:integral component of membrane; C:inner mitochondrial membrane protein complex			IPR019133 (PFAM); mobidb-lite (MOBIDB_LITE); mobidb-lite (MOBIDB_LITE); mobidb-lite (MOBIDB_LITE); mobidb-lite (MOBIDB_LITE); mobidb-lite (MOBIDB_LITE); mobidb-lite (MOBIDB_LITE); mobidb-lite (MOBIDB_LITE); IPR019133 (PANTHER); PTHR15415:SF7 (PANTHER)	no GO terms	no GO terms
true	[INTERPRO, BLASTED]	Trav_Trans_W41B350_0000164	uncharacterized protein LOC8068365	773	2	2.30442E-16	72.4						mobidb-lite (MOBIDB_LITE); mobidb-lite (MOBIDB_LITE); mobidb-lite (MOBIDB_LITE); mobidb-lite (MOBIDB_LITE)	no GO terms	no GO terms
true	[INTERPRO, BLASTED, MAPPED, GO-SLIM]	Trav_Trans_W41B350_0000165	heavy metal-associated isoprenylated plant protein 30	682	20	1.50258E-91	95.23	2	P:GO:0030001; F:GO:0046872	P:metal ion transport; F:metal ion binding			G3DSA:3.30.70.100 (GENE3D); IPR006121 (PFAM); PTHR22814 (PANTHER); PTHR22814:SF141 (PANTHER); IPR006121 (PROSITE_PROFILES); IPR006121 (CDD); IPR036163 (SUPERFAMILY)	P:GO:0030001; F:GO:0046872	P:metal ion transport; F:metal ion binding
true	[INTERPRO, BLASTED]	Trav_Trans_W41B350_0000166	BTB/POZ domain-containing protein	2288	20	0.0	91.56						mobidb-lite (MOBIDB_LITE); mobidb-lite (MOBIDB_LITE); mobidb-lite (MOBIDB_LITE); mobidb-lite (MOBIDB_LITE); mobidb-lite (MOBIDB_LITE); PTHR31060:SF27 (PANTHER); IPR038920 (PANTHER)	no GO terms	no GO terms
true	[INTERPRO, BLASTED]	Trav_Trans_W41B350_0000167	Transcription factor GTE12	3659	20	0.0	88.66						IPR001487 (PRINTS); IPR001487 (SMART); IPR036427 (G3DSA:1.20.920.GENE3D); IPR001487 (PFAM); mobidb-lite (MOBIDB_LITE); mobidb-lite (MOBIDB_LITE); mobidb-lite (MOBIDB_LITE); mobidb-lite (MOBIDB_LITE); mobidb-lite (MOBIDB_LITE); PTHR22880 (PANTHER); PTHR22880 (PANTHER); PTHR22880:SF230 (PANTHER); IPR001487 (PROSITE_PROFILES); IPR037377 (CDD); IPR036427 (SUPERFAMILY)	F:GO:0005515	F:protein binding
true	[INTERPRO, BLASTED, MAPPED, GO-SLIM]	Trav_Trans_W41B350_0000168	mediator of RNA polymerase II transcription subunit 16	2315	20	0.0	96.96	9	P:GO:0006355; P:GO:0006970; P:GO:0010104; P:GO:0032922; P:GO:1901672; P:GO:1902066; P:GO:2000022; P:GO:2001009; C:GO:0016592	P:regulation of transcription, DNA-templated; P:response to osmotic stress; P:regulation of ethylene-activated signaling pathway; P:circadian regulation of gene expression; P:positive regulation of systemic acquired resistance; P:regulation of cell wall pectin metabolic process; P:regulation of jasmonic acid mediated signaling pathway; P:regulation of plant-type cell wall cellulose biosynthetic process; C:mediator complex			mobidb-lite (MOBIDB_LITE); mobidb-lite (MOBIDB_LITE); mobidb-lite (MOBIDB_LITE); mobidb-lite (MOBIDB_LITE); mobidb-lite (MOBIDB_LITE); IPR038836 (PANTHER)	P:GO:0006355; C:GO:0016592	P:regulation of transcription, DNA-templated; C:mediator complex
true	[INTERPRO, BLASTED, MAPPED, GO-SLIM]	Trav_Trans_W41B350_0000169	acetylornithine aminotransferase, mitochondrial	2310	20	0.0	89.28	4	P:GO:0006525; F:GO:0008483; F:GO:0030170; C:GO:0009570	P:arginine metabolic process; F:transaminase activity; F:pyridoxal phosphate binding; C:chloroplast stroma			IPR015422 (G3DSA:3.90.1150.GENE3D); IPR005814 (PIRSF); IPR004636 (TIGRFAM); IPR015421 (G3DSA:3.40.640.GENE3D); IPR005814 (PFAM); PTHR11986:SF79 (PANTHER); PTHR11986 (PANTHER); IPR005814 (CDD); IPR015424 (SUPERFAMILY)	P:GO:0006525; F:GO:0003824; F:GO:0008483; F:GO:0030170	P:arginine metabolic process; F:catalytic activity; F:transaminase activity; F:pyridoxal phosphate binding
true	[INTERPRO, BLASTED, MAPPED, GO-SLIM]	Trav_Trans_W41B350_0000170	acetylornithine aminotransferase, mitochondrial	1044	20	2.40045E-21	82.28	4	P:GO:0006525; F:GO:0008483; F:GO:0030170; C:GO:0009570	P:arginine metabolic process; F:transaminase activity; F:pyridoxal phosphate binding; C:chloroplast stroma			IPR015422 (G3DSA:3.90.1150.GENE3D); mobidb-lite (MOBIDB_LITE); mobidb-lite (MOBIDB_LITE); IPR015424 (SUPERFAMILY)	F:GO:0003824	F:catalytic activity
true	[INTERPRO, BLASTED, MAPPED, GO-SLIM]	Trav_Trans_W41B350_0000171	adenylate kinase 4	1494	20	6.6335E-130	98.27	5	P:GO:0006163; P:GO:0016310; P:GO:0046940; F:GO:0004017; F:GO:0005524	P:purine nucleotide metabolic process; P:phosphorylation; P:nucleoside monophosphate phosphorylation; F:adenylate kinase activity; F:ATP binding	EC:2.7.4.4; EC:2.7.4.3	Nucleoside-phosphate kinase; Adenylate kinase	IPR000850 (PRINTS); IPR007862 (PFAM); IPR006259 (TIGRFAM); G3DSA:3.40.50.300 (GENE3D); PF00406 (PFAM); mobidb-lite (MOBIDB_LITE); mobidb-lite (MOBIDB_LITE); mobidb-lite (MOBIDB_LITE); PTHR23359:SF22 (PANTHER); IPR000850 (PANTHER); IPR000850 (HAMAP); IPR000850 (CDD); IPR027417 (SUPERFAMILY)	P:GO:0006139; F:GO:0004017; F:GO:0005524; F:GO:0016776; F:GO:0019205	P:nucleobase-containing compound metabolic process; F:adenylate kinase activity; F:ATP binding; F:phosphotransferase activity, phosphate group as acceptor; F:nucleobase-containing compound kinase activity
true	[INTERPRO, BLASTED, MAPPED, GO-SLIM]	Trav_Trans_W41B350_0000172	adenylate kinase 4	492	20	1.71245E-82	99.23	5	P:GO:0006163; P:GO:0016310; P:GO:0046940; F:GO:0004017; F:GO:0005524	P:purine nucleotide metabolic process; P:phosphorylation; P:nucleoside monophosphate phosphorylation; F:adenylate kinase activity; F:ATP binding	EC:2.7.4.4; EC:2.7.4.3	Nucleoside-phosphate kinase; Adenylate kinase	IPR000850 (PRINTS); PF00406 (PFAM); G3DSA:3.40.50.300 (GENE3D); PTHR23359:SF117 (PANTHER); IPR000850 (PANTHER); IPR000850 (CDD); IPR027417 (SUPERFAMILY)	P:GO:0006139; F:GO:0005524; F:GO:0019205	P:nucleobase-containing compound metabolic process; F:ATP binding; F:nucleobase-containing compound kinase activity
true	[INTERPRO, BLASTED, MAPPED, GO-SLIM]	Trav_Trans_W41B350_0000173	Ribosome biogenesis regulatory protein-like protein	1087	20	3.18352E-136	95.18	5	P:GO:0000055; P:GO:0000447; P:GO:0042273; C:GO:0005730; C:GO:0030687	P:ribosomal large subunit export from nucleus; P:endonucleolytic cleavage in ITS1 to separate SSU-rRNA from 5.8S rRNA and LSU-rRNA from tricistronic rRNA transcript (SSU-rRNA, 5.8S rRNA, LSU-rRNA); P:ribosomal large subunit biogenesis; C:nucleolus; C:preribosome, large subunit precursor			IPR007023 (PFAM); mobidb-lite (MOBIDB_LITE); mobidb-lite (MOBIDB_LITE); mobidb-lite (MOBIDB_LITE); mobidb-lite (MOBIDB_LITE); mobidb-lite (MOBIDB_LITE); mobidb-lite (MOBIDB_LITE); IPR007023 (PANTHER)	P:GO:0042254; C:GO:0005634	P:ribosome biogenesis; C:nucleus
true	[INTERPRO, BLASTED]	Trav_Trans_W41B350_0000174	Protein root UVB sensitive 6	1899	20	0.0	96.07						IPR006968 (PFAM); IPR006968 (PANTHER); PTHR12770:SF20 (PANTHER)	no GO terms	no GO terms
true	[INTERPRO, NO-BLAST]	Trav_Trans_W41B350_0000176	---NA---	353									mobidb-lite (MOBIDB_LITE)	no GO terms	no GO terms
true	[INTERPRO, BLASTED, MAPPED, GO-SLIM]	Trav_Trans_W41B350_0000177	structural maintenance of chromosomes protein 3	4344	20	0.0	96.01	8	P:GO:0007062; F:GO:0003682; F:GO:0005524; C:GO:0000785; C:GO:0005737; C:GO:0005819; C:GO:0009506; C:GO:0016363	P:sister chromatid cohesion; F:chromatin binding; F:ATP binding; C:chromatin; C:cytoplasm; C:spindle; C:plasmodesma; C:nuclear matrix			IPR010935 (SMART); G3DSA:3.30.70.1620 (GENE3D); G3DSA:1.20.1060.20 (GENE3D); G3DSA:3.40.50.300 (GENE3D); IPR010935 (PFAM); IPR024704 (PIRSF); G3DSA:3.40.50.300 (GENE3D); IPR003395 (PFAM); mobidb-lite (MOBIDB_LITE); PTHR43977 (PANTHER); cd03272 (CDD); IPR027417 (SUPERFAMILY); IPR036277 (SUPERFAMILY)	P:GO:0051276; F:GO:0005515; F:GO:0005524; C:GO:0005694	P:chromosome organization; F:protein binding; F:ATP binding; C:chromosome
true	[INTERPRO, BLASTED, MAPPED, GO-SLIM]	Trav_Trans_W41B350_0000178	adenylate kinase 4	1179	20	4.18003E-155	96.62	5	P:GO:0006163; P:GO:0016310; P:GO:0046940; F:GO:0004017; F:GO:0005524	P:purine nucleotide metabolic process; P:phosphorylation; P:nucleoside monophosphate phosphorylation; F:adenylate kinase activity; F:ATP binding	EC:2.7.4.4; EC:2.7.4.3	Nucleoside-phosphate kinase; Adenylate kinase	IPR000850 (PRINTS); PF00406 (PFAM); IPR006259 (TIGRFAM); G3DSA:3.40.50.300 (GENE3D); IPR007862 (PFAM); IPR000850 (PANTHER); PTHR23359:SF22 (PANTHER); IPR000850 (HAMAP); IPR000850 (CDD); IPR027417 (SUPERFAMILY)	P:GO:0006139; F:GO:0004017; F:GO:0005524; F:GO:0016776; F:GO:0019205	P:nucleobase-containing compound metabolic process; F:adenylate kinase activity; F:ATP binding; F:phosphotransferase activity, phosphate group as acceptor; F:nucleobase-containing compound kinase activity
true	[INTERPRO, BLASTED, MAPPED, GO-SLIM]	Trav_Trans_W41B350_0000179	Adenylate kinase 4	2866	20	3.64555E-31	97.46	5	P:GO:0006163; P:GO:0016310; P:GO:0046940; F:GO:0004017; F:GO:0005524	P:purine nucleotide metabolic process; P:phosphorylation; P:nucleoside monophosphate phosphorylation; F:adenylate kinase activity; F:ATP binding	EC:2.7.4.4; EC:2.7.4.3	Nucleoside-phosphate kinase; Adenylate kinase	no IPS match	no IPS match	no IPS match
true	[INTERPRO, BLASTED, MAPPED, GO-SLIM]	Trav_Trans_W41B350_0000180	E3 ubiquitin-protein ligase RGLG1	4449	20	0.0	93.89	1	F:GO:0016874	F:ligase activity			IPR002035 (SMART); IPR001841 (SMART); IPR010734 (PFAM); IPR013083 (G3DSA:3.30.40.GENE3D); PF13920 (PFAM); mobidb-lite (MOBIDB_LITE); mobidb-lite (MOBIDB_LITE); mobidb-lite (MOBIDB_LITE); PTHR10857 (PANTHER); PTHR10857:SF28 (PANTHER); IPR001841 (PROSITE_PROFILES); cd16729 (CDD); IPR036465 (SUPERFAMILY); SSF57850 (SUPERFAMILY)	no GO terms	no GO terms
true	[INTERPRO, BLASTED]	Trav_Trans_W41B350_0000181	PITH domain-containing protein 1	2157	20	1.67455E-132	97.03						IPR037047 (G3DSA:2.60.120.GENE3D); IPR010400 (PFAM); PTHR12175:SF1 (PANTHER); PTHR12175 (PANTHER); IPR010400 (PROSITE_PROFILES); IPR008979 (SUPERFAMILY)	no GO terms	no GO terms
true	[INTERPRO, BLASTED, MAPPED, GO-SLIM]	Trav_Trans_W41B350_0000182	ubiquitin-protein ligase	2491	20	0.0	93.89	5	P:GO:0016567; P:GO:0031146; F:GO:0004842; F:GO:0016874; C:GO:0019005	P:protein ubiquitination; P:SCF-dependent proteasomal ubiquitin-dependent protein catabolic process; F:ubiquitin-protein transferase activity; F:ligase activity; C:SCF ubiquitin ligase complex			IPR006553 (SMART); IPR032675 (G3DSA:3.80.10.GENE3D); IPR032675 (G3DSA:3.80.10.GENE3D); PTHR45506 (PANTHER); SSF52047 (SUPERFAMILY); SSF52047 (SUPERFAMILY)	no GO terms	no GO terms
true	[INTERPRO, BLASTED, MAPPED, GO-SLIM]	Trav_Trans_W41B350_0000183	BTB/POZ domain-containing protein FBL11 isoform X2	729	20	1.04605E-101	84.18	1	F:GO:0016874	F:ligase activity			IPR000210 (PFAM); G3DSA:3.30.710.10 (GENE3D); PTHR45506 (PANTHER); IPR011333 (SUPERFAMILY)	F:GO:0005515	F:protein binding
true	[INTERPRO, BLASTED]	Trav_Trans_W41B350_0000184	ETO1-like protein 1	4126	20	0.0	98.25						IPR019734 (SMART); IPR011990 (G3DSA:1.25.40.GENE3D); IPR011990 (G3DSA:1.25.40.GENE3D); G3DSA:3.30.710.10 (GENE3D); IPR011990 (G3DSA:1.25.40.GENE3D); IPR019734 (PFAM); PTHR44203 (PANTHER); PTHR44203:SF2 (PANTHER); IPR013026 (PROSITE_PROFILES); IPR013026 (PROSITE_PROFILES); IPR019734 (PROSITE_PROFILES); IPR019734 (PROSITE_PROFILES); IPR011990 (SUPERFAMILY); IPR011990 (SUPERFAMILY); IPR011333 (SUPERFAMILY)	F:GO:0005515	F:protein binding
true	[INTERPRO, BLASTED, MAPPED, GO-SLIM]	Trav_Trans_W41B350_0000185	putative WRKY transcription factor 19	2998	20	0.0	90.89	1	C:GO:0016021	C:integral component of membrane			mobidb-lite (MOBIDB_LITE); mobidb-lite (MOBIDB_LITE); mobidb-lite (MOBIDB_LITE); PTHR31827:SF8 (PANTHER); PTHR31827 (PANTHER)	no GO terms	no GO terms
true	[INTERPRO, BLASTED, MAPPED, GO-SLIM]	Trav_Trans_W41B350_0000186	Protein VASCULAR ASSOCIATED DEATH 1 chloroplastic	1373	20	1.33679E-148	89.42	2	P:GO:0043069; C:GO:0016021	P:negative regulation of programmed cell death; C:integral component of membrane			IPR031968 (PFAM); mobidb-lite (MOBIDB_LITE); mobidb-lite (MOBIDB_LITE); PTHR23319 (PANTHER); IPR040147 (PTHR23319:PANTHER); IPR031968 (PROSITE_PROFILES)	no GO terms	no GO terms
true	[INTERPRO, BLASTED, MAPPED]	Trav_Trans_W41B350_0000188	retrotransposon protein, putative, unclassified	5382	20	0.0	64.66	4	P:GO:0006508; P:GO:0015074; F:GO:0003676; F:GO:0004190	P:proteolysis; P:DNA integration; F:nucleic acid binding; F:aspartic-type endopeptidase activity			G3DSA:3.10.10.10 (GENE3D); IPR000477 (PFAM); G3DSA:3.30.70.270 (GENE3D); PF17919 (PFAM); G3DSA:3.30.70.270 (GENE3D); PTHR24559 (PANTHER); IPR000477 (PROSITE_PROFILES); cd01647 (CDD); SSF56672 (SUPERFAMILY)	no GO terms	no GO terms
true	[INTERPRO, BLASTED, MAPPED, GO-SLIM]	Trav_Trans_W41B350_0000189	bidirectional sugar transporter SWEET13	1617	20	2.87926E-173	91.28	3	P:GO:0034219; F:GO:0051119; C:GO:0005887	P:carbohydrate transmembrane transport; F:sugar transmembrane transporter activity; C:integral component of plasma membrane			G3DSA:1.20.1280.290 (GENE3D); G3DSA:1.20.1280.290 (GENE3D); IPR004316 (PFAM); PTHR10791:SF56 (PANTHER); PTHR10791 (PANTHER)	C:GO:0016021	C:integral component of membrane
true	[INTERPRO, BLASTED, MAPPED, GO-SLIM]	Trav_Trans_W41B350_0000190	survival of motor neuron-related-splicing factor 30 isoform X2	1233	20	1.52864E-174	94.71	3	P:GO:0006397; F:GO:0003723; C:GO:0005737	P:mRNA processing; F:RNA binding; C:cytoplasm			IPR002999 (SMART); IPR010304 (PFAM); G3DSA:2.30.30.140 (GENE3D); mobidb-lite (MOBIDB_LITE); mobidb-lite (MOBIDB_LITE); mobidb-lite (MOBIDB_LITE); PTHR45272 (PANTHER); IPR002999 (PROSITE_PROFILES); cd04508 (CDD); SSF63748 (SUPERFAMILY)	P:GO:0006397; F:GO:0003723; C:GO:0005634; C:GO:0005737	P:mRNA processing; F:RNA binding; C:nucleus; C:cytoplasm
true	[INTERPRO, BLASTED, MAPPED, GO-SLIM]	Trav_Trans_W41B350_0000191	Actin-related protein 2/3 complex subunit 3	1694	20	3.49217E-105	97.15	7	P:GO:0034314; P:GO:0055114; F:GO:0005507; F:GO:0016491; F:GO:0051015; C:GO:0005737; C:GO:0005885	P:Arp2/3 complex-mediated actin nucleation; P:oxidation-reduction process; F:copper ion binding; F:oxidoreductase activity; F:actin filament binding; C:cytoplasm; C:Arp2/3 protein complex			IPR007204 (PIRSF); IPR007204 (PFAM); IPR036753 (G3DSA:1.10.1760.GENE3D); IPR007204 (PANTHER); IPR036753 (SUPERFAMILY)	P:GO:0030833; P:GO:0034314; C:GO:0005856; C:GO:0005885	P:regulation of actin filament polymerization; P:Arp2/3 complex-mediated actin nucleation; C:cytoskeleton; C:Arp2/3 protein complex
true	[INTERPRO, BLASTED, MAPPED, GO-SLIM]	Trav_Trans_W41B350_0000192	plant UBX domain-containing protein 2	1358	20	5.26867E-156	87.33	3	P:GO:0006281; P:GO:0050832; F:GO:0003677	P:DNA repair; P:defense response to fungus; F:DNA binding			IPR018997 (SMART); IPR006642 (SMART); G3DSA:1.20.58.2190 (GENE3D); IPR018997 (PFAM); mobidb-lite (MOBIDB_LITE); mobidb-lite (MOBIDB_LITE); mobidb-lite (MOBIDB_LITE); PTHR23153:SF38 (PANTHER); PTHR23153 (PANTHER); cd09212 (CDD); IPR029071 (SUPERFAMILY); IPR036339 (SUPERFAMILY)	P:GO:0006281; F:GO:0003677	P:DNA repair; F:DNA binding
true	[INTERPRO, BLASTED, MAPPED, GO-SLIM]	Trav_Trans_W41B350_0000193	disease resistance protein	7208	20	0.0	64.59	1	C:GO:0016021	C:integral component of membrane			IPR011989 (G3DSA:1.25.10.GENE3D); PTHR33115 (PANTHER); PTHR33115:SF22 (PANTHER); IPR016024 (SUPERFAMILY)	no GO terms	no GO terms
true	[INTERPRO, BLASTED, MAPPED, GO-SLIM]	Trav_Trans_W41B350_0000194	putative glucuronosyltransferase PGSIP8	1718	20	0.0	97.16	3	P:GO:0006486; F:GO:0016757; C:GO:0016021	P:protein glycosylation; F:transferase activity, transferring glycosyl groups; C:integral component of membrane			IPR029044 (G3DSA:3.90.550.GENE3D); IPR022751 (PFAM); PTHR11183:SF93 (PANTHER); PTHR11183 (PANTHER); IPR029044 (SUPERFAMILY)	P:GO:0006486; F:GO:0016757	P:protein glycosylation; F:transferase activity, transferring glycosyl groups
true	[INTERPRO, BLASTED, MAPPED, GO-SLIM]	Trav_Trans_W41B350_0000195	sirohydrochlorin ferrochelatase, chloroplastic isoform X1	354	20	1.83511E-58	89.8	8	P:GO:0006979; P:GO:0009236; P:GO:0019354; F:GO:0016852; F:GO:0042802; F:GO:0051266; F:GO:0051536; C:GO:0009507	P:response to oxidative stress; P:cobalamin biosynthetic process; P:siroheme biosynthetic process; F:sirohydrochlorin cobaltochelatase activity; F:identical protein binding; F:sirohydrochlorin ferrochelatase activity; F:iron-sulfur cluster binding; C:chloroplast	EC:4.99.1.3; EC:4.99.1.4; EC:4.99.1.1	Sirohydrochlorin cobaltochelatase; Sirohydrochlorin ferrochelatase; Protoporphyrin ferrochelatase	no IPS match	no IPS match	no IPS match
true	[INTERPRO, BLASTED]	Trav_Trans_W41B350_0000196	protein WVD2-like 2	1845	20	1.80107E-174	89.49						IPR027329 (PFAM); mobidb-lite (MOBIDB_LITE); mobidb-lite (MOBIDB_LITE); mobidb-lite (MOBIDB_LITE); mobidb-lite (MOBIDB_LITE); mobidb-lite (MOBIDB_LITE); mobidb-lite (MOBIDB_LITE); mobidb-lite (MOBIDB_LITE); PTHR31358 (PANTHER); PTHR31358:SF30 (PANTHER)	no GO terms	no GO terms
true	[INTERPRO, BLASTED, MAPPED, GO-SLIM]	Trav_Trans_W41B350_0000197	Calcium permeable stress-gated cation channel 1	5173	20	0.0	93.36	4	P:GO:0034220; F:GO:0005227; C:GO:0005886; C:GO:0016021	P:ion transmembrane transport; F:calcium activated cation channel activity; C:plasma membrane; C:integral component of membrane			IPR027815 (PFAM); IPR032880 (PFAM); IPR003864 (PFAM); mobidb-lite (MOBIDB_LITE); mobidb-lite (MOBIDB_LITE); PTHR13018:SF48 (PANTHER); PTHR13018 (PANTHER)	C:GO:0016020	C:membrane
true	[INTERPRO, BLASTED, MAPPED, GO-SLIM]	Trav_Trans_W41B350_0000198	monosaccharide-sensing protein 2-like	3086	20	0.0	95.88	5	P:GO:0008643; P:GO:0015798; P:GO:0055085; F:GO:0005366; C:GO:0005887	P:carbohydrate transport; P:myo-inositol transport; P:transmembrane transport; F:myo-inositol:proton symporter activity; C:integral component of plasma membrane			IPR003663 (PRINTS); IPR005828 (PFAM); G3DSA:1.20.1250.20 (GENE3D); G3DSA:1.20.1250.20 (GENE3D); mobidb-lite (MOBIDB_LITE); mobidb-lite (MOBIDB_LITE); PTHR23500:SF165 (PANTHER); PTHR23500 (PANTHER); IPR020846 (PROSITE_PROFILES); IPR020846 (CDD); IPR020846 (CDD); IPR036259 (SUPERFAMILY)	P:GO:0055085; F:GO:0022857; C:GO:0016020; C:GO:0016021	P:transmembrane transport; F:transmembrane transporter activity; C:membrane; C:integral component of membrane
true	[INTERPRO, BLASTED, MAPPED, GO-SLIM]	Trav_Trans_W41B350_0000199	probable inactive purple acid phosphatase 2	2434	20	0.0	86.86	8	P:GO:0016311; P:GO:0055114; F:GO:0003993; F:GO:0004499; F:GO:0046872; F:GO:0050660; F:GO:0050661; C:GO:0016021	P:dephosphorylation; P:oxidation-reduction process; F:acid phosphatase activity; F:N,N-dimethylaniline monooxygenase activity; F:metal ion binding; F:flavin adenine dinucleotide binding; F:NADP binding; C:integral component of membrane	EC:1.14.13.8; EC:1.14.13; EC:3.1.3.2	Flavin-containing monooxygenase; Acting on paired donors, with incorporation or reduction of molecular oxygen. The oxygen incorporated need not be derived from O(2); Acid phosphatase	IPR004843 (PFAM); IPR008963 (G3DSA:2.60.40.GENE3D); IPR015914 (PFAM); IPR029052 (G3DSA:3.60.21.GENE3D); IPR025733 (PFAM); IPR039331 (PANTHER); PTHR22953:SF46 (PANTHER); cd00839 (CDD); IPR008963 (SUPERFAMILY); SSF56300 (SUPERFAMILY)	F:GO:0003993; F:GO:0016787; F:GO:0046872	F:acid phosphatase activity; F:hydrolase activity; F:metal ion binding
true	[INTERPRO, BLASTED, MAPPED, GO-SLIM]	Trav_Trans_W41B350_0000200	floral homeotic protein APETALA 2	1787	19	8.04079E-18	72.6	2	P:GO:0048580; P:GO:2000241	P:regulation of post-embryonic development; P:regulation of reproductive process			mobidb-lite (MOBIDB_LITE); mobidb-lite (MOBIDB_LITE); mobidb-lite (MOBIDB_LITE); mobidb-lite (MOBIDB_LITE)	no GO terms	no GO terms
true	[INTERPRO, BLASTED, MAPPED, GO-SLIM]	Trav_Trans_W41B350_0000201	protein NRT1/ PTR FAMILY 8.5	3510	20	0.0	86.74	5	P:GO:0035672; P:GO:1902600; F:GO:0015333; F:GO:0035673; C:GO:0016021	P:oligopeptide transmembrane transport; P:proton transmembrane transport; F:peptide:proton symporter activity; F:oligopeptide transmembrane transporter activity; C:integral component of membrane			IPR000109 (PFAM); G3DSA:1.20.1250.20 (GENE3D); IPR000109 (PANTHER); PTHR11654:SF152 (PANTHER); IPR020846 (CDD); IPR036259 (SUPERFAMILY)	P:GO:0055085; F:GO:0022857; C:GO:0016020	P:transmembrane transport; F:transmembrane transporter activity; C:membrane
true	[INTERPRO, NO-BLAST]	Trav_Trans_W41B350_0000202	---NA---	735									no IPS match	no IPS match	no IPS match
true	[INTERPRO, BLASTED, MAPPED, GO-SLIM]	Trav_Trans_W41B350_0000203	triose phosphate/phosphate translocator, chloroplastic	3437	20	0.0	95.07	5	P:GO:0008643; P:GO:0055085; F:GO:0015297; C:GO:0016021; C:GO:0031969	P:carbohydrate transport; P:transmembrane transport; F:antiporter activity; C:integral component of membrane; C:chloroplast membrane			IPR004853 (PFAM); IPR004696 (TIGRFAM); mobidb-lite (MOBIDB_LITE); PTHR44585:SF1 (PANTHER); PTHR44585 (PANTHER); SSF103481 (SUPERFAMILY)	P:GO:0055085; F:GO:0022857; C:GO:0016021	P:transmembrane transport; F:transmembrane transporter activity; C:integral component of membrane
true	[INTERPRO, BLASTED, MAPPED, GO-SLIM]	Trav_Trans_W41B350_0000204	phospho-2-dehydro-3-deoxyheptonate aldolase 2, chloroplastic	2936	20	0.0	95.51	4	P:GO:0009073; P:GO:0009423; F:GO:0003849; C:GO:0009507	P:aromatic amino acid family biosynthetic process; P:chorismate biosynthetic process; F:3-deoxy-7-phosphoheptulonate synthase activity; C:chloroplast	EC:2.5.1.54	3-deoxy-7-phosphoheptulonate synthase	IPR002480 (PFAM); IPR013785 (G3DSA:3.20.20.GENE3D); IPR002480 (TIGRFAM); IPR002480 (PANTHER); PTHR21337:SF18 (PANTHER); SSF51569 (SUPERFAMILY)	P:GO:0009073; F:GO:0003824; F:GO:0003849	P:aromatic amino acid family biosynthetic process; F:catalytic activity; F:3-deoxy-7-phosphoheptulonate synthase activity
true	[INTERPRO, BLASTED, MAPPED, GO-SLIM]	Trav_Trans_W41B350_0000205	Cell division control protein 48 homolog D	2845	20	0.0	99.23	11	P:GO:0030433; P:GO:0030970; P:GO:0051228; P:GO:0051301; P:GO:0071712; P:GO:0097352; F:GO:0005524; F:GO:0016887; F:GO:0031593; C:GO:0005829; C:GO:0034098	P:ubiquitin-dependent ERAD pathway; P:retrograde protein transport, ER to cytosol; P:mitotic spindle disassembly; P:cell division; P:ER-associated misfolded protein catabolic process; P:autophagosome maturation; F:ATP binding; F:ATPase activity; F:polyubiquitin modification-dependent protein binding; C:cytosol; C:VCP-NPL4-UFD1 AAA ATPase complex	EC:3.6.1.3; EC:3.6.1.15	Adenosinetriphosphatase; Nucleoside-triphosphate phosphatase	IPR004201 (SMART); IPR003338 (SMART); IPR003593 (SMART); G3DSA:1.10.8.60 (GENE3D); IPR004201 (PFAM); IPR003959 (PFAM); G3DSA:2.40.40.20 (GENE3D); G3DSA:3.40.50.300 (GENE3D); IPR003338 (PFAM); G3DSA:3.10.330.10 (GENE3D); G3DSA:1.10.8.60 (GENE3D); IPR005938 (TIGRFAM); PF17862 (PFAM); G3DSA:3.40.50.300 (GENE3D); mobidb-lite (MOBIDB_LITE); mobidb-lite (MOBIDB_LITE); mobidb-lite (MOBIDB_LITE); PTHR23077 (PANTHER); PTHR23077:SF122 (PANTHER); cd00009 (CDD); cd00009 (CDD); IPR027417 (SUPERFAMILY); IPR029067 (SUPERFAMILY); IPR009010 (SUPERFAMILY); IPR027417 (SUPERFAMILY)	F:GO:0005524; F:GO:0016787	F:ATP binding; F:hydrolase activity
true	[INTERPRO, BLASTED, MAPPED, GO-SLIM]	Trav_Trans_W41B350_0000206	Casein kinase II subunit beta-1	876	20	2.26048E-72	96.73	5	P:GO:0045859; F:GO:0004674; F:GO:0019887; C:GO:0005737; C:GO:0005956	P:regulation of protein kinase activity; F:protein serine/threonine kinase activity; F:protein kinase regulator activity; C:cytoplasm; C:protein kinase CK2 complex	EC:2.7.11	Transferring phosphorus-containing groups	IPR000704 (PRINTS); IPR000704 (SMART); IPR000704 (PFAM); IPR016149 (G3DSA:1.10.1820.GENE3D); mobidb-lite (MOBIDB_LITE); PTHR11740:SF15 (PANTHER); IPR000704 (PANTHER); IPR035991 (SUPERFAMILY)	F:GO:0019887; C:GO:0005956	F:protein kinase regulator activity; C:protein kinase CK2 complex
true	[INTERPRO, BLASTED, MAPPED, GO-SLIM]	Trav_Trans_W41B350_0000207	hsp70-Hsp90 organizing protein	2669	20	0.0	96.09	4	P:GO:0051131; F:GO:0051879; F:GO:0070678; C:GO:0005737	P:chaperone-mediated protein complex assembly; F:Hsp90 protein binding; F:preprotein binding; C:cytoplasm			IPR019734 (SMART); IPR006636 (SMART); PF13414 (PFAM); IPR019734 (PFAM); IPR011990 (G3DSA:1.25.40.GENE3D); G3DSA:1.10.260.100 (GENE3D); G3DSA:1.10.260.100 (GENE3D); PF17830 (PFAM); IPR013105 (PFAM); IPR011990 (G3DSA:1.25.40.GENE3D); IPR011990 (G3DSA:1.25.40.GENE3D); mobidb-lite (MOBIDB_LITE); mobidb-lite (MOBIDB_LITE); mobidb-lite (MOBIDB_LITE); mobidb-lite (MOBIDB_LITE); PTHR22904 (PANTHER); PTHR22904:SF485 (PANTHER); IPR013026 (PROSITE_PROFILES); IPR019734 (PROSITE_PROFILES); IPR019734 (PROSITE_PROFILES); IPR019734 (PROSITE_PROFILES); IPR019734 (PROSITE_PROFILES); IPR019734 (PROSITE_PROFILES); IPR019734 (PROSITE_PROFILES); IPR019734 (PROSITE_PROFILES); IPR013026 (PROSITE_PROFILES); IPR019734 (PROSITE_PROFILES); IPR019734 (PROSITE_PROFILES); IPR011990 (SUPERFAMILY)	F:GO:0005515	F:protein binding
true	[INTERPRO, BLASTED, MAPPED, GO-SLIM]	Trav_Trans_W41B350_0000208	Protein LEO1-like protein	2362	20	0.0	93.3	7	P:GO:0009910; P:GO:0010048; P:GO:0016570; P:GO:0032968; F:GO:1990269; C:GO:0005829; C:GO:0016593	P:negative regulation of flower development; P:vernalization response; P:histone modification; P:positive regulation of transcription elongation from RNA polymerase II promoter; F:RNA polymerase II C-terminal domain phosphoserine binding; C:cytosol; C:Cdc73/Paf1 complex			IPR007149 (PFAM); mobidb-lite (MOBIDB_LITE); mobidb-lite (MOBIDB_LITE); mobidb-lite (MOBIDB_LITE); mobidb-lite (MOBIDB_LITE); mobidb-lite (MOBIDB_LITE); mobidb-lite (MOBIDB_LITE); mobidb-lite (MOBIDB_LITE); mobidb-lite (MOBIDB_LITE); mobidb-lite (MOBIDB_LITE); mobidb-lite (MOBIDB_LITE); mobidb-lite (MOBIDB_LITE); mobidb-lite (MOBIDB_LITE); mobidb-lite (MOBIDB_LITE); IPR007149 (PANTHER)	P:GO:0006368; P:GO:0016570; C:GO:0016593	P:transcription elongation from RNA polymerase II promoter; P:histone modification; C:Cdc73/Paf1 complex
true	[INTERPRO, BLASTED, MAPPED, GO-SLIM]	Trav_Trans_W41B350_0000209	60S ribosomal protein L28-1	767	20	3.537E-100	97.72	2	P:GO:0006412; F:GO:0003735	P:translation; F:structural constituent of ribosome			IPR029004 (PFAM); G3DSA:3.30.390.110 (GENE3D); IPR002672 (PANTHER); PTHR10544:SF5 (PANTHER)	P:GO:0006412; F:GO:0003735; C:GO:0005622; C:GO:0005840	P:translation; F:structural constituent of ribosome; C:intracellular; C:ribosome
true	[INTERPRO, BLASTED, MAPPED, GO-SLIM]	Trav_Trans_W41B350_0000210	hydroxyphenylpyruvate reductase	4518	20	2.84154E-96	92.04	7	P:GO:0009854; P:GO:0055114; F:GO:0016618; F:GO:0030267; F:GO:0047995; F:GO:0051287; C:GO:0005829	P:oxidative photosynthetic carbon pathway; P:oxidation-reduction process; F:hydroxypyruvate reductase activity; F:glyoxylate reductase (NADP) activity; F:hydroxyphenylpyruvate reductase activity; F:NAD binding; C:cytosol	EC:1.1.1.237; EC:1.1.1.79; EC:1.1.1.81	Hydroxyphenylpyruvate reductase; Glyoxylate reductase (NADP(+)); Hydroxypyruvate reductase	G3DSA:3.40.50.720 (GENE3D); IPR006140 (PFAM); PTHR10996:SF180 (PANTHER); PTHR10996 (PANTHER); IPR036291 (SUPERFAMILY)	P:GO:0055114; F:GO:0051287	P:oxidation-reduction process; F:NAD binding
true	[INTERPRO, BLASTED, MAPPED, GO-SLIM]	Trav_Trans_W41B350_0000211	phosphatase 2C 59	2142	20	0.0	94.74	3	P:GO:0006470; F:GO:0004724; F:GO:0046872	P:protein dephosphorylation; F:magnesium-dependent protein serine/threonine phosphatase activity; F:metal ion binding	EC:3.1.3.16	Protein-serine/threonine phosphatase	IPR001932 (SMART); IPR001932 (SMART); IPR001932 (PFAM); IPR036457 (G3DSA:3.60.40.GENE3D); PTHR13832:SF380 (PANTHER); IPR015655 (PANTHER); IPR001932 (PROSITE_PROFILES); IPR001932 (CDD); IPR036457 (SUPERFAMILY)	P:GO:0006470; F:GO:0003824; F:GO:0004722	P:protein dephosphorylation; F:catalytic activity; F:protein serine/threonine phosphatase activity
true	[INTERPRO, BLASTED, MAPPED, GO-SLIM]	Trav_Trans_W41B350_0000212	protein disulfide-isomerase	2368	20	0.0	93.84	6	P:GO:0009960; P:GO:0034975; P:GO:0034976; P:GO:0045454; F:GO:0003756; C:GO:0005788	P:endosperm development; P:protein folding in endoplasmic reticulum; P:response to endoplasmic reticulum stress; P:cell redox homeostasis; F:protein disulfide isomerase activity; C:endoplasmic reticulum lumen	EC:5.3.4.1	Protein disulfide-isomerase	PR00421 (PRINTS); G3DSA:3.40.30.10 (GENE3D); G3DSA:3.40.30.10 (GENE3D); IPR005792 (TIGRFAM); IPR005788 (TIGRFAM); G3DSA:3.40.30.10 (GENE3D); G3DSA:3.40.30.10 (GENE3D); IPR013766 (PFAM); PF13848 (PFAM); mobidb-lite (MOBIDB_LITE); PTHR18929:SF186 (PANTHER); PTHR18929 (PANTHER); IPR013766 (PROSITE_PROFILES); IPR013766 (PROSITE_PROFILES); cd02961 (CDD); cd02995 (CDD); cd02981 (CDD); cd02982 (CDD); IPR036249 (SUPERFAMILY); IPR036249 (SUPERFAMILY); IPR036249 (SUPERFAMILY); IPR036249 (SUPERFAMILY)	P:GO:0045454; F:GO:0003756; F:GO:0016853	P:cell redox homeostasis; F:protein disulfide isomerase activity; F:isomerase activity
true	[INTERPRO, BLASTED, MAPPED, GO-SLIM]	Trav_Trans_W41B350_0000213	serine/threonine-protein kinase Aurora-3	1497	20	6.39624E-126	89.73	8	P:GO:0000226; P:GO:0000278; P:GO:0006468; P:GO:0007059; P:GO:0032465; F:GO:0004674; F:GO:0005524; C:GO:0016021	P:microtubule cytoskeleton organization; P:mitotic cell cycle; P:protein phosphorylation; P:chromosome segregation; P:regulation of cytokinesis; F:protein serine/threonine kinase activity; F:ATP binding; C:integral component of membrane	EC:2.7.11	Transferring phosphorus-containing groups	IPR000719 (SMART); G3DSA:3.30.200.20 (GENE3D); IPR000719 (PFAM); G3DSA:1.10.510.10 (GENE3D); IPR030616 (PANTHER); IPR030614 (PTHR24350:PANTHER); IPR000719 (PROSITE_PROFILES); IPR011009 (SUPERFAMILY)	P:GO:0000226; P:GO:0000278; P:GO:0006468; P:GO:0007059; P:GO:0032465; F:GO:0004672; F:GO:0005524	P:microtubule cytoskeleton organization; P:mitotic cell cycle; P:protein phosphorylation; P:chromosome segregation; P:regulation of cytokinesis; F:protein kinase activity; F:ATP binding
true	[INTERPRO, BLASTED, MAPPED, GO-SLIM]	Trav_Trans_W41B350_0000215	zinc finger (C3HC4-type RING finger) protein-like	1030	20	9.49144E-42	89.9	6	P:GO:0009083; F:GO:0000166; F:GO:0008270; F:GO:0016491; F:GO:0050662; C:GO:0016021	P:branched-chain amino acid catabolic process; F:nucleotide binding; F:zinc ion binding; F:oxidoreductase activity; F:obsolete coenzyme binding; C:integral component of membrane			mobidb-lite (MOBIDB_LITE); mobidb-lite (MOBIDB_LITE); IPR033275 (PANTHER); PTHR23012:SF118 (PANTHER)	no GO terms	no GO terms
true	[INTERPRO, BLASTED]	Trav_Trans_W41B350_0000216	thaumatin-like protein 1 precursor	1243	20	4.7274E-139	93.03						IPR001938 (PRINTS); IPR001938 (SMART); IPR001938 (PIRSF); IPR037176 (G3DSA:2.60.110.GENE3D); IPR001938 (PFAM); mobidb-lite (MOBIDB_LITE); IPR001938 (PANTHER); PTHR31048:SF49 (PANTHER); IPR001938 (PROSITE_PROFILES); cd09218 (CDD); IPR037176 (SUPERFAMILY)	no GO terms	no GO terms
true	[INTERPRO, BLASTED, MAPPED, GO-SLIM]	Trav_Trans_W41B350_0000217	outer envelope protein 61	3038	20	0.0	87.6	6	P:GO:0046967; F:GO:0016853; C:GO:0005789; C:GO:0005829; C:GO:0009707; C:GO:0016021	P:cytosol to endoplasmic reticulum transport; F:isomerase activity; C:endoplasmic reticulum membrane; C:cytosol; C:chloroplast outer membrane; C:integral component of membrane			IPR019734 (SMART); IPR013105 (PFAM); IPR011990 (G3DSA:1.25.40.GENE3D); mobidb-lite (MOBIDB_LITE); mobidb-lite (MOBIDB_LITE); mobidb-lite (MOBIDB_LITE); mobidb-lite (MOBIDB_LITE); PTHR43811:SF15 (PANTHER); PTHR43811 (PANTHER); IPR019734 (PROSITE_PROFILES); IPR019734 (PROSITE_PROFILES); IPR013026 (PROSITE_PROFILES); IPR011990 (SUPERFAMILY)	F:GO:0005515	F:protein binding
true	[INTERPRO, NO-BLAST]	Trav_Trans_W41B350_0000218	---NA---	748									no IPS match	no IPS match	no IPS match
true	[INTERPRO, BLASTED, MAPPED, GO-SLIM]	Trav_Trans_W41B350_0000219	alpha-soluble NSF attachment protein	1831	20	0.0	95.5	6	P:GO:0006886; P:GO:0035494; F:GO:0005483; F:GO:0019905; C:GO:0005774; C:GO:0031201	P:intracellular protein transport; P:SNARE complex disassembly; F:soluble NSF attachment protein activity; F:syntaxin binding; C:vacuolar membrane; C:SNARE complex			IPR000744 (PRINTS); PF14938 (PFAM); IPR011990 (G3DSA:1.25.40.GENE3D); IPR000744 (PANTHER); PTHR13768:SF8 (PANTHER); IPR019734 (PROSITE_PROFILES); IPR000744 (CDD); IPR011990 (SUPERFAMILY)	P:GO:0006886; F:GO:0005515	P:intracellular protein transport; F:protein binding
true	[INTERPRO, BLASTED, MAPPED, GO-SLIM]	Trav_Trans_W41B350_0000220	putative protease Do-like 14	1186	20	3.67961E-117	81.06	1	C:GO:0016021	C:integral component of membrane			G3DSA:2.40.10.120 (GENE3D); mobidb-lite (MOBIDB_LITE); mobidb-lite (MOBIDB_LITE); PTHR18868 (PANTHER); PTHR18868:SF15 (PANTHER); IPR009003 (SUPERFAMILY)	no GO terms	no GO terms
true	[INTERPRO, BLASTED, MAPPED, GO-SLIM]	Trav_Trans_W41B350_0000221	puromycin-sensitive aminopeptidase	6041	20	0.0	95.34	6	P:GO:0006508; P:GO:0043171; F:GO:0004177; F:GO:0008237; F:GO:0008270; C:GO:0009507	P:proteolysis; P:peptide catabolic process; F:aminopeptidase activity; F:metallopeptidase activity; F:zinc ion binding; C:chloroplast	EC:3.4.11	Acting on peptide bonds (peptidases)	IPR014782 (PRINTS); IPR035414 (PFAM); IPR024601 (PFAM); PF17900 (PFAM); IPR012779 (TIGRFAM); IPR037144 (G3DSA:1.25.50.GENE3D); G3DSA:2.60.40.1730 (GENE3D); IPR038438 (G3DSA:2.60.40.GENE3D); G3DSA:1.10.1740.60 (GENE3D); IPR027268 (G3DSA:1.10.390.GENE3D); IPR014782 (PFAM); PTHR11533:SF252 (PANTHER); IPR001930 (PANTHER); IPR012779 (CDD); SSF55486 (SUPERFAMILY); SSF63737 (SUPERFAMILY)	P:GO:0006508; F:GO:0008237; F:GO:0008270	P:proteolysis; F:metallopeptidase activity; F:zinc ion binding
true	[INTERPRO, BLASTED, MAPPED, GO-SLIM]	Trav_Trans_W41B350_0000222	Single-stranded nucleic acid binding R3H protein	3521	20	0.0	92.98	2	F:GO:0003676; C:GO:0016021	F:nucleic acid binding; C:integral component of membrane			IPR001374 (SMART); IPR024771 (PFAM); IPR036867 (G3DSA:3.30.1370.GENE3D); IPR001374 (PFAM); mobidb-lite (MOBIDB_LITE); mobidb-lite (MOBIDB_LITE); mobidb-lite (MOBIDB_LITE); mobidb-lite (MOBIDB_LITE); mobidb-lite (MOBIDB_LITE); mobidb-lite (MOBIDB_LITE); mobidb-lite (MOBIDB_LITE); mobidb-lite (MOBIDB_LITE); PTHR15672 (PANTHER); PTHR15672:SF23 (PANTHER); IPR024771 (PROSITE_PROFILES); IPR001374 (PROSITE_PROFILES); cd02642 (CDD); IPR036867 (SUPERFAMILY)	F:GO:0003676	F:nucleic acid binding
true	[INTERPRO, BLASTED, MAPPED, GO-SLIM]	Trav_Trans_W41B350_0000223	Protein transport protein Sec61 subunit alpha	2279	20	0.0	99.54	6	P:GO:0006616; P:GO:0006620; F:GO:0005048; F:GO:0008320; C:GO:0005784; C:GO:0016021	P:SRP-dependent cotranslational protein targeting to membrane, translocation; P:posttranslational protein targeting to endoplasmic reticulum membrane; F:signal sequence binding; F:protein transmembrane transporter activity; C:Sec61 translocon complex; C:integral component of membrane			IPR002208 (PIRSF); IPR002208 (PFAM); IPR023201 (G3DSA:1.10.3370.GENE3D); IPR002208 (TIGRFAM); IPR019561 (PFAM); IPR002208 (PANTHER); PTHR10906:SF18 (PANTHER); IPR023201 (SUPERFAMILY)	P:GO:0015031; C:GO:0016020	P:protein transport; C:membrane
true	[INTERPRO, BLASTED]	Trav_Trans_W41B350_0000224	uncharacterized protein LOC110435035	1045	8	9.74264E-57	83.33						no IPS match	no IPS match	no IPS match
true	[INTERPRO, BLASTED, MAPPED, GO-SLIM]	Trav_Trans_W41B350_0000225	UDP-sugar pyrophosphorylase	2688	20	0.0	97.23	2	P:GO:0009226; F:GO:0070569	P:nucleotide-sugar biosynthetic process; F:uridylyltransferase activity			G3DSA:2.160.10.30 (GENE3D); IPR029044 (G3DSA:3.90.550.GENE3D); IPR002618 (PFAM); mobidb-lite (MOBIDB_LITE); IPR039741 (PANTHER); PTHR11952:SF9 (PANTHER); cd06424 (CDD); IPR029044 (SUPERFAMILY)	F:GO:0070569	F:uridylyltransferase activity
true	[INTERPRO, BLASTED, MAPPED, GO-SLIM]	Trav_Trans_W41B350_0000226	Serine/threonine-protein kinase MHK	3532	20	0.0	94.45	8	P:GO:0006468; P:GO:0010468; P:GO:0035556; P:GO:0051726; F:GO:0004693; F:GO:0005524; F:GO:0008353; C:GO:0005737	P:protein phosphorylation; P:regulation of gene expression; P:intracellular signal transduction; P:regulation of cell cycle; F:cyclin-dependent protein serine/threonine kinase activity; F:ATP binding; F:RNA polymerase II CTD heptapeptide repeat kinase activity; C:cytoplasm	EC:2.7.11; EC:2.7.11.23; EC:2.7.11.22	Transferring phosphorus-containing groups; [RNA-polymerase]-subunit kinase; Cyclin-dependent kinase	IPR000719 (SMART); IPR000719 (PFAM); PIRSF000654 (PIRSF); G3DSA:3.30.200.20 (GENE3D); G3DSA:1.10.510.10 (GENE3D); mobidb-lite (MOBIDB_LITE); mobidb-lite (MOBIDB_LITE); mobidb-lite (MOBIDB_LITE); mobidb-lite (MOBIDB_LITE); mobidb-lite (MOBIDB_LITE); PTHR24055 (PANTHER); PTHR24055:SF336 (PANTHER); IPR000719 (PROSITE_PROFILES); cd07830 (CDD); IPR011009 (SUPERFAMILY)	P:GO:0006468; F:GO:0004672; F:GO:0005524	P:protein phosphorylation; F:protein kinase activity; F:ATP binding
true	[INTERPRO, BLASTED, MAPPED, GO-SLIM]	Trav_Trans_W41B350_0000227	polyphenol oxidase I, chloroplastic-like	1823	20	1.88409E-52	83.7	4	P:GO:0046148; P:GO:0055114; F:GO:0004097; F:GO:0046872	P:pigment biosynthetic process; P:oxidation-reduction process; F:catechol oxidase activity; F:metal ion binding	EC:1.10.3; EC:1.10.3.1	Acting on diphenols and related substances as donors; Catechol oxidase	IPR022740 (PFAM); PTHR11474:SF47 (PANTHER); PTHR11474 (PANTHER)	P:GO:0055114; F:GO:0004097	P:oxidation-reduction process; F:catechol oxidase activity
true	[INTERPRO, BLASTED, MAPPED, GO-SLIM]	Trav_Trans_W41B350_0000228	glutamate--tRNA ligase, cytoplasmic	2878	20	0.0	96.37	7	P:GO:0006424; P:GO:0006425; F:GO:0004818; F:GO:0004819; F:GO:0005524; C:GO:0005829; C:GO:0017102	P:glutamyl-tRNA aminoacylation; P:glutaminyl-tRNA aminoacylation; F:glutamate-tRNA ligase activity; F:glutamine-tRNA ligase activity; F:ATP binding; C:cytosol; C:methionyl glutamyl tRNA synthetase complex	EC:6.1.1.17; EC:6.1.1.18	Glutamate--tRNA ligase; Glutamine--tRNA ligase	IPR000924 (PRINTS); IPR020058 (PFAM); IPR004046 (PFAM); IPR004526 (TIGRFAM); IPR020056 (G3DSA:2.40.240.GENE3D); IPR014729 (G3DSA:3.40.50.GENE3D); IPR020059 (PFAM); IPR020056 (G3DSA:2.40.240.GENE3D); G3DSA:1.20.1050.130 (GENE3D); PTHR43097:SF9 (PANTHER); PTHR43097 (PANTHER); IPR004526 (HAMAP); cd00807 (CDD); cd10289 (CDD); IPR011035 (SUPERFAMILY); SSF52374 (SUPERFAMILY); IPR036282 (SUPERFAMILY)	P:GO:0006412; P:GO:0006418; P:GO:0006424; P:GO:0043039; F:GO:0000166; F:GO:0004812; F:GO:0004818; F:GO:0005524; C:GO:0005737	P:translation; P:tRNA aminoacylation for protein translation; P:glutamyl-tRNA aminoacylation; P:tRNA aminoacylation; F:nucleotide binding; F:aminoacyl-tRNA ligase activity; F:glutamate-tRNA ligase activity; F:ATP binding; C:cytoplasm
true	[INTERPRO, NO-BLAST]	Trav_Trans_W41B350_0000229	---NA---	412									no IPS match	no IPS match	no IPS match
true	[INTERPRO, BLASTED, MAPPED, GO-SLIM]	Trav_Trans_W41B350_0000230	Grx_C2.2 - glutaredoxin subgroup I	1023	20	4.7225E-78	93.41	9	P:GO:0022900; P:GO:0034599; P:GO:0045454; P:GO:0098869; F:GO:0004362; F:GO:0009055; F:GO:0015035; C:GO:0005829; C:GO:0005886	P:electron transport chain; P:cellular response to oxidative stress; P:cell redox homeostasis; P:cellular oxidant detoxification; F:glutathione-disulfide reductase activity; F:electron transfer activity; F:protein disulfide oxidoreductase activity; C:cytosol; C:plasma membrane	EC:1.8.1.7	Glutathione-disulfide reductase	IPR014025 (PRINTS); G3DSA:3.40.30.10 (GENE3D); IPR011899 (TIGRFAM); IPR002109 (PFAM); PTHR10168 (PANTHER); PTHR10168:SF122 (PANTHER); IPR002109 (PROSITE_PROFILES); cd03419 (CDD); IPR036249 (SUPERFAMILY)	P:GO:0045454; F:GO:0009055; F:GO:0015035	P:cell redox homeostasis; F:electron transfer activity; F:protein disulfide oxidoreductase activity
true	[INTERPRO, NO-BLAST]	Trav_Trans_W41B350_0000231	---NA---	4310									no IPS match	no IPS match	no IPS match
true	[INTERPRO, BLASTED, MAPPED, GO-SLIM]	Trav_Trans_W41B350_0000232	heat shock 70 kDa protein 17	3332	20	0.0	94.46	3	P:GO:1903298; F:GO:0005524; C:GO:0034663	P:negative regulation of hypoxia-induced intrinsic apoptotic signaling pathway; F:ATP binding; C:endoplasmic reticulum chaperone complex			IPR013126 (PRINTS); IPR029047 (G3DSA:2.60.34.GENE3D); IPR013126 (PFAM); G3DSA:3.30.420.40 (GENE3D); IPR029048 (G3DSA:1.20.1270.GENE3D); G3DSA:3.90.640.10 (GENE3D); G3DSA:3.30.420.40 (GENE3D); mobidb-lite (MOBIDB_LITE); mobidb-lite (MOBIDB_LITE); mobidb-lite (MOBIDB_LITE); mobidb-lite (MOBIDB_LITE); PTHR19375:SF320 (PANTHER); IPR013126 (PANTHER); cd10230 (CDD); IPR029048 (SUPERFAMILY); SSF53067 (SUPERFAMILY); SSF53067 (SUPERFAMILY)	no GO terms	no GO terms
true	[INTERPRO, BLASTED, MAPPED, GO-SLIM]	Trav_Trans_W41B350_0000233	pathogenesis-related homeodomain protein	1097	20	1.23493E-138	81.31	8	P:GO:0045893; P:GO:0061087; F:GO:0003700; F:GO:0031491; F:GO:0035064; F:GO:0043565; F:GO:0046872; C:GO:0035098	P:positive regulation of transcription, DNA-templated; P:positive regulation of histone H3-K27 methylation; F:DNA-binding transcription factor activity; F:nucleosome binding; F:methylated histone binding; F:sequence-specific DNA binding; F:metal ion binding; C:ESC/E(Z) complex			IPR013083 (G3DSA:3.30.40.GENE3D); IPR019787 (PFAM); mobidb-lite (MOBIDB_LITE); mobidb-lite (MOBIDB_LITE); mobidb-lite (MOBIDB_LITE); mobidb-lite (MOBIDB_LITE); PTHR12628 (PANTHER); PTHR12628:SF10 (PANTHER); IPR011011 (SUPERFAMILY)	no GO terms	no GO terms
true	[INTERPRO, BLASTED, MAPPED, GO-SLIM]	Trav_Trans_W41B350_0000234	kinesin-like protein KIN-5C	5905	20	0.0	94.69	9	P:GO:0007018; F:GO:0005524; F:GO:0008017; F:GO:0008574; C:GO:0005737; C:GO:0005819; C:GO:0005871; C:GO:0005874; C:GO:0016021	P:microtubule-based movement; F:ATP binding; F:microtubule binding; F:ATP-dependent microtubule motor activity, plus-end-directed; C:cytoplasm; C:spindle; C:kinesin complex; C:microtubule; C:integral component of membrane	EC:3.6.1.3; EC:3.6.1.15; EC:3.6.4.4	Adenosinetriphosphatase; Nucleoside-triphosphate phosphatase; Acting on acid anhydrides	IPR001752 (PRINTS); IPR001752 (SMART); IPR001752 (PFAM); IPR036961 (G3DSA:3.40.850.GENE3D); mobidb-lite (MOBIDB_LITE); mobidb-lite (MOBIDB_LITE); mobidb-lite (MOBIDB_LITE); PTHR24115:SF591 (PANTHER); IPR027640 (PANTHER); IPR001752 (PROSITE_PROFILES); cd01364 (CDD); IPR027417 (SUPERFAMILY)	P:GO:0007018; F:GO:0003777; F:GO:0005524; F:GO:0008017	P:microtubule-based movement; F:microtubule motor activity; F:ATP binding; F:microtubule binding
true	[INTERPRO, BLASTED, MAPPED, GO-SLIM]	Trav_Trans_W41B350_0000235	Phosphoglycolate phosphatase 2	677	20	8.90909E-52	95.01	3	P:GO:0016311; F:GO:0008967; C:GO:0009507	P:dephosphorylation; F:phosphoglycolate phosphatase activity; C:chloroplast	EC:3.1.3.18	Phosphoglycolate phosphatase	IPR023214 (G3DSA:3.40.50.GENE3D); PF13242 (PFAM); PTHR19288 (PANTHER); PTHR19288:SF33 (PANTHER); IPR036412 (SUPERFAMILY)	no GO terms	no GO terms
true	[INTERPRO, BLASTED, MAPPED, GO-SLIM]	Trav_Trans_W41B350_0000236	cyclin8	1323	20	6.67789E-179	96.24	10	P:GO:0000079; P:GO:0007088; P:GO:0008284; P:GO:0045787; F:GO:0004672; F:GO:0016538; F:GO:0019901; C:GO:0000307; C:GO:0005737; C:GO:0005813	P:regulation of cyclin-dependent protein serine/threonine kinase activity; P:regulation of mitotic nuclear division; P:positive regulation of cell population proliferation; P:positive regulation of cell cycle; F:protein kinase activity; F:cyclin-dependent protein serine/threonine kinase regulator activity; F:protein kinase binding; C:cyclin-dependent protein kinase holoenzyme complex; C:cytoplasm; C:centrosome			IPR013763 (SMART); IPR004367 (SMART); G3DSA:1.10.472.10 (GENE3D); IPR006671 (PFAM); G3DSA:1.10.472.10 (GENE3D); IPR039361 (PIRSF); IPR004367 (PFAM); IPR039361 (PANTHER); PTHR10177:SF350 (PANTHER); IPR013763 (CDD); IPR013763 (CDD); IPR036915 (SUPERFAMILY); IPR036915 (SUPERFAMILY)	C:GO:0005634	C:nucleus
true	[INTERPRO, BLASTED, MAPPED, GO-SLIM]	Trav_Trans_W41B350_0000238	AT-hook motif nuclear-localized protein 9	1693	20	1.17976E-172	90.31	2	F:GO:0003680; C:GO:0016021	F:minor groove of adenine-thymine-rich DNA binding; C:integral component of membrane			IPR017956 (PRINTS); IPR017956 (SMART); G3DSA:3.30.1330.80 (GENE3D); IPR005175 (PFAM); mobidb-lite (MOBIDB_LITE); mobidb-lite (MOBIDB_LITE); mobidb-lite (MOBIDB_LITE); IPR039605 (PANTHER); PTHR31500:SF41 (PANTHER); IPR005175 (PROSITE_PROFILES); IPR005175 (CDD); SSF117856 (SUPERFAMILY)	F:GO:0003677; F:GO:0003680	F:DNA binding; F:minor groove of adenine-thymine-rich DNA binding
true	[INTERPRO, BLASTED, MAPPED, GO-SLIM]	Trav_Trans_W41B350_0000239	Guanosine nucleotide diphosphate dissociation inhibitor 2	1784	20	0.0	95.59	4	P:GO:0007264; P:GO:0015031; P:GO:0050790; F:GO:0005093	P:small GTPase mediated signal transduction; P:protein transport; P:regulation of catalytic activity; F:Rab GDP-dissociation inhibitor activity			IPR000806 (PRINTS); IPR018203 (PRINTS); IPR018203 (PFAM); G3DSA:1.10.405.10 (GENE3D); IPR036188 (G3DSA:3.50.50.GENE3D); G3DSA:3.30.519.10 (GENE3D); PTHR11787:SF11 (PANTHER); IPR018203 (PANTHER); SSF54373 (SUPERFAMILY); IPR036188 (SUPERFAMILY); IPR036188 (SUPERFAMILY)	P:GO:0007264; P:GO:0015031; F:GO:0005092; F:GO:0005093	P:small GTPase mediated signal transduction; P:protein transport; F:GDP-dissociation inhibitor activity; F:Rab GDP-dissociation inhibitor activity
true	[INTERPRO, BLASTED, MAPPED, GO-SLIM]	Trav_Trans_W41B350_0000240	Vacuole membrane protein KMS1	1079	20	5.98806E-26	94.57	1	C:GO:0016021	C:integral component of membrane			no IPS match	no IPS match	no IPS match
true	[INTERPRO, BLASTED]	Trav_Trans_W41B350_0000241	WAS/WASL-interacting protein family member 3	1120	5	7.65763E-16	99.05						mobidb-lite (MOBIDB_LITE); mobidb-lite (MOBIDB_LITE); mobidb-lite (MOBIDB_LITE); mobidb-lite (MOBIDB_LITE); mobidb-lite (MOBIDB_LITE); PTHR37746 (PANTHER)	no GO terms	no GO terms
true	[INTERPRO, NO-BLAST]	Trav_Trans_W41B350_0000243	---NA---	3909									no IPS match	no IPS match	no IPS match
true	[INTERPRO, BLASTED, MAPPED, GO-SLIM]	Trav_Trans_W41B350_0000244	aspartic proteinase nepenthesin-1-like	2907	20	0.0	89.25	3	P:GO:0006508; P:GO:0030163; F:GO:0004190	P:proteolysis; P:protein catabolic process; F:aspartic-type endopeptidase activity	EC:3.4.23	Acting on peptide bonds (peptidases)	IPR001461 (PRINTS); IPR032861 (PFAM); IPR032799 (PFAM); IPR021109 (G3DSA:2.40.70.GENE3D); IPR021109 (G3DSA:2.40.70.GENE3D); PTHR13683:SF522 (PANTHER); IPR001461 (PANTHER); IPR033121 (PROSITE_PROFILES); IPR034161 (CDD); IPR021109 (SUPERFAMILY)	P:GO:0006508; F:GO:0004190	P:proteolysis; F:aspartic-type endopeptidase activity
true	[INTERPRO, BLASTED, MAPPED, GO-SLIM]	Trav_Trans_W41B350_0000245	cardiolipin synthase (CMP-forming), mitochondrial	1540	20	4.98995E-144	90.16	5	P:GO:0046474; F:GO:0008444; C:GO:0005743; C:GO:0009941; C:GO:0016021	P:glycerophospholipid biosynthetic process; F:CDP-diacylglycerol-glycerol-3-phosphate 3-phosphatidyltransferase activity; C:mitochondrial inner membrane; C:chloroplast envelope; C:integral component of membrane	EC:2.7.8.5	CDP-diacylglycerol--glycerol-3-phosphate 1-phosphatidyltransferase	IPR000462 (PFAM); IPR004570 (TIGRFAM); G3DSA:1.20.120.1760 (GENE3D); mobidb-lite (MOBIDB_LITE); mobidb-lite (MOBIDB_LITE); PTHR14269:SF34 (PANTHER); PTHR14269 (PANTHER)	P:GO:0008654; F:GO:0008444; F:GO:0016780; C:GO:0016020; C:GO:0016021	P:phospholipid biosynthetic process; F:CDP-diacylglycerol-glycerol-3-phosphate 3-phosphatidyltransferase activity; F:phosphotransferase activity, for other substituted phosphate groups; C:membrane; C:integral component of membrane
true	[INTERPRO, BLASTED, MAPPED, GO-SLIM]	Trav_Trans_W41B350_0000246	low affinity sulfate transporter 3	3838	20	0.0	91.28	4	P:GO:1902358; F:GO:0008271; F:GO:0015301; C:GO:0005887	P:sulfate transmembrane transport; F:secondary active sulfate transmembrane transporter activity; F:anion:anion antiporter activity; C:integral component of plasma membrane			IPR002645 (PFAM); IPR001902 (TIGRFAM); IPR011547 (PFAM); IPR036513 (G3DSA:3.30.750.GENE3D); IPR001902 (PANTHER); IPR030315 (PTHR11814:PANTHER); IPR002645 (PROSITE_PROFILES); cd07042 (CDD); IPR036513 (SUPERFAMILY)	P:GO:0008272; P:GO:0055085; F:GO:0008271; F:GO:0015116; C:GO:0016020; C:GO:0016021	P:sulfate transport; P:transmembrane transport; F:secondary active sulfate transmembrane transporter activity; F:sulfate transmembrane transporter activity; C:membrane; C:integral component of membrane
true	[INTERPRO, BLASTED]	Trav_Trans_W41B350_0000247	ACT domain-containing protein ACR3	3404	20	0.0	89.68						IPR002912 (PFAM); G3DSA:3.30.70.260 (GENE3D); G3DSA:3.30.70.260 (GENE3D); mobidb-lite (MOBIDB_LITE); mobidb-lite (MOBIDB_LITE); IPR040217 (PANTHER); PTHR31096:SF7 (PANTHER); IPR002912 (PROSITE_PROFILES); IPR002912 (PROSITE_PROFILES); cd04897 (CDD); SSF55021 (SUPERFAMILY); SSF55021 (SUPERFAMILY)	no GO terms	no GO terms
true	[INTERPRO, BLASTED, MAPPED, GO-SLIM]	Trav_Trans_W41B350_0000249	mRNA splicing factor1	1712	20	0.0	98.12	8	P:GO:0006397; P:GO:0008380; F:GO:0008187; F:GO:0030628; C:GO:0000243; C:GO:0016607; C:GO:0071004; C:GO:0089701	P:mRNA processing; P:RNA splicing; F:poly-pyrimidine tract binding; F:pre-mRNA 3'-splice site binding; C:commitment complex; C:nuclear speck; C:U2-type prespliceosome; C:U2AF complex			IPR000504 (SMART); IPR003954 (SMART); IPR012677 (G3DSA:3.30.70.GENE3D); IPR012677 (G3DSA:3.30.70.GENE3D); IPR000504 (PFAM); IPR006529 (TIGRFAM); IPR012677 (G3DSA:3.30.70.GENE3D); PTHR23139 (PANTHER); PTHR23139:SF80 (PANTHER); IPR000504 (PROSITE_PROFILES); IPR000504 (PROSITE_PROFILES); cd12230 (CDD); cd12231 (CDD); cd12232 (CDD); IPR035979 (SUPERFAMILY); IPR035979 (SUPERFAMILY)	P:GO:0006397; F:GO:0003676; F:GO:0003723; C:GO:0005634	P:mRNA processing; F:nucleic acid binding; F:RNA binding; C:nucleus
true	[INTERPRO, BLASTED, MAPPED, GO-SLIM]	Trav_Trans_W41B350_0000250	Eukaryotic initiation factor 4A-3	2100	20	0.0	98.32	6	P:GO:0006413; F:GO:0003743; F:GO:0004386; F:GO:0005515; F:GO:0005524; C:GO:0005737	P:translational initiation; F:translation initiation factor activity; F:helicase activity; F:protein binding; F:ATP binding; C:cytoplasm	EC:3.6.1.3; EC:3.6.1.15	Adenosinetriphosphatase; Nucleoside-triphosphate phosphatase	IPR001650 (SMART); IPR014001 (SMART); IPR011545 (PFAM); G3DSA:3.40.50.300 (GENE3D); IPR001650 (PFAM); G3DSA:3.40.50.300 (GENE3D); PTHR24031:SF365 (PANTHER); PTHR24031 (PANTHER); IPR001650 (PROSITE_PROFILES); IPR014001 (PROSITE_PROFILES); IPR014014 (PROSITE_PROFILES); cd00268 (CDD); IPR001650 (CDD); IPR027417 (SUPERFAMILY)	F:GO:0003676; F:GO:0005524	F:nucleic acid binding; F:ATP binding
true	[INTERPRO, BLASTED, MAPPED, GO-SLIM]	Trav_Trans_W41B350_0000251	protein KAKU4	3638	20	0.0	85.59	2	P:GO:0071763; C:GO:0005635	P:nuclear membrane organization; C:nuclear envelope			mobidb-lite (MOBIDB_LITE); mobidb-lite (MOBIDB_LITE); mobidb-lite (MOBIDB_LITE); mobidb-lite (MOBIDB_LITE); mobidb-lite (MOBIDB_LITE); mobidb-lite (MOBIDB_LITE); mobidb-lite (MOBIDB_LITE); mobidb-lite (MOBIDB_LITE); mobidb-lite (MOBIDB_LITE); mobidb-lite (MOBIDB_LITE); mobidb-lite (MOBIDB_LITE); PTHR33416:SF6 (PANTHER); PTHR33416 (PANTHER)	no GO terms	no GO terms
true	[INTERPRO, BLASTED]	Trav_Trans_W41B350_0000252	DUF1336 domain containing protein expressed	2625	20	0.0	86.03						IPR009769 (PFAM); mobidb-lite (MOBIDB_LITE); mobidb-lite (MOBIDB_LITE); mobidb-lite (MOBIDB_LITE); mobidb-lite (MOBIDB_LITE); mobidb-lite (MOBIDB_LITE); PTHR31558:SF1 (PANTHER); PTHR31558 (PANTHER); PS51257 (PROSITE_PROFILES)	no GO terms	no GO terms
true	[INTERPRO, BLASTED, MAPPED, GO-SLIM]	Trav_Trans_W41B350_0000253	Zinc finger C-x8-C-x5-C-x3-H type family protein	5024	20	0.0	88.01	2	P:GO:0016973; F:GO:0046872	P:poly(A)+ mRNA export from nucleus; F:metal ion binding			mobidb-lite (MOBIDB_LITE); mobidb-lite (MOBIDB_LITE); mobidb-lite (MOBIDB_LITE); mobidb-lite (MOBIDB_LITE); mobidb-lite (MOBIDB_LITE); mobidb-lite (MOBIDB_LITE); mobidb-lite (MOBIDB_LITE); mobidb-lite (MOBIDB_LITE); mobidb-lite (MOBIDB_LITE); mobidb-lite (MOBIDB_LITE); mobidb-lite (MOBIDB_LITE); mobidb-lite (MOBIDB_LITE); mobidb-lite (MOBIDB_LITE); mobidb-lite (MOBIDB_LITE); mobidb-lite (MOBIDB_LITE); mobidb-lite (MOBIDB_LITE); mobidb-lite (MOBIDB_LITE); mobidb-lite (MOBIDB_LITE); mobidb-lite (MOBIDB_LITE); mobidb-lite (MOBIDB_LITE); mobidb-lite (MOBIDB_LITE); mobidb-lite (MOBIDB_LITE); mobidb-lite (MOBIDB_LITE); mobidb-lite (MOBIDB_LITE); mobidb-lite (MOBIDB_LITE); mobidb-lite (MOBIDB_LITE); mobidb-lite (MOBIDB_LITE); mobidb-lite (MOBIDB_LITE); mobidb-lite (MOBIDB_LITE); mobidb-lite (MOBIDB_LITE); mobidb-lite (MOBIDB_LITE)	no GO terms	no GO terms
true	[INTERPRO, BLASTED, MAPPED, GO-SLIM]	Trav_Trans_W41B350_0000254	AMP deaminase	4391	20	0.0	91.53	3	P:GO:0032264; F:GO:0003876; F:GO:0046872	P:IMP salvage; F:AMP deaminase activity; F:metal ion binding	EC:3.5.4.17; EC:3.5.4.6	Adenosine-phosphate deaminase; AMP deaminase	IPR001365 (PFAM); G3DSA:2.30.30.800 (GENE3D); G3DSA:3.20.20.140 (GENE3D); IPR006329 (TIGRFAM); mobidb-lite (MOBIDB_LITE); mobidb-lite (MOBIDB_LITE); mobidb-lite (MOBIDB_LITE); mobidb-lite (MOBIDB_LITE); IPR006329 (PANTHER); PTHR11359:SF10 (PANTHER); IPR006329 (CDD); IPR032466 (SUPERFAMILY)	P:GO:0032264; F:GO:0003876; F:GO:0019239	P:IMP salvage; F:AMP deaminase activity; F:deaminase activity
true	[INTERPRO, BLASTED, MAPPED, GO-SLIM]	Trav_Trans_W41B350_0000255	alpha-expansin 9 precursor	1204	20	1.43486E-134	85.82	3	C:GO:0005576; C:GO:0005618; C:GO:0016020	C:extracellular region; C:cell wall; C:membrane			IPR002963 (PRINTS); IPR007118 (PRINTS); IPR007112 (SMART); IPR036749 (G3DSA:2.60.40.GENE3D); IPR007117 (PFAM); IPR036908 (G3DSA:2.40.40.GENE3D); IPR009009 (PFAM); mobidb-lite (MOBIDB_LITE); mobidb-lite (MOBIDB_LITE); PTHR31867:SF12 (PANTHER); PTHR31867 (PANTHER); IPR007112 (PROSITE_PROFILES); IPR007117 (PROSITE_PROFILES); IPR036908 (SUPERFAMILY); IPR036749 (SUPERFAMILY)	P:GO:0009664; C:GO:0005576	P:plant-type cell wall organization; C:extracellular region
true	[INTERPRO, BLASTED, MAPPED, GO-SLIM]	Trav_Trans_W41B350_0000256	ferredoxin--NADP reductase, leaf isozyme, chloroplastic	1808	20	0.0	96.57	4	P:GO:0055114; F:GO:0000166; F:GO:0004324; C:GO:0098807	P:oxidation-reduction process; F:nucleotide binding; F:ferredoxin-NADP+ reductase activity; C:chloroplast thylakoid membrane protein complex	EC:1.18.1; EC:1.18.1.2	Acting on iron-sulfur proteins as donors; Ferredoxin--NADP(+) reductase	IPR001709 (PRINTS); IPR015701 (PIRSF); G3DSA:2.40.30.10 (GENE3D); IPR039261 (G3DSA:3.40.50.GENE3D); IPR001433 (PFAM); IPR035442 (PIRSF); mobidb-lite (MOBIDB_LITE); mobidb-lite (MOBIDB_LITE); mobidb-lite (MOBIDB_LITE); PTHR43314:SF3 (PANTHER); PTHR43314 (PANTHER); IPR017927 (PROSITE_PROFILES); cd06208 (CDD); IPR039261 (SUPERFAMILY); IPR017938 (SUPERFAMILY)	P:GO:0055114; F:GO:0016491	P:oxidation-reduction process; F:oxidoreductase activity
true	[INTERPRO, BLASTED, MAPPED, GO-SLIM]	Trav_Trans_W41B350_0000257	omega-hydroxypalmitate O-feruloyl transferase	3015	20	2.98625E-180	79.3	1	F:GO:0016747	F:transferase activity, transferring acyl groups other than amino-acyl groups			IPR023213 (G3DSA:3.30.559.GENE3D); IPR003480 (PFAM); IPR023213 (G3DSA:3.30.559.GENE3D); PTHR31642 (PANTHER); PTHR31642:SF5 (PANTHER)	F:GO:0016747	F:transferase activity, transferring acyl groups other than amino-acyl groups
true	[INTERPRO, BLASTED, MAPPED, GO-SLIM]	Trav_Trans_W41B350_0000258	Heat shock 70 kDa protein 14	3275	20	0.0	95.27	2	F:GO:0005524; C:GO:0005829	F:ATP binding; C:cytosol			IPR013126 (PRINTS); G3DSA:3.30.30.30 (GENE3D); G3DSA:3.90.640.10 (GENE3D); IPR029048 (G3DSA:1.20.1270.GENE3D); G3DSA:3.30.420.40 (GENE3D); IPR013126 (PFAM); G3DSA:3.30.420.40 (GENE3D); IPR029047 (G3DSA:2.60.34.GENE3D); mobidb-lite (MOBIDB_LITE); mobidb-lite (MOBIDB_LITE); mobidb-lite (MOBIDB_LITE); mobidb-lite (MOBIDB_LITE); mobidb-lite (MOBIDB_LITE); PTHR19375:SF322 (PANTHER); IPR013126 (PANTHER); cd10228 (CDD); IPR029047 (SUPERFAMILY); IPR029048 (SUPERFAMILY); IPR029048 (SUPERFAMILY); SSF53067 (SUPERFAMILY); SSF53067 (SUPERFAMILY)	no GO terms	no GO terms
true	[INTERPRO, BLASTED, MAPPED, GO-SLIM]	Trav_Trans_W41B350_0000259	fructose-bisphosphate aldolase, cytoplasmic isozyme	2080	20	0.0	97.22	6	P:GO:0005986; P:GO:0006094; P:GO:0006096; P:GO:0034059; F:GO:0004332; C:GO:0005829	P:sucrose biosynthetic process; P:gluconeogenesis; P:glycolytic process; P:response to anoxia; F:fructose-bisphosphate aldolase activity; C:cytosol	EC:4.1.2.13	Fructose-bisphosphate aldolase	IPR000741 (PFAM); IPR013785 (G3DSA:3.20.20.GENE3D); PTHR11627 (PANTHER); PTHR11627:SF38 (PANTHER); cd00948 (CDD); SSF51569 (SUPERFAMILY)	P:GO:0006096; F:GO:0003824; F:GO:0004332	P:glycolytic process; F:catalytic activity; F:fructose-bisphosphate aldolase activity
true	[INTERPRO, BLASTED, MAPPED, GO-SLIM]	Trav_Trans_W41B350_0000260	respiratory burst oxidase homolog protein B	3038	20	0.0	95.06	7	P:GO:0055114; P:GO:0098869; F:GO:0004601; F:GO:0005509; F:GO:0016174; F:GO:0043621; C:GO:0016021	P:oxidation-reduction process; P:cellular oxidant detoxification; F:peroxidase activity; F:calcium ion binding; F:NAD(P)H oxidase H2O2-forming activity; F:protein self-association; C:integral component of membrane	EC:1.6.3.1; EC:1.11.1.7	NAD(P)H oxidase (H(2)O(2)-forming); Peroxidase	IPR000778 (PRINTS); IPR002048 (SMART); IPR013623 (PFAM); G3DSA:2.40.30.10 (GENE3D); IPR013121 (PFAM); G3DSA:1.10.238.10 (GENE3D); IPR013130 (PFAM); IPR039261 (G3DSA:3.40.50.GENE3D); IPR013112 (PFAM); mobidb-lite (MOBIDB_LITE); mobidb-lite (MOBIDB_LITE); mobidb-lite (MOBIDB_LITE); mobidb-lite (MOBIDB_LITE); PTHR11972 (PANTHER); IPR029654 (PTHR11972:PANTHER); IPR002048 (PROSITE_PROFILES); IPR017927 (PROSITE_PROFILES); IPR002048 (PROSITE_PROFILES); IPR002048 (CDD); cd06186 (CDD); IPR011992 (SUPERFAMILY); IPR017938 (SUPERFAMILY); IPR039261 (SUPERFAMILY)	P:GO:0055114; F:GO:0004601; F:GO:0005509; F:GO:0016174; F:GO:0016491; F:GO:0050664; C:GO:0016020	P:oxidation-reduction process; F:peroxidase activity; F:calcium ion binding; F:NAD(P)H oxidase H2O2-forming activity; F:oxidoreductase activity; F:oxidoreductase activity, acting on NAD(P)H, oxygen as acceptor; C:membrane
true	[INTERPRO, BLASTED]	Trav_Trans_W41B350_0000261	uncharacterized protein LOC8083154 isoform X1	2033	20	0.0	73.2						IPR032675 (G3DSA:3.80.10.GENE3D); PTHR44004 (PANTHER); PTHR44004:SF6 (PANTHER); SSF52058 (SUPERFAMILY)	no GO terms	no GO terms
true	[INTERPRO, BLASTED, MAPPED, GO-SLIM]	Trav_Trans_W41B350_0000262	berberine bridge enzyme-like 27	2156	20	0.0	88.94	3	P:GO:0055114; F:GO:0016491; F:GO:0071949	P:oxidation-reduction process; F:oxidoreductase activity; F:FAD binding			IPR016167 (G3DSA:3.30.43.GENE3D); IPR006094 (PFAM); IPR012951 (PFAM); G3DSA:3.30.465.50 (GENE3D); G3DSA:3.40.462.20 (GENE3D); PTHR32448 (PANTHER); PTHR32448:SF28 (PANTHER); IPR016166 (PROSITE_PROFILES); IPR036318 (SUPERFAMILY)	P:GO:0055114; F:GO:0016491; F:GO:0050660; F:GO:0071949	P:oxidation-reduction process; F:oxidoreductase activity; F:flavin adenine dinucleotide binding; F:FAD binding
true	[INTERPRO, BLASTED, MAPPED, GO-SLIM]	Trav_Trans_W41B350_0000263	pentatricopeptide repeat-containing protein At4g02750	3085	20	0.0	89.55	1	P:GO:0009451	P:RNA modification			IPR002885 (TIGRFAM); IPR002885 (PFAM); IPR002885 (PFAM); IPR011990 (G3DSA:1.25.40.GENE3D); IPR011990 (G3DSA:1.25.40.GENE3D); IPR002885 (PFAM); mobidb-lite (MOBIDB_LITE); PTHR24015 (PANTHER); PTHR24015 (PANTHER); PTHR24015 (PANTHER); PTHR24015:SF754 (PANTHER); PTHR24015:SF754 (PANTHER); IPR002885 (PROSITE_PROFILES); IPR002885 (PROSITE_PROFILES); IPR002885 (PROSITE_PROFILES); IPR002885 (PROSITE_PROFILES); IPR002885 (PROSITE_PROFILES); IPR002885 (PROSITE_PROFILES); IPR002885 (PROSITE_PROFILES); IPR002885 (PROSITE_PROFILES); IPR002885 (PROSITE_PROFILES); IPR002885 (PROSITE_PROFILES); IPR002885 (PROSITE_PROFILES); IPR002885 (PROSITE_PROFILES); IPR002885 (PROSITE_PROFILES); IPR002885 (PROSITE_PROFILES); IPR002885 (PROSITE_PROFILES); IPR002885 (PROSITE_PROFILES); IPR002885 (PROSITE_PROFILES); IPR002885 (PROSITE_PROFILES); IPR002885 (PROSITE_PROFILES); IPR011990 (SUPERFAMILY); IPR011990 (SUPERFAMILY)	F:GO:0005515	F:protein binding
true	[INTERPRO, BLASTED, MAPPED, GO-SLIM]	Trav_Trans_W41B350_0000264	protein Iojap, chloroplastic	2356	20	1.01013E-128	85.71	4	P:GO:0017148; P:GO:0090071; F:GO:0043023; C:GO:0009507	P:negative regulation of translation; P:negative regulation of ribosome biogenesis; F:ribosomal large subunit binding; C:chloroplast			PF02410 (PFAM); G3DSA:3.30.460.10 (GENE3D); IPR004394 (TIGRFAM); mobidb-lite (MOBIDB_LITE); mobidb-lite (MOBIDB_LITE); PTHR21043:SF1 (PANTHER); IPR004394 (PANTHER); IPR004394 (HAMAP); SSF81301 (SUPERFAMILY)	no GO terms	no GO terms
true	[INTERPRO, BLASTED]	Trav_Trans_W41B350_0000266	uncharacterized protein LOC8069848 isoform X6	766	8	2.75991E-17	57.33						no IPS match	no IPS match	no IPS match
true	[INTERPRO, BLASTED]	Trav_Trans_W41B350_0000267	Putative DUF1296 domain containing family protein	5482	20	0.0	90.67						IPR009719 (PFAM); mobidb-lite (MOBIDB_LITE); mobidb-lite (MOBIDB_LITE); mobidb-lite (MOBIDB_LITE); mobidb-lite (MOBIDB_LITE); mobidb-lite (MOBIDB_LITE); mobidb-lite (MOBIDB_LITE); mobidb-lite (MOBIDB_LITE); mobidb-lite (MOBIDB_LITE); mobidb-lite (MOBIDB_LITE); mobidb-lite (MOBIDB_LITE); mobidb-lite (MOBIDB_LITE); mobidb-lite (MOBIDB_LITE); mobidb-lite (MOBIDB_LITE); mobidb-lite (MOBIDB_LITE); PTHR12758 (PANTHER); PTHR12758:SF35 (PANTHER); IPR009060 (SUPERFAMILY)	F:GO:0005515	F:protein binding
true	[INTERPRO, BLASTED, MAPPED, GO-SLIM]	Trav_Trans_W41B350_0000268	E3 ubiquitin-protein ligase CHFR-like	1622	20	0.0	94.83	3	P:GO:1902553; F:GO:0016874; C:GO:0005829	P:positive regulation of catalase activity; F:ligase activity; C:cytosol			IPR019734 (PFAM); IPR011990 (G3DSA:1.25.40.GENE3D); PTHR14140 (PANTHER); PTHR14140:SF31 (PANTHER); IPR011990 (SUPERFAMILY)	F:GO:0005515	F:protein binding
true	[INTERPRO, BLASTED, MAPPED, GO-SLIM]	Trav_Trans_W41B350_0000269	Sodium/hydrogen exchanger	1028	20	1.92735E-109	96.02	8	P:GO:0051453; P:GO:0071805; P:GO:0098719; P:GO:1902600; F:GO:0015385; F:GO:0015386; C:GO:0005886; C:GO:0016021	P:regulation of intracellular pH; P:potassium ion transmembrane transport; P:sodium ion import across plasma membrane; P:proton transmembrane transport; F:sodium:proton antiporter activity; F:potassium:proton antiporter activity; C:plasma membrane; C:integral component of membrane			IPR006153 (PFAM); IPR018422 (PANTHER); PTHR10110:SF116 (PANTHER)	P:GO:0006812; P:GO:0055085; F:GO:0015299; C:GO:0016021	P:cation transport; P:transmembrane transport; F:solute:proton antiporter activity; C:integral component of membrane
true	[INTERPRO, BLASTED, MAPPED, GO-SLIM]	Trav_Trans_W41B350_0000271	predicted protein	10204	20	0.0	88.63	1	C:GO:0016021	C:integral component of membrane			mobidb-lite (MOBIDB_LITE); mobidb-lite (MOBIDB_LITE); PTHR37891 (PANTHER); IPR036259 (SUPERFAMILY)	no GO terms	no GO terms
true	[INTERPRO, BLASTED, MAPPED, GO-SLIM]	Trav_Trans_W41B350_0000274	aminopeptidase P1	2532	20	0.0	93.82	3	P:GO:0006508; F:GO:0046872; F:GO:0070006	P:proteolysis; F:metal ion binding; F:metalloaminopeptidase activity	EC:3.4.11	Acting on peptide bonds (peptidases)	IPR029149 (G3DSA:3.40.350.GENE3D); IPR000587 (PFAM); IPR029149 (G3DSA:3.40.350.GENE3D); PF16189 (PFAM); G3DSA:3.90.230.10 (GENE3D); IPR000994 (PFAM); IPR032416 (PFAM); PTHR43763 (PANTHER); PTHR43763:SF3 (PANTHER); IPR033740 (CDD); IPR036005 (SUPERFAMILY); IPR029149 (SUPERFAMILY)	F:GO:0016787; F:GO:0070006	F:hydrolase activity; F:metalloaminopeptidase activity
true	[INTERPRO, BLASTED, MAPPED, GO-SLIM]	Trav_Trans_W41B350_0000275	lactoylglutathione lyase	1708	20	0.0	92.47	8	P:GO:0006979; P:GO:0009651; P:GO:0019243; P:GO:0045122; P:GO:0050832; F:GO:0004462; F:GO:0016151; F:GO:0019863	P:response to oxidative stress; P:response to salt stress; P:methylglyoxal catabolic process to D-lactate via S-lactoyl-glutathione; P:aflatoxin biosynthetic process; P:defense response to fungus; F:lactoylglutathione lyase activity; F:nickel cation binding; F:IgE binding	EC:4.4.1.5	Lactoylglutathione lyase	IPR029068 (G3DSA:3.10.180.GENE3D); IPR004360 (PFAM); IPR029068 (G3DSA:3.10.180.GENE3D); IPR004361 (TIGRFAM); PTHR10374:SF17 (PANTHER); PTHR10374 (PANTHER); PTHR10374:SF17 (PANTHER); PTHR10374 (PANTHER); IPR037523 (PROSITE_PROFILES); IPR037523 (PROSITE_PROFILES); cd16358 (CDD); IPR029068 (SUPERFAMILY); IPR029068 (SUPERFAMILY)	F:GO:0004462; F:GO:0046872	F:lactoylglutathione lyase activity; F:metal ion binding
true	[INTERPRO, BLASTED, MAPPED, GO-SLIM]	Trav_Trans_W41B350_0000276	60S ribosomal protein L7a-1	2668	20	3.20758E-142	98.82	3	P:GO:0000470; P:GO:0006412; F:GO:0003723	P:maturation of LSU-rRNA; P:translation; F:RNA binding			IPR001921 (PRINTS); IPR018492 (PRINTS); IPR004038 (PFAM); IPR038524 (G3DSA:3.30.1330.GENE3D); mobidb-lite (MOBIDB_LITE); PTHR23105:SF70 (PANTHER); PTHR23105 (PANTHER); IPR029064 (SUPERFAMILY)	no GO terms	no GO terms
true	[INTERPRO, BLASTED, MAPPED, GO-SLIM]	Trav_Trans_W41B350_0000277	60S ribosomal protein L11	1563	20	2.2371E-112	99.81	4	P:GO:0000027; P:GO:0006412; F:GO:0003735; F:GO:0019843	P:ribosomal large subunit assembly; P:translation; F:structural constituent of ribosome; F:rRNA binding			IPR031310 (PFAM); IPR022803 (G3DSA:3.30.1440.GENE3D); IPR002132 (PIRSF); IPR031309 (PFAM); PTHR11994:SF15 (PANTHER); IPR002132 (PANTHER); IPR022803 (SUPERFAMILY)	P:GO:0006412; F:GO:0003735; C:GO:0005840	P:translation; F:structural constituent of ribosome; C:ribosome
true	[INTERPRO, BLASTED, MAPPED, GO-SLIM]	Trav_Trans_W41B350_0000278	serine/threonine-protein kinase-like protein At3g51990	1971	20	0.0	82.68	5	P:GO:0006468; P:GO:0007178; F:GO:0004675; F:GO:0005524; C:GO:0005886	P:protein phosphorylation; P:transmembrane receptor protein serine/threonine kinase signaling pathway; F:transmembrane receptor protein serine/threonine kinase activity; F:ATP binding; C:plasma membrane	EC:2.7.11	Transferring phosphorus-containing groups	G3DSA:1.10.510.10 (GENE3D); mobidb-lite (MOBIDB_LITE); mobidb-lite (MOBIDB_LITE); mobidb-lite (MOBIDB_LITE); PTHR27001:SF213 (PANTHER); PTHR27001 (PANTHER)	no GO terms	no GO terms
true	[INTERPRO, BLASTED, MAPPED, GO-SLIM]	Trav_Trans_W41B350_0000279	Lactoylglutathione lyase	2373	20	0.0	96.56	4	P:GO:0045122; P:GO:0050832; F:GO:0004462; F:GO:0046872	P:aflatoxin biosynthetic process; P:defense response to fungus; F:lactoylglutathione lyase activity; F:metal ion binding	EC:4.4.1.5	Lactoylglutathione lyase	IPR004361 (TIGRFAM); IPR004360 (PFAM); IPR029068 (G3DSA:3.10.180.GENE3D); IPR029068 (G3DSA:3.10.180.GENE3D); PTHR10374 (PANTHER); PTHR10374 (PANTHER); PTHR10374:SF17 (PANTHER); PTHR10374:SF17 (PANTHER); IPR037523 (PROSITE_PROFILES); IPR037523 (PROSITE_PROFILES); cd16358 (CDD); cd16358 (CDD); IPR029068 (SUPERFAMILY); IPR029068 (SUPERFAMILY)	F:GO:0004462; F:GO:0046872	F:lactoylglutathione lyase activity; F:metal ion binding
true	[INTERPRO, BLASTED, MAPPED, GO-SLIM]	Trav_Trans_W41B350_0000280	Lactoylglutathione lyase	2272	20	0.0	96.34	8	P:GO:0006979; P:GO:0009651; P:GO:0019243; P:GO:0045122; P:GO:0050832; F:GO:0004462; F:GO:0016151; F:GO:0019863	P:response to oxidative stress; P:response to salt stress; P:methylglyoxal catabolic process to D-lactate via S-lactoyl-glutathione; P:aflatoxin biosynthetic process; P:defense response to fungus; F:lactoylglutathione lyase activity; F:nickel cation binding; F:IgE binding	EC:4.4.1.5	Lactoylglutathione lyase	IPR029068 (G3DSA:3.10.180.GENE3D); IPR029068 (G3DSA:3.10.180.GENE3D); IPR004361 (TIGRFAM); IPR004360 (PFAM); PTHR10374:SF17 (PANTHER); PTHR10374 (PANTHER); PTHR10374:SF17 (PANTHER); PTHR10374 (PANTHER); IPR037523 (PROSITE_PROFILES); IPR037523 (PROSITE_PROFILES); cd16358 (CDD); cd16358 (CDD); IPR029068 (SUPERFAMILY); IPR029068 (SUPERFAMILY)	F:GO:0004462; F:GO:0046872	F:lactoylglutathione lyase activity; F:metal ion binding
true	[INTERPRO, BLASTED, MAPPED, GO-SLIM]	Trav_Trans_W41B350_0000281	mitogen-activated protein kinase kinase 2	3867	20	0.0	92.54	6	P:GO:0000187; P:GO:0031098; F:GO:0004674; F:GO:0004708; F:GO:0005524; C:GO:0005737	P:activation of MAPK activity; P:stress-activated protein kinase signaling cascade; F:protein serine/threonine kinase activity; F:MAP kinase kinase activity; F:ATP binding; C:cytoplasm	EC:2.7.11; EC:2.7.12.1	Transferring phosphorus-containing groups; Dual-specificity kinase	IPR000719 (SMART); IPR000719 (PFAM); G3DSA:3.30.200.20 (GENE3D); PIRSF000654 (PIRSF); G3DSA:1.10.510.10 (GENE3D); mobidb-lite (MOBIDB_LITE); PTHR24361 (PANTHER); PTHR24361:SF616 (PANTHER); IPR000719 (PROSITE_PROFILES); cd06623 (CDD); IPR011009 (SUPERFAMILY)	P:GO:0006468; F:GO:0004672; F:GO:0005524	P:protein phosphorylation; F:protein kinase activity; F:ATP binding
true	[INTERPRO, BLASTED, MAPPED, GO-SLIM]	Trav_Trans_W41B350_0000282	Mitogen-activated protein kinase kinase 2	1389	20	3.35638E-170	88.06	6	P:GO:0000187; P:GO:0031098; F:GO:0004674; F:GO:0004708; F:GO:0005524; C:GO:0005737	P:activation of MAPK activity; P:stress-activated protein kinase signaling cascade; F:protein serine/threonine kinase activity; F:MAP kinase kinase activity; F:ATP binding; C:cytoplasm	EC:2.7.11; EC:2.7.12.1	Transferring phosphorus-containing groups; Dual-specificity kinase	IPR000719 (SMART); G3DSA:1.10.510.10 (GENE3D); IPR000719 (PFAM); PIRSF000654 (PIRSF); G3DSA:3.30.200.20 (GENE3D); PTHR24361 (PANTHER); PTHR24361:SF616 (PANTHER); IPR000719 (PROSITE_PROFILES); cd06623 (CDD); IPR011009 (SUPERFAMILY)	P:GO:0006468; F:GO:0004672; F:GO:0005524	P:protein phosphorylation; F:protein kinase activity; F:ATP binding
true	[INTERPRO, BLASTED, MAPPED, GO-SLIM]	Trav_Trans_W41B350_0000283	Reticulon-like protein B1	4396	20	1.58739E-143	93.31	2	C:GO:0005789; C:GO:0016021	C:endoplasmic reticulum membrane; C:integral component of membrane			IPR003388 (PFAM); mobidb-lite (MOBIDB_LITE); mobidb-lite (MOBIDB_LITE); PTHR10994 (PANTHER); PTHR10994:SF99 (PANTHER); IPR003388 (PROSITE_PROFILES)	no GO terms	no GO terms
true	[INTERPRO, BLASTED, MAPPED, GO-SLIM]	Trav_Trans_W41B350_0000285	Adenosylhomocysteinase	2348	20	0.0	99.09	6	P:GO:0006730; P:GO:0019510; P:GO:0033353; F:GO:0004013; F:GO:0051287; C:GO:0005829	P:one-carbon metabolic process; P:S-adenosylhomocysteine catabolic process; P:S-adenosylmethionine cycle; F:adenosylhomocysteinase activity; F:NAD binding; C:cytosol	EC:3.3.1.1	Adenosylhomocysteinase	IPR000043 (SMART); IPR015878 (SMART); IPR000043 (PFAM); IPR000043 (TIGRFAM); G3DSA:3.40.50.1480 (GENE3D); G3DSA:3.40.50.720 (GENE3D); IPR000043 (PIRSF); IPR015878 (PFAM); IPR000043 (PANTHER); PTHR23420:SF12 (PANTHER); IPR034373 (HAMAP); IPR000043 (CDD); IPR036291 (SUPERFAMILY); SSF52283 (SUPERFAMILY); SSF52283 (SUPERFAMILY)	P:GO:0019510; F:GO:0004013; F:GO:0051287	P:S-adenosylhomocysteine catabolic process; F:adenosylhomocysteinase activity; F:NAD binding
true	[INTERPRO, BLASTED, MAPPED, GO-SLIM]	Trav_Trans_W41B350_0000286	LUC7 related protein	1892	20	1.9165E-120	96.37	4	P:GO:0006376; F:GO:0003729; C:GO:0005685; C:GO:0071004	P:mRNA splice site selection; F:mRNA binding; C:U1 snRNP; C:U2-type prespliceosome			IPR004882 (PFAM); IPR004882 (PANTHER); PTHR12375:SF39 (PANTHER)	P:GO:0006376; F:GO:0003729; C:GO:0005685	P:mRNA splice site selection; F:mRNA binding; C:U1 snRNP
true	[INTERPRO, BLASTED]	Trav_Trans_W41B350_0000287	uncharacterized protein LOC8084938	1411	20	0.0	82.58						mobidb-lite (MOBIDB_LITE); mobidb-lite (MOBIDB_LITE); mobidb-lite (MOBIDB_LITE); mobidb-lite (MOBIDB_LITE); mobidb-lite (MOBIDB_LITE); mobidb-lite (MOBIDB_LITE); mobidb-lite (MOBIDB_LITE); PTHR34210 (PANTHER); PTHR34210:SF1 (PANTHER)	no GO terms	no GO terms
true	[INTERPRO, BLASTED, MAPPED, GO-SLIM]	Trav_Trans_W41B350_0000288	fibroin heavy chain	2044	18	6.4112E-105	73.26	2	F:GO:0003824; C:GO:0016020	F:catalytic activity; C:membrane			mobidb-lite (MOBIDB_LITE); mobidb-lite (MOBIDB_LITE)	no GO terms	no GO terms
true	[INTERPRO, BLASTED, MAPPED, GO-SLIM]	Trav_Trans_W41B350_0000289	Methionine aminopeptidase 1B, chloroplastic	2958	20	2.67169E-171	94.73	4	P:GO:0006508; P:GO:0070084; F:GO:0046872; F:GO:0070006	P:proteolysis; P:protein initiator methionine removal; F:metal ion binding; F:metalloaminopeptidase activity	EC:3.4.11	Acting on peptide bonds (peptidases)	IPR001714 (PRINTS); G3DSA:3.90.230.10 (GENE3D); IPR002467 (TIGRFAM); IPR000994 (PFAM); PTHR43330 (PANTHER); PTHR43330:SF5 (PANTHER); IPR002467 (CDD); IPR036005 (SUPERFAMILY)	P:GO:0006508; F:GO:0004177; F:GO:0008235	P:proteolysis; F:aminopeptidase activity; F:metalloexopeptidase activity
true	[INTERPRO, BLASTED, MAPPED, GO-SLIM]	Trav_Trans_W41B350_0000290	asparagine synthetase [glutamine-hydrolyzing] 1	3471	20	0.0	94.74	6	P:GO:0006541; P:GO:0070981; F:GO:0004066; F:GO:0005524; F:GO:0042803; C:GO:0005829	P:glutamine metabolic process; P:L-asparagine biosynthetic process; F:asparagine synthase (glutamine-hydrolyzing) activity; F:ATP binding; F:protein homodimerization activity; C:cytosol	EC:6.3.5.4	Asparagine synthase (glutamine-hydrolyzing)	IPR014729 (G3DSA:3.40.50.GENE3D); IPR006426 (TIGRFAM); IPR029055 (G3DSA:3.60.20.GENE3D); IPR006426 (PIRSF); IPR017932 (PFAM); IPR001962 (PFAM); PTHR11772 (PANTHER); PTHR11772:SF16 (PANTHER); IPR017932 (PROSITE_PROFILES); PS51257 (PROSITE_PROFILES); IPR033738 (CDD); IPR001962 (CDD); IPR029055 (SUPERFAMILY); SSF52402 (SUPERFAMILY)	P:GO:0006529; F:GO:0004066	P:asparagine biosynthetic process; F:asparagine synthase (glutamine-hydrolyzing) activity
true	[INTERPRO, BLASTED, MAPPED, GO-SLIM]	Trav_Trans_W41B350_0000291	G-type lectin S-receptor-like serine/threonine-protein kinase At2g19130	5241	20	0.0	89.75	7	P:GO:0006468; P:GO:0048544; F:GO:0004674; F:GO:0005524; F:GO:0030246; C:GO:0005886; C:GO:0016021	P:protein phosphorylation; P:recognition of pollen; F:protein serine/threonine kinase activity; F:ATP binding; F:carbohydrate binding; C:plasma membrane; C:integral component of membrane	EC:2.7.11	Transferring phosphorus-containing groups	IPR001480 (SMART); IPR000719 (SMART); IPR003609 (SMART); G3DSA:3.30.200.20 (GENE3D); IPR000719 (PFAM); G3DSA:1.10.510.10 (GENE3D); IPR024171 (PIRSF); IPR001480 (PFAM); IPR003609 (PFAM); IPR036426 (G3DSA:2.90.10.GENE3D); G3DSA:3.50.4.10 (GENE3D); IPR000858 (PFAM); mobidb-lite (MOBIDB_LITE); PTHR27002:SF331 (PANTHER); PTHR27002 (PANTHER); IPR000719 (PROSITE_PROFILES); IPR001480 (PROSITE_PROFILES); IPR003609 (PROSITE_PROFILES); cd01098 (CDD); SSF57414 (SUPERFAMILY); IPR011009 (SUPERFAMILY); IPR036426 (SUPERFAMILY)	P:GO:0006468; P:GO:0048544; F:GO:0004672; F:GO:0004674; F:GO:0005524	P:protein phosphorylation; P:recognition of pollen; F:protein kinase activity; F:protein serine/threonine kinase activity; F:ATP binding
true	[INTERPRO, BLASTED, MAPPED, GO-SLIM]	Trav_Trans_W41B350_0000292	26S proteasome regulatory subunit S10B homolog B	1944	20	0.0	98.86	11	P:GO:0030433; P:GO:0045899; P:GO:0051013; P:GO:1901800; F:GO:0005515; F:GO:0005524; F:GO:0008233; F:GO:0008568; F:GO:0036402; C:GO:0008540; C:GO:0031597	P:ubiquitin-dependent ERAD pathway; P:positive regulation of RNA polymerase II transcription preinitiation complex assembly; P:microtubule severing; P:positive regulation of proteasomal protein catabolic process; F:protein binding; F:ATP binding; F:peptidase activity; F:microtubule-severing ATPase activity; F:proteasome-activating ATPase activity; C:proteasome regulatory particle, base subcomplex; C:cytosolic proteasome complex	EC:3.6.1.3; EC:3.6.1.15; EC:3.6.4.3	Adenosinetriphosphatase; Nucleoside-triphosphate phosphatase; Acting on acid anhydrides	IPR003593 (SMART); IPR005937 (TIGRFAM); IPR003959 (PFAM); G3DSA:2.40.50.140 (GENE3D); PF17862 (PFAM); G3DSA:3.40.50.300 (GENE3D); G3DSA:1.10.8.60 (GENE3D); IPR032501 (PFAM); mobidb-lite (MOBIDB_LITE); PTHR23073 (PANTHER); IPR035263 (PTHR23073:PANTHER); cd00009 (CDD); IPR027417 (SUPERFAMILY)	P:GO:0030163; F:GO:0005524; F:GO:0016787; F:GO:0036402; C:GO:0005737	P:protein catabolic process; F:ATP binding; F:hydrolase activity; F:proteasome-activating ATPase activity; C:cytoplasm
true	[INTERPRO, BLASTED]	Trav_Trans_W41B350_0000293	putative nuclear RNA export factor SDE5	3416	20	0.0	83.96						IPR013899 (SMART); IPR013899 (PFAM); mobidb-lite (MOBIDB_LITE); mobidb-lite (MOBIDB_LITE); PTHR13308 (PANTHER); PTHR13308:SF37 (PANTHER)	no GO terms	no GO terms
true	[INTERPRO, BLASTED, MAPPED, GO-SLIM]	Trav_Trans_W41B350_0000294	ceramide kinase isoform X2	956	20	0.0	94.84	6	P:GO:0006672; P:GO:0043067; P:GO:0046834; F:GO:0001729; F:GO:0003951; F:GO:0005509	P:ceramide metabolic process; P:regulation of programmed cell death; P:lipid phosphorylation; F:ceramide kinase activity; F:NAD+ kinase activity; F:calcium ion binding	EC:2.7.1.138; EC:2.7.1.23	Ceramide kinase; NAD(+) kinase	PTHR12358:SF6 (PANTHER); PTHR12358 (PANTHER); IPR016064 (SUPERFAMILY)	no GO terms	no GO terms
true	[INTERPRO, BLASTED, MAPPED, GO-SLIM]	Trav_Trans_W41B350_0000296	60S ribosomal protein L18-3	908	20	2.97759E-116	97.62	2	P:GO:0006412; F:GO:0003735	P:translation; F:structural constituent of ribosome			G3DSA:3.100.10.10 (GENE3D); IPR021131 (PFAM); mobidb-lite (MOBIDB_LITE); mobidb-lite (MOBIDB_LITE); PTHR10934:SF3 (PANTHER); IPR000039 (PANTHER); IPR036227 (SUPERFAMILY)	P:GO:0006412; F:GO:0003735; C:GO:0005622; C:GO:0005840	P:translation; F:structural constituent of ribosome; C:intracellular; C:ribosome
true	[INTERPRO, BLASTED, MAPPED, GO-SLIM]	Trav_Trans_W41B350_0000297	Transducin/WD40 repeat-like superfamily protein	4690	20	0.0	95.9	2	C:GO:0005886; C:GO:0016021	C:plasma membrane; C:integral component of membrane			IPR001680 (SMART); IPR015943 (G3DSA:2.130.10.GENE3D); mobidb-lite (MOBIDB_LITE); mobidb-lite (MOBIDB_LITE); PTHR45521 (PANTHER); IPR001680 (PROSITE_PROFILES); IPR017986 (PROSITE_PROFILES); IPR036322 (SUPERFAMILY)	F:GO:0005515	F:protein binding
true	[INTERPRO, BLASTED, MAPPED, GO-SLIM]	Trav_Trans_W41B350_0000298	exocyst complex component EXO70B1-like	3169	20	0.0	82.49	3	P:GO:0006887; P:GO:0015031; C:GO:0000145	P:exocytosis; P:protein transport; C:exocyst			IPR004140 (PFAM); G3DSA:1.20.1280.170 (GENE3D); IPR004140 (PANTHER); PTHR12542:SF35 (PANTHER); IPR016159 (SUPERFAMILY)	P:GO:0006887; C:GO:0000145	P:exocytosis; C:exocyst
true	[INTERPRO, BLASTED, MAPPED, GO-SLIM]	Trav_Trans_W41B350_0000299	Conserved oligomeric Golgi complex subunit 3	649	20	2.3501E-62	95.62	9	P:GO:0006886; P:GO:0006891; P:GO:0007030; P:GO:0009860; F:GO:0008565; C:GO:0005801; C:GO:0005829; C:GO:0016020; C:GO:0017119	P:intracellular protein transport; P:intra-Golgi vesicle-mediated transport; P:Golgi organization; P:pollen tube growth; F:obsolete protein transporter activity; C:cis-Golgi network; C:cytosol; C:membrane; C:Golgi transport complex			IPR007265 (PANTHER)	P:GO:0006886; C:GO:0005801; C:GO:0016020	P:intracellular protein transport; C:cis-Golgi network; C:membrane
true	[INTERPRO, BLASTED, MAPPED, GO-SLIM]	Trav_Trans_W41B350_0000300	E3 ubiquitin-protein ligase SINAT2	1524	20	0.0	93.01	7	P:GO:0006511; P:GO:0007275; P:GO:0016567; F:GO:0008270; F:GO:0016874; F:GO:0061630; C:GO:0005737	P:ubiquitin-dependent protein catabolic process; P:multicellular organism development; P:protein ubiquitination; F:zinc ion binding; F:ligase activity; F:ubiquitin protein ligase activity; C:cytoplasm			IPR018121 (PFAM); IPR013083 (G3DSA:3.30.40.GENE3D); IPR013083 (G3DSA:3.30.40.GENE3D); IPR008974 (G3DSA:2.60.210.GENE3D); PTHR10315:SF73 (PANTHER); IPR004162 (PANTHER); IPR001841 (PROSITE_PROFILES); IPR013010 (PROSITE_PROFILES); cd16571 (CDD); IPR008974 (SUPERFAMILY); SSF57850 (SUPERFAMILY)	P:GO:0006511; P:GO:0007275; F:GO:0005515; F:GO:0008270; C:GO:0005634	P:ubiquitin-dependent protein catabolic process; P:multicellular organism development; F:protein binding; F:zinc ion binding; C:nucleus
true	[INTERPRO, BLASTED, MAPPED, GO-SLIM]	Trav_Trans_W41B350_0000301	ATPase 2, plasma membrane-type	6558	20	0.0	97.26	6	P:GO:0051453; P:GO:0120029; F:GO:0005524; F:GO:0008553; C:GO:0005886; C:GO:0016021	P:regulation of intracellular pH; P:proton export across plasma membrane; F:ATP binding; F:proton-exporting ATPase activity, phosphorylative mechanism; C:plasma membrane; C:integral component of membrane	EC:7.1.3.1; EC:7.1.2.1	H(+)-exporting diphosphatase; P-type H(+)-exporting transporter	PR00119 (PRINTS); IPR001757 (PRINTS); IPR004014 (SMART); IPR004014 (PFAM); IPR023299 (G3DSA:3.40.1110.GENE3D); PF00702 (PFAM); IPR006534 (TIGRFAM); PF00122 (PFAM); G3DSA:1.20.1110.10 (GENE3D); G3DSA:1.20.1110.10 (GENE3D); IPR001757 (TIGRFAM); PTHR42861 (PANTHER); PTHR42861:SF25 (PANTHER); IPR006534 (CDD); IPR008250 (SUPERFAMILY); IPR023298 (SUPERFAMILY); IPR036412 (SUPERFAMILY)	P:GO:0120029; F:GO:0000166; F:GO:0008553; C:GO:0016021	P:proton export across plasma membrane; F:nucleotide binding; F:proton-exporting ATPase activity, phosphorylative mechanism; C:integral component of membrane
true	[INTERPRO, BLASTED, MAPPED, GO-SLIM]	Trav_Trans_W41B350_0000302	ATPase 6, plasma membrane-type-like	3357	20	0.0	96.0	6	P:GO:0051453; P:GO:0120029; F:GO:0005524; F:GO:0008553; C:GO:0005886; C:GO:0016021	P:regulation of intracellular pH; P:proton export across plasma membrane; F:ATP binding; F:proton-exporting ATPase activity, phosphorylative mechanism; C:plasma membrane; C:integral component of membrane	EC:7.1.3.1; EC:7.1.2.1	H(+)-exporting diphosphatase; P-type H(+)-exporting transporter	PR00119 (PRINTS); IPR001757 (PRINTS); IPR004014 (SMART); PF00122 (PFAM); IPR001757 (TIGRFAM); G3DSA:1.20.1110.10 (GENE3D); G3DSA:1.20.1110.10 (GENE3D); IPR006534 (TIGRFAM); PF00702 (PFAM); IPR004014 (PFAM); IPR023299 (G3DSA:3.40.1110.GENE3D); PTHR42861:SF17 (PANTHER); PTHR42861 (PANTHER); IPR006534 (CDD); IPR023298 (SUPERFAMILY); IPR008250 (SUPERFAMILY); IPR036412 (SUPERFAMILY)	P:GO:0120029; F:GO:0000166; F:GO:0008553; C:GO:0016021	P:proton export across plasma membrane; F:nucleotide binding; F:proton-exporting ATPase activity, phosphorylative mechanism; C:integral component of membrane
true	[INTERPRO, BLASTED, MAPPED, GO-SLIM]	Trav_Trans_W41B350_0000304	putative pectinesterase 63	1895	20	0.0	60.99	3	P:GO:0042545; F:GO:0030599; F:GO:0045330	P:cell wall modification; F:pectinesterase activity; F:aspartyl esterase activity	EC:3.1.1.11; EC:3.1.1.1	Pectinesterase; Carboxylesterase	IPR012334 (G3DSA:2.160.20.GENE3D); IPR000070 (PFAM); PTHR31321 (PANTHER); PTHR31321:SF27 (PANTHER); IPR011050 (SUPERFAMILY)	P:GO:0042545; F:GO:0030599	P:cell wall modification; F:pectinesterase activity
true	[INTERPRO, BLASTED, MAPPED, GO-SLIM]	Trav_Trans_W41B350_0000305	sodium/hydrogen exchanger 2	3010	20	0.0	96.61	11	P:GO:0009651; P:GO:0051453; P:GO:0055075; P:GO:0071805; P:GO:0098719; P:GO:1902600; F:GO:0015385; F:GO:0015386; C:GO:0005774; C:GO:0005886; C:GO:0016021	P:response to salt stress; P:regulation of intracellular pH; P:potassium ion homeostasis; P:potassium ion transmembrane transport; P:sodium ion import across plasma membrane; P:proton transmembrane transport; F:sodium:proton antiporter activity; F:potassium:proton antiporter activity; C:vacuolar membrane; C:plasma membrane; C:integral component of membrane			IPR004709 (PRINTS); IPR006153 (PFAM); IPR004709 (TIGRFAM); IPR038770 (G3DSA:1.20.1530.GENE3D); IPR018422 (PANTHER); IPR029872 (PTHR10110:PANTHER); PD968187 (PRODOM)	P:GO:0006812; P:GO:0006814; P:GO:0006885; P:GO:0009651; P:GO:0055075; P:GO:0055085; F:GO:0015299; F:GO:0015385; C:GO:0005774; C:GO:0005886; C:GO:0016021	P:cation transport; P:sodium ion transport; P:regulation of pH; P:response to salt stress; P:potassium ion homeostasis; P:transmembrane transport; F:solute:proton antiporter activity; F:sodium:proton antiporter activity; C:vacuolar membrane; C:plasma membrane; C:integral component of membrane
true	[INTERPRO, BLASTED, MAPPED, GO-SLIM]	Trav_Trans_W41B350_0000306	hypothetical protein C2845_PM13G17910	1133	9	7.85371E-65	67.42	1	F:GO:0003676	F:nucleic acid binding			IPR000504 (SMART); IPR012677 (G3DSA:3.30.70.GENE3D); IPR012677 (G3DSA:3.30.70.GENE3D); IPR000504 (PFAM); IPR000504 (PROSITE_PROFILES); IPR000504 (PROSITE_PROFILES); cd00590 (CDD); IPR035979 (SUPERFAMILY)	F:GO:0003676	F:nucleic acid binding
true	[INTERPRO, BLASTED, MAPPED, GO-SLIM]	Trav_Trans_W41B350_0000307	protein SODIUM POTASSIUM ROOT DEFECTIVE 2-like	809	20	4.00224E-29	92.37	2	P:GO:0030001; F:GO:0046872	P:metal ion transport; F:metal ion binding			G3DSA:3.30.70.100 (GENE3D); PTHR22814:SF101 (PANTHER); PTHR22814 (PANTHER); IPR006121 (CDD); IPR036163 (SUPERFAMILY)	P:GO:0030001; F:GO:0046872	P:metal ion transport; F:metal ion binding
true	[INTERPRO, BLASTED, MAPPED, GO-SLIM]	Trav_Trans_W41B350_0000308	probable pre-mRNA-splicing factor ATP-dependent RNA helicase DEAH5	3917	20	0.0	87.64	5	P:GO:0000390; F:GO:0003723; F:GO:0005524; F:GO:0034458; C:GO:0071013	P:spliceosomal complex disassembly; F:RNA binding; F:ATP binding; F:3'-5' RNA helicase activity; C:catalytic step 2 spliceosome	EC:3.6.1.3; EC:3.6.4.13; EC:3.6.1.15	Adenosinetriphosphatase; RNA helicase; Nucleoside-triphosphate phosphatase	IPR022967 (SMART); IPR001650 (SMART); IPR007502 (SMART); IPR014001 (SMART); G3DSA:3.40.50.300 (GENE3D); G3DSA:3.40.50.300 (GENE3D); IPR011709 (PFAM); IPR001650 (PFAM); G3DSA:2.40.50.140 (GENE3D); IPR011545 (PFAM); IPR007502 (PFAM); IPR003029 (PFAM); G3DSA:1.20.120.1080 (GENE3D); mobidb-lite (MOBIDB_LITE); mobidb-lite (MOBIDB_LITE); mobidb-lite (MOBIDB_LITE); mobidb-lite (MOBIDB_LITE); PTHR18934 (PANTHER); PTHR18934:SF120 (PANTHER); IPR001650 (PROSITE_PROFILES); IPR014001 (PROSITE_PROFILES); IPR003029 (PROSITE_PROFILES); cd00046 (CDD); cd05684 (CDD); IPR001650 (CDD); IPR027417 (SUPERFAMILY); IPR012340 (SUPERFAMILY)	F:GO:0003676; F:GO:0004386; F:GO:0005524	F:nucleic acid binding; F:helicase activity; F:ATP binding
true	[INTERPRO, NO-BLAST]	Trav_Trans_W41B350_0000309	---NA---	4527									no IPS match	no IPS match	no IPS match
true	[INTERPRO, NO-BLAST]	Trav_Trans_W41B350_0000310	---NA---	304									no IPS match	no IPS match	no IPS match
true	[INTERPRO, BLASTED]	Trav_Trans_W41B350_0000311	F-box domain containing protein	1714	20	7.26675E-107	84.37						no IPS match	no IPS match	no IPS match
true	[INTERPRO, BLASTED]	Trav_Trans_W41B350_0000312	Uveal autoantigen with coiled-coil domains and ankyrin repeats isoform 4	1323	20	1.20046E-88	90.71						mobidb-lite (MOBIDB_LITE); mobidb-lite (MOBIDB_LITE); mobidb-lite (MOBIDB_LITE); mobidb-lite (MOBIDB_LITE); PTHR34681 (PANTHER); PTHR34681:SF2 (PANTHER)	no GO terms	no GO terms
true	[INTERPRO, BLASTED]	Trav_Trans_W41B350_0000313	Protein SRC2	2554	20	1.82442E-119	74.12						IPR000008 (SMART); IPR000008 (PFAM); IPR035892 (G3DSA:2.60.40.GENE3D); PTHR32246 (PANTHER); PTHR32246:SF51 (PANTHER); cd04051 (CDD); SSF49562 (SUPERFAMILY)	no GO terms	no GO terms
true	[INTERPRO, BLASTED, MAPPED, GO-SLIM]	Trav_Trans_W41B350_0000314	binding	2907	20	7.1857E-74	95.39	1	P:GO:0007051	P:spindle organization			no IPS match	no IPS match	no IPS match
true	[INTERPRO, BLASTED, MAPPED, GO-SLIM]	Trav_Trans_W41B350_0000315	serine/threonine-protein phosphatase 5	2150	20	0.0	96.47	10	P:GO:0006470; P:GO:0010017; P:GO:0046686; P:GO:1902325; F:GO:0004722; F:GO:0046906; C:GO:0005635; C:GO:0005829; C:GO:0009506; C:GO:0030176	P:protein dephosphorylation; P:red or far-red light signaling pathway; P:response to cadmium ion; P:negative regulation of chlorophyll biosynthetic process; F:protein serine/threonine phosphatase activity; F:tetrapyrrole binding; C:nuclear envelope; C:cytosol; C:plasmodesma; C:integral component of endoplasmic reticulum membrane	EC:3.1.3.16	Protein-serine/threonine phosphatase	IPR006186 (PRINTS); IPR019734 (SMART); IPR006186 (SMART); IPR013235 (PFAM); PIRSF033096 (PIRSF); IPR001440 (PFAM); IPR004843 (PFAM); PF13414 (PFAM); IPR011990 (G3DSA:1.25.40.GENE3D); IPR029052 (G3DSA:3.60.21.GENE3D); PTHR11668 (PANTHER); IPR011236 (PTHR11668:PANTHER); IPR019734 (PROSITE_PROFILES); IPR019734 (PROSITE_PROFILES); IPR019734 (PROSITE_PROFILES); IPR013026 (PROSITE_PROFILES); cd07417 (CDD); SSF56300 (SUPERFAMILY); IPR011990 (SUPERFAMILY)	P:GO:0006470; F:GO:0004721; F:GO:0005515; F:GO:0016787	P:protein dephosphorylation; F:phosphoprotein phosphatase activity; F:protein binding; F:hydrolase activity
true	[INTERPRO, BLASTED, MAPPED, GO-SLIM]	Trav_Trans_W41B350_0000316	Actin-7	2074	20	0.0	99.73	1	F:GO:0005524	F:ATP binding			IPR004000 (PRINTS); IPR004000 (SMART); G3DSA:3.30.420.40 (GENE3D); IPR004000 (PFAM); G3DSA:3.30.420.40 (GENE3D); G3DSA:3.90.640.10 (GENE3D); mobidb-lite (MOBIDB_LITE); mobidb-lite (MOBIDB_LITE); PTHR11937:SF355 (PANTHER); IPR004000 (PANTHER); cd00012 (CDD); SSF53067 (SUPERFAMILY); SSF53067 (SUPERFAMILY)	no GO terms	no GO terms
true	[INTERPRO, BLASTED, MAPPED, GO-SLIM]	Trav_Trans_W41B350_0000317	peroxisomal fatty acid beta-oxidation multifunctional protein	1967	20	0.0	97.32	14	P:GO:0006635; P:GO:0009695; F:GO:0003729; F:GO:0003857; F:GO:0004165; F:GO:0004300; F:GO:0008017; F:GO:0008692; F:GO:0018812; C:GO:0005618; C:GO:0005777; C:GO:0005874; C:GO:0009506; C:GO:0009507	P:fatty acid beta-oxidation; P:jasmonic acid biosynthetic process; F:mRNA binding; F:3-hydroxyacyl-CoA dehydrogenase activity; F:dodecenoyl-CoA delta-isomerase activity; F:enoyl-CoA hydratase activity; F:microtubule binding; F:3-hydroxybutyryl-CoA epimerase activity; F:3-hydroxyacyl-CoA dehydratase activity; C:cell wall; C:peroxisome; C:microtubule; C:plasmodesma; C:chloroplast	EC:1.1.1.35; EC:5.3.3.8; EC:4.2.1.17; EC:5.1.2.3	3-hydroxyacyl-CoA dehydrogenase; Delta(3)-Delta(2)-enoyl-CoA isomerase; Enoyl-CoA hydratase; 3-hydroxybutyryl-CoA epimerase	IPR001753 (PFAM); G3DSA:3.90.226.10 (GENE3D); G3DSA:3.40.50.720 (GENE3D); IPR006176 (PFAM); PTHR23309 (PANTHER); IPR033346 (PTHR23309:PANTHER); cd06558 (CDD); IPR029045 (SUPERFAMILY); IPR036291 (SUPERFAMILY)	P:GO:0006631; P:GO:0006635; P:GO:0055114; F:GO:0003824; F:GO:0003857; F:GO:0016491; C:GO:0005777	P:fatty acid metabolic process; P:fatty acid beta-oxidation; P:oxidation-reduction process; F:catalytic activity; F:3-hydroxyacyl-CoA dehydrogenase activity; F:oxidoreductase activity; C:peroxisome
true	[INTERPRO, BLASTED, MAPPED, GO-SLIM]	Trav_Trans_W41B350_0000318	amino acid permease 1	2041	20	0.0	91.04	4	P:GO:0003333; F:GO:0015171; C:GO:0005886; C:GO:0016021	P:amino acid transmembrane transport; F:amino acid transmembrane transporter activity; C:plasma membrane; C:integral component of membrane			IPR013057 (PFAM); PTHR22950:SF302 (PANTHER); PTHR22950 (PANTHER)	no GO terms	no GO terms
true	[INTERPRO, BLASTED, MAPPED, GO-SLIM]	Trav_Trans_W41B350_0000319	Leucine-rich repeat extensin-like protein 3	2764	20	0.0	93.47	2	P:GO:0016310; F:GO:0016301	P:phosphorylation; F:kinase activity			IPR032675 (G3DSA:3.80.10.GENE3D); IPR001611 (PFAM); PTHR32093:SF95 (PANTHER); PTHR32093 (PANTHER); SSF52058 (SUPERFAMILY)	F:GO:0005515	F:protein binding
true	[INTERPRO, BLASTED, MAPPED, GO-SLIM]	Trav_Trans_W41B350_0000320	clustered mitochondria protein	4892	20	0.0	94.69	6	P:GO:0010636; P:GO:0048312; F:GO:0003723; C:GO:0005829; C:GO:0005886; C:GO:0009507	P:positive regulation of mitochondrial fusion; P:intracellular distribution of mitochondria; F:RNA binding; C:cytosol; C:plasma membrane; C:chloroplast			IPR028275 (PFAM); IPR007967 (PFAM); IPR011990 (G3DSA:1.25.40.GENE3D); IPR025697 (PFAM); PF13424 (PFAM); IPR033646 (PFAM); IPR023231 (G3DSA:3.30.2280.GENE3D); mobidb-lite (MOBIDB_LITE); mobidb-lite (MOBIDB_LITE); mobidb-lite (MOBIDB_LITE); mobidb-lite (MOBIDB_LITE); mobidb-lite (MOBIDB_LITE); mobidb-lite (MOBIDB_LITE); mobidb-lite (MOBIDB_LITE); mobidb-lite (MOBIDB_LITE); mobidb-lite (MOBIDB_LITE); mobidb-lite (MOBIDB_LITE); mobidb-lite (MOBIDB_LITE); PTHR12601:SF6 (PANTHER); PTHR12601 (PANTHER); IPR027523 (HAMAP); IPR025697 (PROSITE_PROFILES); IPR033646 (CDD); SSF103107 (SUPERFAMILY); IPR011990 (SUPERFAMILY); IPR011990 (SUPERFAMILY)	P:GO:0048312; F:GO:0005515	P:intracellular distribution of mitochondria; F:protein binding
true	[INTERPRO, BLASTED, MAPPED, GO-SLIM]	Trav_Trans_W41B350_0000321	replication protein A 70 kDa DNA-binding subunit B	4613	20	0.0	94.76	10	P:GO:0000724; P:GO:0006268; P:GO:0006289; P:GO:0007004; P:GO:0051321; F:GO:0003684; F:GO:0043047; F:GO:0046872; C:GO:0000784; C:GO:0005662	P:double-strand break repair via homologous recombination; P:DNA unwinding involved in DNA replication; P:nucleotide-excision repair; P:telomere maintenance via telomerase; P:meiotic cell cycle; F:damaged DNA binding; F:single-stranded telomeric DNA binding; F:metal ion binding; C:nuclear chromosome, telomeric region; C:DNA replication factor A complex			G3DSA:2.40.50.140 (GENE3D); IPR007199 (PFAM); IPR031657 (PFAM); IPR013955 (PFAM); G3DSA:2.40.50.140 (GENE3D); G3DSA:2.40.50.140 (GENE3D); IPR004365 (PFAM); G3DSA:2.40.50.140 (GENE3D); IPR004591 (TIGRFAM); PTHR23273 (PANTHER); PTHR23273:SF4 (PANTHER); cd04475 (CDD); cd04474 (CDD); IPR013955 (CDD); IPR012340 (SUPERFAMILY); IPR012340 (SUPERFAMILY); IPR012340 (SUPERFAMILY); IPR012340 (SUPERFAMILY)	P:GO:0006260; P:GO:0006281; P:GO:0006310; F:GO:0003676; F:GO:0003677; C:GO:0005634	P:DNA replication; P:DNA repair; P:DNA recombination; F:nucleic acid binding; F:DNA binding; C:nucleus
true	[INTERPRO, NO-BLAST]	Trav_Trans_W41B350_0000323	---NA---	3672									mobidb-lite (MOBIDB_LITE)	no GO terms	no GO terms
true	[INTERPRO, BLASTED, MAPPED, GO-SLIM]	Trav_Trans_W41B350_0000324	ubiquitin-conjugating enzyme E2 28	1859	20	3.07447E-81	97.99	6	P:GO:0006511; P:GO:0016567; F:GO:0005524; F:GO:0016874; F:GO:0061631; C:GO:0005886	P:ubiquitin-dependent protein catabolic process; P:protein ubiquitination; F:ATP binding; F:ligase activity; F:ubiquitin conjugating enzyme activity; C:plasma membrane			SM00212 (SMART); IPR000608 (PFAM); IPR016135 (G3DSA:3.10.110.GENE3D); PTHR24068 (PANTHER); PTHR24068:SF117 (PANTHER); IPR000608 (PROSITE_PROFILES); IPR000608 (CDD); IPR016135 (SUPERFAMILY)	no GO terms	no GO terms
true	[INTERPRO, BLASTED, MAPPED, GO-SLIM]	Trav_Trans_W41B350_0000325	elongation factor 1-alpha	1920	20	0.0	99.61	5	P:GO:0006414; F:GO:0003746; F:GO:0003924; F:GO:0005525; C:GO:0005737	P:translational elongation; F:translation elongation factor activity; F:GTPase activity; F:GTP binding; C:cytoplasm	EC:3.6.1.15	Nucleoside-triphosphate phosphatase	IPR000795 (PRINTS); G3DSA:2.40.30.10 (GENE3D); IPR004539 (TIGRFAM); IPR004160 (PFAM); IPR000795 (PFAM); IPR004161 (PFAM); G3DSA:2.40.30.10 (GENE3D); G3DSA:3.40.50.300 (GENE3D); PTHR23115 (PANTHER); PTHR23115:SF230 (PANTHER); IPR004539 (HAMAP); IPR000795 (PROSITE_PROFILES); cd01883 (CDD); cd03693 (CDD); cd03705 (CDD); IPR027417 (SUPERFAMILY); IPR009000 (SUPERFAMILY); IPR009001 (SUPERFAMILY)	P:GO:0006414; F:GO:0003746; F:GO:0003924; F:GO:0005525	P:translational elongation; F:translation elongation factor activity; F:GTPase activity; F:GTP binding
true	[INTERPRO, BLASTED, MAPPED, GO-SLIM]	Trav_Trans_W41B350_0000326	40S ribosomal protein S8	1327	20	6.4659E-122	96.95	6	P:GO:0000462; P:GO:0006412; P:GO:0042255; F:GO:0003735; F:GO:0043022; C:GO:0043253	P:maturation of SSU-rRNA from tricistronic rRNA transcript (SSU-rRNA, 5.8S rRNA, LSU-rRNA); P:translation; P:ribosome assembly; F:structural constituent of ribosome; F:ribosome binding; C:chloroplast ribosome			G3DSA:1.10.168.20 (GENE3D); IPR001047 (TIGRFAM); IPR022309 (PFAM); G3DSA:2.40.10.450 (GENE3D); mobidb-lite (MOBIDB_LITE); mobidb-lite (MOBIDB_LITE); IPR001047 (PANTHER); PTHR10394:SF9 (PANTHER); cd11380 (CDD)	P:GO:0006412; F:GO:0003735; C:GO:0005622; C:GO:0005840	P:translation; F:structural constituent of ribosome; C:intracellular; C:ribosome
true	[INTERPRO, BLASTED, MAPPED, GO-SLIM]	Trav_Trans_W41B350_0000327	ribulose-1,5-bisphosphate carboxylase/oxygenase small subunit	1705	20	9.52149E-115	92.81	5	P:GO:0019253; P:GO:0055114; F:GO:0004497; F:GO:0016984; C:GO:0009507	P:reductive pentose-phosphate cycle; P:oxidation-reduction process; F:monooxygenase activity; F:ribulose-bisphosphate carboxylase activity; C:chloroplast	EC:4.1.1.39	Ribulose-bisphosphate carboxylase	IPR024681 (PRINTS); IPR000894 (SMART); IPR000894 (PFAM); IPR024680 (PFAM); IPR036385 (G3DSA:3.30.190.GENE3D); PTHR31262 (PANTHER); cd03527 (CDD); IPR036385 (SUPERFAMILY)	no GO terms	no GO terms
true	[INTERPRO, BLASTED, MAPPED, GO-SLIM]	Trav_Trans_W41B350_0000328	soluble acid invertase	3220	20	0.0	94.41	3	P:GO:0005975; F:GO:0004575; C:GO:0016021	P:carbohydrate metabolic process; F:sucrose alpha-glucosidase activity; C:integral component of membrane	EC:3.2.1.20; EC:3.2.1.48; EC:3.2.1.26	Alpha-glucosidase; Sucrose alpha-glucosidase; Beta-fructofuranosidase	IPR001362 (SMART); IPR013148 (PFAM); IPR023296 (G3DSA:2.115.10.GENE3D); IPR013189 (PFAM); IPR021792 (PFAM); G3DSA:2.60.120.560 (GENE3D); mobidb-lite (MOBIDB_LITE); mobidb-lite (MOBIDB_LITE); PTHR31953 (PANTHER); PTHR31953:SF10 (PANTHER); cd08996 (CDD); IPR013320 (SUPERFAMILY); IPR023296 (SUPERFAMILY)	P:GO:0005975; F:GO:0004553; F:GO:0004564; F:GO:0004575	P:carbohydrate metabolic process; F:hydrolase activity, hydrolyzing O-glycosyl compounds; F:beta-fructofuranosidase activity; F:sucrose alpha-glucosidase activity
true	[INTERPRO, BLASTED, MAPPED, GO-SLIM]	Trav_Trans_W41B350_0000329	retrotransposon protein, putative, unclassified	5492	20	0.0	55.75	1	F:GO:0003824	F:catalytic activity			IPR000477 (PFAM); PTHR19446 (PANTHER)	no GO terms	no GO terms
true	[INTERPRO, BLASTED, MAPPED, GO-SLIM]	Trav_Trans_W41B350_0000330	mannose/glucose-specific lectin-like	1547	20	1.11247E-137	72.76	1	C:GO:0005576	C:extracellular region			IPR001229 (SMART); IPR004265 (PFAM); IPR001229 (PFAM); IPR036404 (G3DSA:2.100.10.GENE3D); mobidb-lite (MOBIDB_LITE); PTHR21495:SF126 (PANTHER); PTHR21495 (PANTHER); IPR001229 (PROSITE_PROFILES); IPR033734 (CDD); IPR036404 (SUPERFAMILY)	F:GO:0030246	F:carbohydrate binding
true	[INTERPRO, BLASTED]	Trav_Trans_W41B350_0000331	predicted protein	3199	20	0.0	90.97						mobidb-lite (MOBIDB_LITE); mobidb-lite (MOBIDB_LITE); mobidb-lite (MOBIDB_LITE); mobidb-lite (MOBIDB_LITE); mobidb-lite (MOBIDB_LITE); mobidb-lite (MOBIDB_LITE); mobidb-lite (MOBIDB_LITE); PTHR35729 (PANTHER); PTHR35729:SF1 (PANTHER)	no GO terms	no GO terms
true	[INTERPRO, BLASTED, MAPPED, GO-SLIM]	Trav_Trans_W41B350_0000332	ATP-dependent DNA helicase At3g02060, chloroplastic	2082	20	0.0	96.74	4	P:GO:0006281; F:GO:0003676; F:GO:0004386; F:GO:0005524	P:DNA repair; F:nucleic acid binding; F:helicase activity; F:ATP binding	EC:3.6.1.3; EC:3.6.1.15	Adenosinetriphosphatase; Nucleoside-triphosphate phosphatase	IPR005118 (SMART); IPR001650 (SMART); IPR005118 (PFAM); IPR037235 (G3DSA:3.90.1150.GENE3D); G3DSA:3.40.50.300 (GENE3D); IPR001650 (PFAM); PTHR14025 (PANTHER); PTHR14025:SF27 (PANTHER); IPR001650 (PROSITE_PROFILES); IPR001650 (CDD); IPR027417 (SUPERFAMILY); IPR037235 (SUPERFAMILY)	P:GO:0006281	P:DNA repair
true	[INTERPRO, BLASTED, MAPPED, GO-SLIM]	Trav_Trans_W41B350_0000333	pyrophosphate-energized membrane proton pump 3	3487	20	0.0	97.85	4	P:GO:1902600; F:GO:0004427; F:GO:0009678; C:GO:0016021	P:proton transmembrane transport; F:inorganic diphosphatase activity; F:pyrophosphate hydrolysis-driven proton transmembrane transporter activity; C:integral component of membrane	EC:7.1.3.1; EC:3.6.1.1	H(+)-exporting diphosphatase; Inorganic diphosphatase	IPR004131 (TIGRFAM); IPR004131 (PFAM); IPR004131 (PIRSF); IPR004131 (PANTHER); PTHR31998:SF11 (PANTHER); IPR004131 (HAMAP)	P:GO:1902600; F:GO:0004427; F:GO:0009678; C:GO:0016020	P:proton transmembrane transport; F:inorganic diphosphatase activity; F:pyrophosphate hydrolysis-driven proton transmembrane transporter activity; C:membrane
true	[INTERPRO, BLASTED, MAPPED, GO-SLIM]	Trav_Trans_W41B350_0000335	vacuolar-processing enzyme	2255	20	0.0	95.83	3	P:GO:0006624; P:GO:0051603; F:GO:0004197	P:vacuolar protein processing; P:proteolysis involved in cellular protein catabolic process; F:cysteine-type endopeptidase activity	EC:3.4.22	Acting on peptide bonds (peptidases)	IPR001096 (PRINTS); G3DSA:3.40.50.1460 (GENE3D); PIRSF500139 (PIRSF); G3DSA:1.10.132.130 (GENE3D); IPR001096 (PIRSF); IPR001096 (PFAM); PTHR12000:SF14 (PANTHER); IPR001096 (PANTHER)	P:GO:0006508; F:GO:0008233	P:proteolysis; F:peptidase activity
true	[INTERPRO, BLASTED, MAPPED, GO-SLIM]	Trav_Trans_W41B350_0000336	SPX domain-containing membrane protein Os02g45520	2953	20	0.0	93.49	2	P:GO:0055085; C:GO:0016021	P:transmembrane transport; C:integral component of membrane			IPR011701 (PFAM); IPR004331 (PFAM); mobidb-lite (MOBIDB_LITE); PTHR23510:SF23 (PANTHER); PTHR23510 (PANTHER); IPR004331 (PROSITE_PROFILES); IPR020846 (CDD); cd14479 (CDD); IPR036259 (SUPERFAMILY)	P:GO:0055085; C:GO:0016021	P:transmembrane transport; C:integral component of membrane
true	[INTERPRO, BLASTED, MAPPED, GO-SLIM]	Trav_Trans_W41B350_0000337	translation initiation factor IF-2, chloroplastic	1935	20	0.0	86.04	6	P:GO:0006413; F:GO:0003743; F:GO:0003924; F:GO:0005525; C:GO:0009570; C:GO:0009941	P:translational initiation; F:translation initiation factor activity; F:GTPase activity; F:GTP binding; C:chloroplast stroma; C:chloroplast envelope	EC:3.6.1.15	Nucleoside-triphosphate phosphatase	IPR000795 (PRINTS); IPR005225 (TIGRFAM); IPR006847 (PFAM); G3DSA:3.40.50.300 (GENE3D); IPR000795 (PFAM); mobidb-lite (MOBIDB_LITE); mobidb-lite (MOBIDB_LITE); mobidb-lite (MOBIDB_LITE); mobidb-lite (MOBIDB_LITE); mobidb-lite (MOBIDB_LITE); mobidb-lite (MOBIDB_LITE); mobidb-lite (MOBIDB_LITE); mobidb-lite (MOBIDB_LITE); IPR015760 (PANTHER); PTHR43381:SF5 (PANTHER); IPR000795 (PROSITE_PROFILES); cd01887 (CDD); IPR027417 (SUPERFAMILY)	F:GO:0003924; F:GO:0005525	F:GTPase activity; F:GTP binding
true	[INTERPRO, BLASTED, MAPPED, GO-SLIM]	Trav_Trans_W41B350_0000338	UDP-D-apiose/UDP-D-xylose synthase 2	764	20	2.84808E-106	98.95	4	P:GO:0071555; F:GO:0008460; F:GO:0050662; C:GO:0005737	P:cell wall organization; F:dTDP-glucose 4,6-dehydratase activity; F:obsolete coenzyme binding; C:cytoplasm	EC:4.2.1.46	dTDP-glucose 4,6-dehydratase	G3DSA:3.40.50.720 (GENE3D); IPR001509 (PFAM); PTHR43245:SF13 (PANTHER); PTHR43245 (PANTHER); IPR036291 (SUPERFAMILY)	F:GO:0003824; F:GO:0050662	F:catalytic activity; F:obsolete coenzyme binding
true	[INTERPRO, BLASTED, MAPPED, GO-SLIM]	Trav_Trans_W41B350_0000339	isocitrate dehydrogenase [NADP]	2199	20	0.0	97.99	7	P:GO:0006099; P:GO:0006102; P:GO:0006739; F:GO:0000287; F:GO:0004450; F:GO:0042803; F:GO:0051287	P:tricarboxylic acid cycle; P:isocitrate metabolic process; P:NADP metabolic process; F:magnesium ion binding; F:isocitrate dehydrogenase (NADP+) activity; F:protein homodimerization activity; F:NAD binding	EC:1.1.1.42	Isocitrate dehydrogenase (NADP(+))	IPR024084 (SMART); IPR004790 (TIGRFAM); IPR024084 (PFAM); G3DSA:3.40.718.10 (GENE3D); IPR004790 (PIRSF); IPR004790 (PANTHER); PTHR11822:SF24 (PANTHER); SSF53659 (SUPERFAMILY)	P:GO:0006102; P:GO:0055114; F:GO:0004450; F:GO:0016616	P:isocitrate metabolic process; P:oxidation-reduction process; F:isocitrate dehydrogenase (NADP+) activity; F:oxidoreductase activity, acting on the CH-OH group of donors, NAD or NADP as acceptor
true	[INTERPRO, BLASTED, MAPPED, GO-SLIM]	Trav_Trans_W41B350_0000340	1-deoxy-D-xylulose-5-phosphate synthase 1, chloroplastic	3514	20	0.0	96.48	7	P:GO:0009228; P:GO:0015995; P:GO:0016114; P:GO:0052865; F:GO:0008661; F:GO:0046872; C:GO:0009570	P:thiamine biosynthetic process; P:chlorophyll biosynthetic process; P:terpenoid biosynthetic process; P:1-deoxy-D-xylulose 5-phosphate biosynthetic process; F:1-deoxy-D-xylulose-5-phosphate synthase activity; F:metal ion binding; C:chloroplast stroma	EC:2.2.1.7	1-deoxy-D-xylulose-5-phosphate synthase	IPR005475 (SMART); IPR005475 (PFAM); IPR005477 (TIGRFAM); G3DSA:3.40.50.970 (GENE3D); IPR005477 (PFAM); IPR033248 (PFAM); IPR009014 (G3DSA:3.40.50.GENE3D); PTHR43322:SF4 (PANTHER); IPR005477 (PANTHER); IPR005477 (HAMAP); cd07033 (CDD); IPR005477 (CDD); IPR029061 (SUPERFAMILY); IPR009014 (SUPERFAMILY); IPR029061 (SUPERFAMILY)	P:GO:0016114; F:GO:0003824; F:GO:0008661	P:terpenoid biosynthetic process; F:catalytic activity; F:1-deoxy-D-xylulose-5-phosphate synthase activity
true	[INTERPRO, BLASTED]	Trav_Trans_W41B350_0000341	hypothetical protein SORBI_3005G009700	952	2	9.04123E-72	86.38						IPR035513 (G3DSA:1.20.140.GENE3D)	no GO terms	no GO terms
true	[INTERPRO, BLASTED, MAPPED, GO-SLIM]	Trav_Trans_W41B350_0000342	40S ribosomal protein S10-1	1591	20	5.4424E-61	98.93	2	P:GO:0000028; F:GO:0003735	P:ribosomal small subunit assembly; F:structural constituent of ribosome			IPR005326 (PFAM); IPR036388 (G3DSA:1.10.10.GENE3D); mobidb-lite (MOBIDB_LITE); mobidb-lite (MOBIDB_LITE); PTHR12146:SF7 (PANTHER); IPR037447 (PANTHER)	no GO terms	no GO terms
true	[INTERPRO, BLASTED, MAPPED, GO-SLIM]	Trav_Trans_W41B350_0000343	HR-like lesion-inducing protein-related	2147	20	6.80169E-70	90.74	1	C:GO:0016021	C:integral component of membrane			IPR008637 (PFAM); PTHR31474 (PANTHER); PTHR31474:SF5 (PANTHER)	no GO terms	no GO terms
true	[INTERPRO, BLASTED, MAPPED, GO-SLIM]	Trav_Trans_W41B350_0000344	unknown	526	3	4.48086E-19	96.53	3	P:GO:0034599; P:GO:0071470; C:GO:0016021	P:cellular response to oxidative stress; P:cellular response to osmotic stress; C:integral component of membrane			mobidb-lite (MOBIDB_LITE)	no GO terms	no GO terms
true	[INTERPRO, BLASTED, MAPPED, GO-SLIM]	Trav_Trans_W41B350_0000345	actin-depolymerizing factor 3	1482	20	9.49432E-93	93.34	5	P:GO:0006952; P:GO:0030042; F:GO:0003779; C:GO:0005737; C:GO:0015629	P:defense response; P:actin filament depolymerization; F:actin binding; C:cytoplasm; C:actin cytoskeleton			IPR002108 (SMART); IPR002108 (PFAM); IPR029006 (G3DSA:3.40.20.GENE3D); PTHR11913:SF50 (PANTHER); IPR017904 (PANTHER); IPR002108 (PROSITE_PROFILES); IPR017904 (CDD); SSF55753 (SUPERFAMILY)	P:GO:0030042; F:GO:0003779; C:GO:0005622; C:GO:0015629	P:actin filament depolymerization; F:actin binding; C:intracellular; C:actin cytoskeleton
true	[INTERPRO, BLASTED, MAPPED, GO-SLIM]	Trav_Trans_W41B350_0000346	starch branching enzyme 4	1675	20	0.0	87.87	6	P:GO:0005978; P:GO:0005982; F:GO:0003844; F:GO:0004553; F:GO:0043169; F:GO:0102752	P:glycogen biosynthetic process; P:starch metabolic process; F:1,4-alpha-glucan branching enzyme activity; F:hydrolase activity, hydrolyzing O-glycosyl compounds; F:cation binding; F:1,4-alpha-glucan branching enzyme activity (using a glucosylated glycogenin as primer for glycogen synthesis)	EC:2.4.1.18	1,4-alpha-glucan branching enzyme	IPR004193 (PFAM); G3DSA:3.20.20.80 (GENE3D); IPR013783 (G3DSA:2.60.40.GENE3D); IPR006047 (PFAM); PTHR43651:SF1 (PANTHER); IPR037439 (PANTHER); cd02854 (CDD); IPR014756 (SUPERFAMILY); IPR017853 (SUPERFAMILY)	P:GO:0005975; P:GO:0005978; F:GO:0003824; F:GO:0003844; F:GO:0004553	P:carbohydrate metabolic process; P:glycogen biosynthetic process; F:catalytic activity; F:1,4-alpha-glucan branching enzyme activity; F:hydrolase activity, hydrolyzing O-glycosyl compounds
true	[INTERPRO, BLASTED, MAPPED, GO-SLIM]	Trav_Trans_W41B350_0000347	predicted protein	978	20	1.93457E-85	95.41	1	C:GO:0016021	C:integral component of membrane			PTHR36008 (PANTHER)	no GO terms	no GO terms
true	[INTERPRO, BLASTED, MAPPED, GO-SLIM]	Trav_Trans_W41B350_0000348	UDP-glucose:2-hydroxyflavanone C-glucosyltransferase	3343	20	0.0	81.08	7	P:GO:0006426; F:GO:0004820; F:GO:0005524; F:GO:0080043; F:GO:0080044; C:GO:0005737; C:GO:0043231	P:glycyl-tRNA aminoacylation; F:glycine-tRNA ligase activity; F:ATP binding; F:quercetin 3-O-glucosyltransferase activity; F:quercetin 7-O-glucosyltransferase activity; C:cytoplasm; C:intracellular membrane-bounded organelle	EC:6.1.1.14	Glycine--tRNA ligase	IPR002213 (PFAM); G3DSA:3.40.50.2000 (GENE3D); G3DSA:3.40.50.2000 (GENE3D); PTHR11926:SF295 (PANTHER); PTHR11926 (PANTHER); SSF53756 (SUPERFAMILY)	F:GO:0016758	F:transferase activity, transferring hexosyl groups
true	[INTERPRO, BLASTED, MAPPED]	Trav_Trans_W41B350_0000349	WD repeat-containing protein DWA2	4715	2	5.82182E-12	69.03	1	P:GO:0016567	P:protein ubiquitination			no IPS match	no IPS match	no IPS match
true	[INTERPRO, BLASTED, MAPPED, GO-SLIM]	Trav_Trans_W41B350_0000350	nuclear pore complex protein NUP50A	2380	20	0.0	86.55	6	P:GO:0043547; P:GO:0046907; F:GO:0005096; F:GO:0008536; C:GO:0005643; C:GO:0005829	P:positive regulation of GTPase activity; P:intracellular transport; F:GTPase activator activity; F:Ran GTPase binding; C:nuclear pore; C:cytosol			IPR000156 (SMART); IPR000156 (PFAM); IPR015007 (PFAM); IPR011993 (G3DSA:2.30.29.GENE3D); mobidb-lite (MOBIDB_LITE); mobidb-lite (MOBIDB_LITE); mobidb-lite (MOBIDB_LITE); mobidb-lite (MOBIDB_LITE); mobidb-lite (MOBIDB_LITE); mobidb-lite (MOBIDB_LITE); mobidb-lite (MOBIDB_LITE); mobidb-lite (MOBIDB_LITE); mobidb-lite (MOBIDB_LITE); mobidb-lite (MOBIDB_LITE); mobidb-lite (MOBIDB_LITE); mobidb-lite (MOBIDB_LITE); PTHR23138:SF104 (PANTHER); PTHR23138 (PANTHER); IPR000156 (PROSITE_PROFILES); cd13169 (CDD); SSF50729 (SUPERFAMILY)	P:GO:0046907; C:GO:0005643	P:intracellular transport; C:nuclear pore
true	[INTERPRO, BLASTED, MAPPED, GO-SLIM]	Trav_Trans_W41B350_0000351	Glyceraldehyde-3-phosphate dehydrogenase 1, cytosolic	1743	20	0.0	98.06	12	P:GO:0006006; P:GO:0006096; P:GO:0009408; P:GO:0009416; P:GO:0034059; P:GO:0055114; F:GO:0004365; F:GO:0042301; F:GO:0050661; F:GO:0070403; C:GO:0005829; C:GO:0032991	P:glucose metabolic process; P:glycolytic process; P:response to heat; P:response to light stimulus; P:response to anoxia; P:oxidation-reduction process; F:glyceraldehyde-3-phosphate dehydrogenase (NAD+) (phosphorylating) activity; F:phosphate ion binding; F:NADP binding; F:NAD+ binding; C:cytosol; C:protein-containing complex	EC:1.2.1.59; EC:1.2.1.12	Glyceraldehyde-3-phosphate dehydrogenase (NAD(P)(+)) (phosphorylating); Glyceraldehyde-3-phosphate dehydrogenase (phosphorylating)	IPR020831 (PRINTS); IPR020828 (SMART); G3DSA:3.30.360.10 (GENE3D); IPR006424 (TIGRFAM); IPR020831 (PIRSF); IPR020828 (PFAM); G3DSA:3.40.50.720 (GENE3D); IPR020829 (PFAM); PTHR10836:SF58 (PANTHER); IPR020831 (PANTHER); IPR036291 (SUPERFAMILY); SSF55347 (SUPERFAMILY)	P:GO:0006006; P:GO:0055114; F:GO:0016620; F:GO:0050661; F:GO:0051287	P:glucose metabolic process; P:oxidation-reduction process; F:oxidoreductase activity, acting on the aldehyde or oxo group of donors, NAD or NADP as acceptor; F:NADP binding; F:NAD binding
true	[INTERPRO, BLASTED, MAPPED, GO-SLIM]	Trav_Trans_W41B350_0000352	glutamine synthetase root isozyme 2	1978	20	0.0	95.61	4	P:GO:0006542; F:GO:0004356; F:GO:0005524; C:GO:0005737	P:glutamine biosynthetic process; F:glutamate-ammonia ligase activity; F:ATP binding; C:cytoplasm	EC:6.3.1.2	Glutamine synthetase	IPR008146 (SMART); IPR008146 (PFAM); IPR008147 (PFAM); IPR036651 (G3DSA:3.10.20.GENE3D); G3DSA:3.30.590.40 (GENE3D); mobidb-lite (MOBIDB_LITE); PTHR20852:SF58 (PANTHER); PTHR20852 (PANTHER); IPR036651 (SUPERFAMILY); IPR014746 (SUPERFAMILY)	P:GO:0006542; P:GO:0006807; F:GO:0003824; F:GO:0004356	P:glutamine biosynthetic process; P:nitrogen compound metabolic process; F:catalytic activity; F:glutamate-ammonia ligase activity
true	[INTERPRO, BLASTED, MAPPED, GO-SLIM]	Trav_Trans_W41B350_0000353	formamidopyrimidine-DNA glycosylase	1804	20	0.0	83.12	6	P:GO:0006284; P:GO:0006289; F:GO:0003684; F:GO:0003906; F:GO:0008270; F:GO:0008534	P:base-excision repair; P:nucleotide-excision repair; F:damaged DNA binding; F:DNA-(apurinic or apyrimidinic site) endonuclease activity; F:zinc ion binding; F:oxidized purine nucleobase lesion DNA N-glycosylase activity	EC:3.2.2.23	DNA-formamidopyrimidine glycosylase	IPR012319 (SMART); IPR015886 (SMART); IPR015886 (PFAM); IPR035937 (G3DSA:3.20.190.GENE3D); IPR020629 (TIGRFAM); IPR012319 (PFAM); G3DSA:1.10.8.50 (GENE3D); mobidb-lite (MOBIDB_LITE); mobidb-lite (MOBIDB_LITE); mobidb-lite (MOBIDB_LITE); mobidb-lite (MOBIDB_LITE); mobidb-lite (MOBIDB_LITE); PTHR22993 (PANTHER); PTHR22993:SF23 (PANTHER); IPR012319 (PROSITE_PROFILES); cd08972 (CDD); IPR010979 (SUPERFAMILY); IPR035937 (SUPERFAMILY)	P:GO:0006281; P:GO:0006284; P:GO:0006289; F:GO:0003676; F:GO:0003684; F:GO:0003906; F:GO:0008270; F:GO:0008534; F:GO:0016799	P:DNA repair; P:base-excision repair; P:nucleotide-excision repair; F:nucleic acid binding; F:damaged DNA binding; F:DNA-(apurinic or apyrimidinic site) endonuclease activity; F:zinc ion binding; F:oxidized purine nucleobase lesion DNA N-glycosylase activity; F:hydrolase activity, hydrolyzing N-glycosyl compounds
true	[INTERPRO, BLASTED]	Trav_Trans_W41B350_0000354	putative WRKY transcription factor 19	2740	20	0.0	82.06						mobidb-lite (MOBIDB_LITE); PTHR31827 (PANTHER); PTHR31827:SF21 (PANTHER)	no GO terms	no GO terms
true	[INTERPRO, BLASTED, MAPPED, GO-SLIM]	Trav_Trans_W41B350_0000355	coatomer subunit beta-2	3350	20	0.0	94.9	6	P:GO:0006886; P:GO:0006888; P:GO:0006891; F:GO:0005198; C:GO:0000139; C:GO:0030126	P:intracellular protein transport; P:endoplasmic reticulum to Golgi vesicle-mediated transport; P:intra-Golgi vesicle-mediated transport; F:structural molecule activity; C:Golgi membrane; C:COPI vesicle coat			IPR016460 (PIRSF); IPR011710 (PFAM); IPR002553 (PFAM); IPR011989 (G3DSA:1.25.10.GENE3D); IPR029446 (PFAM); mobidb-lite (MOBIDB_LITE); mobidb-lite (MOBIDB_LITE); IPR016460 (PANTHER); IPR016024 (SUPERFAMILY)	P:GO:0006886; P:GO:0016192; F:GO:0005198; C:GO:0005737; C:GO:0030117; C:GO:0030126	P:intracellular protein transport; P:vesicle-mediated transport; F:structural molecule activity; C:cytoplasm; C:membrane coat; C:COPI vesicle coat
true	[INTERPRO, BLASTED, MAPPED, GO-SLIM]	Trav_Trans_W41B350_0000356	uncharacterized protein LOC8065273 isoform X1	2690	20	0.0	90.64	1	C:GO:0005886	C:plasma membrane			G3DSA:2.60.40.2700 (GENE3D); mobidb-lite (MOBIDB_LITE); mobidb-lite (MOBIDB_LITE); mobidb-lite (MOBIDB_LITE); mobidb-lite (MOBIDB_LITE); mobidb-lite (MOBIDB_LITE); mobidb-lite (MOBIDB_LITE); mobidb-lite (MOBIDB_LITE); mobidb-lite (MOBIDB_LITE); PTHR31149:SF5 (PANTHER); PTHR31149 (PANTHER)	no GO terms	no GO terms
true	[INTERPRO, BLASTED]	Trav_Trans_W41B350_0000358	uncharacterized protein LOC110432043 isoform X2	1264	3	6.47828E-16	75.44						no IPS match	no IPS match	no IPS match
true	[INTERPRO, BLASTED, MAPPED, GO-SLIM]	Trav_Trans_W41B350_0000359	Heparanase-like protein 1	2779	20	0.0	93.22	3	P:GO:0008152; F:GO:0004566; C:GO:0016020	P:metabolic process; F:beta-glucuronidase activity; C:membrane	EC:3.2.1.31	Beta-glucuronidase	IPR005199 (PFAM); G3DSA:3.20.20.80 (GENE3D); IPR005199 (PANTHER); PTHR14363:SF21 (PANTHER); IPR017853 (SUPERFAMILY)	F:GO:0016798; C:GO:0016020	F:hydrolase activity, acting on glycosyl bonds; C:membrane
true	[INTERPRO, BLASTED, MAPPED, GO-SLIM]	Trav_Trans_W41B350_0000360	predicted protein	1298	20	1.25812E-47	79.76	3	P:GO:0034599; P:GO:0071470; C:GO:0016021	P:cellular response to oxidative stress; P:cellular response to osmotic stress; C:integral component of membrane			PTHR37768 (PANTHER)	no GO terms	no GO terms
true	[INTERPRO, BLASTED, MAPPED, GO-SLIM]	Trav_Trans_W41B350_0000361	60S ribosomal protein L14-1	980	20	1.06557E-77	98.77	4	P:GO:0006412; P:GO:0042273; F:GO:0003723; F:GO:0003735	P:translation; P:ribosomal large subunit biogenesis; F:RNA binding; F:structural constituent of ribosome			IPR014722 (G3DSA:2.30.30.GENE3D); IPR002784 (PFAM); mobidb-lite (MOBIDB_LITE); mobidb-lite (MOBIDB_LITE); IPR039660 (PANTHER); IPR039660 (CDD); SSF101447 (SUPERFAMILY); IPR008991 (SUPERFAMILY)	P:GO:0006412; F:GO:0003723; F:GO:0003735; C:GO:0005622; C:GO:0005840	P:translation; F:RNA binding; F:structural constituent of ribosome; C:intracellular; C:ribosome
true	[INTERPRO, BLASTED, MAPPED, GO-SLIM]	Trav_Trans_W41B350_0000362	DNA repair protein RAD51 homolog 2 isoform X1	1589	20	8.22733E-33	92.22	8	P:GO:0000724; F:GO:0000400; F:GO:0003690; F:GO:0003697; F:GO:0005524; F:GO:0008094; C:GO:0005657; C:GO:0033063	P:double-strand break repair via homologous recombination; F:four-way junction DNA binding; F:double-stranded DNA binding; F:single-stranded DNA binding; F:ATP binding; F:DNA-dependent ATPase activity; C:replication fork; C:Rad51B-Rad51C-Rad51D-XRCC2 complex	EC:3.6.1.3; EC:3.6.1.15	Adenosinetriphosphatase; Nucleoside-triphosphate phosphatase	IPR013632 (PFAM); G3DSA:3.40.50.300 (GENE3D); IPR030548 (PTHR22942:PANTHER); PTHR22942 (PANTHER); IPR020588 (PROSITE_PROFILES)	P:GO:0000724; P:GO:0006281; F:GO:0003677; F:GO:0005524; F:GO:0008094; C:GO:0033063	P:double-strand break repair via homologous recombination; P:DNA repair; F:DNA binding; F:ATP binding; F:DNA-dependent ATPase activity; C:Rad51B-Rad51C-Rad51D-XRCC2 complex
true	[INTERPRO, BLASTED, MAPPED, GO-SLIM]	Trav_Trans_W41B350_0000363	cation/H(+) antiporter 19-like	2808	20	0.0	90.76	5	P:GO:0006885; P:GO:1902600; F:GO:0015299; C:GO:0012505; C:GO:0016021	P:regulation of pH; P:proton transmembrane transport; F:solute:proton antiporter activity; C:endomembrane system; C:integral component of membrane			IPR006153 (PFAM); IPR038770 (G3DSA:1.20.1530.GENE3D); mobidb-lite (MOBIDB_LITE); PTHR32468 (PANTHER); PTHR32468:SF20 (PANTHER)	P:GO:0006812; P:GO:0055085; F:GO:0015299; C:GO:0016021	P:cation transport; P:transmembrane transport; F:solute:proton antiporter activity; C:integral component of membrane
true	[INTERPRO, BLASTED, MAPPED, GO-SLIM]	Trav_Trans_W41B350_0000364	Photosystem I reaction center subunit N, chloroplastic	1001	20	7.7017E-48	88.29	1	P:GO:0015979	P:photosynthesis			IPR008796 (PFAM); G3DSA:4.10.1190.10 (GENE3D); mobidb-lite (MOBIDB_LITE); mobidb-lite (MOBIDB_LITE); PTHR36814 (PANTHER)	P:GO:0015979; C:GO:0009522	P:photosynthesis; C:photosystem I
true	[INTERPRO, BLASTED, MAPPED, GO-SLIM]	Trav_Trans_W41B350_0000365	GDP-L-galactose phosphorylase 2	2858	20	0.0	91.74	3	P:GO:0006006; F:GO:0080048; C:GO:0005737	P:glucose metabolic process; F:GDP-D-glucose phosphorylase activity; C:cytoplasm	EC:2.4.1.1; EC:2.7.7.78	Glycogen phosphorylase; GDP-D-glucose phosphorylase	mobidb-lite (MOBIDB_LITE); PTHR20884:SF11 (PANTHER); IPR026506 (PANTHER)	F:GO:0080048	F:GDP-D-glucose phosphorylase activity
true	[INTERPRO, BLASTED, MAPPED, GO-SLIM]	Trav_Trans_W41B350_0000366	fumarylacetoacetase	3462	20	0.0	94.69	7	P:GO:0006559; P:GO:0006572; P:GO:0008219; P:GO:1902000; F:GO:0004334; F:GO:0046872; C:GO:0005829	P:L-phenylalanine catabolic process; P:tyrosine catabolic process; P:cell death; P:homogentisate catabolic process; F:fumarylacetoacetase activity; F:metal ion binding; C:cytosol	EC:3.7.1.2	Fumarylacetoacetase	IPR015377 (PFAM); IPR011234 (PFAM); IPR005959 (TIGRFAM); IPR036663 (G3DSA:3.90.850.GENE3D); IPR036462 (G3DSA:2.30.30.GENE3D); IPR005959 (PANTHER); PTHR43069:SF2 (PANTHER); IPR036663 (SUPERFAMILY); IPR036462 (SUPERFAMILY)	P:GO:0009072; F:GO:0003824; F:GO:0004334	P:aromatic amino acid family metabolic process; F:catalytic activity; F:fumarylacetoacetase activity
true	[INTERPRO, BLASTED, MAPPED, GO-SLIM]	Trav_Trans_W41B350_0000367	bZIP transcription factor 44	962	20	2.71967E-66	79.6	5	P:GO:0045893; F:GO:0000976; F:GO:0003700; F:GO:0043565; C:GO:0016021	P:positive regulation of transcription, DNA-templated; F:transcription regulatory region sequence-specific DNA binding; F:DNA-binding transcription factor activity; F:sequence-specific DNA binding; C:integral component of membrane			PTHR22952:SF360 (PANTHER); PTHR22952 (PANTHER)	no GO terms	no GO terms
true	[INTERPRO, BLASTED, MAPPED, GO-SLIM]	Trav_Trans_W41B350_0000368	DUF21 domain-containing protein At2g14520	4478	20	6.48122E-155	91.89	1	C:GO:0016021	C:integral component of membrane			mobidb-lite (MOBIDB_LITE); PTHR12064 (PANTHER); PTHR12064:SF58 (PANTHER); cd04590 (CDD); SSF54631 (SUPERFAMILY)	no GO terms	no GO terms
true	[INTERPRO, BLASTED, MAPPED, GO-SLIM]	Trav_Trans_W41B350_0000369	ABC transporter B family member 9	1439	20	0.0	92.21	4	P:GO:0055085; F:GO:0005524; F:GO:0042626; C:GO:0016021	P:transmembrane transport; F:ATP binding; F:ATPase-coupled transmembrane transporter activity; C:integral component of membrane			IPR011527 (PFAM); IPR036640 (G3DSA:1.20.1560.GENE3D); mobidb-lite (MOBIDB_LITE); mobidb-lite (MOBIDB_LITE); mobidb-lite (MOBIDB_LITE); mobidb-lite (MOBIDB_LITE); IPR039421 (PANTHER); PTHR24221:SF238 (PANTHER); IPR011527 (PROSITE_PROFILES); IPR036640 (SUPERFAMILY)	P:GO:0055085; F:GO:0005524; F:GO:0042626; C:GO:0016021	P:transmembrane transport; F:ATP binding; F:ATPase-coupled transmembrane transporter activity; C:integral component of membrane
true	[INTERPRO, NO-BLAST]	Trav_Trans_W41B350_0000370	---NA---	385									no IPS match	no IPS match	no IPS match
true	[INTERPRO, BLASTED, MAPPED, GO-SLIM]	Trav_Trans_W41B350_0000371	bidirectional sugar transporter SWEET5	914	20	1.55354E-146	84.29	5	P:GO:0010930; P:GO:0015757; P:GO:0060918; F:GO:0051119; C:GO:0005887	P:negative regulation of auxin mediated signaling pathway; P:galactose transmembrane transport; P:auxin transport; F:sugar transmembrane transporter activity; C:integral component of plasma membrane			G3DSA:1.20.1280.290 (GENE3D); IPR004316 (PFAM); G3DSA:1.20.1280.290 (GENE3D); PTHR10791:SF68 (PANTHER); PTHR10791 (PANTHER)	C:GO:0016021	C:integral component of membrane
true	[INTERPRO, BLASTED, MAPPED, GO-SLIM]	Trav_Trans_W41B350_0000372	synaptotagmin-3 isoform X1	5525	20	0.0	94.69	3	P:GO:0006869; F:GO:0008289; C:GO:0016021	P:lipid transport; F:lipid binding; C:integral component of membrane			IPR000008 (PRINTS); IPR000008 (SMART); IPR035892 (G3DSA:2.60.40.GENE3D); IPR000008 (PFAM); IPR039010 (PFAM); IPR035892 (G3DSA:2.60.40.GENE3D); PTHR10774:SF62 (PANTHER); PTHR10774 (PANTHER); IPR000008 (PROSITE_PROFILES); IPR031468 (PROSITE_PROFILES); IPR000008 (PROSITE_PROFILES); cd00030 (CDD); cd00030 (CDD); SSF49562 (SUPERFAMILY); SSF49562 (SUPERFAMILY)	F:GO:0008289	F:lipid binding
true	[INTERPRO, BLASTED, MAPPED, GO-SLIM]	Trav_Trans_W41B350_0000373	Protein SPA, chloroplastic	1131	20	4.52861E-47	91.88	2	F:GO:0016853; C:GO:0016021	F:isomerase activity; C:integral component of membrane			no IPS match	no IPS match	no IPS match
true	[INTERPRO, BLASTED, MAPPED]	Trav_Trans_W41B350_0000374	putative protease Do-like 14 isoform X1	2311	20	1.17535E-120	61.76	2	P:GO:0006508; F:GO:0008233	P:proteolysis; F:peptidase activity			G3DSA:2.40.10.120 (GENE3D); mobidb-lite (MOBIDB_LITE); mobidb-lite (MOBIDB_LITE); PTHR22939 (PANTHER); PTHR22939:SF107 (PANTHER); IPR009003 (SUPERFAMILY)	no GO terms	no GO terms
true	[INTERPRO, BLASTED]	Trav_Trans_W41B350_0000375	uncharacterized protein LOC8063279 isoform X2	2388	20	0.0	96.32						mobidb-lite (MOBIDB_LITE); mobidb-lite (MOBIDB_LITE); mobidb-lite (MOBIDB_LITE); mobidb-lite (MOBIDB_LITE); mobidb-lite (MOBIDB_LITE); PTHR36034 (PANTHER)	no GO terms	no GO terms
true	[INTERPRO, BLASTED]	Trav_Trans_W41B350_0000376	phosphatidylinositol/phosphatidylcholine transfer protein SFH3 isoform X2	2465	20	0.0	91.58						PR00180 (PRINTS); IPR001251 (SMART); IPR011074 (SMART); IPR011074 (PFAM); IPR001251 (PFAM); IPR036865 (G3DSA:3.40.525.GENE3D); G3DSA:1.10.8.20 (GENE3D); mobidb-lite (MOBIDB_LITE); PTHR23324:SF137 (PANTHER); PTHR23324 (PANTHER); IPR001251 (PROSITE_PROFILES); IPR001251 (CDD); IPR036865 (SUPERFAMILY); IPR036273 (SUPERFAMILY)	no GO terms	no GO terms
true	[INTERPRO, BLASTED, MAPPED, GO-SLIM]	Trav_Trans_W41B350_0000377	ATP binding protein	3343	20	0.0	93.57	9	P:GO:0006897; P:GO:0009740; P:GO:0018105; P:GO:0018107; P:GO:0040008; F:GO:0004674; F:GO:0005515; F:GO:0005524; C:GO:0005737	P:endocytosis; P:gibberellic acid mediated signaling pathway; P:peptidyl-serine phosphorylation; P:peptidyl-threonine phosphorylation; P:regulation of growth; F:protein serine/threonine kinase activity; F:protein binding; F:ATP binding; C:cytoplasm	EC:2.7.11	Transferring phosphorus-containing groups	IPR000719 (SMART); IPR000719 (PFAM); G3DSA:1.10.510.10 (GENE3D); mobidb-lite (MOBIDB_LITE); mobidb-lite (MOBIDB_LITE); PTHR11909 (PANTHER); PTHR11909:SF299 (PANTHER); IPR000719 (PROSITE_PROFILES); cd14016 (CDD); IPR011009 (SUPERFAMILY)	P:GO:0006468; F:GO:0004672; F:GO:0005524	P:protein phosphorylation; F:protein kinase activity; F:ATP binding
true	[INTERPRO, BLASTED, MAPPED, GO-SLIM]	Trav_Trans_W41B350_0000378	Ubiquitin domain-containing protein DSK2b	2238	20	0.0	88.81	3	P:GO:0006511; F:GO:0031593; C:GO:0005829	P:ubiquitin-dependent protein catabolic process; F:polyubiquitin modification-dependent protein binding; C:cytosol			IPR006636 (SMART); IPR015940 (SMART); IPR000626 (SMART); G3DSA:1.10.260.100 (GENE3D); IPR015940 (PFAM); IPR000626 (PFAM); G3DSA:3.10.20.90 (GENE3D); G3DSA:1.10.8.10 (GENE3D); mobidb-lite (MOBIDB_LITE); mobidb-lite (MOBIDB_LITE); mobidb-lite (MOBIDB_LITE); mobidb-lite (MOBIDB_LITE); PTHR10677:SF28 (PANTHER); IPR015496 (PANTHER); IPR015940 (PROSITE_PROFILES); IPR000626 (PROSITE_PROFILES); cd14399 (CDD); IPR009060 (SUPERFAMILY); IPR029071 (SUPERFAMILY)	F:GO:0005515	F:protein binding
true	[INTERPRO, BLASTED, MAPPED, GO-SLIM]	Trav_Trans_W41B350_0000379	Alpha-1,6-mannosyl-glycoprotein 2-beta-N-acetylglucosaminyltransferase	2120	20	0.0	94.01	4	P:GO:0009312; F:GO:0008455; C:GO:0005795; C:GO:0016021	P:oligosaccharide biosynthetic process; F:alpha-1,6-mannosylglycoprotein 2-beta-N-acetylglucosaminyltransferase activity; C:Golgi stack; C:integral component of membrane	EC:2.4.1.143	Alpha-1,6-mannosyl-glycoprotein 2-beta-N-acetylglucosaminyltransferase	IPR007754 (PFAM); mobidb-lite (MOBIDB_LITE); mobidb-lite (MOBIDB_LITE); PTHR12871:SF0 (PANTHER); IPR007754 (PANTHER); IPR029044 (SUPERFAMILY)	P:GO:0009312; F:GO:0008455; C:GO:0005795; C:GO:0016021	P:oligosaccharide biosynthetic process; F:alpha-1,6-mannosylglycoprotein 2-beta-N-acetylglucosaminyltransferase activity; C:Golgi stack; C:integral component of membrane
true	[INTERPRO, BLASTED, MAPPED, GO-SLIM]	Trav_Trans_W41B350_0000380	Glutathione S-transferase L2 chloroplastic	2185	20	0.0	91.48	3	P:GO:0010731; F:GO:0004364; C:GO:0005737	P:protein glutathionylation; F:glutathione transferase activity; C:cytoplasm	EC:2.5.1.18	Glutathione transferase	G3DSA:1.20.1050.10 (GENE3D); G3DSA:3.40.30.10 (GENE3D); IPR004045 (PFAM); PF13410 (PFAM),SFLDG00358 (SFLD),SFLDS00019 (SFLD); IPR040079 (mobidb-MOBIDB_LITE); PTHR44328:SF2 (PANTHER); PTHR44328 (PANTHER); IPR004045 (PROSITE_PROFILES); IPR010987 (PROSITE_PROFILES); cd03203 (CDD); IPR036249 (SUPERFAMILY); IPR036282 (SUPERFAMILY)	F:GO:0005515	F:protein binding
true	[INTERPRO, BLASTED, MAPPED, GO-SLIM]	Trav_Trans_W41B350_0000381	ran-binding protein 1	1456	20	6.80015E-103	95.22	6	P:GO:0043547; P:GO:0046907; F:GO:0005096; F:GO:0008536; C:GO:0005643; C:GO:0005737	P:positive regulation of GTPase activity; P:intracellular transport; F:GTPase activator activity; F:Ran GTPase binding; C:nuclear pore; C:cytoplasm			IPR000156 (SMART); IPR011993 (G3DSA:2.30.29.GENE3D); IPR000156 (PFAM); mobidb-lite (MOBIDB_LITE); mobidb-lite (MOBIDB_LITE); mobidb-lite (MOBIDB_LITE); mobidb-lite (MOBIDB_LITE); PTHR23138 (PANTHER); PTHR23138:SF105 (PANTHER); IPR000156 (PROSITE_PROFILES); cd13179 (CDD); SSF50729 (SUPERFAMILY)	P:GO:0046907	P:intracellular transport
true	[INTERPRO, BLASTED, MAPPED, GO-SLIM]	Trav_Trans_W41B350_0000382	vacuolar cation/proton exchanger 1a-like	5763	20	0.0	89.75	4	P:GO:0006874; P:GO:0070588; F:GO:0015369; C:GO:0016021	P:cellular calcium ion homeostasis; P:calcium ion transmembrane transport; F:calcium:proton antiporter activity; C:integral component of membrane			IPR004798 (TIGRFAM); G3DSA:1.20.1420.30 (GENE3D); IPR004713 (TIGRFAM); G3DSA:1.20.58.1130 (GENE3D); IPR004837 (PFAM); mobidb-lite (MOBIDB_LITE); PTHR31503:SF21 (PANTHER); PTHR31503 (PANTHER)	P:GO:0006812; P:GO:0006816; P:GO:0055085; F:GO:0008324; F:GO:0015369; C:GO:0016021	P:cation transport; P:calcium ion transport; P:transmembrane transport; F:cation transmembrane transporter activity; F:calcium:proton antiporter activity; C:integral component of membrane
true	[INTERPRO, BLASTED, MAPPED, GO-SLIM]	Trav_Trans_W41B350_0000383	CBL-interacting protein kinase 32	2152	20	0.0	98.23	6	P:GO:0006468; P:GO:0035556; F:GO:0004674; F:GO:0005524; C:GO:0005737; C:GO:0016021	P:protein phosphorylation; P:intracellular signal transduction; F:protein serine/threonine kinase activity; F:ATP binding; C:cytoplasm; C:integral component of membrane	EC:2.7.11	Transferring phosphorus-containing groups	IPR000719 (SMART); G3DSA:1.10.510.10 (GENE3D); IPR000719 (PFAM); PIRSF000654 (PIRSF); PTHR24343:SF189 (PANTHER); PTHR24343 (PANTHER); IPR000719 (PROSITE_PROFILES); IPR011009 (SUPERFAMILY)	P:GO:0006468; F:GO:0004672; F:GO:0005524	P:protein phosphorylation; F:protein kinase activity; F:ATP binding
true	[INTERPRO, BLASTED, MAPPED, GO-SLIM]	Trav_Trans_W41B350_0000384	phenylalanine ammonia-lyase	669	20	3.39398E-34	96.58	4	P:GO:0006559; P:GO:0009800; F:GO:0045548; C:GO:0005737	P:L-phenylalanine catabolic process; P:cinnamic acid biosynthetic process; F:phenylalanine ammonia-lyase activity; C:cytoplasm	EC:4.3.1.24; EC:4.3.1.25	Phenylalanine ammonia-lyase; Phenylalanine/tyrosine ammonia-lyase	G3DSA:1.20.200.10 (GENE3D); PTHR10362:SF11 (PANTHER); IPR001106 (PANTHER); IPR008948 (SUPERFAMILY)	F:GO:0003824	F:catalytic activity
true	[INTERPRO, BLASTED, MAPPED, GO-SLIM]	Trav_Trans_W41B350_0000385	phenylalanine ammonia-lyase	2375	20	0.0	96.12	4	P:GO:0006559; P:GO:0009800; F:GO:0045548; C:GO:0005737	P:L-phenylalanine catabolic process; P:cinnamic acid biosynthetic process; F:phenylalanine ammonia-lyase activity; C:cytoplasm	EC:4.3.1.24; EC:4.3.1.25	Phenylalanine ammonia-lyase; Phenylalanine/tyrosine ammonia-lyase	IPR023144 (G3DSA:1.10.274.GENE3D); IPR001106 (PFAM); G3DSA:1.20.200.10 (GENE3D); IPR005922 (TIGRFAM); IPR024083 (G3DSA:1.10.275.GENE3D); IPR001106 (PANTHER); PTHR10362:SF33 (PANTHER); IPR001106 (CDD); IPR008948 (SUPERFAMILY)	P:GO:0006559; F:GO:0003824; F:GO:0016841; C:GO:0005737	P:L-phenylalanine catabolic process; F:catalytic activity; F:ammonia-lyase activity; C:cytoplasm
true	[INTERPRO, BLASTED, MAPPED, GO-SLIM]	Trav_Trans_W41B350_0000386	ruBisCO large subunit-binding protein subunit alpha	5383	20	0.0	97.05	14	P:GO:0006458; P:GO:0007005; P:GO:0042026; P:GO:0045893; P:GO:0071483; P:GO:0090351; P:GO:2000142; F:GO:0003677; F:GO:0003700; F:GO:0005524; F:GO:0016987; F:GO:0051082; C:GO:0005829; C:GO:0009507	P:'de novo' protein folding; P:mitochondrion organization; P:protein refolding; P:positive regulation of transcription, DNA-templated; P:cellular response to blue light; P:seedling development; P:regulation of DNA-templated transcription, initiation; F:DNA binding; F:DNA-binding transcription factor activity; F:ATP binding; F:sigma factor activity; F:unfolded protein binding; C:cytosol; C:chloroplast			IPR001844 (TIGRFAM); IPR027413 (G3DSA:1.10.560.GENE3D); IPR002423 (PFAM); IPR027410 (G3DSA:3.30.260.GENE3D); IPR027409 (G3DSA:3.50.7.GENE3D); PTHR11353 (PANTHER); PTHR11353:SF179 (PANTHER); IPR001844 (HAMAP); IPR001844 (CDD); IPR027409 (SUPERFAMILY); IPR027410 (SUPERFAMILY); IPR027410 (SUPERFAMILY); IPR027413 (SUPERFAMILY)	P:GO:0042026; F:GO:0005524; C:GO:0005737	P:protein refolding; F:ATP binding; C:cytoplasm
true	[INTERPRO, BLASTED]	Trav_Trans_W41B350_0000387	uncharacterized protein LOC100277161	1312	5	4.44989E-16	99.02						no IPS match	no IPS match	no IPS match
true	[INTERPRO, BLASTED, MAPPED, GO-SLIM]	Trav_Trans_W41B350_0000388	calmodulin-binding protein 60 D	2660	20	0.0	59.54	1	F:GO:0005516	F:calmodulin binding			IPR012416 (PFAM); mobidb-lite (MOBIDB_LITE); mobidb-lite (MOBIDB_LITE); mobidb-lite (MOBIDB_LITE); mobidb-lite (MOBIDB_LITE); PTHR31713:SF10 (PANTHER); IPR012416 (PANTHER)	F:GO:0005516	F:calmodulin binding
true	[INTERPRO, BLASTED, MAPPED, GO-SLIM]	Trav_Trans_W41B350_0000389	fatty acid desaturase DES2	1761	20	1.0574E-138	94.36	4	P:GO:0006636; P:GO:0055114; F:GO:0016717; C:GO:0016021	P:unsaturated fatty acid biosynthetic process; P:oxidation-reduction process; F:oxidoreductase activity, acting on paired donors, with oxidation of a pair of donors resulting in the reduction of molecular oxygen to two molecules of water; C:integral component of membrane	EC:1.14.19	Acting on paired donors, with incorporation or reduction of molecular oxygen. The oxygen incorporated need not be derived from O(2)	IPR005804 (PFAM); PTHR32100 (PANTHER); PTHR32100:SF13 (PANTHER)	P:GO:0006629	P:lipid metabolic process
true	[INTERPRO, BLASTED, MAPPED, GO-SLIM]	Trav_Trans_W41B350_0000390	Fatty acid desaturase DES2	3839	20	1.30126E-101	95.32	4	P:GO:0006629; P:GO:0055114; F:GO:0016717; C:GO:0016021	P:lipid metabolic process; P:oxidation-reduction process; F:oxidoreductase activity, acting on paired donors, with oxidation of a pair of donors resulting in the reduction of molecular oxygen to two molecules of water; C:integral component of membrane	EC:1.14.19	Acting on paired donors, with incorporation or reduction of molecular oxygen. The oxygen incorporated need not be derived from O(2)	IPR005804 (PFAM); IPR021863 (PFAM); PTHR32100 (PANTHER); PTHR32100:SF16 (PANTHER)	P:GO:0006629; P:GO:0055114; F:GO:0016717	P:lipid metabolic process; P:oxidation-reduction process; F:oxidoreductase activity, acting on paired donors, with oxidation of a pair of donors resulting in the reduction of molecular oxygen to two molecules of water
true	[INTERPRO, BLASTED, MAPPED, GO-SLIM]	Trav_Trans_W41B350_0000391	histone deacetylase HDT2	1514	20	1.88955E-65	94.03	5	P:GO:0006325; F:GO:0003676; F:GO:0016787; F:GO:0046872; C:GO:0005730	P:chromatin organization; F:nucleic acid binding; F:hydrolase activity; F:metal ion binding; C:nucleolus			G3DSA:2.60.120.340 (GENE3D); PF17800 (PFAM); mobidb-lite (MOBIDB_LITE); mobidb-lite (MOBIDB_LITE); mobidb-lite (MOBIDB_LITE); mobidb-lite (MOBIDB_LITE); PTHR31802 (PANTHER); PTHR31802:SF8 (PANTHER); IPR013087 (PROSITE_PROFILES)	F:GO:0003676	F:nucleic acid binding
true	[INTERPRO, BLASTED, MAPPED, GO-SLIM]	Trav_Trans_W41B350_0000392	pyrophosphate-energized vacuolar membrane proton pump	2935	20	0.0	98.54	4	P:GO:1902600; F:GO:0004427; F:GO:0009678; C:GO:0016021	P:proton transmembrane transport; F:inorganic diphosphatase activity; F:pyrophosphate hydrolysis-driven proton transmembrane transporter activity; C:integral component of membrane	EC:7.1.3.1; EC:3.6.1.1	H(+)-exporting diphosphatase; Inorganic diphosphatase	IPR004131 (TIGRFAM); IPR004131 (PIRSF); IPR004131 (PFAM); PTHR31998:SF10 (PANTHER); IPR004131 (PANTHER); IPR004131 (HAMAP)	P:GO:1902600; F:GO:0004427; F:GO:0009678; C:GO:0016020	P:proton transmembrane transport; F:inorganic diphosphatase activity; F:pyrophosphate hydrolysis-driven proton transmembrane transporter activity; C:membrane
true	[INTERPRO, BLASTED, MAPPED, GO-SLIM]	Trav_Trans_W41B350_0000393	Protein DECREASED SIZE EXCLUSION LIMIT 1	1209	20	0.0	84.9	13	P:GO:0006282; P:GO:0009555; P:GO:0009663; P:GO:0009793; P:GO:0010044; P:GO:0010497; P:GO:0031570; P:GO:0048481; P:GO:0048700; P:GO:0071158; P:GO:0072718; P:GO:2000280; C:GO:0005737	P:regulation of DNA repair; P:pollen development; P:plasmodesma organization; P:embryo development ending in seed dormancy; P:response to aluminum ion; P:plasmodesmata-mediated intercellular transport; P:DNA integrity checkpoint; P:plant ovule development; P:acquisition of desiccation tolerance in seed; P:positive regulation of cell cycle arrest; P:response to cisplatin; P:regulation of root development; C:cytoplasm			IPR001680 (SMART); IPR001680 (PFAM); IPR015943 (G3DSA:2.130.10.GENE3D); IPR015943 (G3DSA:2.130.10.GENE3D); PTHR19854:SF1 (PANTHER); PTHR19854 (PANTHER); IPR017986 (PROSITE_PROFILES); IPR001680 (PROSITE_PROFILES); IPR036322 (SUPERFAMILY)	F:GO:0005515	F:protein binding
true	[INTERPRO, BLASTED, MAPPED, GO-SLIM]	Trav_Trans_W41B350_0000394	ethylene receptor 2	3800	20	0.0	92.53	13	P:GO:0006355; P:GO:0009873; P:GO:0018106; P:GO:0023014; P:GO:2000904; F:GO:0000155; F:GO:0004674; F:GO:0005524; F:GO:0038199; F:GO:0046872; F:GO:0051740; C:GO:0005789; C:GO:0016021	P:regulation of transcription, DNA-templated; P:ethylene-activated signaling pathway; P:peptidyl-histidine phosphorylation; P:signal transduction by protein phosphorylation; P:regulation of starch metabolic process; F:phosphorelay sensor kinase activity; F:protein serine/threonine kinase activity; F:ATP binding; F:ethylene receptor activity; F:metal ion binding; F:ethylene binding; C:endoplasmic reticulum membrane; C:integral component of membrane	EC:2.7.11; EC:2.7.13.3	Transferring phosphorus-containing groups; Histidine kinase	IPR003018 (SMART); IPR001789 (SMART); IPR029016 (G3DSA:3.30.450.GENE3D); G3DSA:1.10.287.130 (GENE3D); IPR036890 (G3DSA:3.30.565.GENE3D); IPR001789 (PFAM); G3DSA:3.40.50.2300 (GENE3D); IPR003018 (PFAM); PTHR43719:SF6 (PANTHER); PTHR43719 (PANTHER); IPR005467 (PROSITE_PROFILES); IPR001789 (PROSITE_PROFILES); IPR001789 (CDD); IPR011006 (SUPERFAMILY); SSF55781 (SUPERFAMILY); IPR036097 (SUPERFAMILY); IPR036890 (SUPERFAMILY)	P:GO:0000160; P:GO:0007165; F:GO:0000155; F:GO:0005515	P:phosphorelay signal transduction system; P:signal transduction; F:phosphorelay sensor kinase activity; F:protein binding
true	[INTERPRO, BLASTED]	Trav_Trans_W41B350_0000395	uncharacterized protein LOC8069971	652	20	4.76257E-18	100.0						PTHR35723 (PANTHER)	no GO terms	no GO terms
true	[INTERPRO, BLASTED]	Trav_Trans_W41B350_0000396	DNAJ heat shock N-terminal domain-containing protein	1300	20	2.24374E-58	95.84						mobidb-lite (MOBIDB_LITE); PTHR36706 (PANTHER)	no GO terms	no GO terms
true	[INTERPRO, BLASTED, MAPPED, GO-SLIM]	Trav_Trans_W41B350_0000397	cytochrome P450 84A1	1994	20	0.0	91.88	6	P:GO:0009809; P:GO:0055114; F:GO:0005506; F:GO:0016709; F:GO:0020037; C:GO:0016020	P:lignin biosynthetic process; P:oxidation-reduction process; F:iron ion binding; F:oxidoreductase activity, acting on paired donors, with incorporation or reduction of molecular oxygen, NAD(P)H as one donor, and incorporation of one atom of oxygen; F:heme binding; C:membrane	EC:1.14.13	Acting on paired donors, with incorporation or reduction of molecular oxygen. The oxygen incorporated need not be derived from O(2)	IPR002401 (PRINTS); IPR001128 (PRINTS); IPR001128 (PFAM); IPR036396 (G3DSA:1.10.630.GENE3D); PTHR24298 (PANTHER); PTHR24298:SF60 (PANTHER); IPR036396 (SUPERFAMILY)	P:GO:0055114; F:GO:0005506; F:GO:0016705; F:GO:0020037	P:oxidation-reduction process; F:iron ion binding; F:oxidoreductase activity, acting on paired donors, with incorporation or reduction of molecular oxygen; F:heme binding
true	[INTERPRO, BLASTED, MAPPED]	Trav_Trans_W41B350_0000398	UBP1-associated proteins 1C-like isoform X2	1282	20	8.86154E-41	43.21	3	F:GO:0003676; F:GO:0008270; F:GO:0046872	F:nucleic acid binding; F:zinc ion binding; F:metal ion binding			IPR003604 (SMART); IPR013087 (SMART); PF12874 (PFAM); G3DSA:3.30.160.60 (GENE3D); PTHR23067:SF55 (PANTHER); PTHR23067:SF55 (PANTHER); PTHR23067:SF55 (PANTHER); PTHR23067:SF55 (PANTHER); PTHR23067 (PANTHER); PTHR23067 (PANTHER); PTHR23067 (PANTHER); PTHR23067:SF55 (PANTHER); PTHR23067 (PANTHER); IPR036236 (SUPERFAMILY); IPR036236 (SUPERFAMILY); IPR036236 (SUPERFAMILY); IPR036236 (SUPERFAMILY); IPR036236 (SUPERFAMILY); IPR036236 (SUPERFAMILY)	F:GO:0003676; F:GO:0008270	F:nucleic acid binding; F:zinc ion binding
true	[INTERPRO, BLASTED, MAPPED, GO-SLIM]	Trav_Trans_W41B350_0000399	glucuronoxylan 4-O-methyltransferase 2	1530	20	1.25367E-113	79.62	5	P:GO:0009834; P:GO:0032259; P:GO:0045492; F:GO:0008168; C:GO:0016021	P:plant-type secondary cell wall biogenesis; P:methylation; P:xylan biosynthetic process; F:methyltransferase activity; C:integral component of membrane			IPR021148 (PFAM); IPR006514 (TIGRFAM); mobidb-lite (MOBIDB_LITE); mobidb-lite (MOBIDB_LITE); PTHR31444:SF5 (PANTHER); IPR006514 (PANTHER)	P:GO:0045492	P:xylan biosynthetic process
true	[INTERPRO, BLASTED, MAPPED, GO-SLIM]	Trav_Trans_W41B350_0000400	Expansin-B11	612	20	2.55982E-39	93.29	6	P:GO:0019953; P:GO:0071555; F:GO:0003677; C:GO:0005576; C:GO:0005618; C:GO:0016020	P:sexual reproduction; P:cell wall organization; F:DNA binding; C:extracellular region; C:cell wall; C:membrane			IPR005795 (PRINTS); IPR007117 (PFAM); IPR036749 (G3DSA:2.60.40.GENE3D); PTHR31692:SF21 (PANTHER); PTHR31692 (PANTHER); IPR007117 (PROSITE_PROFILES); IPR036749 (SUPERFAMILY)	P:GO:0019953; C:GO:0005576	P:sexual reproduction; C:extracellular region
true	[INTERPRO, BLASTED, MAPPED, GO-SLIM]	Trav_Trans_W41B350_0000402	auxin-like 1 protein	5170	20	0.0	81.32	6	P:GO:0072318; P:GO:0072583; F:GO:0030276; C:GO:0005737; C:GO:0031982; C:GO:0043231	P:clathrin coat disassembly; P:clathrin-dependent endocytosis; F:clathrin binding; C:cytoplasm; C:vesicle; C:intracellular membrane-bounded organelle			IPR036869 (G3DSA:1.10.287.GENE3D); mobidb-lite (MOBIDB_LITE); mobidb-lite (MOBIDB_LITE); mobidb-lite (MOBIDB_LITE); mobidb-lite (MOBIDB_LITE); mobidb-lite (MOBIDB_LITE); mobidb-lite (MOBIDB_LITE); mobidb-lite (MOBIDB_LITE); mobidb-lite (MOBIDB_LITE); mobidb-lite (MOBIDB_LITE); mobidb-lite (MOBIDB_LITE); mobidb-lite (MOBIDB_LITE); mobidb-lite (MOBIDB_LITE); mobidb-lite (MOBIDB_LITE); PTHR23172:SF52 (PANTHER); PTHR23172:SF52 (PANTHER); PTHR23172 (PANTHER); IPR001623 (PROSITE_PROFILES); IPR036869 (SUPERFAMILY)	no GO terms	no GO terms
true	[INTERPRO, BLASTED, MAPPED, GO-SLIM]	Trav_Trans_W41B350_0000403	probable envelope ADP,ATP carrier protein, chloroplastic	1164	20	4.09171E-60	97.03	5	P:GO:0015867; P:GO:0055085; F:GO:0005347; C:GO:0016021; C:GO:0042651	P:ATP transport; P:transmembrane transport; F:ATP transmembrane transporter activity; C:integral component of membrane; C:thylakoid membrane			IPR018108 (PFAM); IPR023395 (G3DSA:1.50.40.GENE3D); IPR040062 (PANTHER); PTHR24089:SF619 (PANTHER); IPR018108 (PROSITE_PROFILES); IPR023395 (SUPERFAMILY)	F:GO:0022857	F:transmembrane transporter activity
true	[INTERPRO, NO-BLAST]	Trav_Trans_W41B350_0000404	---NA---	929									no IPS match	no IPS match	no IPS match
true	[INTERPRO, BLASTED, MAPPED, GO-SLIM]	Trav_Trans_W41B350_0000405	transmembrane protein 131	4421	20	0.0	87.04	1	C:GO:0016021	C:integral component of membrane			IPR022113 (PFAM); mobidb-lite (MOBIDB_LITE); mobidb-lite (MOBIDB_LITE); mobidb-lite (MOBIDB_LITE); mobidb-lite (MOBIDB_LITE); mobidb-lite (MOBIDB_LITE); mobidb-lite (MOBIDB_LITE); mobidb-lite (MOBIDB_LITE); PTHR22050:SF0 (PANTHER); IPR039877 (PANTHER); PTHR22050:SF0 (PANTHER); IPR039877 (PANTHER)	no GO terms	no GO terms
true	[INTERPRO, NO-BLAST]	Trav_Trans_W41B350_0000406	---NA---	1971									no IPS match	no IPS match	no IPS match
true	[INTERPRO, BLASTED, MAPPED, GO-SLIM]	Trav_Trans_W41B350_0000407	glycine-rich RNA binding protein	1527	20	9.16135E-51	97.71	2	F:GO:0003723; C:GO:1990904	F:RNA binding; C:ribonucleoprotein complex			IPR000504 (SMART); IPR000504 (PFAM); IPR012677 (G3DSA:3.30.70.GENE3D); mobidb-lite (MOBIDB_LITE); PTHR45429 (PANTHER); IPR000504 (PROSITE_PROFILES); IPR035979 (SUPERFAMILY)	F:GO:0003676	F:nucleic acid binding
true	[INTERPRO, BLASTED]	Trav_Trans_W41B350_0000409	negatively light-regulated protein	586	20	3.31547E-15	81.97						IPR006760 (PFAM); PTHR34804 (PANTHER); PTHR34804:SF1 (PANTHER)	no GO terms	no GO terms
true	[INTERPRO, BLASTED]	Trav_Trans_W41B350_0000410	negatively light-regulated protein	2021	20	3.99276E-31	90.18						IPR006760 (PFAM); mobidb-lite (MOBIDB_LITE); PTHR34804 (PANTHER); PTHR34804:SF1 (PANTHER)	no GO terms	no GO terms
true	[INTERPRO, BLASTED, MAPPED, GO-SLIM]	Trav_Trans_W41B350_0000412	CBS domain-containing protein	2367	9	1.11361E-13	98.86	3	P:GO:0009651; P:GO:0045454; F:GO:0050897	P:response to salt stress; P:cell redox homeostasis; F:cobalt ion binding			no IPS match	no IPS match	no IPS match
true	[INTERPRO, NO-BLAST]	Trav_Trans_W41B350_0000414	---NA---	969									no IPS match	no IPS match	no IPS match
true	[INTERPRO, BLASTED, MAPPED, GO-SLIM]	Trav_Trans_W41B350_0000416	Expansin-B11	585	20	4.42979E-114	96.34	6	P:GO:0019953; P:GO:0071555; F:GO:0003677; C:GO:0005576; C:GO:0005618; C:GO:0016020	P:sexual reproduction; P:cell wall organization; F:DNA binding; C:extracellular region; C:cell wall; C:membrane			IPR005795 (PRINTS); IPR007118 (PRINTS); IPR007112 (SMART); IPR036749 (G3DSA:2.60.40.GENE3D); IPR009009 (PFAM); IPR036908 (G3DSA:2.40.40.GENE3D); IPR007117 (PFAM); PTHR31692 (PANTHER); PTHR31692:SF21 (PANTHER); IPR007112 (PROSITE_PROFILES); IPR007117 (PROSITE_PROFILES); IPR036749 (SUPERFAMILY); IPR036908 (SUPERFAMILY)	P:GO:0019953; C:GO:0005576	P:sexual reproduction; C:extracellular region
true	[INTERPRO, BLASTED, MAPPED, GO-SLIM]	Trav_Trans_W41B350_0000417	protein NUCLEAR FUSION DEFECTIVE 4	5806	20	0.0	89.94	1	C:GO:0016021	C:integral component of membrane			G3DSA:1.20.1250.20 (GENE3D); IPR010658 (PFAM); PTHR21576:SF52 (PANTHER); PTHR21576 (PANTHER); IPR036259 (SUPERFAMILY)	no GO terms	no GO terms
true	[INTERPRO, BLASTED, MAPPED, GO-SLIM]	Trav_Trans_W41B350_0000418	methyltransferase-like protein 2	3266	20	0.0	89.78	5	P:GO:0006284; P:GO:0032259; F:GO:0003676; F:GO:0008168; F:GO:0008725	P:base-excision repair; P:methylation; F:nucleic acid binding; F:methyltransferase activity; F:DNA-3-methyladenine glycosylase activity	EC:3.2.2.21; EC:3.2.2.20	DNA-3-methyladenine glycosylase II; DNA-3-methyladenine glycosylase I	IPR007757 (PFAM); mobidb-lite (MOBIDB_LITE); mobidb-lite (MOBIDB_LITE); PTHR12829:SF4 (PANTHER); PTHR12829 (PANTHER); IPR007757 (PROSITE_PROFILES)	no GO terms	no GO terms
true	[INTERPRO, BLASTED, MAPPED, GO-SLIM]	Trav_Trans_W41B350_0000419	glycine--tRNA ligase, mitochondrial 1	1441	20	0.0	96.13	4	P:GO:0006426; F:GO:0004820; F:GO:0005524; C:GO:0005737	P:glycyl-tRNA aminoacylation; F:glycine-tRNA ligase activity; F:ATP binding; C:cytoplasm	EC:6.1.1.14	Glycine--tRNA ligase	IPR002315 (PRINTS); IPR002315 (TIGRFAM); IPR002314 (PFAM); G3DSA:3.30.930.10 (GENE3D); G3DSA:1.20.1430.20 (GENE3D); IPR000738 (PFAM); IPR027031 (PANTHER); PTHR10745:SF14 (PANTHER); IPR006195 (PROSITE_PROFILES); IPR000738 (PROSITE_PROFILES); IPR033731 (CDD); SSF55681 (SUPERFAMILY)	P:GO:0006418; P:GO:0006426; F:GO:0000166; F:GO:0004812; F:GO:0004820; F:GO:0005524; C:GO:0005737	P:tRNA aminoacylation for protein translation; P:glycyl-tRNA aminoacylation; F:nucleotide binding; F:aminoacyl-tRNA ligase activity; F:glycine-tRNA ligase activity; F:ATP binding; C:cytoplasm
true	[INTERPRO, BLASTED, MAPPED, GO-SLIM]	Trav_Trans_W41B350_0000420	mediator of RNA polymerase II transcription subunit 15a	3824	20	0.0	90.33	2	P:GO:0006357; C:GO:0000124	P:regulation of transcription by RNA polymerase II; C:SAGA complex			mobidb-lite (MOBIDB_LITE); mobidb-lite (MOBIDB_LITE); mobidb-lite (MOBIDB_LITE); mobidb-lite (MOBIDB_LITE); mobidb-lite (MOBIDB_LITE); mobidb-lite (MOBIDB_LITE); mobidb-lite (MOBIDB_LITE); mobidb-lite (MOBIDB_LITE); mobidb-lite (MOBIDB_LITE); mobidb-lite (MOBIDB_LITE); mobidb-lite (MOBIDB_LITE); mobidb-lite (MOBIDB_LITE); PTHR10799 (PANTHER); PTHR10799:SF874 (PANTHER)	no GO terms	no GO terms
true	[INTERPRO, BLASTED, MAPPED, GO-SLIM]	Trav_Trans_W41B350_0000421	Protein kinase protein with adenine nucleotide alpha hydrolase-like domain	3159	20	0.0	87.36	4	P:GO:0006468; F:GO:0004672; F:GO:0005524; F:GO:0016787	P:protein phosphorylation; F:protein kinase activity; F:ATP binding; F:hydrolase activity			IPR000719 (SMART); G3DSA:3.30.200.20 (GENE3D); IPR014729 (G3DSA:3.40.50.GENE3D); G3DSA:1.10.510.10 (GENE3D); IPR006016 (PFAM); IPR000719 (PFAM); mobidb-lite (MOBIDB_LITE); mobidb-lite (MOBIDB_LITE); mobidb-lite (MOBIDB_LITE); mobidb-lite (MOBIDB_LITE); mobidb-lite (MOBIDB_LITE); mobidb-lite (MOBIDB_LITE); mobidb-lite (MOBIDB_LITE); PTHR27003:SF108 (PANTHER); PTHR27003 (PANTHER); IPR000719 (PROSITE_PROFILES); cd01989 (CDD); SSF52402 (SUPERFAMILY); IPR011009 (SUPERFAMILY)	P:GO:0006468; F:GO:0004672; F:GO:0005524	P:protein phosphorylation; F:protein kinase activity; F:ATP binding
true	[INTERPRO, BLASTED]	Trav_Trans_W41B350_0000422	predicted protein	876	20	2.62766E-34	78.02						no IPS match	no IPS match	no IPS match
true	[INTERPRO, BLASTED, MAPPED, GO-SLIM]	Trav_Trans_W41B350_0000423	RHOMBOID-like protein 2	2586	20	2.33535E-127	97.9	3	P:GO:0006508; F:GO:0004252; C:GO:0016021	P:proteolysis; F:serine-type endopeptidase activity; C:integral component of membrane	EC:3.4.21	Acting on peptide bonds (peptidases)	IPR022764 (PFAM); IPR035952 (G3DSA:1.20.1540.GENE3D); IPR002610 (PANTHER); PTHR22936:SF62 (PANTHER); SSF144091 (SUPERFAMILY)	P:GO:0006508; F:GO:0004252; C:GO:0016021	P:proteolysis; F:serine-type endopeptidase activity; C:integral component of membrane
true	[INTERPRO, BLASTED, MAPPED, GO-SLIM]	Trav_Trans_W41B350_0000424	ethylene insensitive 2	5309	20	0.0	95.15	6	P:GO:0009873; P:GO:0070574; P:GO:0071421; F:GO:0005384; F:GO:0015086; C:GO:0016021	P:ethylene-activated signaling pathway; P:cadmium ion transmembrane transport; P:manganese ion transmembrane transport; F:manganese ion transmembrane transporter activity; F:cadmium ion transmembrane transporter activity; C:integral component of membrane			IPR001046 (PRINTS); IPR017187 (PIRSF); IPR001046 (PFAM); mobidb-lite (MOBIDB_LITE); mobidb-lite (MOBIDB_LITE); mobidb-lite (MOBIDB_LITE); mobidb-lite (MOBIDB_LITE); IPR001046 (PANTHER); PTHR11706:SF44 (PANTHER); PS51257 (PROSITE_PROFILES)	P:GO:0009873; P:GO:0030001; F:GO:0046873; C:GO:0016020	P:ethylene-activated signaling pathway; P:metal ion transport; F:metal ion transmembrane transporter activity; C:membrane
true	[INTERPRO, BLASTED, MAPPED, GO-SLIM]	Trav_Trans_W41B350_0000425	THO complex subunit 2	1906	20	0.0	87.67	4	P:GO:0006397; P:GO:0006406; F:GO:0003729; C:GO:0000445	P:mRNA processing; P:mRNA export from nucleus; F:mRNA binding; C:THO complex part of transcription export complex			mobidb-lite (MOBIDB_LITE); mobidb-lite (MOBIDB_LITE); mobidb-lite (MOBIDB_LITE); mobidb-lite (MOBIDB_LITE); mobidb-lite (MOBIDB_LITE); mobidb-lite (MOBIDB_LITE); PTHR21597:SF6 (PANTHER); IPR040007 (PANTHER)	P:GO:0006397; P:GO:0006406; C:GO:0000347	P:mRNA processing; P:mRNA export from nucleus; C:THO complex
true	[INTERPRO, BLASTED, MAPPED, GO-SLIM]	Trav_Trans_W41B350_0000426	THO complex subunit 2	2107	20	0.0	86.84	4	P:GO:0006397; P:GO:0006406; F:GO:0003729; C:GO:0000445	P:mRNA processing; P:mRNA export from nucleus; F:mRNA binding; C:THO complex part of transcription export complex			mobidb-lite (MOBIDB_LITE); mobidb-lite (MOBIDB_LITE); mobidb-lite (MOBIDB_LITE); mobidb-lite (MOBIDB_LITE); mobidb-lite (MOBIDB_LITE); PTHR21597:SF6 (PANTHER); IPR040007 (PANTHER)	P:GO:0006397; P:GO:0006406; C:GO:0000347	P:mRNA processing; P:mRNA export from nucleus; C:THO complex
true	[INTERPRO, BLASTED, MAPPED, GO-SLIM]	Trav_Trans_W41B350_0000427	Elongation factor 1-alpha	818	20	4.5378E-62	99.69	4	P:GO:0006414; F:GO:0003746; F:GO:0003924; F:GO:0005525	P:translational elongation; F:translation elongation factor activity; F:GTPase activity; F:GTP binding	EC:3.6.1.15	Nucleoside-triphosphate phosphatase	IPR004160 (PFAM); G3DSA:2.40.30.10 (GENE3D); PTHR23115:SF230 (PANTHER); PTHR23115 (PANTHER); cd03705 (CDD); IPR009001 (SUPERFAMILY)	no GO terms	no GO terms
true	[INTERPRO, BLASTED, MAPPED, GO-SLIM]	Trav_Trans_W41B350_0000428	ubiquitin carboxyl-terminal hydrolase 24	4419	20	0.0	87.72	5	P:GO:0006511; P:GO:0016579; F:GO:0004197; F:GO:0004843; C:GO:0016021	P:ubiquitin-dependent protein catabolic process; P:protein deubiquitination; F:cysteine-type endopeptidase activity; F:thiol-dependent ubiquitin-specific protease activity; C:integral component of membrane	EC:3.4.22; EC:3.4.19.12	Acting on peptide bonds (peptidases); Ubiquitinyl hydrolase 1	IPR001394 (PFAM); G3DSA:3.90.70.10 (GENE3D); mobidb-lite (MOBIDB_LITE); PTHR44747 (PANTHER); IPR028889 (PROSITE_PROFILES); IPR038765 (SUPERFAMILY)	P:GO:0016579; F:GO:0004843	P:protein deubiquitination; F:thiol-dependent ubiquitin-specific protease activity
true	[INTERPRO, BLASTED, MAPPED, GO-SLIM]	Trav_Trans_W41B350_0000429	E3 ubiquitin-protein ligase RHF2A	1895	20	0.0	84.43	3	P:GO:0016567; F:GO:0004842; F:GO:0016874	P:protein ubiquitination; F:ubiquitin-protein transferase activity; F:ligase activity			IPR001841 (SMART); IPR001841 (PFAM); IPR013083 (G3DSA:3.30.40.GENE3D); mobidb-lite (MOBIDB_LITE); mobidb-lite (MOBIDB_LITE); mobidb-lite (MOBIDB_LITE); mobidb-lite (MOBIDB_LITE); PTHR44204 (PANTHER); PTHR44204:SF3 (PANTHER); IPR001841 (PROSITE_PROFILES); SSF57850 (SUPERFAMILY)	no GO terms	no GO terms
true	[INTERPRO, BLASTED, MAPPED, GO-SLIM]	Trav_Trans_W41B350_0000430	phytoene dehydrogenase, chloroplastic/chromoplastic	757	20	3.04848E-128	97.67	9	P:GO:0016117; P:GO:0016120; P:GO:0051289; P:GO:0055114; F:GO:0016166; F:GO:0071949; C:GO:0009534; C:GO:0009941; C:GO:0016020	P:carotenoid biosynthetic process; P:carotene biosynthetic process; P:protein homotetramerization; P:oxidation-reduction process; F:phytoene dehydrogenase activity; F:FAD binding; C:chloroplast thylakoid; C:chloroplast envelope; C:membrane			IPR002937 (PFAM); IPR036188 (G3DSA:3.50.50.GENE3D); PTHR42923 (PANTHER); PTHR42923:SF4 (PANTHER); IPR036188 (SUPERFAMILY)	P:GO:0055114; F:GO:0016491	P:oxidation-reduction process; F:oxidoreductase activity
true	[INTERPRO, BLASTED, MAPPED, GO-SLIM]	Trav_Trans_W41B350_0000431	phytoene dehydrogenase, chloroplastic/chromoplastic	756	20	6.59708E-125	95.8	9	P:GO:0016117; P:GO:0016120; P:GO:0051289; P:GO:0055114; F:GO:0016166; F:GO:0071949; C:GO:0009534; C:GO:0009941; C:GO:0016020	P:carotenoid biosynthetic process; P:carotene biosynthetic process; P:protein homotetramerization; P:oxidation-reduction process; F:phytoene dehydrogenase activity; F:FAD binding; C:chloroplast thylakoid; C:chloroplast envelope; C:membrane			IPR002937 (PFAM); IPR036188 (G3DSA:3.50.50.GENE3D); PTHR42923 (PANTHER); PTHR42923:SF4 (PANTHER); IPR036188 (SUPERFAMILY)	P:GO:0055114; F:GO:0016491	P:oxidation-reduction process; F:oxidoreductase activity
true	[INTERPRO, BLASTED, MAPPED, GO-SLIM]	Trav_Trans_W41B350_0000432	F-box/kelch-repeat protein At3g61590	2450	20	0.0	92.0	2	P:GO:0031146; C:GO:0019005	P:SCF-dependent proteasomal ubiquitin-dependent protein catabolic process; C:SCF ubiquitin ligase complex			IPR001810 (SMART); IPR011498 (PFAM); IPR001810 (PFAM); G3DSA:1.20.1280.50 (GENE3D); PTHR10706 (PANTHER); PTHR10706:SF138 (PANTHER); IPR001810 (PROSITE_PROFILES); IPR036047 (SUPERFAMILY); IPR011043 (SUPERFAMILY)	F:GO:0005515	F:protein binding
true	[INTERPRO, BLASTED, MAPPED, GO-SLIM]	Trav_Trans_W41B350_0000433	S-adenosylmethionine decarboxylase proenzyme	4748	20	0.0	91.86	5	P:GO:0006557; P:GO:0006597; P:GO:0008295; F:GO:0004014; C:GO:0005829	P:S-adenosylmethioninamine biosynthetic process; P:spermine biosynthetic process; P:spermidine biosynthetic process; F:adenosylmethionine decarboxylase activity; C:cytosol	EC:4.1.1.50	Adenosylmethionine decarboxylase	G3DSA:3.30.360.50 (GENE3D); IPR001985 (TIGRFAM); IPR001985 (PIRSF); IPR001985 (PFAM); G3DSA:3.60.90.10 (GENE3D); mobidb-lite (MOBIDB_LITE); IPR001985 (PANTHER); PTHR11570:SF3 (PANTHER); IPR016067 (SUPERFAMILY)	P:GO:0006597; P:GO:0008295; F:GO:0004014	P:spermine biosynthetic process; P:spermidine biosynthetic process; F:adenosylmethionine decarboxylase activity
true	[INTERPRO, BLASTED, MAPPED, GO-SLIM]	Trav_Trans_W41B350_0000434	ketol-acid reductoisomerase, chloroplastic	2301	20	0.0	96.55	7	P:GO:0009097; P:GO:0009099; P:GO:0055114; F:GO:0004455; F:GO:0016853; F:GO:0046872; C:GO:0009507	P:isoleucine biosynthetic process; P:valine biosynthetic process; P:oxidation-reduction process; F:ketol-acid reductoisomerase activity; F:isomerase activity; F:metal ion binding; C:chloroplast	EC:1.1.1.86	Ketol-acid reductoisomerase (NADP(+))	IPR013328 (G3DSA:1.10.1040.GENE3D); IPR016206 (PIRSF); G3DSA:3.40.50.720 (GENE3D); IPR013116 (PFAM); IPR000506 (PFAM); mobidb-lite (MOBIDB_LITE); PTHR21371:SF11 (PANTHER); IPR013023 (PANTHER); IPR000506 (PROSITE_PROFILES); IPR013116 (PROSITE_PROFILES); IPR000506 (PROSITE_PROFILES); IPR008927 (SUPERFAMILY); IPR036291 (SUPERFAMILY)	P:GO:0009082; P:GO:0055114; F:GO:0004455; F:GO:0016491	P:branched-chain amino acid biosynthetic process; P:oxidation-reduction process; F:ketol-acid reductoisomerase activity; F:oxidoreductase activity
true	[INTERPRO, BLASTED, MAPPED, GO-SLIM]	Trav_Trans_W41B350_0000435	probable leucine-rich repeat receptor-like protein kinase IMK3	3076	20	0.0	85.53	4	P:GO:0006468; F:GO:0004672; F:GO:0005524; C:GO:0016021	P:protein phosphorylation; F:protein kinase activity; F:ATP binding; C:integral component of membrane			PR00019 (PRINTS); IPR000719 (PFAM); IPR032675 (G3DSA:3.80.10.GENE3D); IPR001611 (PFAM); G3DSA:3.30.200.20 (GENE3D); IPR013210 (PFAM); G3DSA:1.10.510.10 (GENE3D); IPR032675 (G3DSA:3.80.10.GENE3D); mobidb-lite (MOBIDB_LITE); mobidb-lite (MOBIDB_LITE); mobidb-lite (MOBIDB_LITE); PTHR27008:SF53 (PANTHER); PTHR27008 (PANTHER); IPR000719 (PROSITE_PROFILES); cd14066 (CDD); SSF52047 (SUPERFAMILY); IPR011009 (SUPERFAMILY)	P:GO:0006468; F:GO:0004672; F:GO:0005515; F:GO:0005524	P:protein phosphorylation; F:protein kinase activity; F:protein binding; F:ATP binding
true	[INTERPRO, NO-BLAST]	Trav_Trans_W41B350_0000436	---NA---	667									no IPS match	no IPS match	no IPS match
true	[INTERPRO, BLASTED, MAPPED, GO-SLIM]	Trav_Trans_W41B350_0000437	vacuolar protein sorting-associated protein 51 homolog	3407	20	0.0	97.24	10	P:GO:0007030; P:GO:0007041; P:GO:0032456; P:GO:0042147; P:GO:0048193; C:GO:0000938; C:GO:0005802; C:GO:0005829; C:GO:0016020; C:GO:1990745	P:Golgi organization; P:lysosomal transport; P:endocytic recycling; P:retrograde transport, endosome to Golgi; P:Golgi vesicle transport; C:GARP complex; C:trans-Golgi network; C:cytosol; C:membrane; C:EARP complex			mobidb-lite (MOBIDB_LITE); IPR014812 (PANTHER)	no GO terms	no GO terms
true	[INTERPRO, BLASTED, MAPPED, GO-SLIM]	Trav_Trans_W41B350_0000438	xyloglucan endotransglucosylase/hydrolase protein 22	2037	20	0.0	91.99	6	P:GO:0010411; P:GO:0042546; P:GO:0071555; F:GO:0004553; F:GO:0016762; C:GO:0005618	P:xyloglucan metabolic process; P:cell wall biogenesis; P:cell wall organization; F:hydrolase activity, hydrolyzing O-glycosyl compounds; F:xyloglucan:xyloglucosyl transferase activity; C:cell wall	EC:2.4.1.207	Xyloglucan:xyloglucosyl transferase	G3DSA:2.60.120.200 (GENE3D); IPR000757 (PFAM); IPR010713 (PFAM); IPR016455 (PIRSF); PTHR31062 (PANTHER); PTHR31062:SF42 (PANTHER); IPR000757 (PROSITE_PROFILES); cd02176 (CDD); IPR013320 (SUPERFAMILY)	P:GO:0005975; P:GO:0006073; P:GO:0010411; P:GO:0042546; F:GO:0004553; F:GO:0016762; C:GO:0005618; C:GO:0048046	P:carbohydrate metabolic process; P:cellular glucan metabolic process; P:xyloglucan metabolic process; P:cell wall biogenesis; F:hydrolase activity, hydrolyzing O-glycosyl compounds; F:xyloglucan:xyloglucosyl transferase activity; C:cell wall; C:apoplast
true	[INTERPRO, BLASTED, MAPPED, GO-SLIM]	Trav_Trans_W41B350_0000439	O-fucosyltransferase family protein	2192	20	0.0	87.85	3	P:GO:0006004; F:GO:0016757; C:GO:0016021	P:fucose metabolic process; F:transferase activity, transferring glycosyl groups; C:integral component of membrane			IPR019378 (PFAM); PTHR31288 (PANTHER); PTHR31288:SF5 (PANTHER)	no GO terms	no GO terms
true	[INTERPRO, BLASTED, MAPPED, GO-SLIM]	Trav_Trans_W41B350_0000440	probable E3 ubiquitin-protein ligase RHY1A	2125	20	1.92172E-112	94.14	6	P:GO:0006511; P:GO:0016567; P:GO:0051788; F:GO:0016874; F:GO:0061630; C:GO:0005737	P:ubiquitin-dependent protein catabolic process; P:protein ubiquitination; P:response to misfolded protein; F:ligase activity; F:ubiquitin protein ligase activity; C:cytoplasm			IPR001841 (SMART); IPR013083 (G3DSA:3.30.40.GENE3D); IPR001841 (PFAM); mobidb-lite (MOBIDB_LITE); mobidb-lite (MOBIDB_LITE); PTHR14155:SF293 (PANTHER); PTHR14155 (PANTHER); IPR001841 (PROSITE_PROFILES); cd16454 (CDD); SSF57850 (SUPERFAMILY)	no GO terms	no GO terms
true	[INTERPRO, BLASTED, MAPPED, GO-SLIM]	Trav_Trans_W41B350_0000441	LRR receptor-like serine/threonine-protein kinase ERL1	3985	20	0.0	95.7	6	P:GO:0006468; F:GO:0004674; F:GO:0005524; F:GO:0033612; C:GO:0005886; C:GO:0016021	P:protein phosphorylation; F:protein serine/threonine kinase activity; F:ATP binding; F:receptor serine/threonine kinase binding; C:plasma membrane; C:integral component of membrane	EC:2.7.11	Transferring phosphorus-containing groups	IPR003591 (SMART); IPR000719 (SMART); IPR000719 (PFAM); IPR032675 (G3DSA:3.80.10.GENE3D); G3DSA:1.10.510.10 (GENE3D); IPR001611 (PFAM); IPR032675 (G3DSA:3.80.10.GENE3D); IPR013210 (PFAM); G3DSA:3.30.200.20 (GENE3D); PTHR27000 (PANTHER); PTHR27000:SF84 (PANTHER); IPR001611 (PROSITE_PROFILES); IPR001611 (PROSITE_PROFILES); IPR001611 (PROSITE_PROFILES); IPR001611 (PROSITE_PROFILES); IPR001611 (PROSITE_PROFILES); IPR001611 (PROSITE_PROFILES); IPR001611 (PROSITE_PROFILES); IPR001611 (PROSITE_PROFILES); IPR001611 (PROSITE_PROFILES); IPR001611 (PROSITE_PROFILES); IPR001611 (PROSITE_PROFILES); IPR000719 (PROSITE_PROFILES); IPR001611 (PROSITE_PROFILES); IPR001611 (PROSITE_PROFILES); IPR001611 (PROSITE_PROFILES); IPR001611 (PROSITE_PROFILES); cd14066 (CDD); IPR011009 (SUPERFAMILY); SSF52058 (SUPERFAMILY); SSF52058 (SUPERFAMILY)	P:GO:0006468; F:GO:0004672; F:GO:0005515; F:GO:0005524	P:protein phosphorylation; F:protein kinase activity; F:protein binding; F:ATP binding
true	[INTERPRO, BLASTED, MAPPED, GO-SLIM]	Trav_Trans_W41B350_0000442	probable sulfate transporter 3.5	1450	20	0.0	94.22	4	P:GO:1902358; F:GO:0008271; F:GO:0015301; C:GO:0005887	P:sulfate transmembrane transport; F:secondary active sulfate transmembrane transporter activity; F:anion:anion antiporter activity; C:integral component of plasma membrane			IPR036513 (G3DSA:3.30.750.GENE3D); IPR002645 (PFAM); IPR011547 (PFAM); IPR001902 (PANTHER); IPR030316 (PTHR11814:PANTHER); IPR002645 (PROSITE_PROFILES); cd07042 (CDD); IPR036513 (SUPERFAMILY)	P:GO:0008272; P:GO:0055085; P:GO:1902358; F:GO:0008271; F:GO:0015116; C:GO:0016020; C:GO:0016021	P:sulfate transport; P:transmembrane transport; P:sulfate transmembrane transport; F:secondary active sulfate transmembrane transporter activity; F:sulfate transmembrane transporter activity; C:membrane; C:integral component of membrane
true	[INTERPRO, BLASTED, MAPPED, GO-SLIM]	Trav_Trans_W41B350_0000443	Obg-like ATPase 1	1946	20	0.0	97.04	12	P:GO:1900425; P:GO:1901001; F:GO:0003924; F:GO:0005515; F:GO:0005524; F:GO:0005525; F:GO:0016887; F:GO:0043022; F:GO:0043023; F:GO:0046872; C:GO:0005829; C:GO:0005886	P:negative regulation of defense response to bacterium; P:negative regulation of response to salt stress; F:GTPase activity; F:protein binding; F:ATP binding; F:GTP binding; F:ATPase activity; F:ribosome binding; F:ribosomal large subunit binding; F:metal ion binding; C:cytosol; C:plasma membrane	EC:3.6.1.3; EC:3.6.1.15	Adenosinetriphosphatase; Nucleoside-triphosphate phosphatase	IPR006073 (PRINTS); IPR006073 (PFAM); IPR013029 (PFAM); IPR012675 (G3DSA:3.10.20.GENE3D); G3DSA:3.40.50.300 (GENE3D); IPR004396 (TIGRFAM); IPR023192 (G3DSA:1.10.150.GENE3D); mobidb-lite (MOBIDB_LITE); PTHR23305 (PANTHER); PTHR23305:SF19 (PANTHER); IPR004396 (HAMAP); IPR031167 (PROSITE_PROFILES); cd01900 (CDD); cd04867 (CDD); IPR012676 (SUPERFAMILY); IPR027417 (SUPERFAMILY)	F:GO:0005525	F:GTP binding
true	[INTERPRO, BLASTED, MAPPED, GO-SLIM]	Trav_Trans_W41B350_0000444	proline-rich receptor-like protein kinase PERK1	2236	20	0.0	97.15	6	P:GO:0006468; P:GO:0007178; F:GO:0004675; F:GO:0005524; C:GO:0005886; C:GO:0016021	P:protein phosphorylation; P:transmembrane receptor protein serine/threonine kinase signaling pathway; F:transmembrane receptor protein serine/threonine kinase activity; F:ATP binding; C:plasma membrane; C:integral component of membrane	EC:2.7.11	Transferring phosphorus-containing groups	IPR000719 (SMART); G3DSA:3.30.200.20 (GENE3D); IPR001245 (PFAM); PIRSF000615 (PIRSF); G3DSA:1.10.510.10 (GENE3D); mobidb-lite (MOBIDB_LITE); mobidb-lite (MOBIDB_LITE); mobidb-lite (MOBIDB_LITE); mobidb-lite (MOBIDB_LITE); mobidb-lite (MOBIDB_LITE); PTHR27001 (PANTHER); PTHR27001:SF89 (PANTHER); IPR000719 (PROSITE_PROFILES); cd14066 (CDD); IPR011009 (SUPERFAMILY)	P:GO:0006468; F:GO:0004672; F:GO:0005524	P:protein phosphorylation; F:protein kinase activity; F:ATP binding
true	[INTERPRO, BLASTED, MAPPED, GO-SLIM]	Trav_Trans_W41B350_0000445	CBL-interacting protein kinase 2	3550	20	0.0	94.8	5	P:GO:0006468; P:GO:0007165; F:GO:0004674; F:GO:0005524; C:GO:0016021	P:protein phosphorylation; P:signal transduction; F:protein serine/threonine kinase activity; F:ATP binding; C:integral component of membrane	EC:2.7.11	Transferring phosphorus-containing groups	IPR000719 (SMART); IPR004041 (PFAM); PIRSF000654 (PIRSF); G3DSA:1.10.510.10 (GENE3D); G3DSA:3.30.310.80 (GENE3D); G3DSA:3.30.200.20 (GENE3D); IPR000719 (PFAM); IPR020636 (PANTHER); PTHR43895:SF5 (PANTHER); IPR000719 (PROSITE_PROFILES); IPR018451 (PROSITE_PROFILES); cd14663 (CDD); cd12195 (CDD); IPR011009 (SUPERFAMILY)	P:GO:0006468; P:GO:0007165; F:GO:0004672; F:GO:0005524	P:protein phosphorylation; P:signal transduction; F:protein kinase activity; F:ATP binding
true	[INTERPRO, BLASTED, MAPPED, GO-SLIM]	Trav_Trans_W41B350_0000446	E3 ubiquitin protein ligase DRIP2	1854	20	0.0	83.26	2	F:GO:0016874; F:GO:0046872	F:ligase activity; F:metal ion binding			IPR001841 (SMART); IPR013083 (G3DSA:3.30.40.GENE3D); IPR027370 (PFAM); PTHR10825:SF70 (PANTHER); IPR039642 (PANTHER); PTHR10825:SF70 (PANTHER); IPR039642 (PANTHER); IPR001841 (PROSITE_PROFILES); SSF57850 (SUPERFAMILY)	no GO terms	no GO terms
true	[INTERPRO, NO-BLAST]	Trav_Trans_W41B350_0000447	---NA---	978									no IPS match	no IPS match	no IPS match
true	[INTERPRO, NO-BLAST]	Trav_Trans_W41B350_0000448	---NA---	1629									no IPS match	no IPS match	no IPS match
true	[INTERPRO, BLASTED, MAPPED, GO-SLIM]	Trav_Trans_W41B350_0000450	Calcium-binding EF hand family protein	3804	20	0.0	93.22	1	F:GO:0005509	F:calcium ion binding			IPR000261 (SMART); IPR002048 (SMART); G3DSA:1.10.238.10 (GENE3D); G3DSA:1.10.238.10 (GENE3D); IPR000261 (PFAM); IPR002048 (PFAM); mobidb-lite (MOBIDB_LITE); mobidb-lite (MOBIDB_LITE); mobidb-lite (MOBIDB_LITE); mobidb-lite (MOBIDB_LITE); mobidb-lite (MOBIDB_LITE); mobidb-lite (MOBIDB_LITE); mobidb-lite (MOBIDB_LITE); mobidb-lite (MOBIDB_LITE); mobidb-lite (MOBIDB_LITE); mobidb-lite (MOBIDB_LITE); mobidb-lite (MOBIDB_LITE); mobidb-lite (MOBIDB_LITE); mobidb-lite (MOBIDB_LITE); mobidb-lite (MOBIDB_LITE); mobidb-lite (MOBIDB_LITE); mobidb-lite (MOBIDB_LITE); PTHR11216:SF116 (PANTHER); PTHR11216 (PANTHER); IPR000261 (PROSITE_PROFILES); IPR002048 (PROSITE_PROFILES); IPR002048 (PROSITE_PROFILES); IPR002048 (PROSITE_PROFILES); IPR002048 (PROSITE_PROFILES); IPR000261 (PROSITE_PROFILES); IPR000261 (CDD); IPR000261 (CDD); IPR011992 (SUPERFAMILY); IPR011992 (SUPERFAMILY)	F:GO:0005509; F:GO:0005515	F:calcium ion binding; F:protein binding
true	[INTERPRO, BLASTED, MAPPED, GO-SLIM]	Trav_Trans_W41B350_0000451	probable mediator of RNA polymerase II transcription subunit 26b	3353	20	0.0	78.46	1	C:GO:0016021	C:integral component of membrane			IPR003617 (SMART); IPR017923 (PFAM); IPR035441 (G3DSA:1.20.930.GENE3D); mobidb-lite (MOBIDB_LITE); mobidb-lite (MOBIDB_LITE); mobidb-lite (MOBIDB_LITE); mobidb-lite (MOBIDB_LITE); mobidb-lite (MOBIDB_LITE); mobidb-lite (MOBIDB_LITE); PTHR15141:SF69 (PANTHER); PTHR15141 (PANTHER); IPR017923 (PROSITE_PROFILES); cd00183 (CDD); IPR035441 (SUPERFAMILY)	C:GO:0005634	C:nucleus
true	[INTERPRO, BLASTED, MAPPED]	Trav_Trans_W41B350_0000452	cytochrome P450 71A8 isoform X1	1576	7	2.3882E-20	60.96	4	P:GO:0055114; F:GO:0005506; F:GO:0016705; F:GO:0020037	P:oxidation-reduction process; F:iron ion binding; F:oxidoreductase activity, acting on paired donors, with incorporation or reduction of molecular oxygen; F:heme binding			mobidb-lite (MOBIDB_LITE); mobidb-lite (MOBIDB_LITE)	no GO terms	no GO terms
true	[INTERPRO, BLASTED, MAPPED, GO-SLIM]	Trav_Trans_W41B350_0000453	probable AMP deaminase	3193	20	0.0	95.76	11	P:GO:0006629; P:GO:0009737; P:GO:0009793; P:GO:0032264; P:GO:0035556; F:GO:0003876; F:GO:0004435; F:GO:0043424; F:GO:0046872; C:GO:0005829; C:GO:0031307	P:lipid metabolic process; P:response to abscisic acid; P:embryo development ending in seed dormancy; P:IMP salvage; P:intracellular signal transduction; F:AMP deaminase activity; F:phosphatidylinositol phospholipase C activity; F:protein histidine kinase binding; F:metal ion binding; C:cytosol; C:integral component of mitochondrial outer membrane	EC:3.1.4.3; EC:3.1.4.11; EC:3.5.4.17; EC:3.5.4.6	Phospholipase C; Phosphoinositide phospholipase C; Adenosine-phosphate deaminase; AMP deaminase	G3DSA:2.30.30.800 (GENE3D); IPR001365 (PFAM); IPR006329 (TIGRFAM); G3DSA:3.20.20.140 (GENE3D); mobidb-lite (MOBIDB_LITE); mobidb-lite (MOBIDB_LITE); PTHR11359:SF10 (PANTHER); IPR006329 (PANTHER); IPR006329 (CDD); IPR032466 (SUPERFAMILY)	P:GO:0032264; F:GO:0003876; F:GO:0019239	P:IMP salvage; F:AMP deaminase activity; F:deaminase activity
true	[INTERPRO, BLASTED, MAPPED, GO-SLIM]	Trav_Trans_W41B350_0000454	aspartyl protease APCB1	4285	20	0.0	92.44	5	P:GO:0006508; P:GO:0015743; P:GO:0030163; F:GO:0004190; C:GO:0016021	P:proteolysis; P:malate transport; P:protein catabolic process; F:aspartic-type endopeptidase activity; C:integral component of membrane	EC:3.4.23	Acting on peptide bonds (peptidases)	IPR001461 (PRINTS); IPR032861 (PFAM); IPR032799 (PFAM); IPR021109 (G3DSA:2.40.70.GENE3D); IPR021109 (G3DSA:2.40.70.GENE3D); mobidb-lite (MOBIDB_LITE); mobidb-lite (MOBIDB_LITE); mobidb-lite (MOBIDB_LITE); IPR001461 (PANTHER); PTHR13683:SF334 (PANTHER); IPR033121 (PROSITE_PROFILES); IPR033823 (CDD); IPR021109 (SUPERFAMILY)	P:GO:0006508; F:GO:0004190	P:proteolysis; F:aspartic-type endopeptidase activity
true	[INTERPRO, BLASTED, MAPPED]	Trav_Trans_W41B350_0000455	Nucleotide-diphospho-sugar transferase superfamily protein	2283	20	2.68321E-21	50.21	9	P:GO:0006281; P:GO:0016310; P:GO:0090305; F:GO:0003677; F:GO:0004519; F:GO:0016301; F:GO:0016740; C:GO:0016020; C:GO:0016021	P:DNA repair; P:phosphorylation; P:nucleic acid phosphodiester bond hydrolysis; F:DNA binding; F:endonuclease activity; F:kinase activity; F:transferase activity; C:membrane; C:integral component of membrane			no IPS match	no IPS match	no IPS match
true	[INTERPRO, BLASTED, MAPPED, GO-SLIM]	Trav_Trans_W41B350_0000456	Mitochondrial phosphate carrier protein 3, mitochondrial	1690	20	0.0	93.33	4	P:GO:0035435; F:GO:0005315; F:GO:0005515; C:GO:0031305	P:phosphate ion transmembrane transport; F:inorganic phosphate transmembrane transporter activity; F:protein binding; C:integral component of mitochondrial inner membrane			IPR018108 (PFAM); IPR023395 (G3DSA:1.50.40.GENE3D); mobidb-lite (MOBIDB_LITE); mobidb-lite (MOBIDB_LITE); IPR040062 (PANTHER); PTHR24089:SF635 (PANTHER); IPR018108 (PROSITE_PROFILES); IPR018108 (PROSITE_PROFILES); IPR018108 (PROSITE_PROFILES); IPR023395 (SUPERFAMILY)	F:GO:0022857	F:transmembrane transporter activity
true	[INTERPRO, BLASTED, MAPPED, GO-SLIM]	Trav_Trans_W41B350_0000457	polyadenylate-binding protein 2	2831	20	0.0	95.55	5	F:GO:0003730; F:GO:0008143; F:GO:0008266; C:GO:0005829; C:GO:1990904	F:mRNA 3'-UTR binding; F:poly(A) binding; F:poly(U) RNA binding; C:cytosol; C:ribonucleoprotein complex			IPR003954 (SMART); IPR000504 (SMART); IPR002004 (SMART); IPR002004 (PFAM); IPR006515 (TIGRFAM); IPR012677 (G3DSA:3.30.70.GENE3D); IPR000504 (PFAM); G3DSA:1.10.1900.10 (GENE3D); IPR012677 (G3DSA:3.30.70.GENE3D); IPR012677 (G3DSA:3.30.70.GENE3D); IPR012677 (G3DSA:3.30.70.GENE3D); mobidb-lite (MOBIDB_LITE); PTHR24012:SF678 (PANTHER); PTHR24012 (PANTHER); IPR000504 (PROSITE_PROFILES); IPR000504 (PROSITE_PROFILES); IPR000504 (PROSITE_PROFILES); IPR000504 (PROSITE_PROFILES); IPR002004 (PROSITE_PROFILES); cd12380 (CDD); cd12379 (CDD); cd12381 (CDD); cd12378 (CDD); IPR035979 (SUPERFAMILY); IPR036053 (SUPERFAMILY); IPR035979 (SUPERFAMILY); IPR035979 (SUPERFAMILY)	F:GO:0003676; F:GO:0003723	F:nucleic acid binding; F:RNA binding
true	[INTERPRO, BLASTED, MAPPED, GO-SLIM]	Trav_Trans_W41B350_0000458	Cysteine--tRNA ligase 1 cytoplasmic	2376	20	0.0	96.09	5	P:GO:0006423; F:GO:0004817; F:GO:0005524; C:GO:0005737; C:GO:0016021	P:cysteinyl-tRNA aminoacylation; F:cysteine-tRNA ligase activity; F:ATP binding; C:cytoplasm; C:integral component of membrane	EC:6.1.1.16	Cysteine--tRNA ligase	IPR024909 (PRINTS); IPR032678 (PFAM); IPR014729 (G3DSA:3.40.50.GENE3D); G3DSA:1.20.120.640 (GENE3D); PTHR10890:SF8 (PANTHER); IPR024909 (PANTHER); IPR009080 (SUPERFAMILY); SSF52374 (SUPERFAMILY)	P:GO:0006418; F:GO:0000166; F:GO:0004812; F:GO:0005524	P:tRNA aminoacylation for protein translation; F:nucleotide binding; F:aminoacyl-tRNA ligase activity; F:ATP binding
true	[INTERPRO, BLASTED, MAPPED, GO-SLIM]	Trav_Trans_W41B350_0000459	protein PLASTID TRANSCRIPTIONALLY ACTIVE 10	6336	20	1.36576E-140	95.68	3	F:GO:0003676; C:GO:0009507; C:GO:0009508	F:nucleic acid binding; C:chloroplast; C:plastid chromosome			mobidb-lite (MOBIDB_LITE); PTHR36371 (PANTHER)	no GO terms	no GO terms
true	[INTERPRO, NO-BLAST]	Trav_Trans_W41B350_0000460	---NA---	891									no IPS match	no IPS match	no IPS match
true	[INTERPRO, BLASTED, MAPPED, GO-SLIM]	Trav_Trans_W41B350_0000461	chromatin assembly factor 1 subunit FSM	4634	20	0.0	90.5	7	P:GO:0006281; P:GO:0006310; P:GO:0006334; P:GO:0010389; P:GO:0010448; P:GO:0010449; C:GO:0033186	P:DNA repair; P:DNA recombination; P:nucleosome assembly; P:regulation of G2/M transition of mitotic cell cycle; P:vegetative meristem growth; P:root meristem growth; C:CAF-1 complex			IPR022043 (PFAM); mobidb-lite (MOBIDB_LITE); mobidb-lite (MOBIDB_LITE); mobidb-lite (MOBIDB_LITE); mobidb-lite (MOBIDB_LITE); mobidb-lite (MOBIDB_LITE); mobidb-lite (MOBIDB_LITE); mobidb-lite (MOBIDB_LITE); mobidb-lite (MOBIDB_LITE); mobidb-lite (MOBIDB_LITE); mobidb-lite (MOBIDB_LITE); mobidb-lite (MOBIDB_LITE); PTHR15272 (PANTHER); PTHR15272:SF2 (PANTHER); IPR020838 (PROSITE_PROFILES)	F:GO:0003677	F:DNA binding
true	[INTERPRO, BLASTED, MAPPED, GO-SLIM]	Trav_Trans_W41B350_0000462	ARM repeat superfamily protein	1905	20	0.0	96.93	3	P:GO:0006413; F:GO:0003743; C:GO:0005737	P:translational initiation; F:translation initiation factor activity; C:cytoplasm			IPR003307 (SMART); IPR003307 (PFAM); IPR016021 (G3DSA:1.25.40.GENE3D); PTHR14208 (PANTHER); PTHR14208:SF6 (PANTHER); IPR003307 (PROSITE_PROFILES); cd11560 (CDD); IPR016024 (SUPERFAMILY)	F:GO:0005515	F:protein binding
true	[INTERPRO, BLASTED, MAPPED, GO-SLIM]	Trav_Trans_W41B350_0000463	O-acyltransferase WSD1	459	20	2.91625E-27	91.35	5	P:GO:0019432; F:GO:0004144; F:GO:0047196; C:GO:0005886; C:GO:0016021	P:triglyceride biosynthetic process; F:diacylglycerol O-acyltransferase activity; F:long-chain-alcohol O-fatty-acyltransferase activity; C:plasma membrane; C:integral component of membrane	EC:2.3.1.20; EC:2.3.1.75	Diacylglycerol O-acyltransferase; Long-chain-alcohol O-fatty-acyltransferase	IPR009721 (PFAM); PTHR31650:SF12 (PANTHER); PTHR31650 (PANTHER)	F:GO:0004144	F:diacylglycerol O-acyltransferase activity
true	[INTERPRO, BLASTED, MAPPED, GO-SLIM]	Trav_Trans_W41B350_0000464	Chlorophyll a-b binding protein 7, chloroplastic	1280	20	1.14722E-147	94.45	9	P:GO:0009416; P:GO:0009768; P:GO:0018298; F:GO:0016168; C:GO:0009522; C:GO:0009523; C:GO:0009535; C:GO:0009941; C:GO:0016021	P:response to light stimulus; P:photosynthesis, light harvesting in photosystem I; P:protein-chromophore linkage; F:chlorophyll binding; C:photosystem I; C:photosystem II; C:chloroplast thylakoid membrane; C:chloroplast envelope; C:integral component of membrane			IPR023329 (G3DSA:1.10.3460.GENE3D); IPR022796 (PFAM); PTHR21649:SF57 (PANTHER); IPR001344 (PANTHER); SSF103511 (SUPERFAMILY)	P:GO:0009765; C:GO:0016020	P:photosynthesis, light harvesting; C:membrane
true	[INTERPRO, BLASTED, MAPPED, GO-SLIM]	Trav_Trans_W41B350_0000465	kinesin-like protein KCA2	2294	20	0.0	97.88	8	P:GO:0007018; P:GO:0009904; F:GO:0003777; F:GO:0005524; F:GO:0008017; F:GO:0016887; C:GO:0005871; C:GO:0005874	P:microtubule-based movement; P:chloroplast accumulation movement; F:microtubule motor activity; F:ATP binding; F:microtubule binding; F:ATPase activity; C:kinesin complex; C:microtubule	EC:3.6.1.3; EC:3.6.1.15	Adenosinetriphosphatase; Nucleoside-triphosphate phosphatase	mobidb-lite (MOBIDB_LITE); IPR030109 (PTHR24115:PANTHER); IPR027640 (PANTHER)	P:GO:0007018; P:GO:0009904; F:GO:0003777; F:GO:0008017	P:microtubule-based movement; P:chloroplast accumulation movement; F:microtubule motor activity; F:microtubule binding
true	[INTERPRO, BLASTED, MAPPED, GO-SLIM]	Trav_Trans_W41B350_0000466	SPla/RYanodine receptor (SPRY) domain-containing protein	984	20	1.09265E-134	94.23	1	C:GO:0016021	C:integral component of membrane			IPR003877 (SMART); G3DSA:2.60.120.920 (GENE3D); IPR003877 (PFAM); PTHR12864:SF14 (PANTHER); PTHR12864 (PANTHER); IPR001870 (PROSITE_PROFILES); cd12885 (CDD); IPR013320 (SUPERFAMILY)	F:GO:0005515	F:protein binding
true	[INTERPRO, BLASTED, MAPPED, GO-SLIM]	Trav_Trans_W41B350_0000467	molybdenum cofactor sulfurase	2525	20	0.0	93.95	6	P:GO:0006777; F:GO:0008265; F:GO:0016829; F:GO:0030151; F:GO:0030170; F:GO:0102867	P:Mo-molybdopterin cofactor biosynthetic process; F:Mo-molybdopterin cofactor sulfurase activity; F:lyase activity; F:molybdenum ion binding; F:pyridoxal phosphate binding; F:molybdenum cofactor sulfurtransferase activity	EC:2.8.1.9	Molybdenum cofactor sulfurtransferase	IPR015421 (G3DSA:3.40.640.GENE3D); IPR005303 (PFAM); IPR015422 (G3DSA:3.90.1150.GENE3D); IPR005302 (PFAM); IPR000192 (PFAM); PTHR14237:SF19 (PANTHER); PTHR14237 (PANTHER); IPR005302 (PROSITE_PROFILES); IPR015424 (SUPERFAMILY); IPR011037 (SUPERFAMILY); SSF141673 (SUPERFAMILY)	F:GO:0003824; F:GO:0030151; F:GO:0030170	F:catalytic activity; F:molybdenum ion binding; F:pyridoxal phosphate binding
true	[INTERPRO, BLASTED, MAPPED, GO-SLIM]	Trav_Trans_W41B350_0000469	BAG family molecular chaperone regulator 1	1546	20	1.73782E-134	90.27	1	F:GO:0051087	F:chaperone binding			IPR036533 (G3DSA:1.20.58.GENE3D); IPR003103 (PFAM); G3DSA:3.10.20.90 (GENE3D); mobidb-lite (MOBIDB_LITE); mobidb-lite (MOBIDB_LITE); PTHR12329:SF17 (PANTHER); IPR039773 (PANTHER); cd01812 (CDD); IPR036533 (SUPERFAMILY); IPR029071 (SUPERFAMILY)	F:GO:0051087	F:chaperone binding
true	[INTERPRO, BLASTED, MAPPED, GO-SLIM]	Trav_Trans_W41B350_0000470	spermidine synthase 1	1588	20	0.0	98.83	2	P:GO:0008295; F:GO:0004766	P:spermidine biosynthetic process; F:spermidine synthase activity	EC:2.5.1.16	Spermidine synthase	IPR001045 (TIGRFAM); IPR035246 (PFAM); G3DSA:3.40.50.150 (GENE3D); PF01564 (PFAM); IPR037163 (G3DSA:2.30.140.GENE3D); IPR030668 (PIRSF); PTHR11558 (PANTHER); PTHR11558:SF25 (PANTHER); IPR001045 (HAMAP); IPR030374 (PROSITE_PROFILES); cd02440 (CDD); IPR029063 (SUPERFAMILY)	P:GO:0006595; F:GO:0003824	P:polyamine metabolic process; F:catalytic activity
true	[INTERPRO, BLASTED, MAPPED, GO-SLIM]	Trav_Trans_W41B350_0000471	acyl-CoA-binding domain-containing protein 4	1354	20	0.0	93.96	3	P:GO:0006869; F:GO:0000062; C:GO:0005829	P:lipid transport; F:fatty-acyl-CoA binding; C:cytosol			IPR015915 (G3DSA:2.120.10.GENE3D); PF13415 (PFAM); mobidb-lite (MOBIDB_LITE); PTHR23244 (PANTHER); PTHR23244:SF336 (PANTHER); IPR015915 (SUPERFAMILY)	F:GO:0005515	F:protein binding
true	[INTERPRO, BLASTED, MAPPED, GO-SLIM]	Trav_Trans_W41B350_0000472	putative ABC transporter C family member 15	4740	20	0.0	95.51	5	P:GO:0055085; F:GO:0005524; F:GO:0042626; C:GO:0005774; C:GO:0016021	P:transmembrane transport; F:ATP binding; F:ATPase-coupled transmembrane transporter activity; C:vacuolar membrane; C:integral component of membrane			IPR003593 (SMART); G3DSA:3.40.50.300 (GENE3D); G3DSA:3.40.50.300 (GENE3D); IPR036640 (G3DSA:1.20.1560.GENE3D); IPR003439 (PFAM); IPR003439 (PFAM); IPR011527 (PFAM); mobidb-lite (MOBIDB_LITE); mobidb-lite (MOBIDB_LITE); mobidb-lite (MOBIDB_LITE); PTHR24223:SF165 (PANTHER); PTHR24223 (PANTHER); IPR003439 (PROSITE_PROFILES); IPR011527 (PROSITE_PROFILES); IPR003439 (PROSITE_PROFILES); IPR011527 (PROSITE_PROFILES); cd03244 (CDD); cd03250 (CDD); IPR027417 (SUPERFAMILY); IPR036640 (SUPERFAMILY); IPR036640 (SUPERFAMILY); IPR027417 (SUPERFAMILY)	P:GO:0055085; F:GO:0005524; F:GO:0016887; F:GO:0042626; C:GO:0016021	P:transmembrane transport; F:ATP binding; F:ATPase activity; F:ATPase-coupled transmembrane transporter activity; C:integral component of membrane
true	[INTERPRO, BLASTED, MAPPED, GO-SLIM]	Trav_Trans_W41B350_0000473	peptidyl-prolyl cis-trans isomerase CYP59	2230	20	0.0	88.12	5	P:GO:0000413; P:GO:1901407; F:GO:0003723; F:GO:0003755; F:GO:0008270	P:protein peptidyl-prolyl isomerization; P:regulation of phosphorylation of RNA polymerase II C-terminal domain; F:RNA binding; F:peptidyl-prolyl cis-trans isomerase activity; F:zinc ion binding	EC:5.2.1.8	Peptidylprolyl isomerase	IPR002130 (PRINTS); IPR001878 (SMART); IPR000504 (SMART); IPR029000 (G3DSA:2.40.100.GENE3D); IPR002130 (PFAM); G3DSA:4.10.60.10 (GENE3D); IPR000504 (PFAM); IPR012677 (G3DSA:3.30.70.GENE3D); IPR001878 (PFAM); mobidb-lite (MOBIDB_LITE); mobidb-lite (MOBIDB_LITE); IPR035542 (PTHR11071:PANTHER); IPR024936 (PANTHER); IPR001878 (PROSITE_PROFILES); IPR002130 (PROSITE_PROFILES); IPR000504 (PROSITE_PROFILES); IPR035538 (CDD); cd12235 (CDD); IPR035979 (SUPERFAMILY); IPR029000 (SUPERFAMILY); IPR036875 (SUPERFAMILY)	P:GO:0000413; F:GO:0003676; F:GO:0003755; F:GO:0008270	P:protein peptidyl-prolyl isomerization; F:nucleic acid binding; F:peptidyl-prolyl cis-trans isomerase activity; F:zinc ion binding
true	[INTERPRO, BLASTED, MAPPED, GO-SLIM]	Trav_Trans_W41B350_0000474	Putative FYVE zinc finger containing actin-binding-domain protein family	2449	20	0.0	90.64	4	P:GO:1900027; F:GO:0035091; F:GO:0046872; C:GO:0032587	P:regulation of ruffle assembly; F:phosphatidylinositol binding; F:metal ion binding; C:ruffle membrane			IPR000306 (SMART); IPR007461 (PFAM); IPR000306 (PFAM); IPR013083 (G3DSA:3.30.40.GENE3D); mobidb-lite (MOBIDB_LITE); PTHR15629:SF13 (PANTHER); PTHR15629 (PANTHER); IPR017455 (PROSITE_PROFILES); cd11526 (CDD); IPR011011 (SUPERFAMILY)	F:GO:0046872	F:metal ion binding
true	[INTERPRO, BLASTED, MAPPED, GO-SLIM]	Trav_Trans_W41B350_0000475	glucan endo-1,3-beta-glucosidase 14	2784	20	0.0	88.76	4	P:GO:0005975; F:GO:0004553; C:GO:0016021; C:GO:0046658	P:carbohydrate metabolic process; F:hydrolase activity, hydrolyzing O-glycosyl compounds; C:integral component of membrane; C:anchored component of plasma membrane			IPR000490 (PFAM); G3DSA:3.20.20.80 (GENE3D); PTHR32227 (PANTHER); PTHR32227:SF233 (PANTHER); IPR017853 (SUPERFAMILY)	P:GO:0005975; F:GO:0004553	P:carbohydrate metabolic process; F:hydrolase activity, hydrolyzing O-glycosyl compounds
true	[INTERPRO, BLASTED, MAPPED, GO-SLIM]	Trav_Trans_W41B350_0000476	probable WRKY transcription factor 3	2908	20	0.0	91.18	3	P:GO:0006355; F:GO:0003700; F:GO:0043565	P:regulation of transcription, DNA-templated; F:DNA-binding transcription factor activity; F:sequence-specific DNA binding			IPR003657 (SMART); IPR003657 (PFAM); IPR036576 (G3DSA:2.20.25.GENE3D); mobidb-lite (MOBIDB_LITE); mobidb-lite (MOBIDB_LITE); mobidb-lite (MOBIDB_LITE); mobidb-lite (MOBIDB_LITE); mobidb-lite (MOBIDB_LITE); PTHR31221 (PANTHER); PTHR31221:SF55 (PANTHER); IPR003657 (PROSITE_PROFILES); IPR003657 (PROSITE_PROFILES); IPR036576 (SUPERFAMILY); IPR036576 (SUPERFAMILY)	P:GO:0006355; F:GO:0003700; F:GO:0043565	P:regulation of transcription, DNA-templated; F:DNA-binding transcription factor activity; F:sequence-specific DNA binding
true	[INTERPRO, BLASTED, MAPPED, GO-SLIM]	Trav_Trans_W41B350_0000477	Protein CHROMATIN REMODELING 5	6829	20	0.0	96.53	5	P:GO:0006338; F:GO:0003677; F:GO:0005524; F:GO:0016818; C:GO:0009506	P:chromatin remodeling; F:DNA binding; F:ATP binding; F:hydrolase activity, acting on acid anhydrides, in phosphorus-containing anhydrides; C:plasmodesma			IPR014001 (SMART); IPR001650 (SMART); IPR025260 (SMART); IPR000953 (SMART); IPR023780 (PFAM); G3DSA:2.40.50.40 (GENE3D); IPR025260 (PFAM); IPR001650 (PFAM); IPR015195 (PFAM); IPR038718 (G3DSA:3.40.50.GENE3D); G3DSA:2.40.50.40 (GENE3D); G3DSA:1.10.10.60 (GENE3D); G3DSA:3.40.50.300 (GENE3D); IPR000330 (PFAM); mobidb-lite (MOBIDB_LITE); mobidb-lite (MOBIDB_LITE); mobidb-lite (MOBIDB_LITE); mobidb-lite (MOBIDB_LITE); mobidb-lite (MOBIDB_LITE); mobidb-lite (MOBIDB_LITE); mobidb-lite (MOBIDB_LITE); mobidb-lite (MOBIDB_LITE); mobidb-lite (MOBIDB_LITE); mobidb-lite (MOBIDB_LITE); mobidb-lite (MOBIDB_LITE); mobidb-lite (MOBIDB_LITE); mobidb-lite (MOBIDB_LITE); mobidb-lite (MOBIDB_LITE); mobidb-lite (MOBIDB_LITE); mobidb-lite (MOBIDB_LITE); mobidb-lite (MOBIDB_LITE); mobidb-lite (MOBIDB_LITE); mobidb-lite (MOBIDB_LITE); mobidb-lite (MOBIDB_LITE); mobidb-lite (MOBIDB_LITE); PTHR10799 (PANTHER); PTHR10799:SF952 (PANTHER); IPR000953 (PROSITE_PROFILES); IPR000953 (PROSITE_PROFILES); IPR014001 (PROSITE_PROFILES); IPR001650 (PROSITE_PROFILES); cd00046 (CDD); IPR001650 (CDD); IPR000953 (CDD); IPR000953 (CDD); IPR016197 (SUPERFAMILY); IPR016197 (SUPERFAMILY); IPR027417 (SUPERFAMILY); IPR027417 (SUPERFAMILY)	P:GO:0006338; F:GO:0003676; F:GO:0005524; F:GO:0016818; C:GO:0005634	P:chromatin remodeling; F:nucleic acid binding; F:ATP binding; F:hydrolase activity, acting on acid anhydrides, in phosphorus-containing anhydrides; C:nucleus
true	[INTERPRO, BLASTED, MAPPED, GO-SLIM]	Trav_Trans_W41B350_0000478	Glutamate receptor 3.4	3890	20	0.0	90.78	7	P:GO:0006811; P:GO:0007186; P:GO:0035235; F:GO:0004930; F:GO:0004970; C:GO:0005886; C:GO:0016021	P:ion transport; P:G protein-coupled receptor signaling pathway; P:ionotropic glutamate receptor signaling pathway; F:G protein-coupled receptor activity; F:ionotropic glutamate receptor activity; C:plasma membrane; C:integral component of membrane			IPR000337 (PRINTS); IPR001320 (SMART); G3DSA:3.40.190.10 (GENE3D); G3DSA:3.40.50.2300 (GENE3D); G3DSA:3.40.50.2300 (GENE3D); IPR001320 (PFAM); G3DSA:3.40.190.10 (GENE3D); IPR017103 (PIRSF); IPR001828 (PFAM); G3DSA:1.10.287.70 (GENE3D); IPR001638 (PFAM); mobidb-lite (MOBIDB_LITE); mobidb-lite (MOBIDB_LITE); PTHR43891 (PANTHER); PTHR43891:SF17 (PANTHER); cd13686 (CDD); cd06366 (CDD); SSF53850 (SUPERFAMILY); IPR028082 (SUPERFAMILY)	P:GO:0007186; F:GO:0004930; F:GO:0004970; C:GO:0016020; C:GO:0016021	P:G protein-coupled receptor signaling pathway; F:G protein-coupled receptor activity; F:ionotropic glutamate receptor activity; C:membrane; C:integral component of membrane
true	[INTERPRO, BLASTED, MAPPED, GO-SLIM]	Trav_Trans_W41B350_0000479	probable calcium-binding protein CML13	1629	20	7.0883E-116	94.18	7	P:GO:0019722; F:GO:0005509; F:GO:0008017; F:GO:0031683; F:GO:0032795; C:GO:0005813; C:GO:0016021	P:calcium-mediated signaling; F:calcium ion binding; F:microtubule binding; F:G-protein beta/gamma-subunit complex binding; F:heterotrimeric G-protein binding; C:centrosome; C:integral component of membrane			IPR002048 (SMART); IPR002048 (PFAM); G3DSA:1.10.238.10 (GENE3D); G3DSA:1.10.238.10 (GENE3D); mobidb-lite (MOBIDB_LITE); mobidb-lite (MOBIDB_LITE); PTHR23050 (PANTHER); PTHR23050:SF167 (PANTHER); IPR002048 (PROSITE_PROFILES); IPR002048 (PROSITE_PROFILES); IPR002048 (PROSITE_PROFILES); IPR002048 (PROSITE_PROFILES); IPR002048 (CDD); IPR011992 (SUPERFAMILY)	F:GO:0005509	F:calcium ion binding
true	[INTERPRO, BLASTED, MAPPED, GO-SLIM]	Trav_Trans_W41B350_0000481	26S proteasome non-ATPase regulatory subunit 2 homolog A	3527	20	0.0	98.11	7	P:GO:0042176; P:GO:0043161; P:GO:0050790; F:GO:0004175; F:GO:0030234; C:GO:0008540; C:GO:0034515	P:regulation of protein catabolic process; P:proteasome-mediated ubiquitin-dependent protein catabolic process; P:regulation of catalytic activity; F:endopeptidase activity; F:enzyme regulator activity; C:proteasome regulatory particle, base subcomplex; C:proteasome storage granule			IPR002015 (PFAM); PF18051 (PFAM); IPR016643 (PIRSF); PF17781 (PFAM); IPR011989 (G3DSA:1.25.10.GENE3D); mobidb-lite (MOBIDB_LITE); mobidb-lite (MOBIDB_LITE); mobidb-lite (MOBIDB_LITE); PTHR10943 (PANTHER); PTHR10943:SF8 (PANTHER); IPR016024 (SUPERFAMILY)	P:GO:0042176; F:GO:0030234; C:GO:0000502	P:regulation of protein catabolic process; F:enzyme regulator activity; C:proteasome complex
true	[INTERPRO, BLASTED, MAPPED, GO-SLIM]	Trav_Trans_W41B350_0000482	NADPH--cytochrome P450 reductase	2713	20	0.0	96.45	8	P:GO:0055114; F:GO:0003958; F:GO:0010181; F:GO:0050660; F:GO:0050661; C:GO:0005789; C:GO:0005829; C:GO:0016021	P:oxidation-reduction process; F:NADPH-hemoprotein reductase activity; F:FMN binding; F:flavin adenine dinucleotide binding; F:NADP binding; C:endoplasmic reticulum membrane; C:cytosol; C:integral component of membrane	EC:1.6.2.4	NADPH--hemoprotein reductase	IPR001094 (PRINTS); IPR001709 (PRINTS); IPR023173 (G3DSA:1.20.990.GENE3D); IPR023173 (G3DSA:1.20.990.GENE3D); IPR023208 (PIRSF); IPR039261 (G3DSA:3.40.50.GENE3D); G3DSA:2.40.30.10 (GENE3D); IPR001433 (PFAM); IPR003097 (PFAM); IPR029039 (G3DSA:3.40.50.GENE3D); IPR008254 (PFAM); mobidb-lite (MOBIDB_LITE); mobidb-lite (MOBIDB_LITE); mobidb-lite (MOBIDB_LITE); PTHR19384 (PANTHER); PTHR19384:SF107 (PANTHER); IPR023208 (HAMAP); IPR008254 (PROSITE_PROFILES); IPR017927 (PROSITE_PROFILES); cd06204 (CDD); IPR039261 (SUPERFAMILY); IPR029039 (SUPERFAMILY); IPR017938 (SUPERFAMILY)	P:GO:0055114; F:GO:0003958; F:GO:0010181; F:GO:0016491	P:oxidation-reduction process; F:NADPH-hemoprotein reductase activity; F:FMN binding; F:oxidoreductase activity
true	[INTERPRO, BLASTED, MAPPED, GO-SLIM]	Trav_Trans_W41B350_0000483	silicon efflux transporter LSI2-like isoform X2	3342	20	0.0	96.09	2	P:GO:0055085; C:GO:0016021	P:transmembrane transport; C:integral component of membrane			IPR004680 (PFAM); PTHR43302:SF7 (PANTHER); PTHR43302 (PANTHER); PS51257 (PROSITE_PROFILES); cd01117 (CDD)	P:GO:0055085; C:GO:0016021	P:transmembrane transport; C:integral component of membrane
true	[INTERPRO, BLASTED]	Trav_Trans_W41B350_0000484	transposon protein, putative, CACTA, En/Spm sub-class	5939	20	0.0	66.82						IPR029480 (PFAM); PTHR10775 (PANTHER)	no GO terms	no GO terms
true	[INTERPRO, BLASTED, MAPPED, GO-SLIM]	Trav_Trans_W41B350_0000485	V-type proton ATPase subunit d2	1670	20	0.0	98.74	10	P:GO:0007034; P:GO:0007035; P:GO:0016310; P:GO:1902600; F:GO:0008553; F:GO:0016301; F:GO:0046961; C:GO:0005765; C:GO:0016471; C:GO:0033179	P:vacuolar transport; P:vacuolar acidification; P:phosphorylation; P:proton transmembrane transport; F:proton-exporting ATPase activity, phosphorylative mechanism; F:kinase activity; F:proton-transporting ATPase activity, rotational mechanism; C:lysosomal membrane; C:vacuolar proton-transporting V-type ATPase complex; C:proton-transporting V-type ATPase, V0 domain	EC:7.1.3.1; EC:7.1.2.1	H(+)-exporting diphosphatase; P-type H(+)-exporting transporter	IPR035067 (G3DSA:1.20.1690.GENE3D); G3DSA:1.10.132.50 (GENE3D); IPR002843 (PFAM); IPR016727 (PIRSF); IPR035067 (G3DSA:1.20.1690.GENE3D); mobidb-lite (MOBIDB_LITE); mobidb-lite (MOBIDB_LITE); PTHR11028:SF0 (PANTHER); IPR016727 (PANTHER); IPR036079 (SUPERFAMILY)	P:GO:1902600; F:GO:0015078; C:GO:0033179	P:proton transmembrane transport; F:proton transmembrane transporter activity; C:proton-transporting V-type ATPase, V0 domain
true	[INTERPRO, BLASTED]	Trav_Trans_W41B350_0000486	F-box/FBD/LRR-repeat protein At1g51370 isoform X2	1856	20	0.0	67.39						IPR006566 (PFAM); IPR013101 (PFAM); IPR032675 (G3DSA:3.80.10.GENE3D); mobidb-lite (MOBIDB_LITE); PTHR43992 (PANTHER); PTHR43992:SF7 (PANTHER); SSF52047 (SUPERFAMILY)	no GO terms	no GO terms
true	[INTERPRO, BLASTED, MAPPED, GO-SLIM]	Trav_Trans_W41B350_0000487	probable carbohydrate esterase At4g34215	5173	20	2.29752E-135	86.17	2	P:GO:0016310; F:GO:0016301	P:phosphorylation; F:kinase activity			IPR036514 (G3DSA:3.40.50.GENE3D); IPR005181 (PFAM); PTHR31988:SF3 (PANTHER); PTHR31988 (PANTHER); SSF52266 (SUPERFAMILY)	no GO terms	no GO terms
true	[INTERPRO, BLASTED, MAPPED, GO-SLIM]	Trav_Trans_W41B350_0000488	WPP domain-interacting protein 2	2497	20	0.0	82.29	1	C:GO:0016021	C:integral component of membrane			mobidb-lite (MOBIDB_LITE); mobidb-lite (MOBIDB_LITE); mobidb-lite (MOBIDB_LITE); mobidb-lite (MOBIDB_LITE); PTHR34562 (PANTHER); PTHR34562:SF1 (PANTHER)	no GO terms	no GO terms
true	[INTERPRO, BLASTED, MAPPED, GO-SLIM]	Trav_Trans_W41B350_0000489	40S ribosomal protein S12	930	20	9.22231E-102	97.62	2	P:GO:0006412; F:GO:0003735	P:translation; F:structural constituent of ribosome			IPR000530 (PRINTS); IPR029064 (G3DSA:3.30.1330.GENE3D); IPR004038 (PFAM); PTHR11843:SF3 (PANTHER); IPR000530 (PANTHER); IPR029064 (SUPERFAMILY)	P:GO:0006412; F:GO:0003735; C:GO:0005622; C:GO:0005840	P:translation; F:structural constituent of ribosome; C:intracellular; C:ribosome
true	[INTERPRO, BLASTED, MAPPED, GO-SLIM]	Trav_Trans_W41B350_0000490	Serine/threonine-protein phosphatase	806	20	9.91583E-133	99.35	3	P:GO:0006470; F:GO:0004721; C:GO:0016021	P:protein dephosphorylation; F:phosphoprotein phosphatase activity; C:integral component of membrane	EC:3.1.3.16	Protein-serine/threonine phosphatase	IPR006186 (PRINTS); IPR006186 (SMART); IPR029052 (G3DSA:3.60.21.GENE3D); IPR004843 (PFAM); PTHR11668 (PANTHER); PTHR11668:SF248 (PANTHER); SSF56300 (SUPERFAMILY)	F:GO:0016787	F:hydrolase activity
true	[INTERPRO, BLASTED, MAPPED, GO-SLIM]	Trav_Trans_W41B350_0000491	serine/threonine-protein phosphatase PP2A-1 catalytic subunit	1454	20	2.55717E-131	98.43	4	P:GO:0006470; F:GO:0004721; F:GO:0046872; C:GO:0005737	P:protein dephosphorylation; F:phosphoprotein phosphatase activity; F:metal ion binding; C:cytoplasm	EC:3.1.3.16	Protein-serine/threonine phosphatase	IPR006186 (PRINTS); IPR006186 (SMART); IPR004843 (PFAM); IPR029052 (G3DSA:3.60.21.GENE3D); PTHR11668:SF248 (PANTHER); PTHR11668 (PANTHER); SSF56300 (SUPERFAMILY)	F:GO:0016787	F:hydrolase activity
true	[INTERPRO, BLASTED, MAPPED, GO-SLIM]	Trav_Trans_W41B350_0000493	mitochondrial amidoxime reducing component 2-like	3492	20	0.0	92.71	3	F:GO:0003824; F:GO:0030151; F:GO:0030170	F:catalytic activity; F:molybdenum ion binding; F:pyridoxal phosphate binding			IPR005302 (PFAM); IPR005303 (PFAM); PTHR44907 (PANTHER); IPR005302 (PROSITE_PROFILES); SSF141673 (SUPERFAMILY); IPR011037 (SUPERFAMILY)	F:GO:0003824; F:GO:0030151; F:GO:0030170	F:catalytic activity; F:molybdenum ion binding; F:pyridoxal phosphate binding
true	[INTERPRO, BLASTED, MAPPED, GO-SLIM]	Trav_Trans_W41B350_0000494	Sister chromatid cohesion 1 protein 4	3087	20	0.0	92.19	4	P:GO:0006302; P:GO:0007062; F:GO:0003682; C:GO:0008278	P:double-strand break repair; P:sister chromatid cohesion; F:chromatin binding; C:cohesin complex			IPR006910 (PFAM); mobidb-lite (MOBIDB_LITE); mobidb-lite (MOBIDB_LITE); mobidb-lite (MOBIDB_LITE); mobidb-lite (MOBIDB_LITE); mobidb-lite (MOBIDB_LITE); mobidb-lite (MOBIDB_LITE); PTHR12585:SF48 (PANTHER); IPR039781 (PANTHER)	P:GO:0007062; F:GO:0005515; C:GO:0008278	P:sister chromatid cohesion; F:protein binding; C:cohesin complex
true	[INTERPRO, BLASTED, MAPPED, GO-SLIM]	Trav_Trans_W41B350_0000495	cyclin-D3-1	2110	20	0.0	89.6	9	P:GO:0000079; P:GO:0007088; P:GO:0008284; P:GO:0045787; F:GO:0004672; F:GO:0016538; F:GO:0019901; C:GO:0000307; C:GO:0005737	P:regulation of cyclin-dependent protein serine/threonine kinase activity; P:regulation of mitotic nuclear division; P:positive regulation of cell population proliferation; P:positive regulation of cell cycle; F:protein kinase activity; F:cyclin-dependent protein serine/threonine kinase regulator activity; F:protein kinase binding; C:cyclin-dependent protein kinase holoenzyme complex; C:cytoplasm			IPR004367 (SMART); IPR013763 (SMART); G3DSA:1.10.472.10 (GENE3D); IPR006671 (PFAM); IPR004367 (PFAM); G3DSA:1.10.472.10 (GENE3D); IPR039361 (PANTHER); PTHR10177:SF337 (PANTHER); IPR013763 (CDD); IPR036915 (SUPERFAMILY)	C:GO:0005634	C:nucleus
true	[INTERPRO, BLASTED, MAPPED, GO-SLIM]	Trav_Trans_W41B350_0000496	Disease resistance RPP13-like protein 4	12567	20	0.0	95.09	3	P:GO:0031047; F:GO:0003676; F:GO:0043531	P:gene silencing by RNA; F:nucleic acid binding; F:ADP binding			PR00364 (PRINTS); IPR002182 (PFAM); PF18052 (PFAM); G3DSA:3.40.50.300 (GENE3D); IPR032675 (G3DSA:3.80.10.GENE3D); mobidb-lite (MOBIDB_LITE); PTHR23155:SF872 (PANTHER); PTHR23155 (PANTHER); cd00009 (CDD); IPR038005 (CDD); IPR027417 (SUPERFAMILY); SSF52058 (SUPERFAMILY)	F:GO:0043531	F:ADP binding
true	[INTERPRO, BLASTED, MAPPED, GO-SLIM]	Trav_Trans_W41B350_0000497	B-box zinc finger protein 32	1534	13	4.23514E-22	70.48	1	F:GO:0008270	F:zinc ion binding			no IPS match	no IPS match	no IPS match
true	[INTERPRO, BLASTED, MAPPED, GO-SLIM]	Trav_Trans_W41B350_0000498	Glutamate--glyoxylate aminotransferase 1	2748	20	0.0	96.98	4	P:GO:0009058; F:GO:0008270; F:GO:0030170; F:GO:0047958	P:biosynthetic process; F:zinc ion binding; F:pyridoxal phosphate binding; F:glycine:2-oxoglutarate aminotransferase activity	EC:2.6.1.4	Glycine transaminase	IPR015421 (G3DSA:3.40.640.GENE3D); IPR004839 (PFAM); IPR015422 (G3DSA:3.90.1150.GENE3D); PTHR11751 (PANTHER); PTHR11751:SF373 (PANTHER); cd00609 (CDD); IPR015424 (SUPERFAMILY)	P:GO:0009058; F:GO:0003824; F:GO:0030170	P:biosynthetic process; F:catalytic activity; F:pyridoxal phosphate binding
true	[INTERPRO, BLASTED, MAPPED, GO-SLIM]	Trav_Trans_W41B350_0000499	Ubiquitin carboxyl-terminal hydrolase 13	4703	20	0.0	98.68	3	P:GO:0006511; P:GO:0016579; F:GO:0004843	P:ubiquitin-dependent protein catabolic process; P:protein deubiquitination; F:thiol-dependent ubiquitin-specific protease activity	EC:3.4.19.12	Ubiquitinyl hydrolase 1	IPR002083 (SMART); IPR008974 (G3DSA:2.60.210.GENE3D); IPR024729 (PFAM); G3DSA:3.10.20.90 (GENE3D); IPR001394 (PFAM); G3DSA:3.10.20.90 (GENE3D); G3DSA:3.90.70.10 (GENE3D); IPR029346 (PFAM); IPR002083 (PFAM); G3DSA:3.10.20.90 (GENE3D); mobidb-lite (MOBIDB_LITE); mobidb-lite (MOBIDB_LITE); PTHR24006 (PANTHER); PTHR24006:SF577 (PANTHER); IPR028889 (PROSITE_PROFILES); IPR002083 (PROSITE_PROFILES); cd02659 (CDD); IPR002083 (CDD); IPR038765 (SUPERFAMILY); IPR008974 (SUPERFAMILY)	P:GO:0016579; F:GO:0004843; F:GO:0005515	P:protein deubiquitination; F:thiol-dependent ubiquitin-specific protease activity; F:protein binding
true	[INTERPRO, BLASTED, MAPPED, GO-SLIM]	Trav_Trans_W41B350_0000500	prohibitin-2, mitochondrial	1522	20	4.06216E-176	95.49	1	C:GO:0016020	C:membrane			IPR000163 (PRINTS); IPR001107 (SMART); IPR001107 (PFAM); IPR000163 (PANTHER); PTHR23222:SF4 (PANTHER); IPR000163 (CDD); IPR036013 (SUPERFAMILY)	C:GO:0016020	C:membrane
true	[INTERPRO, BLASTED, MAPPED, GO-SLIM]	Trav_Trans_W41B350_0000501	glutamate carboxypeptidase 2	2796	20	0.0	89.45	3	P:GO:0006508; F:GO:0004180; C:GO:0016021	P:proteolysis; F:carboxypeptidase activity; C:integral component of membrane			G3DSA:3.40.630.10 (GENE3D); IPR007484 (PFAM); G3DSA:3.50.30.30 (GENE3D); IPR003137 (PFAM); mobidb-lite (MOBIDB_LITE); mobidb-lite (MOBIDB_LITE); IPR039373 (PANTHER); PTHR10404:SF45 (PANTHER); cd02121 (CDD); SSF52025 (SUPERFAMILY); SSF53187 (SUPERFAMILY)	no GO terms	no GO terms
true	[INTERPRO, BLASTED, MAPPED, GO-SLIM]	Trav_Trans_W41B350_0000502	signal recognition particle 54 kDa protein 2	2275	20	0.0	98.19	4	P:GO:0006614; F:GO:0003924; F:GO:0005525; F:GO:0008312	P:SRP-dependent cotranslational protein targeting to membrane; F:GTPase activity; F:GTP binding; F:7S RNA binding	EC:3.6.1.15	Nucleoside-triphosphate phosphatase	IPR003593 (SMART); IPR000897 (SMART); IPR013822 (SMART); IPR006325 (TIGRFAM); G3DSA:1.20.120.140 (GENE3D); IPR036891 (G3DSA:1.10.260.GENE3D); IPR013822 (PFAM); G3DSA:3.40.50.300 (GENE3D); IPR004125 (PFAM); IPR000897 (PFAM); mobidb-lite (MOBIDB_LITE); mobidb-lite (MOBIDB_LITE); mobidb-lite (MOBIDB_LITE); IPR022941 (PANTHER); PTHR11564:SF5 (PANTHER); IPR022941 (HAMAP); cd03115 (CDD); IPR036891 (SUPERFAMILY); IPR036225 (SUPERFAMILY); IPR027417 (SUPERFAMILY)	P:GO:0006614; F:GO:0003924; F:GO:0005525; F:GO:0008312; C:GO:0048500	P:SRP-dependent cotranslational protein targeting to membrane; F:GTPase activity; F:GTP binding; F:7S RNA binding; C:signal recognition particle
true	[INTERPRO, BLASTED, MAPPED, GO-SLIM]	Trav_Trans_W41B350_0000503	cytochrome b-c1 complex subunit 9	812	20	2.44364E-35	95.83	6	P:GO:0006122; P:GO:0009060; P:GO:0034551; F:GO:0008121; C:GO:0005750; C:GO:0016021	P:mitochondrial electron transport, ubiquinol to cytochrome c; P:aerobic respiration; P:mitochondrial respiratory chain complex III assembly; F:ubiquinol-cytochrome-c reductase activity; C:mitochondrial respiratory chain complex III; C:integral component of membrane	EC:1.10.2; EC:1.10.2.2	Acting on diphenols and related substances as donors; Acting on diphenols and related substances as donors	no IPS match	no IPS match	no IPS match
true	[INTERPRO, BLASTED, MAPPED, GO-SLIM]	Trav_Trans_W41B350_0000504	uncharacterized LOC100856921 precursor	788	20	2.87301E-32	89.49	1	C:GO:0005747	C:mitochondrial respiratory chain complex I			mobidb-lite (MOBIDB_LITE); mobidb-lite (MOBIDB_LITE); PTHR35135:SF1 (PANTHER); PTHR35135 (PANTHER)	no GO terms	no GO terms
true	[INTERPRO, BLASTED, MAPPED, GO-SLIM]	Trav_Trans_W41B350_0000505	probable protein phosphatase 2C 38	2445	20	0.0	84.78	2	P:GO:0006470; F:GO:0004724	P:protein dephosphorylation; F:magnesium-dependent protein serine/threonine phosphatase activity	EC:3.1.3.16	Protein-serine/threonine phosphatase	IPR001932 (SMART); IPR001932 (PFAM); IPR036457 (G3DSA:3.60.40.GENE3D); mobidb-lite (MOBIDB_LITE); mobidb-lite (MOBIDB_LITE); IPR015655 (PANTHER); PTHR13832:SF539 (PANTHER); IPR001932 (PROSITE_PROFILES); IPR001932 (CDD); IPR036457 (SUPERFAMILY)	P:GO:0006470; F:GO:0003824; F:GO:0004722	P:protein dephosphorylation; F:catalytic activity; F:protein serine/threonine phosphatase activity
true	[INTERPRO, BLASTED]	Trav_Trans_W41B350_0000506	hypothetical protein SHCRBa_162_H04_F_220	3112	20	0.0	69.27						IPR008581 (PFAM); mobidb-lite (MOBIDB_LITE); PTHR33167:SF14 (PANTHER); PTHR33167 (PANTHER)	no GO terms	no GO terms
true	[INTERPRO, BLASTED, MAPPED, GO-SLIM]	Trav_Trans_W41B350_0000507	tubulin beta chain	2029	20	0.0	99.82	12	P:GO:0000226; P:GO:0000278; P:GO:0009651; P:GO:0046686; F:GO:0003924; F:GO:0005200; F:GO:0005525; C:GO:0005618; C:GO:0005829; C:GO:0005874; C:GO:0005886; C:GO:0009506	P:microtubule cytoskeleton organization; P:mitotic cell cycle; P:response to salt stress; P:response to cadmium ion; F:GTPase activity; F:structural constituent of cytoskeleton; F:GTP binding; C:cell wall; C:cytosol; C:microtubule; C:plasma membrane; C:plasmodesma	EC:3.6.1.15	Nucleoside-triphosphate phosphatase	IPR000217 (PRINTS); IPR002453 (PRINTS); IPR018316 (SMART); IPR003008 (SMART); IPR036525 (G3DSA:3.40.50.GENE3D); IPR037103 (G3DSA:3.30.1330.GENE3D); IPR003008 (PFAM); IPR018316 (PFAM); IPR023123 (G3DSA:1.10.287.GENE3D); mobidb-lite (MOBIDB_LITE); mobidb-lite (MOBIDB_LITE); PTHR11588:SF262 (PANTHER); IPR000217 (PANTHER); cd02187 (CDD); IPR008280 (SUPERFAMILY); IPR036525 (SUPERFAMILY)	P:GO:0007017; F:GO:0003924; F:GO:0005200; F:GO:0005525; C:GO:0005874	P:microtubule-based process; F:GTPase activity; F:structural constituent of cytoskeleton; F:GTP binding; C:microtubule
true	[INTERPRO, BLASTED, MAPPED, GO-SLIM]	Trav_Trans_W41B350_0000508	Putative DUF21 domain-containing protein	4146	20	1.60462E-146	92.27	1	C:GO:0016021	C:integral component of membrane			mobidb-lite (MOBIDB_LITE); mobidb-lite (MOBIDB_LITE); PTHR12064 (PANTHER); PTHR12064:SF59 (PANTHER); IPR000644 (PROSITE_PROFILES); IPR000644 (PROSITE_PROFILES); cd04590 (CDD); SSF54631 (SUPERFAMILY)	no GO terms	no GO terms
true	[INTERPRO, NO-BLAST]	Trav_Trans_W41B350_0000509	---NA---	370									no IPS match	no IPS match	no IPS match
true	[INTERPRO, BLASTED, MAPPED, GO-SLIM]	Trav_Trans_W41B350_0000510	phosphoglycerate kinase, chloroplastic	3209	20	2.06114E-150	93.55	3	P:GO:0006096; F:GO:0004618; F:GO:0005524	P:glycolytic process; F:phosphoglycerate kinase activity; F:ATP binding	EC:2.7.2.3	Phosphoglycerate kinase	IPR001576 (PRINTS); IPR015824 (G3DSA:3.40.50.GENE3D); IPR001576 (PFAM); IPR015824 (G3DSA:3.40.50.GENE3D); IPR001576 (PANTHER); PTHR11406:SF11 (PANTHER); IPR036043 (SUPERFAMILY)	P:GO:0006096; F:GO:0004618	P:glycolytic process; F:phosphoglycerate kinase activity
true	[INTERPRO, BLASTED, MAPPED, GO-SLIM]	Trav_Trans_W41B350_0000511	phosphoglycerate kinase, chloroplastic	2004	20	0.0	92.9	12	P:GO:0006094; P:GO:0006096; P:GO:0009409; P:GO:0019253; P:GO:0046686; P:GO:0050691; P:GO:1903862; F:GO:0004618; F:GO:0005524; F:GO:0043531; C:GO:0005829; C:GO:0009507	P:gluconeogenesis; P:glycolytic process; P:response to cold; P:reductive pentose-phosphate cycle; P:response to cadmium ion; P:regulation of defense response to virus by host; P:positive regulation of oxidative phosphorylation; F:phosphoglycerate kinase activity; F:ATP binding; F:ADP binding; C:cytosol; C:chloroplast	EC:2.7.2.3	Phosphoglycerate kinase	IPR001576 (PRINTS); IPR001576 (PFAM); IPR015824 (G3DSA:3.40.50.GENE3D); IPR015824 (G3DSA:3.40.50.GENE3D); IPR001576 (PANTHER); PTHR11406:SF11 (PANTHER); IPR001576 (HAMAP); IPR001576 (CDD); IPR036043 (SUPERFAMILY)	P:GO:0006096; F:GO:0004618	P:glycolytic process; F:phosphoglycerate kinase activity
true	[INTERPRO, BLASTED, MAPPED, GO-SLIM]	Trav_Trans_W41B350_0000512	zinc finger CCCH domain-containing protein 63 isoform X1	3422	20	0.0	96.73	1	F:GO:0046872	F:metal ion binding			IPR000571 (SMART); IPR000571 (PFAM); G3DSA:4.10.1000.10 (GENE3D); G3DSA:2.30.30.1190 (GENE3D); mobidb-lite (MOBIDB_LITE); mobidb-lite (MOBIDB_LITE); mobidb-lite (MOBIDB_LITE); PTHR12506 (PANTHER); PTHR12506:SF32 (PANTHER); IPR000571 (PROSITE_PROFILES); IPR000571 (PROSITE_PROFILES); IPR000571 (PROSITE_PROFILES); IPR000571 (PROSITE_PROFILES); IPR036855 (SUPERFAMILY); IPR036855 (SUPERFAMILY); IPR036855 (SUPERFAMILY); IPR036855 (SUPERFAMILY)	F:GO:0046872	F:metal ion binding
true	[INTERPRO, BLASTED, MAPPED, GO-SLIM]	Trav_Trans_W41B350_0000513	Expansin-B9	1190	20	1.01994E-157	92.41	5	P:GO:0019953; P:GO:0071555; C:GO:0005576; C:GO:0005618; C:GO:0016020	P:sexual reproduction; P:cell wall organization; C:extracellular region; C:cell wall; C:membrane			IPR005795 (PRINTS); IPR007118 (PRINTS); IPR007112 (SMART); IPR009009 (PFAM); IPR007117 (PFAM); IPR036749 (G3DSA:2.60.40.GENE3D); IPR036908 (G3DSA:2.40.40.GENE3D); PTHR31692:SF7 (PANTHER); PTHR31692 (PANTHER); IPR007117 (PROSITE_PROFILES); IPR007112 (PROSITE_PROFILES); IPR036749 (SUPERFAMILY); IPR036908 (SUPERFAMILY)	P:GO:0019953; C:GO:0005576	P:sexual reproduction; C:extracellular region
true	[INTERPRO, BLASTED, MAPPED, GO-SLIM]	Trav_Trans_W41B350_0000514	putative 14-3-3-like protein GF14-H	651	20	3.74393E-28	88.86	1	F:GO:0019904	F:protein domain specific binding			no IPS match	no IPS match	no IPS match
true	[INTERPRO, BLASTED, MAPPED, GO-SLIM]	Trav_Trans_W41B350_0000515	Protein transport protein SEC31 homolog B	4163	20	0.0	96.26	7	P:GO:0006886; P:GO:0007029; P:GO:0090110; F:GO:0005198; C:GO:0000139; C:GO:0030127; C:GO:0070971	P:intracellular protein transport; P:endoplasmic reticulum organization; P:COPII-coated vesicle cargo loading; F:structural molecule activity; C:Golgi membrane; C:COPII vesicle coat; C:endoplasmic reticulum exit site			IPR001680 (SMART); G3DSA:1.25.40.1030 (GENE3D); IPR024298 (PFAM); IPR015943 (G3DSA:2.130.10.GENE3D); IPR001680 (PFAM); G3DSA:1.20.940.10 (GENE3D); mobidb-lite (MOBIDB_LITE); mobidb-lite (MOBIDB_LITE); mobidb-lite (MOBIDB_LITE); mobidb-lite (MOBIDB_LITE); IPR040251 (PANTHER); PTHR13923:SF11 (PANTHER); IPR001680 (PROSITE_PROFILES); IPR017986 (PROSITE_PROFILES); IPR001680 (PROSITE_PROFILES); IPR001680 (PROSITE_PROFILES); IPR036322 (SUPERFAMILY)	P:GO:0006888; F:GO:0005515	P:endoplasmic reticulum to Golgi vesicle-mediated transport; F:protein binding
true	[INTERPRO, BLASTED, MAPPED, GO-SLIM]	Trav_Trans_W41B350_0000516	plastocyanin, chloroplastic	1092	20	1.00411E-63	95.84	4	P:GO:0022900; F:GO:0005507; F:GO:0009055; C:GO:0009535	P:electron transport chain; F:copper ion binding; F:electron transfer activity; C:chloroplast thylakoid membrane			IPR001235 (PRINTS); IPR002387 (PRINTS); IPR008972 (G3DSA:2.60.40.GENE3D); IPR002387 (TIGRFAM); IPR000923 (PFAM); PTHR34192:SF2 (PANTHER); PTHR34192 (PANTHER); IPR002387 (CDD); IPR008972 (SUPERFAMILY)	F:GO:0005507; F:GO:0009055	F:copper ion binding; F:electron transfer activity
true	[INTERPRO, BLASTED, MAPPED, GO-SLIM]	Trav_Trans_W41B350_0000517	phosphatase 2C 6	2800	20	0.0	91.69	6	P:GO:0006470; P:GO:0009738; F:GO:0004724; F:GO:0005515; F:GO:0046872; C:GO:0005829	P:protein dephosphorylation; P:abscisic acid-activated signaling pathway; F:magnesium-dependent protein serine/threonine phosphatase activity; F:protein binding; F:metal ion binding; C:cytosol	EC:3.1.3.16	Protein-serine/threonine phosphatase	IPR001932 (SMART); IPR001932 (SMART); IPR001932 (PFAM); IPR036457 (G3DSA:3.60.40.GENE3D); PTHR13832:SF374 (PANTHER); IPR015655 (PANTHER); IPR001932 (PROSITE_PROFILES); IPR001932 (CDD); IPR036457 (SUPERFAMILY)	P:GO:0006470; F:GO:0003824; F:GO:0004722	P:protein dephosphorylation; F:catalytic activity; F:protein serine/threonine phosphatase activity
true	[INTERPRO, BLASTED, MAPPED, GO-SLIM]	Trav_Trans_W41B350_0000518	putative Na+ dependent neutral amino acid transporter	1041	20	1.23593E-146	95.89	3	P:GO:0003333; F:GO:0015171; C:GO:0016021	P:amino acid transmembrane transport; F:amino acid transmembrane transporter activity; C:integral component of membrane			IPR013057 (PFAM); PTHR22950:SF239 (PANTHER); PTHR22950 (PANTHER)	no GO terms	no GO terms
true	[INTERPRO, NO-BLAST]	Trav_Trans_W41B350_0000519	---NA---	382									no IPS match	no IPS match	no IPS match
true	[INTERPRO, BLASTED, MAPPED, GO-SLIM]	Trav_Trans_W41B350_0000521	putative 14-3-3-like protein GF14-H	773	20	1.69347E-20	96.0	1	F:GO:0019904	F:protein domain specific binding			IPR000308 (PRINTS); IPR036815 (G3DSA:1.20.190.GENE3D); IPR023410 (PFAM); PTHR18860:SF58 (PANTHER); IPR000308 (PANTHER); IPR036815 (SUPERFAMILY)	F:GO:0019904	F:protein domain specific binding
true	[INTERPRO, NO-BLAST]	Trav_Trans_W41B350_0000522	---NA---	614									no IPS match	no IPS match	no IPS match
true	[INTERPRO, BLASTED, MAPPED, GO-SLIM]	Trav_Trans_W41B350_0000523	ARM repeat superfamily protein	3840	20	0.0	91.28	1	P:GO:0072659	P:protein localization to plasma membrane			mobidb-lite (MOBIDB_LITE); PTHR12444:SF6 (PANTHER); PTHR12444:SF6 (PANTHER); IPR039786 (PANTHER); IPR016024 (SUPERFAMILY)	P:GO:0072659	P:protein localization to plasma membrane
true	[INTERPRO, BLASTED, MAPPED, GO-SLIM]	Trav_Trans_W41B350_0000524	NF-E2 inducible protein-like	2690	20	0.0	90.38	5	P:GO:0071108; F:GO:0004843; F:GO:0016807; F:GO:1990380; C:GO:0005829	P:protein K48-linked deubiquitination; F:thiol-dependent ubiquitin-specific protease activity; F:cysteine-type carboxypeptidase activity; F:Lys48-specific deubiquitinase activity; C:cytosol	EC:3.4.18; EC:3.4.19.12	Acting on peptide bonds (peptidases); Ubiquitinyl hydrolase 1	IPR033979 (PFAM); mobidb-lite (MOBIDB_LITE); mobidb-lite (MOBIDB_LITE); mobidb-lite (MOBIDB_LITE); mobidb-lite (MOBIDB_LITE); mobidb-lite (MOBIDB_LITE); mobidb-lite (MOBIDB_LITE); mobidb-lite (MOBIDB_LITE); mobidb-lite (MOBIDB_LITE); mobidb-lite (MOBIDB_LITE); mobidb-lite (MOBIDB_LITE); IPR007518 (PANTHER); IPR003903 (PROSITE_PROFILES)	F:GO:0004843; F:GO:1990380	F:thiol-dependent ubiquitin-specific protease activity; F:Lys48-specific deubiquitinase activity
true	[INTERPRO, NO-BLAST]	Trav_Trans_W41B350_0000525	---NA---	682									no IPS match	no IPS match	no IPS match
true	[INTERPRO, BLASTED, MAPPED, GO-SLIM]	Trav_Trans_W41B350_0000526	ACD11 homolog protein	638	20	8.84098E-78	91.07	6	P:GO:0120009; P:GO:1902389; F:GO:1902387; F:GO:1902388; C:GO:0005829; C:GO:0016020	P:intermembrane lipid transfer; P:ceramide 1-phosphate transport; F:ceramide 1-phosphate binding; F:ceramide 1-phosphate transfer activity; C:cytosol; C:membrane			IPR014830 (PFAM); IPR036497 (G3DSA:1.10.3520.GENE3D); PTHR10219 (PANTHER); PTHR10219:SF28 (PANTHER); IPR036497 (SUPERFAMILY)	P:GO:0120009; F:GO:0120013; C:GO:0005737	P:intermembrane lipid transfer; F:lipid transfer activity; C:cytoplasm
true	[INTERPRO, BLASTED, MAPPED, GO-SLIM]	Trav_Trans_W41B350_0000527	superoxide dismutase [Cu-Zn] 4A	2100	20	4.71213E-95	97.41	10	P:GO:0009410; P:GO:0019430; P:GO:0042542; P:GO:0043085; P:GO:0055114; F:GO:0004784; F:GO:0008270; F:GO:0016532; C:GO:0005615; C:GO:0005737	P:response to xenobiotic stimulus; P:removal of superoxide radicals; P:response to hydrogen peroxide; P:positive regulation of catalytic activity; P:oxidation-reduction process; F:superoxide dismutase activity; F:zinc ion binding; F:superoxide dismutase copper chaperone activity; C:extracellular space; C:cytoplasm	EC:1.15.1.1	Superoxide dismutase	IPR001424 (PRINTS); IPR036423 (G3DSA:2.60.40.GENE3D); IPR001424 (PFAM); IPR024134 (PANTHER); PTHR10003:SF34 (PANTHER); IPR001424 (CDD); IPR036423 (SUPERFAMILY)	P:GO:0006801; F:GO:0046872	P:superoxide metabolic process; F:metal ion binding
true	[INTERPRO, BLASTED, MAPPED, GO-SLIM]	Trav_Trans_W41B350_0000528	Disease resistance protein RPM1	2999	20	0.0	89.41	5	P:GO:0006468; F:GO:0004672; F:GO:0005524; F:GO:0043531; C:GO:0016021	P:protein phosphorylation; F:protein kinase activity; F:ATP binding; F:ADP binding; C:integral component of membrane			IPR032675 (G3DSA:3.80.10.GENE3D); G3DSA:1.10.8.430 (GENE3D); IPR002182 (PFAM); PTHR43886 (PANTHER); PTHR43886:SF25 (PANTHER); IPR027417 (SUPERFAMILY); SSF52058 (SUPERFAMILY)	F:GO:0043531	F:ADP binding
true	[INTERPRO, BLASTED, MAPPED, GO-SLIM]	Trav_Trans_W41B350_0000529	coatomer subunit epsilon-1	1420	20	0.0	95.82	7	P:GO:0006888; P:GO:0006890; P:GO:0006891; P:GO:0015031; F:GO:0005198; C:GO:0000139; C:GO:0030126	P:endoplasmic reticulum to Golgi vesicle-mediated transport; P:retrograde vesicle-mediated transport, Golgi to endoplasmic reticulum; P:intra-Golgi vesicle-mediated transport; P:protein transport; F:structural molecule activity; C:Golgi membrane; C:COPI vesicle coat			PF04733 (PFAM); IPR011990 (G3DSA:1.25.40.GENE3D); IPR006822 (PIRSF); IPR006822 (PANTHER); PTHR10805:SF1 (PANTHER); IPR011990 (SUPERFAMILY)	P:GO:0006890; F:GO:0005198; F:GO:0005515	P:retrograde vesicle-mediated transport, Golgi to endoplasmic reticulum; F:structural molecule activity; F:protein binding
true	[INTERPRO, BLASTED, MAPPED, GO-SLIM]	Trav_Trans_W41B350_0000530	25.3 kDa vesicle transport protein	1753	20	4.1201E-153	97.7	10	P:GO:0006888; P:GO:0006890; P:GO:0048280; F:GO:0005484; C:GO:0000139; C:GO:0005789; C:GO:0005793; C:GO:0012507; C:GO:0016021; C:GO:0031201	P:endoplasmic reticulum to Golgi vesicle-mediated transport; P:retrograde vesicle-mediated transport, Golgi to endoplasmic reticulum; P:vesicle fusion with Golgi apparatus; F:SNAP receptor activity; C:Golgi membrane; C:endoplasmic reticulum membrane; C:endoplasmic reticulum-Golgi intermediate compartment; C:ER to Golgi transport vesicle membrane; C:integral component of membrane; C:SNARE complex			IPR010908 (SMART); G3DSA:1.20.5.110 (GENE3D); IPR001388 (PFAM); G3DSA:3.30.450.50 (GENE3D); IPR010908 (PFAM); PTHR21136:SF167 (PANTHER); PTHR21136 (PANTHER); IPR001388 (PROSITE_PROFILES); IPR010908 (PROSITE_PROFILES); cd15866 (CDD); IPR011012 (SUPERFAMILY); SSF58038 (SUPERFAMILY)	P:GO:0016192; C:GO:0016021	P:vesicle-mediated transport; C:integral component of membrane
true	[INTERPRO, BLASTED, MAPPED, GO-SLIM]	Trav_Trans_W41B350_0000532	Auxin transport protein BIG	16165	20	0.0	92.99	11	P:GO:0009620; P:GO:0009734; P:GO:0009826; P:GO:0009926; P:GO:0010311; P:GO:0048281; F:GO:0008270; F:GO:0016874; C:GO:0005829; C:GO:0009506; C:GO:0016021	P:response to fungus; P:auxin-activated signaling pathway; P:unidimensional cell growth; P:auxin polar transport; P:lateral root formation; P:inflorescence morphogenesis; F:zinc ion binding; F:ligase activity; C:cytosol; C:plasmodesma; C:integral component of membrane			IPR003126 (SMART); IPR000433 (SMART); G3DSA:3.30.60.90 (GENE3D); IPR025704 (PFAM); IPR000433 (PFAM); mobidb-lite (MOBIDB_LITE); mobidb-lite (MOBIDB_LITE); mobidb-lite (MOBIDB_LITE); mobidb-lite (MOBIDB_LITE); mobidb-lite (MOBIDB_LITE); mobidb-lite (MOBIDB_LITE); mobidb-lite (MOBIDB_LITE); PTHR21725 (PANTHER); IPR003126 (PROSITE_PROFILES); IPR000433 (PROSITE_PROFILES); cd02249 (CDD); SSF57850 (SUPERFAMILY); SSF101908 (SUPERFAMILY); IPR016024 (SUPERFAMILY)	F:GO:0008270	F:zinc ion binding
true	[INTERPRO, BLASTED, MAPPED, GO-SLIM]	Trav_Trans_W41B350_0000533	Homeobox-leucine zipper protein ATHB-14	3566	20	0.0	95.21	2	F:GO:0003677; F:GO:0008289	F:DNA binding; F:lipid binding			IPR002913 (SMART); IPR013978 (PFAM); IPR002913 (PFAM); IPR023393 (G3DSA:3.30.530.GENE3D); mobidb-lite (MOBIDB_LITE); mobidb-lite (MOBIDB_LITE); PTHR24326 (PANTHER); PTHR24326:SF494 (PANTHER); IPR002913 (PROSITE_PROFILES); SSF55961 (SUPERFAMILY)	F:GO:0008289	F:lipid binding
true	[INTERPRO, BLASTED]	Trav_Trans_W41B350_0000534	protein IQ-DOMAIN 1	2002	20	0.0	87.11						IPR000048 (SMART); IPR000048 (PFAM); IPR025064 (PFAM); G3DSA:1.20.5.190 (GENE3D); mobidb-lite (MOBIDB_LITE); mobidb-lite (MOBIDB_LITE); mobidb-lite (MOBIDB_LITE); mobidb-lite (MOBIDB_LITE); mobidb-lite (MOBIDB_LITE); mobidb-lite (MOBIDB_LITE); mobidb-lite (MOBIDB_LITE); PTHR32295 (PANTHER); PTHR32295:SF52 (PANTHER); IPR000048 (PROSITE_PROFILES); IPR000048 (PROSITE_PROFILES)	F:GO:0005515	F:protein binding
true	[INTERPRO, BLASTED, MAPPED, GO-SLIM]	Trav_Trans_W41B350_0000535	54S ribosomal protein L51, mitochondrial	740	20	3.17503E-76	97.59	3	P:GO:0032543; F:GO:0003735; C:GO:0005762	P:mitochondrial translation; F:structural constituent of ribosome; C:mitochondrial large ribosomal subunit			IPR007741 (SMART); IPR007741 (PFAM); G3DSA:3.40.30.10 (GENE3D); IPR039927 (PANTHER); IPR036249 (SUPERFAMILY)	P:GO:0032543; F:GO:0003735	P:mitochondrial translation; F:structural constituent of ribosome
true	[INTERPRO, BLASTED, MAPPED, GO-SLIM]	Trav_Trans_W41B350_0000537	GBF-interacting protein 1	2785	20	0.0	81.75	4	P:GO:0006355; F:GO:0003677; F:GO:0003700; C:GO:0016602	P:regulation of transcription, DNA-templated; F:DNA binding; F:DNA-binding transcription factor activity; C:CCAAT-binding factor complex			mobidb-lite (MOBIDB_LITE); mobidb-lite (MOBIDB_LITE); mobidb-lite (MOBIDB_LITE); mobidb-lite (MOBIDB_LITE); mobidb-lite (MOBIDB_LITE); mobidb-lite (MOBIDB_LITE); mobidb-lite (MOBIDB_LITE); PTHR12758 (PANTHER); PTHR12758 (PANTHER); PTHR12758:SF36 (PANTHER)	no GO terms	no GO terms
true	[INTERPRO, BLASTED, MAPPED, GO-SLIM]	Trav_Trans_W41B350_0000538	disease resistance protein RGA2-like	2041	20	0.0	65.63	1	F:GO:0043531	F:ADP binding			IPR002182 (PFAM); G3DSA:3.40.50.300 (GENE3D); mobidb-lite (MOBIDB_LITE); PTHR43910 (PANTHER); PTHR43910:SF5 (PANTHER); IPR027417 (SUPERFAMILY)	F:GO:0043531	F:ADP binding
true	[INTERPRO, BLASTED, MAPPED, GO-SLIM]	Trav_Trans_W41B350_0000539	retrotransposon protein, putative, unclassified	7345	20	2.74153E-81	58.75	6	P:GO:0044260; P:GO:0051716; P:GO:0090304; F:GO:0003676; F:GO:0004518; F:GO:0043167	P:cellular macromolecule metabolic process; P:cellular response to stimulus; P:nucleic acid metabolic process; F:nucleic acid binding; F:nuclease activity; F:ion binding			mobidb-lite (MOBIDB_LITE); mobidb-lite (MOBIDB_LITE); PTHR34303 (PANTHER); PTHR34303:SF2 (PANTHER)	no GO terms	no GO terms
true	[INTERPRO, BLASTED, MAPPED, GO-SLIM]	Trav_Trans_W41B350_0000540	Chlorophyll a-b binding protein CP29.1, chloroplastic	1860	20	5.40117E-180	93.15	9	P:GO:0009416; P:GO:0009768; P:GO:0018298; F:GO:0016168; C:GO:0009522; C:GO:0009523; C:GO:0009535; C:GO:0009941; C:GO:0016021	P:response to light stimulus; P:photosynthesis, light harvesting in photosystem I; P:protein-chromophore linkage; F:chlorophyll binding; C:photosystem I; C:photosystem II; C:chloroplast thylakoid membrane; C:chloroplast envelope; C:integral component of membrane			IPR023329 (G3DSA:1.10.3460.GENE3D); IPR023329 (G3DSA:1.10.3460.GENE3D); IPR022796 (PFAM); PTHR21649:SF6 (PANTHER); IPR001344 (PANTHER); SSF103511 (SUPERFAMILY)	P:GO:0009765; C:GO:0016020	P:photosynthesis, light harvesting; C:membrane
true	[INTERPRO, BLASTED, MAPPED, GO-SLIM]	Trav_Trans_W41B350_0000541	KIN17-like protein	2004	20	1.21764E-138	91.25	7	P:GO:0006260; P:GO:0006974; F:GO:0003690; F:GO:0004386; F:GO:0005524; F:GO:0046872; C:GO:0005737	P:DNA replication; P:cellular response to DNA damage stimulus; F:double-stranded DNA binding; F:helicase activity; F:ATP binding; F:metal ion binding; C:cytoplasm	EC:3.6.1.3; EC:3.6.1.15	Adenosinetriphosphatase; Nucleoside-triphosphate phosphatase	PF18131 (PFAM); IPR014722 (G3DSA:2.30.30.GENE3D); G3DSA:2.30.30.140 (GENE3D); mobidb-lite (MOBIDB_LITE); IPR037321 (PANTHER); cd13155 (CDD)	no GO terms	no GO terms
true	[INTERPRO, BLASTED, MAPPED, GO-SLIM]	Trav_Trans_W41B350_0000542	cellulose synthase-like protein D2	5157	20	0.0	94.11	10	P:GO:0009833; P:GO:0030244; P:GO:0071555; P:GO:0097502; F:GO:0016760; F:GO:0051753; C:GO:0000139; C:GO:0005802; C:GO:0005886; C:GO:0016021	P:plant-type primary cell wall biogenesis; P:cellulose biosynthetic process; P:cell wall organization; P:mannosylation; F:cellulose synthase (UDP-forming) activity; F:mannan synthase activity; C:Golgi membrane; C:trans-Golgi network; C:plasma membrane; C:integral component of membrane	EC:2.4.1.12	Cellulose synthase (UDP-forming)	IPR029044 (G3DSA:3.90.550.GENE3D); IPR005150 (PFAM); PF14570 (PFAM); IPR013083 (G3DSA:3.30.40.GENE3D); mobidb-lite (MOBIDB_LITE); mobidb-lite (MOBIDB_LITE); PTHR13301 (PANTHER); PTHR13301:SF58 (PANTHER); SSF57850 (SUPERFAMILY); IPR029044 (SUPERFAMILY)	P:GO:0030244; F:GO:0016760; C:GO:0016020	P:cellulose biosynthetic process; F:cellulose synthase (UDP-forming) activity; C:membrane
true	[INTERPRO, BLASTED, MAPPED, GO-SLIM]	Trav_Trans_W41B350_0000544	Serine/threonine-protein kinase/endoribonuclease IRE1a	2331	20	0.0	92.19	11	P:GO:0006397; P:GO:0006468; P:GO:0036498; P:GO:0070059; P:GO:0090502; F:GO:0004521; F:GO:0004674; F:GO:0005524; F:GO:0051082; C:GO:0016021; C:GO:1990604	P:mRNA processing; P:protein phosphorylation; P:IRE1-mediated unfolded protein response; P:intrinsic apoptotic signaling pathway in response to endoplasmic reticulum stress; P:RNA phosphodiester bond hydrolysis, endonucleolytic; F:endoribonuclease activity; F:protein serine/threonine kinase activity; F:ATP binding; F:unfolded protein binding; C:integral component of membrane; C:IRE1-TRAF2-ASK1 complex	EC:2.7.11	Transferring phosphorus-containing groups	IPR000719 (SMART); IPR000719 (PFAM); IPR010513 (PFAM); IPR038357 (G3DSA:1.20.1440.GENE3D); G3DSA:3.30.200.20 (GENE3D); G3DSA:1.10.510.10 (GENE3D); mobidb-lite (MOBIDB_LITE); mobidb-lite (MOBIDB_LITE); PTHR13954:SF13 (PANTHER); PTHR13954 (PANTHER); IPR000719 (PROSITE_PROFILES); IPR010513 (PROSITE_PROFILES); IPR011047 (SUPERFAMILY); IPR011009 (SUPERFAMILY)	P:GO:0006397; P:GO:0006468; F:GO:0004540; F:GO:0004672; F:GO:0005524	P:mRNA processing; P:protein phosphorylation; F:ribonuclease activity; F:protein kinase activity; F:ATP binding
true	[INTERPRO, BLASTED, MAPPED, GO-SLIM]	Trav_Trans_W41B350_0000545	glycoside hydrolase family 2 protein	4112	20	0.0	94.5	5	P:GO:0005990; F:GO:0004565; F:GO:0030246; C:GO:0009341; C:GO:0009507	P:lactose catabolic process; F:beta-galactosidase activity; F:carbohydrate binding; C:beta-galactosidase complex; C:chloroplast	EC:3.2.1.23	Beta-galactosidase	IPR006101 (PRINTS); IPR004199 (SMART); IPR032312 (PFAM); IPR004199 (PFAM); IPR013783 (G3DSA:2.60.40.GENE3D); IPR014718 (G3DSA:2.70.98.GENE3D); G3DSA:3.20.20.80 (GENE3D); IPR008979 (G3DSA:2.60.120.GENE3D); IPR006104 (PFAM); IPR006102 (PFAM); IPR013783 (G3DSA:2.60.40.GENE3D); IPR006103 (PFAM); PTHR10066 (PANTHER); PTHR10066:SF72 (PANTHER); IPR008979 (SUPERFAMILY); IPR017853 (SUPERFAMILY); IPR036156 (SUPERFAMILY); IPR011013 (SUPERFAMILY); IPR036156 (SUPERFAMILY)	P:GO:0005975; F:GO:0003824; F:GO:0004553; F:GO:0004565; F:GO:0030246; C:GO:0009341	P:carbohydrate metabolic process; F:catalytic activity; F:hydrolase activity, hydrolyzing O-glycosyl compounds; F:beta-galactosidase activity; F:carbohydrate binding; C:beta-galactosidase complex
true	[INTERPRO, BLASTED]	Trav_Trans_W41B350_0000546	Pentatricopeptide repeat-containing protein	4203	20	0.0	90.94						IPR002885 (PFAM); IPR002885 (PFAM); IPR011990 (G3DSA:1.25.40.GENE3D); mobidb-lite (MOBIDB_LITE); mobidb-lite (MOBIDB_LITE); mobidb-lite (MOBIDB_LITE); PTHR24015 (PANTHER); PTHR24015:SF623 (PANTHER)	F:GO:0005515	F:protein binding
true	[INTERPRO, BLASTED, MAPPED, GO-SLIM]	Trav_Trans_W41B350_0000547	auxin-responsive protein IAA30-like	1695	20	6.93787E-105	81.66	2	P:GO:0006355; P:GO:0009734	P:regulation of transcription, DNA-templated; P:auxin-activated signaling pathway			IPR033389 (PFAM); G3DSA:3.10.20.90 (GENE3D); mobidb-lite (MOBIDB_LITE); mobidb-lite (MOBIDB_LITE); PTHR31734:SF28 (PANTHER); IPR003311 (PANTHER); IPR000270 (PROSITE_PROFILES); SSF54277 (SUPERFAMILY)	P:GO:0006355; F:GO:0005515; C:GO:0005634	P:regulation of transcription, DNA-templated; F:protein binding; C:nucleus
true	[INTERPRO, NO-BLAST]	Trav_Trans_W41B350_0000548	---NA---	648									no IPS match	no IPS match	no IPS match
true	[INTERPRO, BLASTED, MAPPED, GO-SLIM]	Trav_Trans_W41B350_0000549	microtubule-associated serine/threonine-protein kinase 3	3618	20	0.0	75.53	1	F:GO:0005516	F:calmodulin binding			mobidb-lite (MOBIDB_LITE); mobidb-lite (MOBIDB_LITE); mobidb-lite (MOBIDB_LITE); mobidb-lite (MOBIDB_LITE); mobidb-lite (MOBIDB_LITE); mobidb-lite (MOBIDB_LITE); mobidb-lite (MOBIDB_LITE); mobidb-lite (MOBIDB_LITE); mobidb-lite (MOBIDB_LITE); mobidb-lite (MOBIDB_LITE); mobidb-lite (MOBIDB_LITE); mobidb-lite (MOBIDB_LITE); mobidb-lite (MOBIDB_LITE); mobidb-lite (MOBIDB_LITE); PTHR33349:SF8 (PANTHER); PTHR33349 (PANTHER); PTHR33349:SF8 (PANTHER)	no GO terms	no GO terms
true	[INTERPRO, BLASTED, MAPPED, GO-SLIM]	Trav_Trans_W41B350_0000551	Mitogen-activated protein kinase 9	506	20	1.1705E-60	91.82	9	P:GO:0006886; P:GO:0006888; P:GO:0006890; P:GO:0006891; P:GO:0010468; F:GO:0004707; F:GO:0005198; F:GO:0005524; C:GO:0030126	P:intracellular protein transport; P:endoplasmic reticulum to Golgi vesicle-mediated transport; P:retrograde vesicle-mediated transport, Golgi to endoplasmic reticulum; P:intra-Golgi vesicle-mediated transport; P:regulation of gene expression; F:MAP kinase activity; F:structural molecule activity; F:ATP binding; C:COPI vesicle coat	EC:2.7.11; EC:2.7.11.24	Transferring phosphorus-containing groups; Mitogen-activated protein kinase	no IPS match	no IPS match	no IPS match
true	[INTERPRO, BLASTED, MAPPED, GO-SLIM]	Trav_Trans_W41B350_0000552	mitogen-activated protein kinase 10	1644	20	0.0	98.53	4	P:GO:0010468; F:GO:0004707; F:GO:0005524; C:GO:0005737	P:regulation of gene expression; F:MAP kinase activity; F:ATP binding; C:cytoplasm	EC:2.7.11; EC:2.7.11.24	Transferring phosphorus-containing groups; Mitogen-activated protein kinase	IPR000719 (SMART); G3DSA:1.10.510.10 (GENE3D); IPR000719 (PFAM); G3DSA:3.30.200.20 (GENE3D); PTHR24055:SF195 (PANTHER); PTHR24055 (PANTHER); IPR000719 (PROSITE_PROFILES); cd07859 (CDD); IPR011009 (SUPERFAMILY)	P:GO:0006468; F:GO:0004672; F:GO:0005524	P:protein phosphorylation; F:protein kinase activity; F:ATP binding
true	[INTERPRO, NO-BLAST]	Trav_Trans_W41B350_0000553	---NA---	432									no IPS match	no IPS match	no IPS match
true	[INTERPRO, BLASTED, MAPPED, GO-SLIM]	Trav_Trans_W41B350_0000554	Exocyst complex component SEC5A	2377	20	1.38865E-132	93.61	4	P:GO:0001927; P:GO:0006893; P:GO:0015031; C:GO:0000145	P:exocyst assembly; P:Golgi to plasma membrane transport; P:protein transport; C:exocyst			mobidb-lite (MOBIDB_LITE); mobidb-lite (MOBIDB_LITE); mobidb-lite (MOBIDB_LITE); mobidb-lite (MOBIDB_LITE); IPR029175 (PANTHER)	P:GO:0006893; C:GO:0000145	P:Golgi to plasma membrane transport; C:exocyst
true	[INTERPRO, BLASTED, MAPPED, GO-SLIM]	Trav_Trans_W41B350_0000555	Valine--tRNA ligase chloroplastic/mitochondrial 2	1754	20	0.0	98.44	8	P:GO:0006438; P:GO:0009793; P:GO:0106074; F:GO:0002161; F:GO:0004832; F:GO:0005524; C:GO:0005829; C:GO:0009570	P:valyl-tRNA aminoacylation; P:embryo development ending in seed dormancy; P:aminoacyl-tRNA metabolism involved in translational fidelity; F:aminoacyl-tRNA editing activity; F:valine-tRNA ligase activity; F:ATP binding; C:cytosol; C:chloroplast stroma	EC:6.1.1.9; EC:3.1.1.1	Valine--tRNA ligase; Carboxylesterase	IPR037118 (G3DSA:1.10.287.GENE3D); IPR002300 (PFAM); G3DSA:1.10.730.10 (GENE3D); IPR019499 (PFAM); IPR013155 (PFAM); PTHR11946:SF93 (PANTHER); PTHR11946 (PANTHER); IPR033705 (CDD); SSF52374 (SUPERFAMILY); IPR009080 (SUPERFAMILY); IPR010978 (SUPERFAMILY)	P:GO:0006418; P:GO:0006438; F:GO:0000166; F:GO:0004812; F:GO:0004832; F:GO:0005524; C:GO:0005737	P:tRNA aminoacylation for protein translation; P:valyl-tRNA aminoacylation; F:nucleotide binding; F:aminoacyl-tRNA ligase activity; F:valine-tRNA ligase activity; F:ATP binding; C:cytoplasm
true	[INTERPRO, BLASTED, MAPPED, GO-SLIM]	Trav_Trans_W41B350_0000556	cullin-1	2937	20	0.0	98.38	5	P:GO:0016567; P:GO:0031146; F:GO:0031625; F:GO:0061630; C:GO:0019005	P:protein ubiquitination; P:SCF-dependent proteasomal ubiquitin-dependent protein catabolic process; F:ubiquitin protein ligase binding; F:ubiquitin protein ligase activity; C:SCF ubiquitin ligase complex			IPR019559 (SMART); IPR016158 (SMART); IPR019559 (PFAM); IPR036388 (G3DSA:1.10.10.GENE3D); IPR001373 (PFAM); G3DSA:1.20.1310.10 (GENE3D); G3DSA:1.20.1310.10 (GENE3D); G3DSA:1.20.1310.10 (GENE3D); G3DSA:1.10.10.2620 (GENE3D); G3DSA:1.20.1310.10 (GENE3D); PTHR11932:SF97 (PANTHER); PTHR11932 (PANTHER); IPR016158 (PROSITE_PROFILES); IPR016159 (SUPERFAMILY); IPR036317 (SUPERFAMILY); IPR036390 (SUPERFAMILY)	P:GO:0006511; F:GO:0031625	P:ubiquitin-dependent protein catabolic process; F:ubiquitin protein ligase binding
true	[INTERPRO, BLASTED, MAPPED, GO-SLIM]	Trav_Trans_W41B350_0000557	1,4-alpha-glucan-branching enzyme 2, chloroplastic/amyloplastic	3311	20	0.0	94.12	7	P:GO:0005978; P:GO:0019252; F:GO:0003844; F:GO:0004553; F:GO:0043169; F:GO:0102752; C:GO:0009507	P:glycogen biosynthetic process; P:starch biosynthetic process; F:1,4-alpha-glucan branching enzyme activity; F:hydrolase activity, hydrolyzing O-glycosyl compounds; F:cation binding; F:1,4-alpha-glucan branching enzyme activity (using a glucosylated glycogenin as primer for glycogen synthesis); C:chloroplast	EC:2.4.1.18	1,4-alpha-glucan branching enzyme	IPR006047 (SMART); IPR013783 (G3DSA:2.60.40.GENE3D); G3DSA:3.20.20.80 (GENE3D); IPR006048 (PFAM); IPR037439 (PIRSF); IPR006047 (PFAM); IPR004193 (PFAM); IPR013780 (G3DSA:2.60.40.GENE3D); IPR037439 (PANTHER); PTHR43651:SF1 (PANTHER); IPR037439 (PANTHER); cd11321 (CDD); cd02854 (CDD); IPR014756 (SUPERFAMILY); SSF51011 (SUPERFAMILY); IPR017853 (SUPERFAMILY)	P:GO:0005975; P:GO:0005978; F:GO:0003824; F:GO:0003844; F:GO:0004553; F:GO:0043169	P:carbohydrate metabolic process; P:glycogen biosynthetic process; F:catalytic activity; F:1,4-alpha-glucan branching enzyme activity; F:hydrolase activity, hydrolyzing O-glycosyl compounds; F:cation binding
true	[INTERPRO, BLASTED, MAPPED, GO-SLIM]	Trav_Trans_W41B350_0000558	enolase 1	2380	20	0.0	99.07	4	P:GO:0006096; F:GO:0000287; F:GO:0004634; C:GO:0000015	P:glycolytic process; F:magnesium ion binding; F:phosphopyruvate hydratase activity; C:phosphopyruvate hydratase complex	EC:4.2.1.11	Phosphopyruvate hydratase	IPR000941 (PRINTS); IPR020810 (SMART); IPR036849 (G3DSA:3.20.20.GENE3D); IPR029017 (G3DSA:3.30.390.GENE3D); IPR000941 (TIGRFAM); IPR020810 (PFAM); IPR020811 (PFAM); IPR000941 (PANTHER); PTHR11902:SF31 (PANTHER); IPR000941 (CDD); SSF54826 (SUPERFAMILY); IPR036849 (SUPERFAMILY)	P:GO:0006096; F:GO:0000287; F:GO:0004634; C:GO:0000015	P:glycolytic process; F:magnesium ion binding; F:phosphopyruvate hydratase activity; C:phosphopyruvate hydratase complex
true	[INTERPRO, BLASTED, MAPPED, GO-SLIM]	Trav_Trans_W41B350_0000561	TRAM LAG1 and CLN8 (TLC) lipid-sensing domain containing protein	4241	20	0.0	94.86	3	P:GO:0055085; F:GO:0022857; C:GO:0016021	P:transmembrane transport; F:transmembrane transporter activity; C:integral component of membrane			IPR006634 (SMART); IPR006634 (PFAM); PTHR13439:SF18 (PANTHER); PTHR13439 (PANTHER); IPR006634 (PROSITE_PROFILES)	C:GO:0016021	C:integral component of membrane
true	[INTERPRO, BLASTED, MAPPED, GO-SLIM]	Trav_Trans_W41B350_0000562	F-box/LRR-repeat protein 10	6113	20	0.0	90.81	4	P:GO:0016567; P:GO:0031146; F:GO:0004842; C:GO:0019005	P:protein ubiquitination; P:SCF-dependent proteasomal ubiquitin-dependent protein catabolic process; F:ubiquitin-protein transferase activity; C:SCF ubiquitin ligase complex			IPR006553 (SMART); IPR001611 (PFAM); G3DSA:1.20.1280.50 (GENE3D); IPR032675 (G3DSA:3.80.10.GENE3D); IPR032675 (G3DSA:3.80.10.GENE3D); PTHR44909:SF1 (PANTHER); PTHR44909 (PANTHER); IPR036047 (SUPERFAMILY); SSF52047 (SUPERFAMILY); SSF52047 (SUPERFAMILY)	F:GO:0005515	F:protein binding
true	[INTERPRO, BLASTED]	Trav_Trans_W41B350_0000563	BURP domain-containing protein 4	1720	20	4.52832E-136	62.48						IPR004873 (SMART); IPR004873 (PFAM); mobidb-lite (MOBIDB_LITE); mobidb-lite (MOBIDB_LITE); mobidb-lite (MOBIDB_LITE); mobidb-lite (MOBIDB_LITE); PTHR31236 (PANTHER); PTHR31236:SF11 (PANTHER); IPR004873 (PROSITE_PROFILES)	no GO terms	no GO terms
true	[INTERPRO, BLASTED]	Trav_Trans_W41B350_0000564	protein IQ-DOMAIN 31 isoform X1	1017	20	1.98638E-99	84.75						IPR000048 (SMART); G3DSA:1.20.5.190 (GENE3D); IPR000048 (PFAM); mobidb-lite (MOBIDB_LITE); mobidb-lite (MOBIDB_LITE); mobidb-lite (MOBIDB_LITE); mobidb-lite (MOBIDB_LITE); PTHR32295:SF42 (PANTHER); PTHR32295 (PANTHER); IPR000048 (PROSITE_PROFILES); IPR000048 (PROSITE_PROFILES)	F:GO:0005515	F:protein binding
true	[INTERPRO, BLASTED, MAPPED, GO-SLIM]	Trav_Trans_W41B350_0000565	Kinesin-like protein KIN-7D mitochondrial	4100	20	0.0	95.14	9	P:GO:0007018; F:GO:0003777; F:GO:0005524; F:GO:0008017; F:GO:0016887; F:GO:0046872; C:GO:0005871; C:GO:0005874; C:GO:0009507	P:microtubule-based movement; F:microtubule motor activity; F:ATP binding; F:microtubule binding; F:ATPase activity; F:metal ion binding; C:kinesin complex; C:microtubule; C:chloroplast	EC:3.6.1.3; EC:3.6.1.15	Adenosinetriphosphatase; Nucleoside-triphosphate phosphatase	IPR001752 (PRINTS); IPR001752 (SMART); IPR001752 (PFAM); PF13920 (PFAM); IPR036961 (G3DSA:3.40.850.GENE3D); IPR013083 (G3DSA:3.30.40.GENE3D); mobidb-lite (MOBIDB_LITE); mobidb-lite (MOBIDB_LITE); mobidb-lite (MOBIDB_LITE); mobidb-lite (MOBIDB_LITE); mobidb-lite (MOBIDB_LITE); IPR027640 (PANTHER); PTHR24115:SF497 (PANTHER); IPR001841 (PROSITE_PROFILES); IPR001752 (PROSITE_PROFILES); cd01374 (CDD); SSF57850 (SUPERFAMILY); IPR027417 (SUPERFAMILY)	P:GO:0007018; F:GO:0003777; F:GO:0005524; F:GO:0008017	P:microtubule-based movement; F:microtubule motor activity; F:ATP binding; F:microtubule binding
true	[INTERPRO, BLASTED, MAPPED, GO-SLIM]	Trav_Trans_W41B350_0000566	5-methyltetrahydropteroyltriglutamate--homocysteine methyltransferase 1	4822	20	0.0	98.79	5	P:GO:0009086; P:GO:0032259; F:GO:0003871; F:GO:0008270; C:GO:0005829	P:methionine biosynthetic process; P:methylation; F:5-methyltetrahydropteroyltriglutamate-homocysteine S-methyltransferase activity; F:zinc ion binding; C:cytosol	EC:2.1.1.14	5-methyltetrahydropteroyltriglutamate--homocysteine S-methyltransferase	IPR038071 (G3DSA:3.20.20.GENE3D); IPR006276 (TIGRFAM); IPR006276 (PIRSF); IPR002629 (PFAM); IPR038071 (G3DSA:3.20.20.GENE3D); IPR013215 (PFAM); PTHR30519:SF11 (PANTHER); PTHR30519 (PANTHER); IPR006276 (HAMAP); cd03311 (CDD); cd03312 (CDD); IPR038071 (SUPERFAMILY); IPR038071 (SUPERFAMILY)	P:GO:0008652; P:GO:0009086; F:GO:0003871; F:GO:0008270	P:cellular amino acid biosynthetic process; P:methionine biosynthetic process; F:5-methyltetrahydropteroyltriglutamate-homocysteine S-methyltransferase activity; F:zinc ion binding
true	[INTERPRO, BLASTED, MAPPED, GO-SLIM]	Trav_Trans_W41B350_0000567	transaldolase 2	3006	20	0.0	97.23	7	P:GO:0005975; P:GO:0006098; P:GO:0009809; P:GO:0033587; P:GO:0046686; F:GO:0004801; C:GO:0009570	P:carbohydrate metabolic process; P:pentose-phosphate shunt; P:lignin biosynthetic process; P:shikimate biosynthetic process; P:response to cadmium ion; F:sedoheptulose-7-phosphate:D-glyceraldehyde-3-phosphate glyceronetransferase activity; C:chloroplast stroma	EC:2.2.1.2	Transaldolase	IPR001585 (PFAM); IPR013785 (G3DSA:3.20.20.GENE3D); IPR004732 (PIRSF); IPR004732 (TIGRFAM); IPR001585 (PANTHER); IPR004732 (PTHR10683:PANTHER); IPR004732 (HAMAP); IPR004732 (CDD); SSF51569 (SUPERFAMILY)	P:GO:0005975; P:GO:0006098; F:GO:0003824; F:GO:0004801; C:GO:0005737	P:carbohydrate metabolic process; P:pentose-phosphate shunt; F:catalytic activity; F:sedoheptulose-7-phosphate:D-glyceraldehyde-3-phosphate glyceronetransferase activity; C:cytoplasm
true	[INTERPRO, BLASTED, MAPPED, GO-SLIM]	Trav_Trans_W41B350_0000569	40S ribosomal protein S6	1317	20	1.14821E-132	99.03	3	P:GO:0006412; F:GO:0003735; C:GO:0005840	P:translation; F:structural constituent of ribosome; C:ribosome			IPR001377 (SMART); IPR014401 (PIRSF); IPR001377 (PFAM); mobidb-lite (MOBIDB_LITE); mobidb-lite (MOBIDB_LITE); PTHR11502:SF13 (PANTHER); IPR001377 (PANTHER)	P:GO:0006412; F:GO:0003735; C:GO:0005622; C:GO:0005840	P:translation; F:structural constituent of ribosome; C:intracellular; C:ribosome
true	[INTERPRO, BLASTED, MAPPED, GO-SLIM]	Trav_Trans_W41B350_0000570	heavy metal-associated isoprenylated plant protein 39	2169	20	7.2504E-44	94.39	2	P:GO:0030001; F:GO:0046872	P:metal ion transport; F:metal ion binding			G3DSA:3.30.70.100 (GENE3D); mobidb-lite (MOBIDB_LITE); mobidb-lite (MOBIDB_LITE); PTHR22814:SF92 (PANTHER); PTHR22814 (PANTHER)	no GO terms	no GO terms
true	[INTERPRO, BLASTED, MAPPED, GO-SLIM]	Trav_Trans_W41B350_0000571	tubulin alpha-3 chain	2011	20	0.0	99.77	7	P:GO:0000226; P:GO:0000278; F:GO:0003924; F:GO:0005200; F:GO:0005525; C:GO:0005737; C:GO:0005874	P:microtubule cytoskeleton organization; P:mitotic cell cycle; F:GTPase activity; F:structural constituent of cytoskeleton; F:GTP binding; C:cytoplasm; C:microtubule	EC:3.6.1.15	Nucleoside-triphosphate phosphatase	IPR002452 (PRINTS); IPR000217 (PRINTS); IPR003008 (SMART); IPR018316 (SMART); IPR023123 (G3DSA:1.10.287.GENE3D); IPR018316 (PFAM); IPR036525 (G3DSA:3.40.50.GENE3D); IPR003008 (PFAM); IPR037103 (G3DSA:3.30.1330.GENE3D); mobidb-lite (MOBIDB_LITE); PTHR11588:SF48 (PANTHER); IPR000217 (PANTHER); cd02186 (CDD); IPR036525 (SUPERFAMILY); IPR008280 (SUPERFAMILY)	P:GO:0007017; F:GO:0003924; F:GO:0005200; F:GO:0005525; C:GO:0005874	P:microtubule-based process; F:GTPase activity; F:structural constituent of cytoskeleton; F:GTP binding; C:microtubule
true	[INTERPRO, BLASTED, MAPPED, GO-SLIM]	Trav_Trans_W41B350_0000572	argonaute1b	5202	20	0.0	98.31	2	P:GO:0031047; F:GO:0003676	P:gene silencing by RNA; F:nucleic acid binding			IPR003165 (SMART); IPR014811 (SMART); IPR003100 (SMART); G3DSA:3.40.50.2300 (GENE3D); IPR032474 (PFAM); IPR003100 (PFAM); IPR036397 (G3DSA:3.30.420.GENE3D); IPR032472 (PFAM); IPR024357 (PFAM); IPR032473 (PFAM); IPR003165 (PFAM); IPR014811 (PFAM); G3DSA:2.170.260.10 (GENE3D); mobidb-lite (MOBIDB_LITE); mobidb-lite (MOBIDB_LITE); mobidb-lite (MOBIDB_LITE); mobidb-lite (MOBIDB_LITE); mobidb-lite (MOBIDB_LITE); PTHR22891:SF102 (PANTHER); PTHR22891 (PANTHER); IPR003165 (PROSITE_PROFILES); IPR003100 (PROSITE_PROFILES); cd04657 (CDD); cd02846 (CDD); IPR012337 (SUPERFAMILY); IPR036085 (SUPERFAMILY)	F:GO:0003676; F:GO:0005515	F:nucleic acid binding; F:protein binding
true	[INTERPRO, BLASTED, MAPPED, GO-SLIM]	Trav_Trans_W41B350_0000573	ABC transporter F family member 4	2437	20	0.0	87.16	2	P:GO:0006351; F:GO:0003682	P:transcription, DNA-templated; F:chromatin binding			IPR003618 (SMART); IPR001025 (SMART); IPR003618 (PFAM); IPR001025 (PFAM); IPR036575 (G3DSA:1.10.472.GENE3D); G3DSA:2.30.30.490 (GENE3D); mobidb-lite (MOBIDB_LITE); mobidb-lite (MOBIDB_LITE); mobidb-lite (MOBIDB_LITE); mobidb-lite (MOBIDB_LITE); mobidb-lite (MOBIDB_LITE); mobidb-lite (MOBIDB_LITE); mobidb-lite (MOBIDB_LITE); mobidb-lite (MOBIDB_LITE); PTHR15141:SF38 (PANTHER); PTHR15141 (PANTHER); IPR003618 (PROSITE_PROFILES); IPR001025 (PROSITE_PROFILES); IPR036575 (SUPERFAMILY)	P:GO:0006351; F:GO:0003682	P:transcription, DNA-templated; F:chromatin binding
true	[INTERPRO, BLASTED, MAPPED, GO-SLIM]	Trav_Trans_W41B350_0000574	chlorophyll a-b binding protein P4, chloroplastic	1593	20	8.70082E-172	95.28	9	P:GO:0009416; P:GO:0009768; P:GO:0018298; F:GO:0016168; C:GO:0009522; C:GO:0009523; C:GO:0009535; C:GO:0009941; C:GO:0016021	P:response to light stimulus; P:photosynthesis, light harvesting in photosystem I; P:protein-chromophore linkage; F:chlorophyll binding; C:photosystem I; C:photosystem II; C:chloroplast thylakoid membrane; C:chloroplast envelope; C:integral component of membrane			IPR022796 (PFAM); IPR023329 (G3DSA:1.10.3460.GENE3D); mobidb-lite (MOBIDB_LITE); mobidb-lite (MOBIDB_LITE); IPR001344 (PANTHER); PTHR21649:SF4 (PANTHER); SSF103511 (SUPERFAMILY)	P:GO:0009765; C:GO:0016020	P:photosynthesis, light harvesting; C:membrane
true	[INTERPRO, BLASTED, MAPPED, GO-SLIM]	Trav_Trans_W41B350_0000576	adenine nucleotide transporter BT1, chloroplastic/mitochondrial	692	20	2.78591E-130	87.33	3	P:GO:0055085; F:GO:0022857; C:GO:0016021	P:transmembrane transport; F:transmembrane transporter activity; C:integral component of membrane			IPR002067 (PRINTS); IPR018108 (PFAM); IPR023395 (G3DSA:1.50.40.GENE3D); PTHR24089:SF358 (PANTHER); IPR040062 (PANTHER); IPR018108 (PROSITE_PROFILES); IPR023395 (SUPERFAMILY)	P:GO:0055085; F:GO:0022857	P:transmembrane transport; F:transmembrane transporter activity
true	[INTERPRO, BLASTED, MAPPED, GO-SLIM]	Trav_Trans_W41B350_0000577	nuclear pore complex protein NUP88	3455	20	0.0	96.48	7	P:GO:0000055; P:GO:0000056; P:GO:0006406; P:GO:0006606; P:GO:0009627; F:GO:0017056; C:GO:0005643	P:ribosomal large subunit export from nucleus; P:ribosomal small subunit export from nucleus; P:mRNA export from nucleus; P:protein import into nucleus; P:systemic acquired resistance; F:structural constituent of nuclear pore; C:nuclear pore			IPR019321 (PFAM); mobidb-lite (MOBIDB_LITE); mobidb-lite (MOBIDB_LITE); mobidb-lite (MOBIDB_LITE); IPR037700 (PANTHER); IPR036322 (SUPERFAMILY)	P:GO:0000055; P:GO:0000056; P:GO:0006913; F:GO:0005515; F:GO:0017056	P:ribosomal large subunit export from nucleus; P:ribosomal small subunit export from nucleus; P:nucleocytoplasmic transport; F:protein binding; F:structural constituent of nuclear pore
true	[INTERPRO, BLASTED, MAPPED, GO-SLIM]	Trav_Trans_W41B350_0000578	Putative 1-phosphatidylinositol-4-phosphate 5-kinase/ zinc ion binding family	6430	20	0.0	92.27	5	P:GO:0046854; F:GO:0000285; F:GO:0005524; F:GO:0046872; C:GO:0010008	P:phosphatidylinositol phosphorylation; F:1-phosphatidylinositol-3-phosphate 5-kinase activity; F:ATP binding; F:metal ion binding; C:endosome membrane	EC:2.7.1.150	1-phosphatidylinositol-3-phosphate 5-kinase	IPR000306 (SMART); IPR002498 (SMART); IPR027484 (G3DSA:3.30.800.GENE3D); IPR013083 (G3DSA:3.30.40.GENE3D); G3DSA:1.20.58.1870 (GENE3D); IPR000306 (PFAM); IPR027409 (G3DSA:3.50.7.GENE3D); IPR002423 (PFAM); IPR002498 (PFAM); mobidb-lite (MOBIDB_LITE); mobidb-lite (MOBIDB_LITE); mobidb-lite (MOBIDB_LITE); mobidb-lite (MOBIDB_LITE); mobidb-lite (MOBIDB_LITE); mobidb-lite (MOBIDB_LITE); mobidb-lite (MOBIDB_LITE); mobidb-lite (MOBIDB_LITE); PTHR11353 (PANTHER); PTHR11353:SF93 (PANTHER); IPR002498 (PROSITE_PROFILES); IPR017455 (PROSITE_PROFILES); cd03334 (CDD); IPR027409 (SUPERFAMILY); SSF56104 (SUPERFAMILY); IPR011011 (SUPERFAMILY)	P:GO:0046488; F:GO:0005524; F:GO:0016307; F:GO:0046872	P:phosphatidylinositol metabolic process; F:ATP binding; F:phosphatidylinositol phosphate kinase activity; F:metal ion binding
true	[INTERPRO, BLASTED, MAPPED, GO-SLIM]	Trav_Trans_W41B350_0000579	CBL-interacting protein kinase 5	2722	20	0.0	92.98	5	P:GO:0006468; P:GO:0007165; F:GO:0004674; F:GO:0005524; C:GO:0016021	P:protein phosphorylation; P:signal transduction; F:protein serine/threonine kinase activity; F:ATP binding; C:integral component of membrane	EC:2.7.11	Transferring phosphorus-containing groups	IPR000719 (SMART); IPR004041 (PFAM); G3DSA:1.10.510.10 (GENE3D); IPR000719 (PFAM); G3DSA:3.30.200.20 (GENE3D); G3DSA:3.30.310.80 (GENE3D); PTHR43895:SF3 (PANTHER); IPR020636 (PANTHER); IPR018451 (PROSITE_PROFILES); IPR000719 (PROSITE_PROFILES); cd14663 (CDD); cd12195 (CDD); IPR011009 (SUPERFAMILY)	P:GO:0006468; P:GO:0007165; F:GO:0004672; F:GO:0005524	P:protein phosphorylation; P:signal transduction; F:protein kinase activity; F:ATP binding
true	[INTERPRO, BLASTED, MAPPED, GO-SLIM]	Trav_Trans_W41B350_0000580	Regulatory-associated protein of TOR 1	5020	20	0.0	96.05	2	P:GO:0031929; C:GO:0031931	P:TOR signaling; C:TORC1 complex			PR01547 (PRINTS); IPR001680 (SMART); IPR029347 (SMART); IPR029347 (PFAM); IPR015943 (G3DSA:2.130.10.GENE3D); IPR001680 (PFAM); IPR011989 (G3DSA:1.25.10.GENE3D); mobidb-lite (MOBIDB_LITE); mobidb-lite (MOBIDB_LITE); IPR004083 (PANTHER); PTHR12848:SF16 (PANTHER); IPR017986 (PROSITE_PROFILES); IPR036322 (SUPERFAMILY); IPR016024 (SUPERFAMILY)	P:GO:0031929; F:GO:0005515; C:GO:0031931	P:TOR signaling; F:protein binding; C:TORC1 complex
true	[INTERPRO, BLASTED, MAPPED, GO-SLIM]	Trav_Trans_W41B350_0000581	Regulatory-associated protein of TOR 1	5208	20	0.0	96.73	2	P:GO:0031929; C:GO:0031931	P:TOR signaling; C:TORC1 complex			PR01547 (PRINTS); IPR001680 (SMART); IPR029347 (SMART); IPR029347 (PFAM); IPR001680 (PFAM); IPR015943 (G3DSA:2.130.10.GENE3D); IPR015943 (G3DSA:2.130.10.GENE3D); IPR011989 (G3DSA:1.25.10.GENE3D); mobidb-lite (MOBIDB_LITE); mobidb-lite (MOBIDB_LITE); PTHR12848:SF16 (PANTHER); IPR004083 (PANTHER); IPR017986 (PROSITE_PROFILES); IPR036322 (SUPERFAMILY); IPR016024 (SUPERFAMILY)	P:GO:0031929; F:GO:0005515; C:GO:0031931	P:TOR signaling; F:protein binding; C:TORC1 complex
true	[INTERPRO, BLASTED, MAPPED, GO-SLIM]	Trav_Trans_W41B350_0000582	Eukaryotic translation initiation factor 3 subunit I	1902	20	1.19895E-17	96.51	5	P:GO:0001732; F:GO:0003743; C:GO:0005852; C:GO:0016282; C:GO:0033290	P:formation of cytoplasmic translation initiation complex; F:translation initiation factor activity; C:eukaryotic translation initiation factor 3 complex; C:eukaryotic 43S preinitiation complex; C:eukaryotic 48S preinitiation complex			mobidb-lite (MOBIDB_LITE)	no GO terms	no GO terms
true	[INTERPRO, BLASTED, MAPPED, GO-SLIM]	Trav_Trans_W41B350_0000584	structural maintenance of chromosomes protein 3	1208	20	2.111E-109	63.64	8	P:GO:0007062; F:GO:0003682; F:GO:0005524; C:GO:0000785; C:GO:0005737; C:GO:0005819; C:GO:0009506; C:GO:0016363	P:sister chromatid cohesion; F:chromatin binding; F:ATP binding; C:chromatin; C:cytoplasm; C:spindle; C:plasmodesma; C:nuclear matrix			G3DSA:3.40.50.300 (GENE3D); PTHR43977 (PANTHER)	no GO terms	no GO terms
true	[INTERPRO, BLASTED, MAPPED, GO-SLIM]	Trav_Trans_W41B350_0000585	caffeoyl-CoA 3-O-methyltransferase 1	1730	20	2.7933E-164	98.95	4	P:GO:0009809; P:GO:0032259; F:GO:0042409; F:GO:0046872	P:lignin biosynthetic process; P:methylation; F:caffeoyl-CoA O-methyltransferase activity; F:metal ion binding	EC:2.1.1.104	Caffeoyl-CoA O-methyltransferase	G3DSA:3.40.50.150 (GENE3D); IPR002935 (PFAM); mobidb-lite (MOBIDB_LITE); PTHR10509 (PANTHER); PTHR10509:SF34 (PANTHER); IPR002935 (PROSITE_PROFILES); cd02440 (CDD); IPR029063 (SUPERFAMILY)	F:GO:0008171	F:O-methyltransferase activity
true	[INTERPRO, BLASTED, MAPPED, GO-SLIM]	Trav_Trans_W41B350_0000586	putative disease resistance protein RGA4	3686	20	0.0	81.61	9	P:GO:0000723; P:GO:0006281; P:GO:0006310; P:GO:0006508; P:GO:0032508; F:GO:0003678; F:GO:0005524; F:GO:0008234; F:GO:0043531	P:telomere maintenance; P:DNA repair; P:DNA recombination; P:proteolysis; P:DNA duplex unwinding; F:DNA helicase activity; F:ATP binding; F:cysteine-type peptidase activity; F:ADP binding	EC:3.6.1.3; EC:3.6.4.12; EC:3.6.1.15	Adenosinetriphosphatase; DNA helicase; Nucleoside-triphosphate phosphatase	PR00364 (PRINTS); IPR032675 (G3DSA:3.80.10.GENE3D); PF18052 (PFAM); G3DSA:3.40.50.300 (GENE3D); IPR002182 (PFAM); mobidb-lite (MOBIDB_LITE); PTHR23155:SF752 (PANTHER); PTHR23155 (PANTHER); SSF52058 (SUPERFAMILY); IPR027417 (SUPERFAMILY)	F:GO:0043531	F:ADP binding
true	[INTERPRO, NO-BLAST]	Trav_Trans_W41B350_0000587	---NA---	3889									mobidb-lite (MOBIDB_LITE); mobidb-lite (MOBIDB_LITE); mobidb-lite (MOBIDB_LITE)	no GO terms	no GO terms
true	[INTERPRO, BLASTED, MAPPED, GO-SLIM]	Trav_Trans_W41B350_0000588	Protein TIC 22, chloroplastic	1648	10	3.03826E-19	70.1	4	P:GO:0009987; F:GO:0016757; C:GO:0009507; C:GO:0016020	P:cellular process; F:transferase activity, transferring glycosyl groups; C:chloroplast; C:membrane			IPR007378 (PFAM)	P:GO:0015031	P:protein transport
true	[INTERPRO, BLASTED, MAPPED, GO-SLIM]	Trav_Trans_W41B350_0000589	evolutionarily conserved C-terminal region 8	2599	20	0.0	90.85	1	F:GO:0003729	F:mRNA binding			G3DSA:3.10.590.10 (GENE3D); IPR007275 (PFAM); mobidb-lite (MOBIDB_LITE); mobidb-lite (MOBIDB_LITE); mobidb-lite (MOBIDB_LITE); mobidb-lite (MOBIDB_LITE); mobidb-lite (MOBIDB_LITE); mobidb-lite (MOBIDB_LITE); PTHR12357:SF58 (PANTHER); PTHR12357 (PANTHER); IPR007275 (PROSITE_PROFILES)	F:GO:0003723	F:RNA binding
true	[INTERPRO, BLASTED, MAPPED, GO-SLIM]	Trav_Trans_W41B350_0000590	evolutionarily conserved C-terminal region 8	733	18	6.46087E-39	88.99	1	F:GO:0003729	F:mRNA binding			mobidb-lite (MOBIDB_LITE); mobidb-lite (MOBIDB_LITE); mobidb-lite (MOBIDB_LITE); PTHR12357 (PANTHER); PTHR12357:SF58 (PANTHER)	no GO terms	no GO terms
true	[INTERPRO, BLASTED, MAPPED, GO-SLIM]	Trav_Trans_W41B350_0000591	evolutionarily conserved C-terminal region 8	931	20	1.17263E-16	95.75	1	F:GO:0003729	F:mRNA binding			PTHR12357 (PANTHER); PTHR12357:SF58 (PANTHER)	no GO terms	no GO terms
true	[INTERPRO, BLASTED, MAPPED, GO-SLIM]	Trav_Trans_W41B350_0000592	Serine/threonine protein phosphatase 2A 55 kDa regulatory subunit B beta isoform	4233	20	0.0	95.37	7	P:GO:0000278; P:GO:0043666; P:GO:0070262; F:GO:0004722; F:GO:0019888; C:GO:0000159; C:GO:0005829	P:mitotic cell cycle; P:regulation of phosphoprotein phosphatase activity; P:peptidyl-serine dephosphorylation; F:protein serine/threonine phosphatase activity; F:protein phosphatase regulator activity; C:protein phosphatase type 2A complex; C:cytosol	EC:3.1.3.16	Protein-serine/threonine phosphatase	IPR000009 (PRINTS); IPR001680 (SMART); IPR001680 (PFAM); IPR015943 (G3DSA:2.130.10.GENE3D); IPR015943 (G3DSA:2.130.10.GENE3D); IPR000009 (PIRSF); PTHR11871:SF14 (PANTHER); IPR000009 (PANTHER); IPR036322 (SUPERFAMILY)	F:GO:0005515; F:GO:0019888; C:GO:0000159	F:protein binding; F:protein phosphatase regulator activity; C:protein phosphatase type 2A complex
true	[INTERPRO, BLASTED, MAPPED, GO-SLIM]	Trav_Trans_W41B350_0000593	UDP-D-apiose/UDP-D-xylose synthase	1482	20	0.0	98.17	4	P:GO:0071555; F:GO:0008460; F:GO:0050662; C:GO:0005737	P:cell wall organization; F:dTDP-glucose 4,6-dehydratase activity; F:obsolete coenzyme binding; C:cytoplasm	EC:4.2.1.46	dTDP-glucose 4,6-dehydratase	G3DSA:3.40.50.720 (GENE3D); IPR001509 (PFAM); PTHR43245:SF13 (PANTHER); PTHR43245 (PANTHER); IPR036291 (SUPERFAMILY)	F:GO:0003824; F:GO:0050662	F:catalytic activity; F:obsolete coenzyme binding
true	[INTERPRO, BLASTED, MAPPED, GO-SLIM]	Trav_Trans_W41B350_0000594	acetyl-CoA carboxylase 1	8040	20	0.0	97.51	7	P:GO:0006633; P:GO:2001295; F:GO:0003989; F:GO:0004075; F:GO:0005524; F:GO:0046872; C:GO:0005829	P:fatty acid biosynthetic process; P:malonyl-CoA biosynthetic process; F:acetyl-CoA carboxylase activity; F:biotin carboxylase activity; F:ATP binding; F:metal ion binding; C:cytosol	EC:6.4.1.2; EC:6.3.4.14	Acetyl-CoA carboxylase; Biotin carboxylase	IPR005482 (SMART); IPR005482 (PFAM); IPR005481 (PFAM); G3DSA:3.30.470.20 (GENE3D); G3DSA:3.90.226.10 (GENE3D); G3DSA:2.40.460.10 (GENE3D); IPR013815 (G3DSA:3.30.1490.GENE3D); G3DSA:3.90.226.10 (GENE3D); G3DSA:3.90.1770.10 (GENE3D); IPR005479 (PFAM); IPR013537 (PFAM); IPR000089 (PFAM); G3DSA:3.40.50.12210 (GENE3D); IPR034733 (PFAM); G3DSA:2.40.50.100 (GENE3D); PTHR18866 (PANTHER); PTHR18866:SF116 (PANTHER); IPR011761 (PROSITE_PROFILES); IPR000089 (PROSITE_PROFILES); IPR011762 (PROSITE_PROFILES); IPR011763 (PROSITE_PROFILES); IPR011764 (PROSITE_PROFILES); cd06850 (CDD); IPR029045 (SUPERFAMILY); IPR029045 (SUPERFAMILY); IPR016185 (SUPERFAMILY); IPR011053 (SUPERFAMILY); SSF56059 (SUPERFAMILY); IPR011054 (SUPERFAMILY)	P:GO:0006633; F:GO:0003989; F:GO:0005524; F:GO:0016874; F:GO:0046872	P:fatty acid biosynthetic process; F:acetyl-CoA carboxylase activity; F:ATP binding; F:ligase activity; F:metal ion binding
true	[INTERPRO, BLASTED]	Trav_Trans_W41B350_0000595	cortical cell-delineating protein precursor	1807	20	4.80063E-43	89.91						IPR016140 (SMART); G3DSA:1.10.110.10 (GENE3D); IPR027923 (PFAM); PTHR31731:SF50 (PANTHER); PTHR31731 (PANTHER); IPR027923 (CDD); IPR036312 (SUPERFAMILY)	no GO terms	no GO terms
true	[INTERPRO, NO-BLAST]	Trav_Trans_W41B350_0000596	---NA---	313									no IPS match	no IPS match	no IPS match
true	[INTERPRO, BLASTED, MAPPED, GO-SLIM]	Trav_Trans_W41B350_0000597	Very-long-chain (3R)-3-hydroxyacyl-CoA dehydratase PASTICCINO 2A	605	20	7.55807E-54	94.87	9	P:GO:0006633; P:GO:0007275; F:GO:0016740; F:GO:0102158; F:GO:0102343; F:GO:0102344; F:GO:0102345; C:GO:0005789; C:GO:0016021	P:fatty acid biosynthetic process; P:multicellular organism development; F:transferase activity; F:very-long-chain 3-hydroxyacyl-CoA dehydratase activity; F:3-hydroxy-arachidoyl-CoA dehydratase activity; F:3-hydroxy-behenoyl-CoA dehydratase activity; F:3-hydroxy-lignoceroyl-CoA dehydratase activity; C:endoplasmic reticulum membrane; C:integral component of membrane	EC:4.2.1.134	Very-long-chain (3R)-3-hydroxyacyl-CoA dehydratase	IPR007482 (PFAM); PTHR11035:SF3 (PANTHER); IPR007482 (PANTHER)	no GO terms	no GO terms
true	[INTERPRO, BLASTED, MAPPED, GO-SLIM]	Trav_Trans_W41B350_0000598	Very-long-chain (3R)-3-hydroxyacyl-CoA dehydratase PASTICCINO 2A	848	20	6.76712E-53	94.85	9	P:GO:0006633; P:GO:0007275; F:GO:0016740; F:GO:0102158; F:GO:0102343; F:GO:0102344; F:GO:0102345; C:GO:0005789; C:GO:0016021	P:fatty acid biosynthetic process; P:multicellular organism development; F:transferase activity; F:very-long-chain 3-hydroxyacyl-CoA dehydratase activity; F:3-hydroxy-arachidoyl-CoA dehydratase activity; F:3-hydroxy-behenoyl-CoA dehydratase activity; F:3-hydroxy-lignoceroyl-CoA dehydratase activity; C:endoplasmic reticulum membrane; C:integral component of membrane	EC:4.2.1.134	Very-long-chain (3R)-3-hydroxyacyl-CoA dehydratase	no IPS match	no IPS match	no IPS match
true	[INTERPRO, BLASTED, MAPPED, GO-SLIM]	Trav_Trans_W41B350_0000599	O-fucosyltransferase family protein	310	20	1.16078E-31	91.81	3	P:GO:0006004; F:GO:0016757; C:GO:0016021	P:fucose metabolic process; F:transferase activity, transferring glycosyl groups; C:integral component of membrane			PTHR36704 (PANTHER)	no GO terms	no GO terms
true	[INTERPRO, BLASTED, MAPPED, GO-SLIM]	Trav_Trans_W41B350_0000600	O-fucosyltransferase family protein	1583	20	5.75456E-133	90.19	3	P:GO:0006004; F:GO:0016757; C:GO:0016021	P:fucose metabolic process; F:transferase activity, transferring glycosyl groups; C:integral component of membrane			mobidb-lite (MOBIDB_LITE); PTHR36704 (PANTHER)	no GO terms	no GO terms
true	[INTERPRO, BLASTED, MAPPED, GO-SLIM]	Trav_Trans_W41B350_0000601	Endoglucanase 24	2377	20	0.0	93.73	5	P:GO:0030245; P:GO:0071555; F:GO:0008810; C:GO:0005576; C:GO:0016021	P:cellulose catabolic process; P:cell wall organization; F:cellulase activity; C:extracellular region; C:integral component of membrane	EC:3.2.1.4	Cellulase	IPR012341 (G3DSA:1.50.10.GENE3D); IPR001701 (PFAM); PTHR22298:SF62 (PANTHER); PTHR22298 (PANTHER); IPR008928 (SUPERFAMILY)	P:GO:0005975; F:GO:0003824; F:GO:0004553	P:carbohydrate metabolic process; F:catalytic activity; F:hydrolase activity, hydrolyzing O-glycosyl compounds
true	[INTERPRO, BLASTED, MAPPED, GO-SLIM]	Trav_Trans_W41B350_0000602	protein EMSY-LIKE 3-like isoform X1	3876	20	0.0	89.86	1	P:GO:0050832	P:defense response to fungus			G3DSA:2.30.30.140 (GENE3D); IPR019023 (PFAM); mobidb-lite (MOBIDB_LITE); mobidb-lite (MOBIDB_LITE); PTHR33432:SF2 (PANTHER); IPR033485 (PANTHER); cd04508 (CDD); SSF63748 (SUPERFAMILY)	P:GO:0050832	P:defense response to fungus
true	[INTERPRO, BLASTED, MAPPED, GO-SLIM]	Trav_Trans_W41B350_0000603	Two-component response regulator ORR26	2822	20	0.0	76.21	2	P:GO:0000160; F:GO:0003677	P:phosphorelay signal transduction system; F:DNA binding			IPR006447 (TIGRFAM); IPR001005 (PFAM); G3DSA:1.10.10.60 (GENE3D); G3DSA:3.40.50.2300 (GENE3D); mobidb-lite (MOBIDB_LITE); mobidb-lite (MOBIDB_LITE); mobidb-lite (MOBIDB_LITE); mobidb-lite (MOBIDB_LITE); mobidb-lite (MOBIDB_LITE); PTHR43874 (PANTHER); PTHR43874:SF32 (PANTHER); IPR017930 (PROSITE_PROFILES); IPR001789 (PROSITE_PROFILES); IPR011006 (SUPERFAMILY); IPR009057 (SUPERFAMILY)	P:GO:0000160; F:GO:0003677	P:phosphorelay signal transduction system; F:DNA binding
true	[INTERPRO, BLASTED, MAPPED, GO-SLIM]	Trav_Trans_W41B350_0000604	nitrate-induced NOI protein	790	20	4.08322E-45	80.53	2	P:GO:0002758; C:GO:0005886	P:innate immune response-activating signal transduction; C:plasma membrane			IPR008700 (PFAM); mobidb-lite (MOBIDB_LITE); PTHR33159:SF26 (PANTHER); IPR040387 (PANTHER)	no GO terms	no GO terms
true	[INTERPRO, BLASTED, MAPPED, GO-SLIM]	Trav_Trans_W41B350_0000605	putative gag-pol polyprotein	4326	20	0.0	85.22	6	P:GO:0006284; P:GO:0015074; F:GO:0003676; F:GO:0003824; F:GO:0008270; C:GO:0000943	P:base-excision repair; P:DNA integration; F:nucleic acid binding; F:catalytic activity; F:zinc ion binding; C:retrotransposon nucleocapsid			IPR013103 (PFAM); PTHR44381:SF1 (PANTHER); PTHR44381 (PANTHER); SSF56672 (SUPERFAMILY)	no GO terms	no GO terms
true	[INTERPRO, BLASTED, MAPPED, GO-SLIM]	Trav_Trans_W41B350_0000606	SNARE associated Golgi protein family	825	20	1.03968E-131	96.61	1	C:GO:0016021	C:integral component of membrane			IPR032816 (PFAM); IPR015414 (PANTHER); PTHR12677:SF31 (PANTHER)	C:GO:0016021	C:integral component of membrane
true	[INTERPRO, BLASTED, MAPPED, GO-SLIM]	Trav_Trans_W41B350_0000607	Eukaryotic translation initiation factor 3 subunit I	960	20	1.63579E-68	98.28	5	P:GO:0001732; F:GO:0003743; C:GO:0005852; C:GO:0016282; C:GO:0033290	P:formation of cytoplasmic translation initiation complex; F:translation initiation factor activity; C:eukaryotic translation initiation factor 3 complex; C:eukaryotic 43S preinitiation complex; C:eukaryotic 48S preinitiation complex			IPR001680 (SMART); IPR015943 (G3DSA:2.130.10.GENE3D); IPR001680 (PFAM); IPR027525 (PANTHER); IPR001680 (PROSITE_PROFILES); IPR017986 (PROSITE_PROFILES); IPR011047 (SUPERFAMILY)	F:GO:0003743; F:GO:0005515; C:GO:0005737; C:GO:0005852	F:translation initiation factor activity; F:protein binding; C:cytoplasm; C:eukaryotic translation initiation factor 3 complex
true	[INTERPRO, NO-BLAST]	Trav_Trans_W41B350_0000608	---NA---	2686									no IPS match	no IPS match	no IPS match
true	[INTERPRO, BLASTED, MAPPED, GO-SLIM]	Trav_Trans_W41B350_0000609	mitochondrial carrier protein CoAc1	2533	20	0.0	96.18	4	P:GO:1990559; F:GO:0015228; C:GO:0005743; C:GO:0016021	P:mitochondrial coenzyme A transmembrane transport; F:coenzyme A transmembrane transporter activity; C:mitochondrial inner membrane; C:integral component of membrane			IPR002067 (PRINTS); IPR023395 (G3DSA:1.50.40.GENE3D); IPR018108 (PFAM); PTHR24089:SF617 (PANTHER); IPR040062 (PANTHER); IPR018108 (PROSITE_PROFILES); IPR018108 (PROSITE_PROFILES); IPR018108 (PROSITE_PROFILES); IPR023395 (SUPERFAMILY)	P:GO:0055085; F:GO:0022857	P:transmembrane transport; F:transmembrane transporter activity
true	[INTERPRO, BLASTED, MAPPED, GO-SLIM]	Trav_Trans_W41B350_0000611	ubiquitin carboxyl-terminal hydrolase 4	2028	20	0.0	98.78	4	P:GO:0006511; P:GO:0016579; F:GO:0004197; F:GO:0004843	P:ubiquitin-dependent protein catabolic process; P:protein deubiquitination; F:cysteine-type endopeptidase activity; F:thiol-dependent ubiquitin-specific protease activity	EC:3.4.22; EC:3.4.19.12	Acting on peptide bonds (peptidases); Ubiquitinyl hydrolase 1	IPR001394 (PFAM); G3DSA:3.90.70.10 (GENE3D); mobidb-lite (MOBIDB_LITE); PTHR43942 (PANTHER); PTHR43942:SF2 (PANTHER); IPR028889 (PROSITE_PROFILES); cd02663 (CDD); IPR038765 (SUPERFAMILY)	P:GO:0016579; F:GO:0004843	P:protein deubiquitination; F:thiol-dependent ubiquitin-specific protease activity
true	[INTERPRO, BLASTED, MAPPED, GO-SLIM]	Trav_Trans_W41B350_0000612	L-ascorbate oxidase homolog	2459	20	0.0	92.69	4	P:GO:0055114; F:GO:0005507; F:GO:0016722; C:GO:0009506	P:oxidation-reduction process; F:copper ion binding; F:oxidoreductase activity, oxidizing metal ions; C:plasmodesma			IPR011707 (PFAM); IPR008972 (G3DSA:2.60.40.GENE3D); IPR011706 (PFAM); IPR001117 (PFAM); IPR008972 (G3DSA:2.60.40.GENE3D); IPR008972 (G3DSA:2.60.40.GENE3D); PTHR11709:SF127 (PANTHER); PTHR11709 (PANTHER); IPR008972 (SUPERFAMILY); IPR008972 (SUPERFAMILY); IPR008972 (SUPERFAMILY)	P:GO:0055114; F:GO:0005507; F:GO:0016491	P:oxidation-reduction process; F:copper ion binding; F:oxidoreductase activity
true	[INTERPRO, BLASTED, MAPPED, GO-SLIM]	Trav_Trans_W41B350_0000613	serine/threonine protein phosphatase 2A 55 kDa regulatory subunit B beta isoform	2758	20	0.0	93.86	7	P:GO:0000278; P:GO:0043666; P:GO:0070262; F:GO:0004722; F:GO:0019888; C:GO:0000159; C:GO:0005829	P:mitotic cell cycle; P:regulation of phosphoprotein phosphatase activity; P:peptidyl-serine dephosphorylation; F:protein serine/threonine phosphatase activity; F:protein phosphatase regulator activity; C:protein phosphatase type 2A complex; C:cytosol	EC:3.1.3.16	Protein-serine/threonine phosphatase	IPR000009 (PRINTS); IPR001680 (SMART); IPR000009 (PIRSF); IPR001680 (PFAM); mobidb-lite (MOBIDB_LITE); mobidb-lite (MOBIDB_LITE); mobidb-lite (MOBIDB_LITE); mobidb-lite (MOBIDB_LITE); IPR000009 (PANTHER); PTHR11871:SF14 (PANTHER); IPR036322 (SUPERFAMILY)	F:GO:0005515; F:GO:0019888; C:GO:0000159	F:protein binding; F:protein phosphatase regulator activity; C:protein phosphatase type 2A complex
true	[INTERPRO, BLASTED, MAPPED, GO-SLIM]	Trav_Trans_W41B350_0000615	peroxidase A2-like	1948	20	0.0	85.9	8	P:GO:0006979; P:GO:0042744; P:GO:0055114; P:GO:0098869; F:GO:0004601; F:GO:0020037; F:GO:0046872; C:GO:0005576	P:response to oxidative stress; P:hydrogen peroxide catabolic process; P:oxidation-reduction process; P:cellular oxidant detoxification; F:peroxidase activity; F:heme binding; F:metal ion binding; C:extracellular region	EC:1.11.1.7	Peroxidase	IPR000823 (PRINTS); IPR002016 (PRINTS); G3DSA:1.10.520.10 (GENE3D); IPR002016 (PFAM); G3DSA:1.10.420.10 (GENE3D); PTHR31388:SF52 (PANTHER); PTHR31388 (PANTHER); IPR002016 (PROSITE_PROFILES); IPR033905 (CDD); IPR010255 (SUPERFAMILY)	P:GO:0006979; P:GO:0042744; P:GO:0055114; F:GO:0004601; F:GO:0020037	P:response to oxidative stress; P:hydrogen peroxide catabolic process; P:oxidation-reduction process; F:peroxidase activity; F:heme binding
true	[INTERPRO, BLASTED, MAPPED, GO-SLIM]	Trav_Trans_W41B350_0000616	ubiquitin fusion degradation protein 1 homolog	1329	20	2.67704E-164	94.64	1	P:GO:0006511	P:ubiquitin-dependent protein catabolic process			G3DSA:3.10.330.10 (GENE3D); IPR004854 (PFAM); G3DSA:2.40.40.50 (GENE3D); mobidb-lite (MOBIDB_LITE); mobidb-lite (MOBIDB_LITE); mobidb-lite (MOBIDB_LITE); IPR004854 (PANTHER); PTHR12555:SF16 (PANTHER)	P:GO:0006511	P:ubiquitin-dependent protein catabolic process
true	[INTERPRO, BLASTED, MAPPED, GO-SLIM]	Trav_Trans_W41B350_0000617	septin and tuftelin-interacting protein 1 homolog 1	4769	20	0.0	93.47	6	P:GO:0000390; P:GO:0006367; F:GO:0003676; C:GO:0005672; C:GO:0016021; C:GO:0071008	P:spliceosomal complex disassembly; P:transcription initiation from RNA polymerase II promoter; F:nucleic acid binding; C:transcription factor TFIIA complex; C:integral component of membrane; C:U2-type post-mRNA release spliceosomal complex			IPR000467 (SMART); IPR022783 (PFAM); IPR022159 (PFAM); IPR000467 (PFAM); IPR024933 (PIRSF); mobidb-lite (MOBIDB_LITE); mobidb-lite (MOBIDB_LITE); mobidb-lite (MOBIDB_LITE); mobidb-lite (MOBIDB_LITE); mobidb-lite (MOBIDB_LITE); PTHR23329 (PANTHER); PTHR23329:SF1 (PANTHER); IPR000467 (PROSITE_PROFILES)	F:GO:0003676	F:nucleic acid binding
true	[INTERPRO, NO-BLAST]	Trav_Trans_W41B350_0000618	---NA---	2037									no IPS match	no IPS match	no IPS match
true	[INTERPRO, BLASTED, MAPPED, GO-SLIM]	Trav_Trans_W41B350_0000619	V-type proton ATPase 16 kDa proteolipid subunit	1354	20	2.33536E-93	95.41	5	P:GO:1902600; F:GO:0046961; C:GO:0005774; C:GO:0016021; C:GO:0033179	P:proton transmembrane transport; F:proton-transporting ATPase activity, rotational mechanism; C:vacuolar membrane; C:integral component of membrane; C:proton-transporting V-type ATPase, V0 domain	EC:7.1.3.1	H(+)-exporting diphosphatase	IPR000245 (PRINTS); G3DSA:1.20.120.610 (GENE3D); IPR002379 (PFAM); IPR011555 (TIGRFAM); mobidb-lite (MOBIDB_LITE); mobidb-lite (MOBIDB_LITE); PTHR10263:SF14 (PANTHER); PTHR10263 (PANTHER); IPR035921 (SUPERFAMILY); IPR035921 (SUPERFAMILY)	P:GO:1902600; F:GO:0015078; C:GO:0033177; C:GO:0033179	P:proton transmembrane transport; F:proton transmembrane transporter activity; C:proton-transporting two-sector ATPase complex, proton-transporting domain; C:proton-transporting V-type ATPase, V0 domain
true	[INTERPRO, BLASTED, MAPPED, GO-SLIM]	Trav_Trans_W41B350_0000620	probable receptor-like protein kinase At1g49730	5530	20	0.0	94.4	6	P:GO:0006468; P:GO:0007178; F:GO:0004675; F:GO:0005524; C:GO:0005886; C:GO:0016021	P:protein phosphorylation; P:transmembrane receptor protein serine/threonine kinase signaling pathway; F:transmembrane receptor protein serine/threonine kinase activity; F:ATP binding; C:plasma membrane; C:integral component of membrane	EC:2.7.11	Transferring phosphorus-containing groups	IPR000719 (SMART); IPR000719 (PFAM); G3DSA:3.30.200.20 (GENE3D); G3DSA:1.10.510.10 (GENE3D); mobidb-lite (MOBIDB_LITE); mobidb-lite (MOBIDB_LITE); PTHR27003:SF77 (PANTHER); PTHR27003 (PANTHER); IPR000719 (PROSITE_PROFILES); cd14066 (CDD); IPR011009 (SUPERFAMILY)	P:GO:0006468; F:GO:0004672; F:GO:0005524	P:protein phosphorylation; F:protein kinase activity; F:ATP binding
true	[INTERPRO, BLASTED]	Trav_Trans_W41B350_0000621	protein ALP1-like	3106	20	3.01299E-115	76.67						PTHR22930 (PANTHER); PTHR22930:SF122 (PANTHER)	no GO terms	no GO terms
true	[INTERPRO, BLASTED, MAPPED, GO-SLIM]	Trav_Trans_W41B350_0000622	Core-2/I-branching beta-16-N-acetylglucosaminyltransferase family protein	1123	20	2.58218E-141	94.06	2	F:GO:0008375; C:GO:0016021	F:acetylglucosaminyltransferase activity; C:integral component of membrane			IPR003406 (PFAM); PTHR31042:SF12 (PANTHER); PTHR31042 (PANTHER)	F:GO:0008375; C:GO:0016020	F:acetylglucosaminyltransferase activity; C:membrane
true	[INTERPRO, BLASTED]	Trav_Trans_W41B350_0000623	hypothetical protein Zm00014a_000173	1239	20	4.874E-177	91.86						mobidb-lite (MOBIDB_LITE); mobidb-lite (MOBIDB_LITE); mobidb-lite (MOBIDB_LITE); mobidb-lite (MOBIDB_LITE); mobidb-lite (MOBIDB_LITE); mobidb-lite (MOBIDB_LITE); PTHR34468 (PANTHER); PTHR34468:SF1 (PANTHER)	no GO terms	no GO terms
true	[INTERPRO, BLASTED, MAPPED, GO-SLIM]	Trav_Trans_W41B350_0000624	WPP domain-associated protein	3729	20	0.0	88.24	2	P:GO:0055114; F:GO:0016491	P:oxidation-reduction process; F:oxidoreductase activity			mobidb-lite (MOBIDB_LITE); mobidb-lite (MOBIDB_LITE); IPR037490 (PANTHER); PTHR33883:SF6 (PANTHER)	no GO terms	no GO terms
true	[INTERPRO, BLASTED, MAPPED, GO-SLIM]	Trav_Trans_W41B350_0000625	putative casein kinase II subunit beta-4 isoform X2	782	20	1.50749E-37	99.44	5	P:GO:0045859; F:GO:0004674; F:GO:0019887; C:GO:0005737; C:GO:0005956	P:regulation of protein kinase activity; F:protein serine/threonine kinase activity; F:protein kinase regulator activity; C:cytoplasm; C:protein kinase CK2 complex	EC:2.7.11	Transferring phosphorus-containing groups	no IPS match	no IPS match	no IPS match
true	[INTERPRO, NO-BLAST]	Trav_Trans_W41B350_0000626	---NA---	993									no IPS match	no IPS match	no IPS match
true	[INTERPRO, BLASTED, MAPPED, GO-SLIM]	Trav_Trans_W41B350_0000627	alpha/beta-Hydrolases superfamily protein	1238	20	0.0	91.18	2	F:GO:0016787; C:GO:0016021	F:hydrolase activity; C:integral component of membrane			IPR000073 (PFAM); mobidb-lite (MOBIDB_LITE); PTHR43329 (PANTHER); PTHR43329:SF1 (PANTHER); IPR029058 (SUPERFAMILY)	no GO terms	no GO terms
true	[INTERPRO, BLASTED, MAPPED, GO-SLIM]	Trav_Trans_W41B350_0000628	alpha/beta-Hydrolases superfamily protein	2096	20	1.21967E-63	89.72	2	F:GO:0016787; C:GO:0016021	F:hydrolase activity; C:integral component of membrane			no IPS match	no IPS match	no IPS match
true	[INTERPRO, BLASTED, MAPPED, GO-SLIM]	Trav_Trans_W41B350_0000629	elongation factor 1-alpha	532	20	2.89581E-126	99.75	4	P:GO:0006414; F:GO:0003746; F:GO:0003924; F:GO:0005525	P:translational elongation; F:translation elongation factor activity; F:GTPase activity; F:GTP binding	EC:3.6.1.15	Nucleoside-triphosphate phosphatase	IPR000795 (PFAM); IPR004161 (PFAM); G3DSA:2.40.30.10 (GENE3D); G3DSA:3.40.50.300 (GENE3D); PTHR23115 (PANTHER); PTHR23115:SF230 (PANTHER); cd03693 (CDD); IPR009000 (SUPERFAMILY); IPR027417 (SUPERFAMILY)	F:GO:0003924; F:GO:0005525	F:GTPase activity; F:GTP binding
true	[INTERPRO, BLASTED, MAPPED, GO-SLIM]	Trav_Trans_W41B350_0000630	glyoxysomal fatty acid beta-oxidation multifunctional protein MFP-a	3059	20	0.0	96.64	3	P:GO:0006635; F:GO:0003857; C:GO:0005777	P:fatty acid beta-oxidation; F:3-hydroxyacyl-CoA dehydrogenase activity; C:peroxisome	EC:1.1.1.35	3-hydroxyacyl-CoA dehydrogenase	IPR001753 (PFAM); G3DSA:3.40.50.720 (GENE3D); G3DSA:1.10.1040.50 (GENE3D); G3DSA:3.90.226.10 (GENE3D); IPR006176 (PFAM); IPR006108 (PFAM); PTHR23309 (PANTHER); PTHR23309:SF23 (PANTHER); cd06558 (CDD); IPR008927 (SUPERFAMILY); IPR029045 (SUPERFAMILY); IPR008927 (SUPERFAMILY); IPR036291 (SUPERFAMILY)	P:GO:0006631; P:GO:0055114; F:GO:0003824; F:GO:0003857; F:GO:0016491	P:fatty acid metabolic process; P:oxidation-reduction process; F:catalytic activity; F:3-hydroxyacyl-CoA dehydrogenase activity; F:oxidoreductase activity
true	[INTERPRO, BLASTED, MAPPED, GO-SLIM]	Trav_Trans_W41B350_0000631	putative ADP-glucose pyrophosphorylase small subunit	2217	20	0.0	96.0	5	P:GO:0005978; P:GO:0019252; F:GO:0005524; F:GO:0008878; C:GO:0009507	P:glycogen biosynthetic process; P:starch biosynthetic process; F:ATP binding; F:glucose-1-phosphate adenylyltransferase activity; C:chloroplast	EC:2.7.7.27	Glucose-1-phosphate adenylyltransferase	IPR011831 (TIGRFAM); G3DSA:2.160.10.10 (GENE3D); IPR029044 (G3DSA:3.90.550.GENE3D); IPR005835 (PFAM); mobidb-lite (MOBIDB_LITE); PTHR43523:SF7 (PANTHER); PTHR43523 (PANTHER); cd02508 (CDD); cd04651 (CDD); IPR029044 (SUPERFAMILY); IPR011004 (SUPERFAMILY)	P:GO:0005978; P:GO:0009058; F:GO:0008878; F:GO:0016779	P:glycogen biosynthetic process; P:biosynthetic process; F:glucose-1-phosphate adenylyltransferase activity; F:nucleotidyltransferase activity
true	[INTERPRO, BLASTED, MAPPED, GO-SLIM]	Trav_Trans_W41B350_0000632	5-methyltetrahydropteroyltriglutamate--homocysteine methyltransferase 1	3045	20	0.0	98.32	5	P:GO:0009086; P:GO:0032259; F:GO:0003871; F:GO:0008270; C:GO:0005829	P:methionine biosynthetic process; P:methylation; F:5-methyltetrahydropteroyltriglutamate-homocysteine S-methyltransferase activity; F:zinc ion binding; C:cytosol	EC:2.1.1.14	5-methyltetrahydropteroyltriglutamate--homocysteine S-methyltransferase	IPR013215 (PFAM); IPR006276 (TIGRFAM); IPR002629 (PFAM); IPR038071 (G3DSA:3.20.20.GENE3D); IPR038071 (G3DSA:3.20.20.GENE3D); mobidb-lite (MOBIDB_LITE); mobidb-lite (MOBIDB_LITE); PTHR30519 (PANTHER); PTHR30519:SF11 (PANTHER); IPR006276 (HAMAP); cd03311 (CDD); cd03312 (CDD); IPR038071 (SUPERFAMILY); IPR038071 (SUPERFAMILY)	P:GO:0008652; P:GO:0009086; F:GO:0003871; F:GO:0008270	P:cellular amino acid biosynthetic process; P:methionine biosynthetic process; F:5-methyltetrahydropteroyltriglutamate-homocysteine S-methyltransferase activity; F:zinc ion binding
true	[INTERPRO, BLASTED, MAPPED, GO-SLIM]	Trav_Trans_W41B350_0000633	putative isoprenylcysteine alpha-carbonyl methylesterase ICMEL2	5023	20	5.5154E-22	90.33	2	F:GO:0016787; C:GO:0016021	F:hydrolase activity; C:integral component of membrane			IPR026960 (PFAM); PTHR25952 (PANTHER); PTHR25952:SF212 (PANTHER)	no GO terms	no GO terms
true	[INTERPRO, BLASTED, MAPPED, GO-SLIM]	Trav_Trans_W41B350_0000634	protein SUPPRESSOR OF GENE SILENCING 3 homolog	2648	20	0.0	86.1	6	P:GO:0009616; P:GO:0010025; P:GO:0010050; P:GO:0010267; P:GO:0050688; C:GO:0005829	P:virus induced gene silencing; P:wax biosynthetic process; P:vegetative phase change; P:production of ta-siRNAs involved in RNA interference; P:regulation of defense response to virus; C:cytosol			IPR005380 (PFAM); IPR005381 (PFAM); IPR038588 (G3DSA:3.30.70.GENE3D); mobidb-lite (MOBIDB_LITE); mobidb-lite (MOBIDB_LITE); mobidb-lite (MOBIDB_LITE); PTHR21596 (PANTHER); PTHR21596:SF12 (PANTHER); IPR005380 (CDD)	P:GO:0031047	P:gene silencing by RNA
true	[INTERPRO, BLASTED, MAPPED, GO-SLIM]	Trav_Trans_W41B350_0000635	ornithine aminotransferase, mitochondrial	1171	20	7.13146E-140	98.1	19	P:GO:0006593; P:GO:0006979; P:GO:0009408; P:GO:0009413; P:GO:0009414; P:GO:0009733; P:GO:0009737; P:GO:0009741; P:GO:0009753; P:GO:0009816; P:GO:0010121; P:GO:0019544; P:GO:0042538; P:GO:0051646; P:GO:0055129; F:GO:0004587; F:GO:0008270; F:GO:0030170; C:GO:0005759	P:ornithine catabolic process; P:response to oxidative stress; P:response to heat; P:response to flooding; P:response to water deprivation; P:response to auxin; P:response to abscisic acid; P:response to brassinosteroid; P:response to jasmonic acid; P:defense response to bacterium, incompatible interaction; P:arginine catabolic process to proline via ornithine; P:arginine catabolic process to glutamate; P:hyperosmotic salinity response; P:mitochondrion localization; P:L-proline biosynthetic process; F:ornithine-oxo-acid transaminase activity; F:zinc ion binding; F:pyridoxal phosphate binding; C:mitochondrial matrix	EC:2.6.1.13	Ornithine aminotransferase	IPR005814 (PFAM); IPR015421 (G3DSA:3.40.640.GENE3D); mobidb-lite (MOBIDB_LITE); mobidb-lite (MOBIDB_LITE); PTHR11986 (PANTHER); IPR034758 (PTHR11986:PANTHER); IPR015424 (SUPERFAMILY)	F:GO:0003824; F:GO:0004587; F:GO:0008483; F:GO:0030170	F:catalytic activity; F:ornithine-oxo-acid transaminase activity; F:transaminase activity; F:pyridoxal phosphate binding
true	[INTERPRO, BLASTED, MAPPED, GO-SLIM]	Trav_Trans_W41B350_0000636	ADP-ribosylation factor 1	1882	20	2.90354E-94	97.15	7	P:GO:0006886; P:GO:0016192; P:GO:0055085; F:GO:0005525; F:GO:0022857; C:GO:0005737; C:GO:0016021	P:intracellular protein transport; P:vesicle-mediated transport; P:transmembrane transport; F:GTP binding; F:transmembrane transporter activity; C:cytoplasm; C:integral component of membrane			IPR006689 (PRINTS); SM00177 (SMART); IPR006689 (PFAM); G3DSA:3.40.50.300 (GENE3D); IPR005225 (TIGRFAM); PTHR11711 (PANTHER); PTHR11711:SF199 (PANTHER); IPR027417 (SUPERFAMILY)	F:GO:0005525	F:GTP binding
true	[INTERPRO, BLASTED, MAPPED, GO-SLIM]	Trav_Trans_W41B350_0000637	Protein DEFECTIVE IN MERISTEM SILENCING 3	1980	20	0.0	91.56	5	P:GO:0070921; P:GO:0080188; F:GO:0016874; F:GO:0042803; C:GO:0000419	P:regulation of production of siRNA involved in chromatin silencing by small RNA; P:gene silencing by RNA-directed DNA methylation; F:ligase activity; F:protein homodimerization activity; C:RNA polymerase V complex			mobidb-lite (MOBIDB_LITE); mobidb-lite (MOBIDB_LITE); PTHR33566:SF1 (PANTHER); PTHR33566 (PANTHER)	no GO terms	no GO terms
true	[INTERPRO, BLASTED, MAPPED, GO-SLIM]	Trav_Trans_W41B350_0000638	multiple organellar RNA editing factor 1, mitochondrial	1932	20	0.0	83.13	2	P:GO:0016554; P:GO:0080156	P:cytidine to uridine editing; P:mitochondrial mRNA modification			mobidb-lite (MOBIDB_LITE); mobidb-lite (MOBIDB_LITE); mobidb-lite (MOBIDB_LITE); mobidb-lite (MOBIDB_LITE); mobidb-lite (MOBIDB_LITE); IPR039206 (PANTHER); PTHR31346:SF5 (PANTHER); IPR039206 (PANTHER); PTHR31346:SF5 (PANTHER)	P:GO:0016554	P:cytidine to uridine editing
true	[INTERPRO, BLASTED, MAPPED, GO-SLIM]	Trav_Trans_W41B350_0000639	ras-related protein Rab11C	892	20	1.32641E-120	96.35	4	P:GO:0006886; P:GO:0032482; F:GO:0003924; F:GO:0005525	P:intracellular protein transport; P:Rab protein signal transduction; F:GTPase activity; F:GTP binding	EC:3.6.1.15	Nucleoside-triphosphate phosphatase	PR00449 (PRINTS); SM00174 (SMART); SM00175 (SMART); SM00173 (SMART); G3DSA:3.40.50.300 (GENE3D); IPR005225 (TIGRFAM); IPR001806 (PFAM); mobidb-lite (MOBIDB_LITE); PTHR24073:SF458 (PANTHER); PTHR24073 (PANTHER); PS51419 (PROSITE_PROFILES); IPR027417 (SUPERFAMILY)	F:GO:0003924; F:GO:0005525	F:GTPase activity; F:GTP binding
true	[INTERPRO, BLASTED]	Trav_Trans_W41B350_0000640	uncharacterized protein LOC8081236	1915	20	2.15544E-130	49.71						IPR011676 (PFAM); mobidb-lite (MOBIDB_LITE); PTHR33086 (PANTHER); PTHR33086:SF1 (PANTHER)	no GO terms	no GO terms
true	[INTERPRO, BLASTED]	Trav_Trans_W41B350_0000641	uncharacterized protein LOC110434955	544	1	4.66958E-13	57.14						no IPS match	no IPS match	no IPS match
true	[INTERPRO, BLASTED, MAPPED, GO-SLIM]	Trav_Trans_W41B350_0000642	Phosphoinositide phosphatase SAC2	1689	20	0.0	95.43	1	F:GO:0042578	F:phosphoric ester hydrolase activity			IPR002013 (PFAM); PTHR11200:SF233 (PANTHER); PTHR11200 (PANTHER); IPR002013 (PROSITE_PROFILES)	F:GO:0042578	F:phosphoric ester hydrolase activity
true	[INTERPRO, BLASTED, MAPPED, GO-SLIM]	Trav_Trans_W41B350_0000643	elongation factor 1-gamma 3	1940	20	0.0	95.14	2	P:GO:0006414; F:GO:0003746	P:translational elongation; F:translation elongation factor activity			IPR001662 (SMART); G3DSA:1.20.1050.10 (GENE3D); IPR004046 (PFAM); IPR001662 (PFAM); IPR004045 (PFAM); G3DSA:3.40.30.10 (GENE3D); IPR036433 (G3DSA:3.30.70.GENE3D); IPR040079 (mobidb-MOBIDB_LITE); mobidb-lite (MOBIDB_LITE); PTHR44372:SF2 (PANTHER); PTHR44372 (PANTHER); IPR001662 (PROSITE_PROFILES); IPR004045 (PROSITE_PROFILES); IPR010987 (PROSITE_PROFILES); cd03181 (CDD); cd03044 (CDD); IPR036433 (SUPERFAMILY); IPR036249 (SUPERFAMILY); IPR036282 (SUPERFAMILY)	P:GO:0006414; F:GO:0003746; F:GO:0005515	P:translational elongation; F:translation elongation factor activity; F:protein binding
true	[INTERPRO, BLASTED, MAPPED, GO-SLIM]	Trav_Trans_W41B350_0000644	kinesin-like protein KIN-5A	3651	20	0.0	94.44	8	P:GO:0007018; F:GO:0005524; F:GO:0008017; F:GO:0008574; C:GO:0005737; C:GO:0005819; C:GO:0005871; C:GO:0005874	P:microtubule-based movement; F:ATP binding; F:microtubule binding; F:ATP-dependent microtubule motor activity, plus-end-directed; C:cytoplasm; C:spindle; C:kinesin complex; C:microtubule	EC:3.6.1.3; EC:3.6.1.15; EC:3.6.4.4	Adenosinetriphosphatase; Nucleoside-triphosphate phosphatase; Acting on acid anhydrides	IPR001752 (PRINTS); IPR001752 (SMART); IPR036961 (G3DSA:3.40.850.GENE3D); IPR001752 (PFAM); mobidb-lite (MOBIDB_LITE); mobidb-lite (MOBIDB_LITE); mobidb-lite (MOBIDB_LITE); mobidb-lite (MOBIDB_LITE); IPR027640 (PANTHER); PTHR24115:SF515 (PANTHER); IPR001752 (PROSITE_PROFILES); cd01364 (CDD); IPR027417 (SUPERFAMILY)	P:GO:0007018; F:GO:0003777; F:GO:0005524; F:GO:0008017	P:microtubule-based movement; F:microtubule motor activity; F:ATP binding; F:microtubule binding
true	[INTERPRO, BLASTED]	Trav_Trans_W41B350_0000645	uncharacterized LOC100193656 isoform X1	1219	20	1.24795E-97	91.23						mobidb-lite (MOBIDB_LITE); mobidb-lite (MOBIDB_LITE); mobidb-lite (MOBIDB_LITE); PTHR36032 (PANTHER)	no GO terms	no GO terms
true	[INTERPRO, BLASTED, MAPPED, GO-SLIM]	Trav_Trans_W41B350_0000646	protein translation factor SUI1 homolog	4045	20	7.81597E-59	96.76	5	P:GO:0006281; P:GO:0006413; P:GO:0006417; F:GO:0003743; F:GO:0008081	P:DNA repair; P:translational initiation; P:regulation of translation; F:translation initiation factor activity; F:phosphoric diester hydrolase activity			IPR005874 (PIRSF); IPR001950 (PFAM); IPR005874 (TIGRFAM); G3DSA:3.30.780.10 (GENE3D); PTHR10388 (PANTHER); PTHR10388:SF35 (PANTHER); IPR001950 (PROSITE_PROFILES); IPR005874 (CDD); IPR036877 (SUPERFAMILY)	P:GO:0006413; F:GO:0003743	P:translational initiation; F:translation initiation factor activity
true	[INTERPRO, BLASTED, MAPPED, GO-SLIM]	Trav_Trans_W41B350_0000647	pyrophosphate--fructose 6-phosphate 1-phosphotransferase subunit alpha	2487	20	0.0	97.37	10	P:GO:0006002; P:GO:0009749; P:GO:0015979; P:GO:0046835; P:GO:0061615; F:GO:0003872; F:GO:0005524; F:GO:0046872; F:GO:0047334; C:GO:0005829	P:fructose 6-phosphate metabolic process; P:response to glucose; P:photosynthesis; P:carbohydrate phosphorylation; P:glycolytic process through fructose-6-phosphate; F:6-phosphofructokinase activity; F:ATP binding; F:metal ion binding; F:diphosphate-fructose-6-phosphate 1-phosphotransferase activity; C:cytosol	EC:2.7.1.90; EC:2.7.1.11	Diphosphate--fructose-6-phosphate 1-phosphotransferase; 6-phosphofructokinase	IPR000023 (PFAM); G3DSA:3.40.50.450 (GENE3D); G3DSA:1.10.10.480 (GENE3D); IPR011183 (TIGRFAM); G3DSA:3.40.50.460 (GENE3D); mobidb-lite (MOBIDB_LITE); PTHR43650 (PANTHER); PTHR43650:SF3 (PANTHER); IPR011183 (HAMAP); IPR035966 (SUPERFAMILY)	P:GO:0006096; F:GO:0003872; F:GO:0005524; F:GO:0047334	P:glycolytic process; F:6-phosphofructokinase activity; F:ATP binding; F:diphosphate-fructose-6-phosphate 1-phosphotransferase activity
true	[INTERPRO, BLASTED, MAPPED, GO-SLIM]	Trav_Trans_W41B350_0000648	beta-galactosidase 2	3388	20	0.0	94.97	4	P:GO:0005975; F:GO:0004565; F:GO:0030246; C:GO:0005618	P:carbohydrate metabolic process; F:beta-galactosidase activity; F:carbohydrate binding; C:cell wall	EC:3.2.1.23	Beta-galactosidase	IPR001944 (PRINTS); G3DSA:3.20.20.80 (GENE3D); IPR000922 (PFAM); PF17834 (PFAM); IPR008979 (G3DSA:2.60.120.GENE3D); IPR031330 (PFAM); G3DSA:2.60.120.740 (GENE3D); IPR001944 (PANTHER); PTHR23421:SF74 (PANTHER); IPR000922 (PROSITE_PROFILES); IPR008979 (SUPERFAMILY); IPR008979 (SUPERFAMILY); IPR017853 (SUPERFAMILY)	P:GO:0005975; F:GO:0004553; F:GO:0030246	P:carbohydrate metabolic process; F:hydrolase activity, hydrolyzing O-glycosyl compounds; F:carbohydrate binding
true	[INTERPRO, BLASTED, MAPPED, GO-SLIM]	Trav_Trans_W41B350_0000649	chitinase	1466	20	1.41044E-159	92.35	5	P:GO:0005975; P:GO:0006032; P:GO:0016998; F:GO:0004568; F:GO:0008061	P:carbohydrate metabolic process; P:chitin catabolic process; P:cell wall macromolecule catabolic process; F:chitinase activity; F:chitin binding	EC:3.2.1.14	Chitinase	IPR001002 (PRINTS); IPR001002 (SMART); IPR036861 (G3DSA:3.30.60.GENE3D); IPR001002 (PFAM); G3DSA:3.30.20.10 (GENE3D); G3DSA:1.10.530.10 (GENE3D); IPR000726 (PFAM); IPR016283 (PIRSF); PTHR22595 (PANTHER); PTHR22595:SF94 (PANTHER); IPR001002 (PRODOM); IPR001002 (PROSITE_PROFILES); cd00035 (CDD); IPR000726 (CDD); IPR036861 (SUPERFAMILY); IPR023346 (SUPERFAMILY)	P:GO:0005975; P:GO:0006032; P:GO:0016998; F:GO:0004568; F:GO:0008061	P:carbohydrate metabolic process; P:chitin catabolic process; P:cell wall macromolecule catabolic process; F:chitinase activity; F:chitin binding
true	[INTERPRO, BLASTED, MAPPED, GO-SLIM]	Trav_Trans_W41B350_0000650	ABC transporter G family member 42	5366	20	0.0	94.63	5	P:GO:0055085; F:GO:0005524; F:GO:0042626; C:GO:0005886; C:GO:0016021	P:transmembrane transport; F:ATP binding; F:ATPase-coupled transmembrane transporter activity; C:plasma membrane; C:integral component of membrane			IPR003593 (SMART); IPR013525 (PFAM); IPR003439 (PFAM); IPR013581 (PFAM); IPR003439 (PFAM); G3DSA:3.40.50.300 (GENE3D); G3DSA:3.40.50.300 (GENE3D); IPR029481 (PFAM); mobidb-lite (MOBIDB_LITE); mobidb-lite (MOBIDB_LITE); PTHR19241 (PANTHER); PTHR19241 (PANTHER); PTHR19241:SF224 (PANTHER); PTHR19241:SF224 (PANTHER); IPR003439 (PROSITE_PROFILES); IPR003439 (PROSITE_PROFILES); IPR034001 (CDD); IPR034003 (CDD); IPR027417 (SUPERFAMILY); IPR027417 (SUPERFAMILY)	F:GO:0005524; F:GO:0016887; C:GO:0016020	F:ATP binding; F:ATPase activity; C:membrane
true	[INTERPRO, BLASTED]	Trav_Trans_W41B350_0000651	F-box protein	3596	20	0.0	94.55						IPR006553 (SMART); IPR032675 (G3DSA:3.80.10.GENE3D); IPR032675 (G3DSA:3.80.10.GENE3D); G3DSA:1.20.1280.50 (GENE3D); PF18511 (PFAM); mobidb-lite (MOBIDB_LITE); mobidb-lite (MOBIDB_LITE); mobidb-lite (MOBIDB_LITE); PTHR44356:SF4 (PANTHER); PTHR44356 (PANTHER); IPR036047 (SUPERFAMILY); SSF52047 (SUPERFAMILY)	F:GO:0005515	F:protein binding
true	[INTERPRO, BLASTED, GO-SLIM]	Trav_Trans_W41B350_0000652	predicted protein	1331	20	6.83554E-81	85.01	1	F:GO:0030533	F:triplet codon-amino acid adaptor activity			IPR006597 (SMART); IPR011990 (G3DSA:1.25.40.GENE3D); mobidb-lite (MOBIDB_LITE); PTHR36792 (PANTHER); PTHR36792:SF3 (PANTHER); SSF81901 (SUPERFAMILY)	F:GO:0005515	F:protein binding
true	[INTERPRO, BLASTED, MAPPED, GO-SLIM]	Trav_Trans_W41B350_0000653	DNA repair protein RAD5A isoform X1	4309	20	0.0	92.84	4	F:GO:0003676; F:GO:0005524; F:GO:0008270; F:GO:0016818	F:nucleic acid binding; F:ATP binding; F:zinc ion binding; F:hydrolase activity, acting on acid anhydrides, in phosphorus-containing anhydrides			IPR014001 (SMART); IPR001841 (SMART); IPR001650 (SMART); IPR014905 (SMART); IPR000330 (PFAM); IPR014905 (PFAM); G3DSA:3.40.50.300 (GENE3D); G3DSA:3.40.50.300 (GENE3D); IPR013083 (G3DSA:3.30.40.GENE3D); IPR001650 (PFAM); PF13920 (PFAM); mobidb-lite (MOBIDB_LITE); mobidb-lite (MOBIDB_LITE); mobidb-lite (MOBIDB_LITE); PTHR10799:SF942 (PANTHER); PTHR10799 (PANTHER); IPR014001 (PROSITE_PROFILES); IPR001650 (PROSITE_PROFILES); IPR001841 (PROSITE_PROFILES); cd00046 (CDD); cd16449 (CDD); IPR001650 (CDD); IPR027417 (SUPERFAMILY); SSF57850 (SUPERFAMILY); IPR027417 (SUPERFAMILY)	F:GO:0003676; F:GO:0005524; F:GO:0008270; F:GO:0016818	F:nucleic acid binding; F:ATP binding; F:zinc ion binding; F:hydrolase activity, acting on acid anhydrides, in phosphorus-containing anhydrides
true	[INTERPRO, BLASTED, MAPPED, GO-SLIM]	Trav_Trans_W41B350_0000654	E3 ubiquitin-protein ligase PRT6	7947	20	0.0	92.7	11	P:GO:0009737; P:GO:0010029; P:GO:0016567; P:GO:0050832; P:GO:0050994; P:GO:0071596; F:GO:0008270; F:GO:0016874; F:GO:0061630; C:GO:0000151; C:GO:0005737	P:response to abscisic acid; P:regulation of seed germination; P:protein ubiquitination; P:defense response to fungus; P:regulation of lipid catabolic process; P:ubiquitin-dependent protein catabolic process via the N-end rule pathway; F:zinc ion binding; F:ligase activity; F:ubiquitin protein ligase activity; C:ubiquitin ligase complex; C:cytoplasm			IPR003126 (SMART); G3DSA:2.10.110.30 (GENE3D); IPR003126 (PFAM); G3DSA:1.10.10.2670 (GENE3D); mobidb-lite (MOBIDB_LITE); mobidb-lite (MOBIDB_LITE); mobidb-lite (MOBIDB_LITE); mobidb-lite (MOBIDB_LITE); mobidb-lite (MOBIDB_LITE); mobidb-lite (MOBIDB_LITE); PTHR21497:SF24 (PANTHER); IPR039164 (PANTHER); IPR003126 (PROSITE_PROFILES); cd16482 (CDD); IPR036390 (SUPERFAMILY)	P:GO:0071596; F:GO:0008270; F:GO:0061630	P:ubiquitin-dependent protein catabolic process via the N-end rule pathway; F:zinc ion binding; F:ubiquitin protein ligase activity
true	[INTERPRO, BLASTED, MAPPED, GO-SLIM]	Trav_Trans_W41B350_0000655	Fructose-bisphosphate aldolase, chloroplastic	585	20	8.97026E-40	97.97	3	P:GO:0006094; P:GO:0006096; F:GO:0004332	P:gluconeogenesis; P:glycolytic process; F:fructose-bisphosphate aldolase activity	EC:4.1.2.13	Fructose-bisphosphate aldolase	no IPS match	no IPS match	no IPS match
true	[INTERPRO, BLASTED, MAPPED, GO-SLIM]	Trav_Trans_W41B350_0000656	Endoglucanase 10	2929	20	0.0	98.41	4	P:GO:0030245; P:GO:0071555; F:GO:0008810; C:GO:0016021	P:cellulose catabolic process; P:cell wall organization; F:cellulase activity; C:integral component of membrane	EC:3.2.1.4	Cellulase	IPR012341 (G3DSA:1.50.10.GENE3D); IPR001701 (PFAM); mobidb-lite (MOBIDB_LITE); PTHR22298:SF50 (PANTHER); PTHR22298 (PANTHER); IPR008928 (SUPERFAMILY)	P:GO:0005975; F:GO:0003824; F:GO:0004553	P:carbohydrate metabolic process; F:catalytic activity; F:hydrolase activity, hydrolyzing O-glycosyl compounds
true	[INTERPRO, BLASTED, MAPPED, GO-SLIM]	Trav_Trans_W41B350_0000657	CAAX amino terminal protease family protein	1515	20	8.88499E-119	94.73	5	P:GO:0006508; P:GO:0009643; F:GO:0008233; C:GO:0009507; C:GO:0016021	P:proteolysis; P:photosynthetic acclimation; F:peptidase activity; C:chloroplast; C:integral component of membrane			IPR003675 (PFAM); PTHR43592 (PANTHER); PTHR43592:SF5 (PANTHER)	C:GO:0016020	C:membrane
true	[INTERPRO, BLASTED, MAPPED, GO-SLIM]	Trav_Trans_W41B350_0000658	CAAX amino terminal protease family protein	1485	20	1.74995E-170	90.41	5	P:GO:0006508; P:GO:0009643; F:GO:0008233; C:GO:0009507; C:GO:0016021	P:proteolysis; P:photosynthetic acclimation; F:peptidase activity; C:chloroplast; C:integral component of membrane			IPR003675 (PFAM); mobidb-lite (MOBIDB_LITE); mobidb-lite (MOBIDB_LITE); PTHR43592 (PANTHER); PTHR43592:SF5 (PANTHER)	C:GO:0016020	C:membrane
true	[INTERPRO, BLASTED, MAPPED, GO-SLIM]	Trav_Trans_W41B350_0000659	uncharacterized protein LOC103649829	2227	20	0.0	80.31	1	C:GO:0016021	C:integral component of membrane			IPR032795 (PFAM); mobidb-lite (MOBIDB_LITE); mobidb-lite (MOBIDB_LITE); mobidb-lite (MOBIDB_LITE); mobidb-lite (MOBIDB_LITE); mobidb-lite (MOBIDB_LITE); mobidb-lite (MOBIDB_LITE); mobidb-lite (MOBIDB_LITE); mobidb-lite (MOBIDB_LITE); mobidb-lite (MOBIDB_LITE); mobidb-lite (MOBIDB_LITE); PTHR21726 (PANTHER); PTHR21726:SF59 (PANTHER)	no GO terms	no GO terms
true	[INTERPRO, BLASTED, MAPPED, GO-SLIM]	Trav_Trans_W41B350_0000660	chitinase	1450	20	1.64103E-151	91.28	6	P:GO:0005975; P:GO:0006032; P:GO:0016998; F:GO:0004568; F:GO:0008061; F:GO:0030247	P:carbohydrate metabolic process; P:chitin catabolic process; P:cell wall macromolecule catabolic process; F:chitinase activity; F:chitin binding; F:polysaccharide binding	EC:3.2.1.14	Chitinase	IPR001002 (SMART); IPR016283 (PIRSF); IPR001002 (PFAM); IPR036861 (G3DSA:3.30.60.GENE3D); IPR000726 (PFAM); G3DSA:3.30.20.10 (GENE3D); G3DSA:1.10.530.10 (GENE3D); PTHR22595:SF94 (PANTHER); PTHR22595 (PANTHER); IPR001002 (PRODOM); IPR001002 (PROSITE_PROFILES); IPR000726 (CDD); cd00035 (CDD); IPR023346 (SUPERFAMILY); IPR036861 (SUPERFAMILY)	P:GO:0005975; P:GO:0006032; P:GO:0016998; F:GO:0004568; F:GO:0008061	P:carbohydrate metabolic process; P:chitin catabolic process; P:cell wall macromolecule catabolic process; F:chitinase activity; F:chitin binding
true	[INTERPRO, BLASTED, MAPPED, GO-SLIM]	Trav_Trans_W41B350_0000661	50S ribosomal protein L25	1401	20	1.22591E-149	91.34	4	P:GO:0006412; F:GO:0003729; F:GO:0003735; F:GO:0008097	P:translation; F:mRNA binding; F:structural constituent of ribosome; F:5S rRNA binding			IPR029751 (PFAM); IPR037121 (G3DSA:2.170.120.GENE3D); IPR020057 (PFAM); PTHR33284:SF2 (PANTHER); PTHR33284 (PANTHER); IPR029751 (CDD); IPR011035 (SUPERFAMILY)	P:GO:0006412; F:GO:0003735; F:GO:0008097; C:GO:0005840	P:translation; F:structural constituent of ribosome; F:5S rRNA binding; C:ribosome
true	[INTERPRO, BLASTED, MAPPED, GO-SLIM]	Trav_Trans_W41B350_0000662	B3 domain-containing transcription repressor VAL2	3766	20	0.0	93.99	2	F:GO:0003677; F:GO:0008270	F:DNA binding; F:zinc ion binding			IPR003340 (SMART); IPR011124 (PFAM); G3DSA:3.30.40.100 (GENE3D); IPR015300 (G3DSA:2.40.330.GENE3D); IPR003340 (PFAM); mobidb-lite (MOBIDB_LITE); mobidb-lite (MOBIDB_LITE); mobidb-lite (MOBIDB_LITE); mobidb-lite (MOBIDB_LITE); mobidb-lite (MOBIDB_LITE); mobidb-lite (MOBIDB_LITE); mobidb-lite (MOBIDB_LITE); PTHR23336:SF29 (PANTHER); PTHR23336 (PANTHER); IPR003340 (PROSITE_PROFILES); IPR011124 (PROSITE_PROFILES); IPR003340 (CDD); IPR015300 (SUPERFAMILY)	F:GO:0003677; F:GO:0008270	F:DNA binding; F:zinc ion binding
true	[INTERPRO, BLASTED, MAPPED, GO-SLIM]	Trav_Trans_W41B350_0000663	receptor-like serine/threonine-protein kinase SD1-8	1932	20	0.0	92.24	7	P:GO:0006468; P:GO:0048544; F:GO:0004674; F:GO:0005524; F:GO:0030246; C:GO:0005886; C:GO:0016021	P:protein phosphorylation; P:recognition of pollen; F:protein serine/threonine kinase activity; F:ATP binding; F:carbohydrate binding; C:plasma membrane; C:integral component of membrane	EC:2.7.11	Transferring phosphorus-containing groups	IPR000719 (SMART); PIRSF000654 (PIRSF); G3DSA:1.10.510.10 (GENE3D); IPR001245 (PFAM); G3DSA:3.30.200.20 (GENE3D); mobidb-lite (MOBIDB_LITE); PTHR27002:SF361 (PANTHER); PTHR27002 (PANTHER); IPR000719 (PROSITE_PROFILES); IPR011009 (SUPERFAMILY)	P:GO:0006468; F:GO:0004672; F:GO:0005524	P:protein phosphorylation; F:protein kinase activity; F:ATP binding
true	[INTERPRO, BLASTED]	Trav_Trans_W41B350_0000664	Phosducin-like protein 3	3612	20	2.66319E-73	96.04						G3DSA:3.40.30.10 (GENE3D); PTHR21148:SF1 (PANTHER); PTHR21148 (PANTHER); IPR036249 (SUPERFAMILY)	no GO terms	no GO terms
true	[INTERPRO, BLASTED]	Trav_Trans_W41B350_0000665	predicted protein	3691	20	2.22336E-62	90.46						IPR021475 (PFAM); IPR021475 (PANTHER)	no GO terms	no GO terms
true	[INTERPRO, BLASTED, MAPPED, GO-SLIM]	Trav_Trans_W41B350_0000666	AUGMIN subunit 4	2125	20	4.74643E-162	90.64	4	P:GO:0051225; F:GO:0051011; C:GO:0005876; C:GO:0070652	P:spindle assembly; F:microtubule minus-end binding; C:spindle microtubule; C:HAUS complex			IPR029327 (PFAM); IPR029327 (PANTHER); PD360721 (PRODOM)	P:GO:0051225; C:GO:0070652	P:spindle assembly; C:HAUS complex
true	[INTERPRO, BLASTED, MAPPED, GO-SLIM]	Trav_Trans_W41B350_0000667	chitinase	599	20	9.21055E-74	80.68	6	P:GO:0005975; P:GO:0006032; P:GO:0016998; F:GO:0004568; F:GO:0008061; F:GO:0030247	P:carbohydrate metabolic process; P:chitin catabolic process; P:cell wall macromolecule catabolic process; F:chitinase activity; F:chitin binding; F:polysaccharide binding	EC:3.2.1.14	Chitinase	IPR001002 (PRINTS); IPR001002 (SMART); IPR001002 (PFAM); G3DSA:1.10.530.10 (GENE3D); IPR036861 (G3DSA:3.30.60.GENE3D); IPR000726 (PFAM); PTHR22595 (PANTHER); PTHR22595:SF94 (PANTHER); IPR001002 (PRODOM); IPR001002 (PROSITE_PROFILES); cd00035 (CDD); IPR036861 (SUPERFAMILY); IPR023346 (SUPERFAMILY)	P:GO:0006032; P:GO:0016998; F:GO:0004568; F:GO:0008061	P:chitin catabolic process; P:cell wall macromolecule catabolic process; F:chitinase activity; F:chitin binding
true	[INTERPRO, BLASTED, MAPPED, GO-SLIM]	Trav_Trans_W41B350_0000668	indole-3-acetaldehyde oxidase	409	11	3.67186E-12	88.37	5	P:GO:0022900; F:GO:0005506; F:GO:0009055; F:GO:0051537; F:GO:0071949	P:electron transport chain; F:iron ion binding; F:electron transfer activity; F:2 iron, 2 sulfur cluster binding; F:FAD binding			no IPS match	no IPS match	no IPS match
true	[INTERPRO, NO-BLAST]	Trav_Trans_W41B350_0000669	---NA---	538									no IPS match	no IPS match	no IPS match
true	[INTERPRO, BLASTED, MAPPED, GO-SLIM]	Trav_Trans_W41B350_0000670	Elongation factor 1-alpha	746	20	3.08205E-36	98.43	4	P:GO:0006414; F:GO:0003746; F:GO:0003924; F:GO:0005525	P:translational elongation; F:translation elongation factor activity; F:GTPase activity; F:GTP binding	EC:3.6.1.15	Nucleoside-triphosphate phosphatase	G3DSA:2.40.30.10 (GENE3D); IPR004160 (PFAM); PTHR23115:SF230 (PANTHER); PTHR23115 (PANTHER); IPR009001 (SUPERFAMILY)	no GO terms	no GO terms
true	[INTERPRO, BLASTED, MAPPED, GO-SLIM]	Trav_Trans_W41B350_0000671	photosynthetic NDH subunit of lumenal location 3, chloroplastic-like	1952	20	3.23794E-83	85.35	10	P:GO:0009767; P:GO:0071786; P:GO:1902600; F:GO:0005509; F:GO:0008553; F:GO:0045156; C:GO:0009507; C:GO:0009654; C:GO:0016021; C:GO:0019898	P:photosynthetic electron transport chain; P:endoplasmic reticulum tubular network organization; P:proton transmembrane transport; F:calcium ion binding; F:proton-exporting ATPase activity, phosphorylative mechanism; F:electron transporter, transferring electrons within the cyclic electron transport pathway of photosynthesis activity; C:chloroplast; C:photosystem II oxygen evolving complex; C:integral component of membrane; C:extrinsic component of membrane	EC:7.1.3.1; EC:7.1.2.1	H(+)-exporting diphosphatase; P-type H(+)-exporting transporter	G3DSA:1.20.120.290 (GENE3D); IPR008797 (PFAM); PTHR33399:SF4 (PANTHER); IPR008797 (PANTHER); IPR023222 (SUPERFAMILY)	P:GO:0015979; F:GO:0005509; C:GO:0009523; C:GO:0009654; C:GO:0019898	P:photosynthesis; F:calcium ion binding; C:photosystem II; C:photosystem II oxygen evolving complex; C:extrinsic component of membrane
true	[INTERPRO, BLASTED, MAPPED, GO-SLIM]	Trav_Trans_W41B350_0000672	Protein CHROMATIN REMODELING 35	4314	20	0.0	89.12	1	F:GO:0005524	F:ATP binding			IPR014001 (SMART); IPR001650 (SMART); IPR001650 (PFAM); IPR000330 (PFAM); IPR038718 (G3DSA:3.40.50.GENE3D); G3DSA:3.40.50.300 (GENE3D); mobidb-lite (MOBIDB_LITE); mobidb-lite (MOBIDB_LITE); mobidb-lite (MOBIDB_LITE); PTHR10799 (PANTHER); PTHR10799:SF807 (PANTHER); IPR014001 (PROSITE_PROFILES); IPR001650 (PROSITE_PROFILES); cd00046 (CDD); IPR001650 (CDD); IPR027417 (SUPERFAMILY); IPR027417 (SUPERFAMILY)	F:GO:0005524	F:ATP binding
true	[INTERPRO, BLASTED, MAPPED, GO-SLIM]	Trav_Trans_W41B350_0000673	retrotransposon protein, putative, unclassified, expressed	3270	20	7.17154E-31	79.64	2	P:GO:0015074; F:GO:0003676	P:DNA integration; F:nucleic acid binding			no IPS match	no IPS match	no IPS match
true	[INTERPRO, BLASTED, MAPPED, GO-SLIM]	Trav_Trans_W41B350_0000674	nuclear transcription factor Y subunit A-4	2314	20	1.52154E-139	86.23	4	P:GO:0006355; F:GO:0003677; F:GO:0003700; C:GO:0016602	P:regulation of transcription, DNA-templated; F:DNA binding; F:DNA-binding transcription factor activity; C:CCAAT-binding factor complex			IPR001289 (PRINTS); IPR001289 (SMART); IPR001289 (PFAM); mobidb-lite (MOBIDB_LITE); mobidb-lite (MOBIDB_LITE); mobidb-lite (MOBIDB_LITE); mobidb-lite (MOBIDB_LITE); mobidb-lite (MOBIDB_LITE); mobidb-lite (MOBIDB_LITE); mobidb-lite (MOBIDB_LITE); IPR001289 (PANTHER); PTHR12632:SF30 (PANTHER); IPR001289 (PROSITE_PROFILES)	P:GO:0006355; F:GO:0003700	P:regulation of transcription, DNA-templated; F:DNA-binding transcription factor activity
true	[INTERPRO, BLASTED, MAPPED, GO-SLIM]	Trav_Trans_W41B350_0000675	protein transport protein Sec24-like CEF	3937	20	0.0	95.22	4	P:GO:0006886; P:GO:0006888; F:GO:0008270; C:GO:0030127	P:intracellular protein transport; P:endoplasmic reticulum to Golgi vesicle-mediated transport; F:zinc ion binding; C:COPII vesicle coat			G3DSA:2.60.40.1670 (GENE3D); IPR036465 (G3DSA:3.40.50.GENE3D); IPR006895 (PFAM); IPR007123 (PFAM); G3DSA:2.30.30.380 (GENE3D); IPR006900 (PFAM); G3DSA:1.20.120.730 (GENE3D); IPR012990 (PFAM); IPR006896 (PFAM); IPR029006 (G3DSA:3.40.20.GENE3D); mobidb-lite (MOBIDB_LITE); mobidb-lite (MOBIDB_LITE); mobidb-lite (MOBIDB_LITE); mobidb-lite (MOBIDB_LITE); mobidb-lite (MOBIDB_LITE); mobidb-lite (MOBIDB_LITE); PTHR13803:SF26 (PANTHER); PTHR13803 (PANTHER); IPR036180 (SUPERFAMILY); SSF81995 (SUPERFAMILY); IPR036465 (SUPERFAMILY); IPR036174 (SUPERFAMILY); IPR036175 (SUPERFAMILY)	P:GO:0006886; P:GO:0006888; F:GO:0008270; C:GO:0030127	P:intracellular protein transport; P:endoplasmic reticulum to Golgi vesicle-mediated transport; F:zinc ion binding; C:COPII vesicle coat
true	[INTERPRO, BLASTED, MAPPED, GO-SLIM]	Trav_Trans_W41B350_0000676	V-type proton ATPase 16 kDa proteolipid subunit	1118	20	4.16494E-68	100.0	5	P:GO:1902600; F:GO:0046961; C:GO:0005774; C:GO:0016021; C:GO:0033179	P:proton transmembrane transport; F:proton-transporting ATPase activity, rotational mechanism; C:vacuolar membrane; C:integral component of membrane; C:proton-transporting V-type ATPase, V0 domain	EC:7.1.3.1	H(+)-exporting diphosphatase	IPR000245 (PRINTS); G3DSA:1.20.120.610 (GENE3D); IPR011555 (TIGRFAM); IPR002379 (PFAM); PTHR10263:SF14 (PANTHER); PTHR10263 (PANTHER); IPR035921 (SUPERFAMILY); IPR035921 (SUPERFAMILY)	P:GO:1902600; F:GO:0015078; C:GO:0033177; C:GO:0033179	P:proton transmembrane transport; F:proton transmembrane transporter activity; C:proton-transporting two-sector ATPase complex, proton-transporting domain; C:proton-transporting V-type ATPase, V0 domain
true	[INTERPRO, BLASTED, MAPPED, GO-SLIM]	Trav_Trans_W41B350_0000677	nucleic acid binding protein	4071	20	0.0	85.94	3	F:GO:0003677; F:GO:0003723; F:GO:0046872	F:DNA binding; F:RNA binding; F:metal ion binding			IPR000571 (SMART); G3DSA:4.10.1000.10 (GENE3D); IPR000571 (PFAM); mobidb-lite (MOBIDB_LITE); mobidb-lite (MOBIDB_LITE); mobidb-lite (MOBIDB_LITE); PTHR24009:SF8 (PANTHER); PTHR24009 (PANTHER); IPR000571 (PROSITE_PROFILES); IPR036855 (SUPERFAMILY)	F:GO:0046872	F:metal ion binding
true	[INTERPRO, BLASTED]	Trav_Trans_W41B350_0000678	ABC transporter F family member 4	3199	14	1.87044E-107	77.8						mobidb-lite (MOBIDB_LITE); mobidb-lite (MOBIDB_LITE); mobidb-lite (MOBIDB_LITE); mobidb-lite (MOBIDB_LITE); PTHR23308:SF2 (PANTHER); PTHR23308 (PANTHER)	no GO terms	no GO terms
true	[INTERPRO, BLASTED]	Trav_Trans_W41B350_0000679	VIN3-like protein 2	10513	20	0.0	91.68						IPR032881 (PFAM); mobidb-lite (MOBIDB_LITE); mobidb-lite (MOBIDB_LITE); mobidb-lite (MOBIDB_LITE); mobidb-lite (MOBIDB_LITE); mobidb-lite (MOBIDB_LITE); mobidb-lite (MOBIDB_LITE); mobidb-lite (MOBIDB_LITE); PTHR21736 (PANTHER); PTHR21736:SF24 (PANTHER); cd15521 (CDD); IPR003961 (CDD); IPR036116 (SUPERFAMILY)	F:GO:0005515	F:protein binding
true	[INTERPRO, BLASTED]	Trav_Trans_W41B350_0000680	NAD(P)-binding Rossmann-fold superfamily protein	1728	20	0.0	95.94						IPR002347 (PRINTS); IPR002347 (PRINTS); G3DSA:3.40.50.720 (GENE3D); PF13561 (PFAM); PTHR43296 (PANTHER); PTHR43296:SF1 (PANTHER); cd05369 (CDD); IPR036291 (SUPERFAMILY)	no GO terms	no GO terms
true	[INTERPRO, BLASTED]	Trav_Trans_W41B350_0000681	telomerase Cajal body protein 1	4277	20	0.0	94.13						mobidb-lite (MOBIDB_LITE); mobidb-lite (MOBIDB_LITE); mobidb-lite (MOBIDB_LITE); PTHR36011 (PANTHER)	no GO terms	no GO terms
true	[INTERPRO, BLASTED, MAPPED, GO-SLIM]	Trav_Trans_W41B350_0000682	Cytochrome b5 domain-containing protein RLF	1728	20	3.53263E-131	88.42	2	F:GO:0020037; F:GO:0046872	F:heme binding; F:metal ion binding			IPR001199 (SMART); IPR036400 (G3DSA:3.10.120.GENE3D); IPR001199 (PFAM); mobidb-lite (MOBIDB_LITE); mobidb-lite (MOBIDB_LITE); mobidb-lite (MOBIDB_LITE); mobidb-lite (MOBIDB_LITE); mobidb-lite (MOBIDB_LITE); PTHR19370 (PANTHER); PTHR19370:SF122 (PANTHER); IPR001199 (PROSITE_PROFILES); IPR036400 (SUPERFAMILY)	no GO terms	no GO terms
true	[INTERPRO, BLASTED, MAPPED, GO-SLIM]	Trav_Trans_W41B350_0000683	retrotransposon protein, putative, Ty3-gypsy subclass	1652	20	1.7397E-155	86.02	3	P:GO:0015074; F:GO:0003676; F:GO:0008270	P:DNA integration; F:nucleic acid binding; F:zinc ion binding			IPR036397 (G3DSA:3.30.420.GENE3D); PTHR24559 (PANTHER); PTHR24559:SF247 (PANTHER); IPR001584 (PROSITE_PROFILES); IPR012337 (SUPERFAMILY)	P:GO:0015074; F:GO:0003676	P:DNA integration; F:nucleic acid binding
true	[INTERPRO, NO-BLAST]	Trav_Trans_W41B350_0000684	---NA---	468									no IPS match	no IPS match	no IPS match
true	[INTERPRO, BLASTED, MAPPED, GO-SLIM]	Trav_Trans_W41B350_0000685	retrotransposon protein, putative, Ty3-gypsy subclass	2250	20	0.0	92.57	3	P:GO:0015074; F:GO:0003676; F:GO:0008270	P:DNA integration; F:nucleic acid binding; F:zinc ion binding			G3DSA:1.10.340.70 (GENE3D); PF17919 (PFAM); PF17921 (PFAM); G3DSA:3.10.20.370 (GENE3D); mobidb-lite (MOBIDB_LITE); PTHR24559 (PANTHER); PTHR24559:SF247 (PANTHER); cd09274 (CDD); SSF56672 (SUPERFAMILY)	no GO terms	no GO terms
true	[INTERPRO, BLASTED, MAPPED, GO-SLIM]	Trav_Trans_W41B350_0000687	SNW/SKI-interacting protein	4806	20	0.0	90.44	12	P:GO:0000398; P:GO:0009737; P:GO:0010555; P:GO:0042752; P:GO:0045893; P:GO:1901002; P:GO:1902584; P:GO:2000028; F:GO:0005515; F:GO:0036002; C:GO:0005681; C:GO:0005730	P:mRNA splicing, via spliceosome; P:response to abscisic acid; P:response to mannitol; P:regulation of circadian rhythm; P:positive regulation of transcription, DNA-templated; P:positive regulation of response to salt stress; P:positive regulation of response to water deprivation; P:regulation of photoperiodism, flowering; F:protein binding; F:pre-mRNA binding; C:spliceosomal complex; C:nucleolus			IPR004015 (PFAM); mobidb-lite (MOBIDB_LITE); mobidb-lite (MOBIDB_LITE); mobidb-lite (MOBIDB_LITE); mobidb-lite (MOBIDB_LITE); mobidb-lite (MOBIDB_LITE); mobidb-lite (MOBIDB_LITE); mobidb-lite (MOBIDB_LITE); mobidb-lite (MOBIDB_LITE); mobidb-lite (MOBIDB_LITE); IPR017862 (PANTHER)	P:GO:0000398; C:GO:0005681	P:mRNA splicing, via spliceosome; C:spliceosomal complex
true	[INTERPRO, BLASTED, MAPPED, GO-SLIM]	Trav_Trans_W41B350_0000688	uncharacterized membrane protein C776.05	1466	20	4.98492E-138	92.42	3	P:GO:0006656; F:GO:0071617; C:GO:0016021	P:phosphatidylcholine biosynthetic process; F:lysophospholipid acyltransferase activity; C:integral component of membrane			mobidb-lite (MOBIDB_LITE); mobidb-lite (MOBIDB_LITE); IPR021261 (PANTHER)	no GO terms	no GO terms
true	[INTERPRO, BLASTED, MAPPED, GO-SLIM]	Trav_Trans_W41B350_0000689	protein unc-50 homolog	986	20	3.56063E-72	78.85	3	F:GO:0003735; C:GO:0005840; C:GO:0030173	F:structural constituent of ribosome; C:ribosome; C:integral component of Golgi membrane			IPR007881 (PFAM); IPR007881 (PANTHER)	no GO terms	no GO terms
true	[INTERPRO, BLASTED, MAPPED, GO-SLIM]	Trav_Trans_W41B350_0000690	glycine dehydrogenase (decarboxylating), mitochondrial	4215	20	0.0	96.72	7	P:GO:0019464; P:GO:0055114; F:GO:0004375; F:GO:0016594; F:GO:0030170; C:GO:0005960; C:GO:0009941	P:glycine decarboxylation via glycine cleavage system; P:oxidation-reduction process; F:glycine dehydrogenase (decarboxylating) activity; F:glycine binding; F:pyridoxal phosphate binding; C:glycine cleavage complex; C:chloroplast envelope	EC:1.4.4.2	Glycine dehydrogenase (aminomethyl-transferring)	IPR015422 (G3DSA:3.90.1150.GENE3D); IPR015421 (G3DSA:3.40.640.GENE3D); IPR003437 (TIGRFAM); IPR020581 (PFAM); mobidb-lite (MOBIDB_LITE); mobidb-lite (MOBIDB_LITE); mobidb-lite (MOBIDB_LITE); IPR020581 (PANTHER); IPR003437 (HAMAP); IPR020581 (CDD); IPR020581 (CDD); IPR015424 (SUPERFAMILY); IPR015424 (SUPERFAMILY)	P:GO:0006544; P:GO:0006546; P:GO:0055114; F:GO:0003824; F:GO:0004375	P:glycine metabolic process; P:glycine catabolic process; P:oxidation-reduction process; F:catalytic activity; F:glycine dehydrogenase (decarboxylating) activity
true	[INTERPRO, BLASTED, MAPPED, GO-SLIM]	Trav_Trans_W41B350_0000691	CLP protease regulatory subunit CLPX1 mitochondrial	1953	20	1.37842E-130	94.08	7	P:GO:0006457; P:GO:0006508; P:GO:0030163; F:GO:0004176; F:GO:0005524; F:GO:0051082; C:GO:0005759	P:protein folding; P:proteolysis; P:protein catabolic process; F:ATP-dependent peptidase activity; F:ATP binding; F:unfolded protein binding; C:mitochondrial matrix	EC:3.6.1.3; EC:3.6.1.15	Adenosinetriphosphatase; Nucleoside-triphosphate phosphatase	IPR003593 (SMART); G3DSA:3.40.50.300 (GENE3D); IPR003959 (PFAM); PTHR11262:SF13 (PANTHER); IPR004487 (PANTHER); cd00009 (CDD); IPR027417 (SUPERFAMILY)	P:GO:0006457; F:GO:0005524; F:GO:0051082	P:protein folding; F:ATP binding; F:unfolded protein binding
true	[INTERPRO, BLASTED, MAPPED, GO-SLIM]	Trav_Trans_W41B350_0000692	probable metal-nicotianamine transporter YSL7	4184	20	0.0	85.65	3	P:GO:0055085; C:GO:0005886; C:GO:0016021	P:transmembrane transport; C:plasma membrane; C:integral component of membrane			IPR004813 (TIGRFAM); IPR004813 (PFAM); PTHR31645 (PANTHER); PTHR31645:SF10 (PANTHER)	P:GO:0055085	P:transmembrane transport
true	[INTERPRO, BLASTED]	Trav_Trans_W41B350_0000693	COP1-interacting protein-related	2764	20	0.0	89.12						mobidb-lite (MOBIDB_LITE); mobidb-lite (MOBIDB_LITE); mobidb-lite (MOBIDB_LITE); mobidb-lite (MOBIDB_LITE); mobidb-lite (MOBIDB_LITE); mobidb-lite (MOBIDB_LITE); mobidb-lite (MOBIDB_LITE); mobidb-lite (MOBIDB_LITE); mobidb-lite (MOBIDB_LITE); mobidb-lite (MOBIDB_LITE); mobidb-lite (MOBIDB_LITE); mobidb-lite (MOBIDB_LITE); mobidb-lite (MOBIDB_LITE); PTHR31008 (PANTHER); PTHR31008:SF7 (PANTHER)	no GO terms	no GO terms
true	[INTERPRO, BLASTED, MAPPED, GO-SLIM]	Trav_Trans_W41B350_0000694	pantothenate kinase 2	5758	20	0.0	95.64	4	P:GO:0015937; P:GO:0016310; F:GO:0004594; F:GO:0005524	P:coenzyme A biosynthetic process; P:phosphorylation; F:pantothenate kinase activity; F:ATP binding	EC:2.7.1.33	Pantothenate kinase	G3DSA:3.30.420.40 (GENE3D); IPR004567 (TIGRFAM); IPR035073 (G3DSA:1.20.1700.GENE3D); IPR015844 (PIRSF); IPR002791 (PFAM); IPR004567 (PFAM); G3DSA:3.30.420.510 (GENE3D); G3DSA:1.10.8.780 (GENE3D); mobidb-lite (MOBIDB_LITE); mobidb-lite (MOBIDB_LITE); PTHR12280:SF34 (PANTHER); PTHR12280 (PANTHER); SSF53067 (SUPERFAMILY); SSF53067 (SUPERFAMILY); IPR036075 (SUPERFAMILY)	P:GO:0015937; F:GO:0004594; F:GO:0005524	P:coenzyme A biosynthetic process; F:pantothenate kinase activity; F:ATP binding
true	[INTERPRO, BLASTED, MAPPED, GO-SLIM]	Trav_Trans_W41B350_0000695	RING finger protein 5	2893	20	1.4216E-110	90.54	7	P:GO:0006511; P:GO:0016567; P:GO:0071712; F:GO:0044390; F:GO:0061630; C:GO:0016021; C:GO:0036513	P:ubiquitin-dependent protein catabolic process; P:protein ubiquitination; P:ER-associated misfolded protein catabolic process; F:ubiquitin-like protein conjugating enzyme binding; F:ubiquitin protein ligase activity; C:integral component of membrane; C:Derlin-1 retrotranslocation complex			IPR001841 (SMART); IPR013083 (G3DSA:3.30.40.GENE3D); PF13920 (PFAM); mobidb-lite (MOBIDB_LITE); mobidb-lite (MOBIDB_LITE); mobidb-lite (MOBIDB_LITE); PTHR12313:SF10 (PANTHER); PTHR12313 (PANTHER); IPR001841 (PROSITE_PROFILES); cd16745 (CDD); SSF57850 (SUPERFAMILY)	no GO terms	no GO terms
true	[INTERPRO, BLASTED, MAPPED, GO-SLIM]	Trav_Trans_W41B350_0000696	uncharacterized LOC8075741	2442	20	0.0	92.59	1	C:GO:0031011	C:Ino80 complex			IPR024867 (PANTHER); IPR024867 (PANTHER); PTHR13052:SF2 (PANTHER)	C:GO:0031011	C:Ino80 complex
true	[INTERPRO, BLASTED, MAPPED, GO-SLIM]	Trav_Trans_W41B350_0000698	Molybdenum cofactor sulfurase 3	3954	20	0.0	89.41	1	F:GO:0016740	F:transferase activity			IPR015421 (G3DSA:3.40.640.GENE3D); IPR015422 (G3DSA:3.90.1150.GENE3D); mobidb-lite (MOBIDB_LITE); mobidb-lite (MOBIDB_LITE); mobidb-lite (MOBIDB_LITE); mobidb-lite (MOBIDB_LITE); mobidb-lite (MOBIDB_LITE); PTHR14237:SF24 (PANTHER); PTHR14237 (PANTHER); IPR015424 (SUPERFAMILY)	F:GO:0003824	F:catalytic activity
true	[INTERPRO, BLASTED, MAPPED, GO-SLIM]	Trav_Trans_W41B350_0000699	annexin D5	1083	20	4.29113E-178	94.26	9	P:GO:0009408; P:GO:0009409; P:GO:0009414; P:GO:0009555; P:GO:0009651; P:GO:0009846; P:GO:0009860; F:GO:0005509; F:GO:0005544	P:response to heat; P:response to cold; P:response to water deprivation; P:pollen development; P:response to salt stress; P:pollen germination; P:pollen tube growth; F:calcium ion binding; F:calcium-dependent phospholipid binding			IPR001464 (PRINTS); IPR018502 (SMART); IPR037104 (G3DSA:1.10.220.GENE3D); IPR037104 (G3DSA:1.10.220.GENE3D); IPR037104 (G3DSA:1.10.220.GENE3D); IPR018502 (PFAM); PTHR10502:SF120 (PANTHER); PTHR10502 (PANTHER); SSF47874 (SUPERFAMILY)	F:GO:0005509; F:GO:0005544	F:calcium ion binding; F:calcium-dependent phospholipid binding
[truncated: 28,176,753 more chars]
