# Supplementary material for: Reproductive developmental transcriptome analysis of Tripidium ravennae (Poaceae)
Source: BMC Genomics. 2021 Jun 28;22:483. doi: 10.1186/s12864-021-07641-y (PMC8237498; doi:10.1186/s12864-021-07641-y)
Supplement: Supplementary file 1 — Additional file 1: Table S1. Sequencing statistics. Figure S1a-c. Transcriptome assembly. Figure S2. Annotation statistics for primary de novo assembly. Figure S3. Annotation statistics for cluster enriched assembly. Figure S4. Annotation statistics for PB Iso-Seq sequences. Table S2. GO-term enrichment for upregulated transcripts during inflorescence development. Table S3. GO-term enrichment for upregulated transcripts during flower development. Table S4. GO-term enrichment for upregulated transcripts during seed development. Table S5. Excel workbook including summaries of DEG’s in inflorescence development. Table S6. Excel workbook including summaries of DEG’s in floral development. Table S7. Excel workbook including summaries of DEG’s in seed development. Supplemental List 1. List of FASTA formatted sequences associated with Fig. 8 and Tables 2, 3, and 4. Table S8. Table export of annotations for the cluster enriched de novo transcriptome assembly. Table S9. Table export of annotations for the collapsed Iso-seq transcript set. [file 12864_2021_7641_MOESM1_ESM.zip › ST9-CollapsedIsoSeqAnnotations.txt]

Reproductive developmental transcriptome analysis of Tripidium ravennae (Poaceae)
Nathan Maren1*, Fangzhou Zhao1,2, Rishi Aryal1, Darren Touchell3, Wusheng Liu1, Thomas Ranney3, and Hamid Ashrafi1*

1Department of Horticultural Science, North Carolina State University, Campus Box 7609, Raleigh, NC 27695-7609, USA
2College of Agriculture, Nanjing Agricultural University, Nanjing 210095, China 
3Mountain Crop Improvement Lab, Department of Horticultural Science, Mountain Horticultural Crops Research and Extension Center, North Carolina State University, 455 Research Drive, Mills River, NC 28759-3423, USA

*Corresponding authors: hamidashrafi@ncsu.edu and namaren@ncsu.edu 


	Tags	SeqName	Description	Length	#Hits	e-Value	sim mean	#GO	GO IDs	GO Names	Enzyme Codes	Enzyme Names	InterPro IDs	InterPro GO IDs	InterPro GO Names
true	[BLASTED, MAPPED, ANNOTATED]	PB.1.1	subtilisin-like protease SBT5.3	706	20	5.4159E-114	88.97	8	P:GO:0006177; P:GO:0006508; P:GO:0006541; F:GO:0003922; F:GO:0004252; F:GO:0005524; F:GO:0016462; C:GO:0005615	P:GMP biosynthetic process; P:proteolysis; P:glutamine metabolic process; F:GMP synthase (glutamine-hydrolyzing) activity; F:serine-type endopeptidase activity; F:ATP binding; F:pyrophosphatase activity; C:extracellular space	EC:3.4.21.73; EC:3.4.24.7; EC:3.4.21.71; EC:3.4.24.3; EC:3.4.21.34; EC:3.4.21.78; EC:3.4.21.75; EC:3.4.21.26; EC:3.4.21.27; EC:3.4.21.68; EC:3.4.21.69; EC:3.4.24.34; EC:3.4.21.41; EC:3.4.21.83; EC:3.4.21.88; EC:3.4.21.45; EC:3.4.21.89; EC:3.4.21.42; EC:3.4.19.1; EC:3.4.21.43; EC:3.4.21.87; EC:3.4.21.38; EC:3.4.21.35; EC:3.4.21.79; EC:3.4.21.36; EC:3.4.21.102; EC:3.4.21.39; EC:3.4.21; EC:3.4.21.4; EC:3.4.21.5; EC:3.4.21.92; EC:6.3.5.2; EC:3.4.21.1; EC:3.4.21.93; EC:3.4.21.94; EC:3.4.21.6; EC:3.4.21.7; EC:3.4.21.53; EC:3.4.21.10; EC:3.4.21.54; EC:3.4.21.9; EC:3.4.21.48; EC:3.4.21.46; EC:3.4.21.47; EC:3.4.99; EC:3.4.21.62; EC:3.4.21.61; EC:3.4.21.22; EC:3.4.21.20; EC:3.4.21.21; EC:3.4.21.59	U-plasminogen activator; Interstitial collagenase; Pancreatic elastase II; Microbial collagenase; Plasma kallikrein; Granzyme A; Furin; Prolyl oligopeptidase; Coagulation factor XIa; T-plasminogen activator; Protein C (activated); Neutrophil collagenase; Complement subcomponent C1r; Oligopeptidase B; Repressor LexA; Complement factor I; Signal peptidase I; Complement subcomponent C1s; Acylaminoacyl-peptidase; Classical-complement-pathway C3/C5 convertase; Acting on peptide bonds (peptidases); Coagulation factor XIIa; Tissue kallikrein; Granzyme B; Pancreatic elastase; C-terminal processing peptidase; Chymase; Acting on peptide bonds (peptidases); Trypsin; Thrombin; Endopeptidase Clp; GMP synthase (glutamine-hydrolyzing); Chymotrypsin; Proprotein convertase 1; Proprotein convertase 2; Coagulation factor Xa; Plasmin; Endopeptidase La; Acrosin; Gamma-renin; Enteropeptidase; Cerevisin; Complement factor D; Alternative-complement-pathway C3/C5 convertase; Acting on peptide bonds (peptidases); Subtilisin; Kexin; Coagulation factor IXa; Cathepsin G; Coagulation factor VIIa; Tryptase			
true	[INTERPRO, BLASTED, MAPPED, ANNOTATED]	PB.1.2	subtilisin-like protease SBT5.3	2560	20	0.0	88.51	8	P:GO:0006177; P:GO:0006508; P:GO:0006541; F:GO:0003922; F:GO:0004252; F:GO:0005524; F:GO:0016462; C:GO:0005615	P:GMP biosynthetic process; P:proteolysis; P:glutamine metabolic process; F:GMP synthase (glutamine-hydrolyzing) activity; F:serine-type endopeptidase activity; F:ATP binding; F:pyrophosphatase activity; C:extracellular space	EC:3.4.21.73; EC:3.4.24.7; EC:3.4.21.71; EC:3.4.24.3; EC:3.4.21.34; EC:3.4.21.78; EC:3.4.21.75; EC:3.4.21.26; EC:3.4.21.27; EC:3.4.21.68; EC:3.4.21.69; EC:3.4.24.34; EC:3.4.21.41; EC:3.4.21.83; EC:3.4.21.88; EC:3.4.21.45; EC:3.4.21.89; EC:3.4.21.42; EC:3.4.19.1; EC:3.4.21.43; EC:3.4.21.87; EC:3.4.21.38; EC:3.4.21.35; EC:3.4.21.79; EC:3.4.21.36; EC:3.4.21.102; EC:3.4.21.39; EC:3.4.21; EC:3.4.21.4; EC:3.4.21.5; EC:3.4.21.92; EC:6.3.5.2; EC:3.4.21.1; EC:3.4.21.93; EC:3.4.21.94; EC:3.4.21.6; EC:3.4.21.7; EC:3.4.21.53; EC:3.4.21.10; EC:3.4.21.54; EC:3.4.21.9; EC:3.4.21.48; EC:3.4.21.46; EC:3.4.21.47; EC:3.4.99; EC:3.4.21.62; EC:3.4.21.61; EC:3.4.21.22; EC:3.4.21.20; EC:3.4.21.21; EC:3.4.21.59	U-plasminogen activator; Interstitial collagenase; Pancreatic elastase II; Microbial collagenase; Plasma kallikrein; Granzyme A; Furin; Prolyl oligopeptidase; Coagulation factor XIa; T-plasminogen activator; Protein C (activated); Neutrophil collagenase; Complement subcomponent C1r; Oligopeptidase B; Repressor LexA; Complement factor I; Signal peptidase I; Complement subcomponent C1s; Acylaminoacyl-peptidase; Classical-complement-pathway C3/C5 convertase; Acting on peptide bonds (peptidases); Coagulation factor XIIa; Tissue kallikrein; Granzyme B; Pancreatic elastase; C-terminal processing peptidase; Chymase; Acting on peptide bonds (peptidases); Trypsin; Thrombin; Endopeptidase Clp; GMP synthase (glutamine-hydrolyzing); Chymotrypsin; Proprotein convertase 1; Proprotein convertase 2; Coagulation factor Xa; Plasmin; Endopeptidase La; Acrosin; Gamma-renin; Enteropeptidase; Cerevisin; Complement factor D; Alternative-complement-pathway C3/C5 convertase; Acting on peptide bonds (peptidases); Subtilisin; Kexin; Coagulation factor IXa; Cathepsin G; Coagulation factor VIIa; Tryptase	IPR015500 (PRINTS); IPR000209 (PFAM); G3DSA:3.50.30.30 (GENE3D); IPR010259 (PFAM); IPR036852 (G3DSA:3.40.50.GENE3D); IPR003137 (PFAM); IPR041469 (PFAM); IPR037045 (G3DSA:3.30.70.GENE3D); G3DSA:2.60.40.2310 (GENE3D); PTHR10795 (PANTHER); PTHR10795:SF602 (PANTHER); IPR023828 (PROSITE_PATTERNS); SIGNAL_PEPTIDE_H_REGION (PHOBIUS); SIGNAL_PEPTIDE (PHOBIUS); SIGNAL_PEPTIDE_C_REGION (PHOBIUS); SIGNAL_PEPTIDE_N_REGION (PHOBIUS); NON_CYTOPLASMIC_DOMAIN (PHOBIUS); PS51892 (PROSITE_PROFILES); IPR034197 (CDD); cd02120 (CDD); SignalP-noTM (SIGNALP_EUK); IPR036852 (SUPERFAMILY); SSF52025 (SUPERFAMILY)	P:GO:0006508; F:GO:0004252; F:GO:0008236	P:proteolysis; F:serine-type endopeptidase activity; F:serine-type peptidase activity
true	[BLASTED, MAPPED, ANNOTATED]	PB.2.1	putative gag-pol polyprotein	3879	20	2.42201E-66	68.4	1	P:GO:0006259	P:DNA metabolic process					
true	[INTERPRO, NO-BLAST]	PB.2.2	---NA---	605									no IPS match	no IPS match	no IPS match
true	[BLASTED, MAPPED, ANNOTATED]	PB.3.1	membrane protein PM19L-like	1110	20	2.81964E-77	87.07	1	C:GO:0016021	C:integral component of membrane					
true	[INTERPRO, BLASTED, MAPPED, ANNOTATED]	PB.4.1	serine/threonine-protein kinase EDR1	4333	20	0.0	70.73	5	P:GO:0006468; P:GO:0007165; F:GO:0004672; F:GO:0005524; C:GO:0005737	P:protein phosphorylation; P:signal transduction; F:protein kinase activity; F:ATP binding; C:cytoplasm			IPR001245 (PRINTS); IPR000719 (SMART); IPR000270 (SMART); G3DSA:3.30.200.20 (GENE3D); IPR000270 (PFAM); G3DSA:3.10.20.90 (GENE3D); G3DSA:1.10.510.10 (GENE3D); IPR001245 (PFAM); mobidb-lite (MOBIDB_LITE); mobidb-lite (MOBIDB_LITE); mobidb-lite (MOBIDB_LITE); mobidb-lite (MOBIDB_LITE); mobidb-lite (MOBIDB_LITE); mobidb-lite (MOBIDB_LITE); mobidb-lite (MOBIDB_LITE); mobidb-lite (MOBIDB_LITE); PTHR23257:SF792 (PANTHER); PTHR23257 (PANTHER); IPR008271 (PROSITE_PATTERNS); IPR017441 (PROSITE_PATTERNS); IPR000719 (PROSITE_PROFILES); cd13999 (CDD); cd06410 (CDD); SSF54277 (SUPERFAMILY); IPR011009 (SUPERFAMILY)	P:GO:0006468; F:GO:0004672; F:GO:0005515; F:GO:0005524	P:protein phosphorylation; F:protein kinase activity; F:protein binding; F:ATP binding
true	[INTERPRO, BLASTED, MAPPED, ANNOTATED]	PB.4.2	serine/threonine-protein kinase EDR1	4089	20	0.0	70.73	5	P:GO:0006468; P:GO:0007165; F:GO:0004672; F:GO:0005524; C:GO:0005737	P:protein phosphorylation; P:signal transduction; F:protein kinase activity; F:ATP binding; C:cytoplasm			IPR001245 (PRINTS); IPR000270 (SMART); IPR000719 (SMART); IPR000270 (PFAM); G3DSA:1.10.510.10 (GENE3D); IPR001245 (PFAM); G3DSA:3.30.200.20 (GENE3D); G3DSA:3.10.20.90 (GENE3D); mobidb-lite (MOBIDB_LITE); mobidb-lite (MOBIDB_LITE); mobidb-lite (MOBIDB_LITE); mobidb-lite (MOBIDB_LITE); mobidb-lite (MOBIDB_LITE); mobidb-lite (MOBIDB_LITE); mobidb-lite (MOBIDB_LITE); mobidb-lite (MOBIDB_LITE); PTHR23257 (PANTHER); PTHR23257:SF792 (PANTHER); IPR017441 (PROSITE_PATTERNS); IPR008271 (PROSITE_PATTERNS); IPR000719 (PROSITE_PROFILES); cd06410 (CDD); cd13999 (CDD); IPR011009 (SUPERFAMILY); SSF54277 (SUPERFAMILY)	P:GO:0006468; F:GO:0004672; F:GO:0005515; F:GO:0005524	P:protein phosphorylation; F:protein kinase activity; F:protein binding; F:ATP binding
true	[INTERPRO, BLASTED, MAPPED, ANNOTATED]	PB.4.3	serine/threonine-protein kinase phg2-like	4450	20	0.0	67.15	5	P:GO:0006468; P:GO:0007165; F:GO:0004672; F:GO:0005524; C:GO:0005737	P:protein phosphorylation; P:signal transduction; F:protein kinase activity; F:ATP binding; C:cytoplasm			IPR000270 (SMART); IPR001245 (PFAM); IPR000270 (PFAM); G3DSA:3.10.20.90 (GENE3D); G3DSA:3.30.200.20 (GENE3D); mobidb-lite (MOBIDB_LITE); mobidb-lite (MOBIDB_LITE); mobidb-lite (MOBIDB_LITE); mobidb-lite (MOBIDB_LITE); mobidb-lite (MOBIDB_LITE); mobidb-lite (MOBIDB_LITE); mobidb-lite (MOBIDB_LITE); mobidb-lite (MOBIDB_LITE); PTHR31066 (PANTHER); PTHR31066:SF26 (PANTHER); IPR017441 (PROSITE_PATTERNS); IPR000719 (PROSITE_PROFILES); cd06410 (CDD); SSF54277 (SUPERFAMILY); IPR011009 (SUPERFAMILY)	P:GO:0006468; F:GO:0004672; F:GO:0005515; F:GO:0005524	P:protein phosphorylation; F:protein kinase activity; F:protein binding; F:ATP binding
true	[INTERPRO, BLASTED, MAPPED, ANNOTATED]	PB.4.4	serine/threonine-protein kinase EDR1	4097	20	0.0	70.73	5	P:GO:0006468; P:GO:0007165; F:GO:0004672; F:GO:0005524; C:GO:0005737	P:protein phosphorylation; P:signal transduction; F:protein kinase activity; F:ATP binding; C:cytoplasm			IPR001245 (PRINTS); IPR000270 (SMART); IPR000719 (SMART); IPR001245 (PFAM); G3DSA:3.10.20.90 (GENE3D); G3DSA:3.30.200.20 (GENE3D); IPR000270 (PFAM); G3DSA:1.10.510.10 (GENE3D); mobidb-lite (MOBIDB_LITE); mobidb-lite (MOBIDB_LITE); mobidb-lite (MOBIDB_LITE); mobidb-lite (MOBIDB_LITE); mobidb-lite (MOBIDB_LITE); mobidb-lite (MOBIDB_LITE); mobidb-lite (MOBIDB_LITE); mobidb-lite (MOBIDB_LITE); PTHR23257:SF792 (PANTHER); PTHR23257 (PANTHER); IPR017441 (PROSITE_PATTERNS); IPR008271 (PROSITE_PATTERNS); IPR000719 (PROSITE_PROFILES); cd13999 (CDD); cd06410 (CDD); SSF54277 (SUPERFAMILY); IPR011009 (SUPERFAMILY)	P:GO:0006468; F:GO:0004672; F:GO:0005515; F:GO:0005524	P:protein phosphorylation; F:protein kinase activity; F:protein binding; F:ATP binding
true	[INTERPRO, BLASTED, MAPPED, ANNOTATED]	PB.4.5	serine/threonine-protein kinase phg2-like	4179	20	0.0	67.15	5	P:GO:0006468; P:GO:0007165; F:GO:0004672; F:GO:0005524; C:GO:0005737	P:protein phosphorylation; P:signal transduction; F:protein kinase activity; F:ATP binding; C:cytoplasm			IPR000270 (SMART); G3DSA:3.10.20.90 (GENE3D); G3DSA:3.30.200.20 (GENE3D); IPR001245 (PFAM); IPR000270 (PFAM); mobidb-lite (MOBIDB_LITE); mobidb-lite (MOBIDB_LITE); mobidb-lite (MOBIDB_LITE); mobidb-lite (MOBIDB_LITE); mobidb-lite (MOBIDB_LITE); mobidb-lite (MOBIDB_LITE); mobidb-lite (MOBIDB_LITE); mobidb-lite (MOBIDB_LITE); PTHR31066 (PANTHER); PTHR31066:SF26 (PANTHER); IPR017441 (PROSITE_PATTERNS); IPR000719 (PROSITE_PROFILES); cd06410 (CDD); IPR011009 (SUPERFAMILY); SSF54277 (SUPERFAMILY)	P:GO:0006468; F:GO:0004672; F:GO:0005515; F:GO:0005524	P:protein phosphorylation; F:protein kinase activity; F:protein binding; F:ATP binding
true	[INTERPRO, BLASTED, MAPPED, ANNOTATED]	PB.4.6	serine/threonine-protein kinase phg2-like	4265	20	0.0	65.42	5	P:GO:0006468; P:GO:0007165; F:GO:0004672; F:GO:0005524; C:GO:0005737	P:protein phosphorylation; P:signal transduction; F:protein kinase activity; F:ATP binding; C:cytoplasm			IPR000270 (SMART); G3DSA:3.30.200.20 (GENE3D); G3DSA:3.10.20.90 (GENE3D); IPR000270 (PFAM); mobidb-lite (MOBIDB_LITE); mobidb-lite (MOBIDB_LITE); mobidb-lite (MOBIDB_LITE); mobidb-lite (MOBIDB_LITE); mobidb-lite (MOBIDB_LITE); mobidb-lite (MOBIDB_LITE); mobidb-lite (MOBIDB_LITE); mobidb-lite (MOBIDB_LITE); PTHR31066 (PANTHER); PTHR31066:SF26 (PANTHER); IPR017441 (PROSITE_PATTERNS); IPR000719 (PROSITE_PROFILES); cd06410 (CDD); SSF54277 (SUPERFAMILY); IPR011009 (SUPERFAMILY)	P:GO:0006468; F:GO:0004672; F:GO:0005515; F:GO:0005524	P:protein phosphorylation; F:protein kinase activity; F:protein binding; F:ATP binding
true	[INTERPRO, BLASTED, MAPPED, ANNOTATED]	PB.4.7	serine/threonine-protein kinase EDR1	3928	20	0.0	70.73	5	P:GO:0006468; P:GO:0007165; F:GO:0004672; F:GO:0005524; C:GO:0005737	P:protein phosphorylation; P:signal transduction; F:protein kinase activity; F:ATP binding; C:cytoplasm			IPR001245 (PRINTS); IPR000719 (SMART); IPR000270 (SMART); G3DSA:3.30.200.20 (GENE3D); IPR000270 (PFAM); G3DSA:3.10.20.90 (GENE3D); G3DSA:1.10.510.10 (GENE3D); IPR001245 (PFAM); mobidb-lite (MOBIDB_LITE); mobidb-lite (MOBIDB_LITE); mobidb-lite (MOBIDB_LITE); mobidb-lite (MOBIDB_LITE); mobidb-lite (MOBIDB_LITE); mobidb-lite (MOBIDB_LITE); mobidb-lite (MOBIDB_LITE); mobidb-lite (MOBIDB_LITE); PTHR23257:SF792 (PANTHER); PTHR23257 (PANTHER); IPR017441 (PROSITE_PATTERNS); IPR008271 (PROSITE_PATTERNS); IPR000719 (PROSITE_PROFILES); cd13999 (CDD); cd06410 (CDD); SSF54277 (SUPERFAMILY); IPR011009 (SUPERFAMILY)	P:GO:0006468; F:GO:0004672; F:GO:0005515; F:GO:0005524	P:protein phosphorylation; F:protein kinase activity; F:protein binding; F:ATP binding
true	[INTERPRO, BLASTED, MAPPED, ANNOTATED]	PB.4.8	serine/threonine-protein kinase EDR1	3339	20	0.0	90.8	5	P:GO:0006468; P:GO:0007165; F:GO:0004674; F:GO:0005524; C:GO:0005737	P:protein phosphorylation; P:signal transduction; F:protein serine/threonine kinase activity; F:ATP binding; C:cytoplasm	EC:2.7.11	Transferring phosphorus-containing groups	mobidb-lite (MOBIDB_LITE); mobidb-lite (MOBIDB_LITE); mobidb-lite (MOBIDB_LITE); PTHR31066:SF26 (PANTHER); PTHR31066 (PANTHER)	no GO terms	no GO terms
true	[INTERPRO, BLASTED, MAPPED, ANNOTATED]	PB.4.9	serine/threonine-protein kinase EDR1	1705	20	0.0	84.37	5	P:GO:0006468; P:GO:0007165; F:GO:0004672; F:GO:0005524; C:GO:0005737	P:protein phosphorylation; P:signal transduction; F:protein kinase activity; F:ATP binding; C:cytoplasm			IPR001245 (PRINTS); IPR000719 (SMART); G3DSA:3.30.200.20 (GENE3D); G3DSA:1.10.510.10 (GENE3D); IPR001245 (PFAM); mobidb-lite (MOBIDB_LITE); PTHR23257 (PANTHER); PTHR23257:SF792 (PANTHER); IPR008271 (PROSITE_PATTERNS); IPR017441 (PROSITE_PATTERNS); IPR000719 (PROSITE_PROFILES); cd13999 (CDD); IPR011009 (SUPERFAMILY)	P:GO:0006468; F:GO:0004672; F:GO:0005524	P:protein phosphorylation; F:protein kinase activity; F:ATP binding
true	[BLASTED, MAPPED, ANNOTATED]	PB.4.10	salt-inducible protein kinase	987	20	9.67863E-123	98.19	5	P:GO:0006468; P:GO:0007165; F:GO:0004674; F:GO:0005524; C:GO:0005737	P:protein phosphorylation; P:signal transduction; F:protein serine/threonine kinase activity; F:ATP binding; C:cytoplasm	EC:2.7.11	Transferring phosphorus-containing groups			
true	[INTERPRO, NO-BLAST]	PB.4.11	---NA---	285									no IPS match	no IPS match	no IPS match
true	[INTERPRO, NO-BLAST]	PB.4.12	---NA---	142									no IPS match	no IPS match	no IPS match
true	[INTERPRO, BLASTED]	PB.5.1	transcriptional corepressor LEUNIG_HOMOLOG	2926	20	0.0	86.97						IPR006594 (SMART); IPR001680 (SMART); IPR015943 (G3DSA:2.130.10.GENE3D); IPR006594 (PFAM); IPR001680 (PFAM); IPR015943 (G3DSA:2.130.10.GENE3D); mobidb-lite (MOBIDB_LITE); mobidb-lite (MOBIDB_LITE); mobidb-lite (MOBIDB_LITE); mobidb-lite (MOBIDB_LITE); mobidb-lite (MOBIDB_LITE); mobidb-lite (MOBIDB_LITE); PTHR44376 (PANTHER); PTHR44376:SF11 (PANTHER); IPR019775 (PROSITE_PATTERNS); IPR001680 (PROSITE_PROFILES); IPR001680 (PROSITE_PROFILES); IPR017986 (PROSITE_PROFILES); IPR001680 (PROSITE_PROFILES); IPR001680 (PROSITE_PROFILES); IPR001680 (PROSITE_PROFILES); IPR006594 (PROSITE_PROFILES); cd00200 (CDD); IPR036322 (SUPERFAMILY)	F:GO:0005515	F:protein binding
true	[INTERPRO, BLASTED]	PB.5.2	leunig-related3	3893	20	0.0	88.41						IPR006594 (SMART); IPR001680 (SMART); IPR001680 (PFAM); IPR015943 (G3DSA:2.130.10.GENE3D); IPR006594 (PFAM); mobidb-lite (MOBIDB_LITE); mobidb-lite (MOBIDB_LITE); mobidb-lite (MOBIDB_LITE); mobidb-lite (MOBIDB_LITE); mobidb-lite (MOBIDB_LITE); mobidb-lite (MOBIDB_LITE); PTHR44376 (PANTHER); PTHR44376:SF11 (PANTHER); IPR019775 (PROSITE_PATTERNS); IPR006594 (PROSITE_PROFILES); IPR001680 (PROSITE_PROFILES); IPR017986 (PROSITE_PROFILES); IPR001680 (PROSITE_PROFILES); IPR036322 (SUPERFAMILY)	F:GO:0005515	F:protein binding
true	[INTERPRO, BLASTED]	PB.5.3	transcriptional corepressor LEUNIG_HOMOLOG	2691	20	0.0	86.92						IPR006594 (SMART); IPR001680 (SMART); IPR015943 (G3DSA:2.130.10.GENE3D); IPR001680 (PFAM); IPR015943 (G3DSA:2.130.10.GENE3D); IPR006594 (PFAM); mobidb-lite (MOBIDB_LITE); mobidb-lite (MOBIDB_LITE); mobidb-lite (MOBIDB_LITE); mobidb-lite (MOBIDB_LITE); mobidb-lite (MOBIDB_LITE); mobidb-lite (MOBIDB_LITE); PTHR44376 (PANTHER); PTHR44376:SF11 (PANTHER); IPR019775 (PROSITE_PATTERNS); IPR017986 (PROSITE_PROFILES); IPR006594 (PROSITE_PROFILES); IPR001680 (PROSITE_PROFILES); IPR001680 (PROSITE_PROFILES); IPR001680 (PROSITE_PROFILES); IPR001680 (PROSITE_PROFILES); IPR001680 (PROSITE_PROFILES); cd00200 (CDD); IPR036322 (SUPERFAMILY)	F:GO:0005515	F:protein binding
true	[INTERPRO, BLASTED]	PB.5.4	transcriptional corepressor LEUNIG_HOMOLOG	1199	20	0.0	93.47						IPR020472 (PRINTS); IPR001680 (SMART); IPR015943 (G3DSA:2.130.10.GENE3D); IPR001680 (PFAM); IPR015943 (G3DSA:2.130.10.GENE3D); mobidb-lite (MOBIDB_LITE); PTHR44376 (PANTHER); PTHR44376:SF11 (PANTHER); IPR019775 (PROSITE_PATTERNS); IPR001680 (PROSITE_PROFILES); IPR001680 (PROSITE_PROFILES); IPR001680 (PROSITE_PROFILES); IPR001680 (PROSITE_PROFILES); IPR017986 (PROSITE_PROFILES); IPR001680 (PROSITE_PROFILES); cd00200 (CDD); IPR036322 (SUPERFAMILY)	F:GO:0005515	F:protein binding
true	[BLASTED]	PB.6.1	leunig-related3	5511	20	1.07174E-71	75.03								
true	[BLASTED]	PB.6.2	leunig-related3	784	20	3.60544E-41	69.2								
true	[BLASTED]	PB.6.3	uncharacterized protein LOC8061369	648	11	2.24375E-18	75.68								
true	[INTERPRO, BLASTED]	PB.7.1	COP1-interacting protein-related	5195	20	0.0	90.69						Coil (COILS); mobidb-lite (MOBIDB_LITE); mobidb-lite (MOBIDB_LITE); mobidb-lite (MOBIDB_LITE); mobidb-lite (MOBIDB_LITE); mobidb-lite (MOBIDB_LITE); mobidb-lite (MOBIDB_LITE); PTHR31008 (PANTHER); PTHR31008:SF17 (PANTHER); cd14733 (CDD)	no GO terms	no GO terms
true	[INTERPRO, BLASTED]	PB.7.2	COP1-interacting protein-related	4451	20	0.0	90.45						Coil (COILS); mobidb-lite (MOBIDB_LITE); mobidb-lite (MOBIDB_LITE); mobidb-lite (MOBIDB_LITE); mobidb-lite (MOBIDB_LITE); mobidb-lite (MOBIDB_LITE); mobidb-lite (MOBIDB_LITE); mobidb-lite (MOBIDB_LITE); mobidb-lite (MOBIDB_LITE); mobidb-lite (MOBIDB_LITE); mobidb-lite (MOBIDB_LITE); PTHR31008 (PANTHER); PTHR31008:SF2 (PANTHER); cd14733 (CDD)	no GO terms	no GO terms
true	[INTERPRO, BLASTED]	PB.7.3	COP1-interacting protein-related	4138	20	0.0	90.41						Coil (COILS); mobidb-lite (MOBIDB_LITE); mobidb-lite (MOBIDB_LITE); mobidb-lite (MOBIDB_LITE); mobidb-lite (MOBIDB_LITE); mobidb-lite (MOBIDB_LITE); mobidb-lite (MOBIDB_LITE); mobidb-lite (MOBIDB_LITE); mobidb-lite (MOBIDB_LITE); mobidb-lite (MOBIDB_LITE); mobidb-lite (MOBIDB_LITE); mobidb-lite (MOBIDB_LITE); mobidb-lite (MOBIDB_LITE); mobidb-lite (MOBIDB_LITE); mobidb-lite (MOBIDB_LITE); PTHR31008:SF2 (PANTHER); PTHR31008 (PANTHER); cd14733 (CDD)	no GO terms	no GO terms
true	[INTERPRO, BLASTED]	PB.7.4	COP1-interacting protein-related	4383	20	0.0	89.21						Coil (COILS); mobidb-lite (MOBIDB_LITE); mobidb-lite (MOBIDB_LITE); mobidb-lite (MOBIDB_LITE); mobidb-lite (MOBIDB_LITE); mobidb-lite (MOBIDB_LITE); mobidb-lite (MOBIDB_LITE); mobidb-lite (MOBIDB_LITE); mobidb-lite (MOBIDB_LITE); mobidb-lite (MOBIDB_LITE); mobidb-lite (MOBIDB_LITE); PTHR31008 (PANTHER); PTHR31008:SF2 (PANTHER); cd14733 (CDD)	no GO terms	no GO terms
true	[INTERPRO, BLASTED]	PB.7.5	COP1-interacting protein-related	4077	20	0.0	89.94						Coil (COILS); mobidb-lite (MOBIDB_LITE); mobidb-lite (MOBIDB_LITE); mobidb-lite (MOBIDB_LITE); mobidb-lite (MOBIDB_LITE); mobidb-lite (MOBIDB_LITE); mobidb-lite (MOBIDB_LITE); mobidb-lite (MOBIDB_LITE); mobidb-lite (MOBIDB_LITE); mobidb-lite (MOBIDB_LITE); mobidb-lite (MOBIDB_LITE); mobidb-lite (MOBIDB_LITE); mobidb-lite (MOBIDB_LITE); mobidb-lite (MOBIDB_LITE); mobidb-lite (MOBIDB_LITE); mobidb-lite (MOBIDB_LITE); mobidb-lite (MOBIDB_LITE); mobidb-lite (MOBIDB_LITE); mobidb-lite (MOBIDB_LITE); mobidb-lite (MOBIDB_LITE); mobidb-lite (MOBIDB_LITE); PTHR31008:SF2 (PANTHER); PTHR31008 (PANTHER); cd14733 (CDD)	no GO terms	no GO terms
true	[INTERPRO, BLASTED]	PB.7.6	COP1-interacting protein-related	4887	20	0.0	91.5						Coil (COILS); mobidb-lite (MOBIDB_LITE); mobidb-lite (MOBIDB_LITE); mobidb-lite (MOBIDB_LITE); mobidb-lite (MOBIDB_LITE); mobidb-lite (MOBIDB_LITE); mobidb-lite (MOBIDB_LITE); mobidb-lite (MOBIDB_LITE); mobidb-lite (MOBIDB_LITE); mobidb-lite (MOBIDB_LITE); mobidb-lite (MOBIDB_LITE); mobidb-lite (MOBIDB_LITE); mobidb-lite (MOBIDB_LITE); mobidb-lite (MOBIDB_LITE); mobidb-lite (MOBIDB_LITE); mobidb-lite (MOBIDB_LITE); mobidb-lite (MOBIDB_LITE); PTHR31008 (PANTHER); PTHR31008:SF2 (PANTHER); cd14733 (CDD)	no GO terms	no GO terms
true	[INTERPRO, BLASTED]	PB.7.7	COP1-interacting protein-related	4788	20	0.0	90.91						Coil (COILS); mobidb-lite (MOBIDB_LITE); mobidb-lite (MOBIDB_LITE); mobidb-lite (MOBIDB_LITE); mobidb-lite (MOBIDB_LITE); mobidb-lite (MOBIDB_LITE); mobidb-lite (MOBIDB_LITE); mobidb-lite (MOBIDB_LITE); mobidb-lite (MOBIDB_LITE); mobidb-lite (MOBIDB_LITE); mobidb-lite (MOBIDB_LITE); mobidb-lite (MOBIDB_LITE); mobidb-lite (MOBIDB_LITE); mobidb-lite (MOBIDB_LITE); mobidb-lite (MOBIDB_LITE); PTHR31008 (PANTHER); PTHR31008:SF2 (PANTHER); cd14733 (CDD)	no GO terms	no GO terms
true	[INTERPRO, BLASTED]	PB.7.8	COP1-interacting protein-related	4652	20	0.0	90.32						Coil (COILS); mobidb-lite (MOBIDB_LITE); mobidb-lite (MOBIDB_LITE); mobidb-lite (MOBIDB_LITE); mobidb-lite (MOBIDB_LITE); mobidb-lite (MOBIDB_LITE); mobidb-lite (MOBIDB_LITE); mobidb-lite (MOBIDB_LITE); mobidb-lite (MOBIDB_LITE); mobidb-lite (MOBIDB_LITE); mobidb-lite (MOBIDB_LITE); mobidb-lite (MOBIDB_LITE); mobidb-lite (MOBIDB_LITE); mobidb-lite (MOBIDB_LITE); mobidb-lite (MOBIDB_LITE); mobidb-lite (MOBIDB_LITE); mobidb-lite (MOBIDB_LITE); PTHR31008:SF2 (PANTHER); PTHR31008 (PANTHER); cd14733 (CDD)	no GO terms	no GO terms
true	[INTERPRO, BLASTED]	PB.7.9	COP1-interacting protein-related	1719	20	0.0	91.77						mobidb-lite (MOBIDB_LITE); mobidb-lite (MOBIDB_LITE); mobidb-lite (MOBIDB_LITE); mobidb-lite (MOBIDB_LITE); PTHR31008 (PANTHER); PTHR31008:SF7 (PANTHER); cd14733 (CDD)	no GO terms	no GO terms
true	[INTERPRO, BLASTED]	PB.7.10	COP1-interacting protein-related	1606	20	0.0	91.0						mobidb-lite (MOBIDB_LITE); mobidb-lite (MOBIDB_LITE); mobidb-lite (MOBIDB_LITE); PTHR31008 (PANTHER); PTHR31008:SF2 (PANTHER); cd14733 (CDD)	no GO terms	no GO terms
true	[INTERPRO, BLASTED]	PB.7.11	COP1-interacting protein-related	4184	20	0.0	90.54						Coil (COILS); mobidb-lite (MOBIDB_LITE); mobidb-lite (MOBIDB_LITE); mobidb-lite (MOBIDB_LITE); mobidb-lite (MOBIDB_LITE); mobidb-lite (MOBIDB_LITE); mobidb-lite (MOBIDB_LITE); mobidb-lite (MOBIDB_LITE); mobidb-lite (MOBIDB_LITE); mobidb-lite (MOBIDB_LITE); mobidb-lite (MOBIDB_LITE); mobidb-lite (MOBIDB_LITE); mobidb-lite (MOBIDB_LITE); mobidb-lite (MOBIDB_LITE); mobidb-lite (MOBIDB_LITE); PTHR31008:SF2 (PANTHER); PTHR31008 (PANTHER); cd14733 (CDD)	no GO terms	no GO terms
true	[INTERPRO, BLASTED]	PB.7.12	COP1-interacting protein-related	3881	20	0.0	90.48						Coil (COILS); mobidb-lite (MOBIDB_LITE); mobidb-lite (MOBIDB_LITE); mobidb-lite (MOBIDB_LITE); mobidb-lite (MOBIDB_LITE); mobidb-lite (MOBIDB_LITE); mobidb-lite (MOBIDB_LITE); mobidb-lite (MOBIDB_LITE); mobidb-lite (MOBIDB_LITE); mobidb-lite (MOBIDB_LITE); mobidb-lite (MOBIDB_LITE); mobidb-lite (MOBIDB_LITE); mobidb-lite (MOBIDB_LITE); mobidb-lite (MOBIDB_LITE); mobidb-lite (MOBIDB_LITE); PTHR31008 (PANTHER); PTHR31008:SF2 (PANTHER); cd14733 (CDD)	no GO terms	no GO terms
true	[INTERPRO, BLASTED]	PB.7.13	COP1-interacting protein-related	3748	20	0.0	90.32						Coil (COILS); mobidb-lite (MOBIDB_LITE); mobidb-lite (MOBIDB_LITE); mobidb-lite (MOBIDB_LITE); mobidb-lite (MOBIDB_LITE); mobidb-lite (MOBIDB_LITE); mobidb-lite (MOBIDB_LITE); mobidb-lite (MOBIDB_LITE); mobidb-lite (MOBIDB_LITE); mobidb-lite (MOBIDB_LITE); mobidb-lite (MOBIDB_LITE); mobidb-lite (MOBIDB_LITE); mobidb-lite (MOBIDB_LITE); mobidb-lite (MOBIDB_LITE); mobidb-lite (MOBIDB_LITE); mobidb-lite (MOBIDB_LITE); mobidb-lite (MOBIDB_LITE); PTHR31008 (PANTHER); PTHR31008:SF2 (PANTHER); cd14733 (CDD)	no GO terms	no GO terms
true	[INTERPRO, BLASTED]	PB.7.14	COP1-interacting protein-related	3840	20	0.0	89.76						Coil (COILS); mobidb-lite (MOBIDB_LITE); mobidb-lite (MOBIDB_LITE); mobidb-lite (MOBIDB_LITE); mobidb-lite (MOBIDB_LITE); mobidb-lite (MOBIDB_LITE); mobidb-lite (MOBIDB_LITE); mobidb-lite (MOBIDB_LITE); mobidb-lite (MOBIDB_LITE); mobidb-lite (MOBIDB_LITE); mobidb-lite (MOBIDB_LITE); mobidb-lite (MOBIDB_LITE); mobidb-lite (MOBIDB_LITE); mobidb-lite (MOBIDB_LITE); mobidb-lite (MOBIDB_LITE); PTHR31008:SF2 (PANTHER); PTHR31008 (PANTHER); cd14733 (CDD)	no GO terms	no GO terms
true	[INTERPRO, BLASTED]	PB.7.15	COP1-interacting protein-related	3750	20	0.0	90.32						Coil (COILS); mobidb-lite (MOBIDB_LITE); mobidb-lite (MOBIDB_LITE); mobidb-lite (MOBIDB_LITE); mobidb-lite (MOBIDB_LITE); mobidb-lite (MOBIDB_LITE); mobidb-lite (MOBIDB_LITE); mobidb-lite (MOBIDB_LITE); mobidb-lite (MOBIDB_LITE); mobidb-lite (MOBIDB_LITE); mobidb-lite (MOBIDB_LITE); mobidb-lite (MOBIDB_LITE); mobidb-lite (MOBIDB_LITE); mobidb-lite (MOBIDB_LITE); mobidb-lite (MOBIDB_LITE); mobidb-lite (MOBIDB_LITE); mobidb-lite (MOBIDB_LITE); PTHR31008 (PANTHER); PTHR31008:SF2 (PANTHER); cd14733 (CDD)	no GO terms	no GO terms
true	[BLASTED]	PB.7.16	COP1-interacting protein-related	3741	20	1.18172E-49	90.96								
true	[INTERPRO, BLASTED]	PB.7.17	COP1-interacting protein-related	3561	20	0.0	91.11						Coil (COILS); mobidb-lite (MOBIDB_LITE); mobidb-lite (MOBIDB_LITE); mobidb-lite (MOBIDB_LITE); mobidb-lite (MOBIDB_LITE); mobidb-lite (MOBIDB_LITE); mobidb-lite (MOBIDB_LITE); mobidb-lite (MOBIDB_LITE); mobidb-lite (MOBIDB_LITE); mobidb-lite (MOBIDB_LITE); mobidb-lite (MOBIDB_LITE); mobidb-lite (MOBIDB_LITE); mobidb-lite (MOBIDB_LITE); mobidb-lite (MOBIDB_LITE); mobidb-lite (MOBIDB_LITE); PTHR31008 (PANTHER); PTHR31008:SF2 (PANTHER); cd14733 (CDD)	no GO terms	no GO terms
true	[INTERPRO, BLASTED]	PB.7.18	COP1-interacting protein-related	3426	20	0.0	90.86						Coil (COILS); mobidb-lite (MOBIDB_LITE); mobidb-lite (MOBIDB_LITE); mobidb-lite (MOBIDB_LITE); mobidb-lite (MOBIDB_LITE); mobidb-lite (MOBIDB_LITE); mobidb-lite (MOBIDB_LITE); mobidb-lite (MOBIDB_LITE); mobidb-lite (MOBIDB_LITE); mobidb-lite (MOBIDB_LITE); mobidb-lite (MOBIDB_LITE); mobidb-lite (MOBIDB_LITE); mobidb-lite (MOBIDB_LITE); mobidb-lite (MOBIDB_LITE); mobidb-lite (MOBIDB_LITE); mobidb-lite (MOBIDB_LITE); mobidb-lite (MOBIDB_LITE); mobidb-lite (MOBIDB_LITE); PTHR31008:SF2 (PANTHER); PTHR31008 (PANTHER)	no GO terms	no GO terms
true	[INTERPRO, BLASTED]	PB.7.19	COP1-interacting protein-related	3248	20	0.0	91.26						mobidb-lite (MOBIDB_LITE); mobidb-lite (MOBIDB_LITE); mobidb-lite (MOBIDB_LITE); mobidb-lite (MOBIDB_LITE); mobidb-lite (MOBIDB_LITE); mobidb-lite (MOBIDB_LITE); mobidb-lite (MOBIDB_LITE); mobidb-lite (MOBIDB_LITE); mobidb-lite (MOBIDB_LITE); PTHR31008:SF17 (PANTHER); PTHR31008 (PANTHER)	no GO terms	no GO terms
true	[INTERPRO, BLASTED]	PB.7.20	COP1-interacting protein-related	1894	20	0.0	90.62						Coil (COILS); mobidb-lite (MOBIDB_LITE); mobidb-lite (MOBIDB_LITE); mobidb-lite (MOBIDB_LITE); mobidb-lite (MOBIDB_LITE); mobidb-lite (MOBIDB_LITE); mobidb-lite (MOBIDB_LITE); mobidb-lite (MOBIDB_LITE); mobidb-lite (MOBIDB_LITE); mobidb-lite (MOBIDB_LITE); mobidb-lite (MOBIDB_LITE); PTHR31008:SF2 (PANTHER); PTHR31008 (PANTHER)	no GO terms	no GO terms
true	[INTERPRO, BLASTED]	PB.7.21	COP1-interacting protein-related	1359	20	0.0	89.49						mobidb-lite (MOBIDB_LITE); mobidb-lite (MOBIDB_LITE); mobidb-lite (MOBIDB_LITE); mobidb-lite (MOBIDB_LITE); mobidb-lite (MOBIDB_LITE); PTHR31008:SF2 (PANTHER); PTHR31008 (PANTHER)	no GO terms	no GO terms
true	[INTERPRO, NO-BLAST]	PB.7.22	---NA---	277									NON_CYTOPLASMIC_DOMAIN (PHOBIUS); TRANSMEMBRANE (PHOBIUS); CYTOPLASMIC_DOMAIN (PHOBIUS); TMhelix (TMHMM)	no GO terms	no GO terms
true	[INTERPRO, BLASTED]	PB.8.1	rhodanese-like domain-containing protein 8, chloroplastic	1721	20	0.0	88.19						IPR001763 (SMART); IPR022111 (PFAM); IPR001763 (PFAM); IPR036873 (G3DSA:3.40.250.GENE3D); PTHR43268:SF1 (PANTHER); PTHR43268 (PANTHER); IPR001763 (PROSITE_PROFILES); cd01518 (CDD); IPR036873 (SUPERFAMILY)	no GO terms	no GO terms
true	[INTERPRO, BLASTED, MAPPED, ANNOTATED]	PB.9.1	pentatricopeptide repeat-containing protein At5g52850, chloroplastic	3500	20	0.0	85.43	2	P:GO:0009451; C:GO:0043231	P:RNA modification; C:intracellular membrane-bounded organelle			IPR002885 (TIGRFAM); IPR002885 (PFAM); IPR011990 (G3DSA:1.25.40.GENE3D); IPR002885 (PFAM); IPR011990 (G3DSA:1.25.40.GENE3D); IPR011990 (G3DSA:1.25.40.GENE3D); PTHR24015 (PANTHER); IPR002885 (PROSITE_PROFILES); IPR002885 (PROSITE_PROFILES); IPR002885 (PROSITE_PROFILES); IPR002885 (PROSITE_PROFILES); IPR002885 (PROSITE_PROFILES); IPR002885 (PROSITE_PROFILES); IPR002885 (PROSITE_PROFILES); IPR002885 (PROSITE_PROFILES); IPR002885 (PROSITE_PROFILES); IPR002885 (PROSITE_PROFILES); IPR002885 (PROSITE_PROFILES); IPR002885 (PROSITE_PROFILES); IPR002885 (PROSITE_PROFILES)	F:GO:0005515	F:protein binding
true	[INTERPRO, BLASTED, MAPPED, ANNOTATED]	PB.9.2	pentatricopeptide repeat-containing protein At5g52850, chloroplastic	2277	20	0.0	85.43	2	P:GO:0009451; C:GO:0043231	P:RNA modification; C:intracellular membrane-bounded organelle			IPR002885 (TIGRFAM); IPR011990 (G3DSA:1.25.40.GENE3D); IPR011990 (G3DSA:1.25.40.GENE3D); IPR002885 (PFAM); IPR011990 (G3DSA:1.25.40.GENE3D); IPR002885 (PFAM); IPR011990 (G3DSA:1.25.40.GENE3D); PTHR24015 (PANTHER); IPR002885 (PROSITE_PROFILES); IPR002885 (PROSITE_PROFILES); IPR002885 (PROSITE_PROFILES); IPR002885 (PROSITE_PROFILES); IPR002885 (PROSITE_PROFILES); IPR002885 (PROSITE_PROFILES); IPR002885 (PROSITE_PROFILES); IPR002885 (PROSITE_PROFILES); IPR002885 (PROSITE_PROFILES); IPR002885 (PROSITE_PROFILES); IPR002885 (PROSITE_PROFILES); IPR002885 (PROSITE_PROFILES); IPR002885 (PROSITE_PROFILES)	F:GO:0005515	F:protein binding
true	[INTERPRO, BLASTED, MAPPED, ANNOTATED]	PB.10.1	Nuclear transport factor 2 (NTF2) family protein	884	20	0.0	83.3	1	C:GO:0016021	C:integral component of membrane			G3DSA:3.10.450.50 (GENE3D); PTHR33698 (PANTHER); PTHR33698:SF1 (PANTHER); NON_CYTOPLASMIC_DOMAIN (PHOBIUS); TRANSMEMBRANE (PHOBIUS); CYTOPLASMIC_DOMAIN (PHOBIUS); IPR032710 (SUPERFAMILY); TMhelix (TMHMM)	no GO terms	no GO terms
true	[INTERPRO, BLASTED, MAPPED, ANNOTATED]	PB.11.1	uncharacterized protein LOC8059227	3283	20	0.0	86.63	1	C:GO:0016021	C:integral component of membrane			Coil (COILS); Coil (COILS); Coil (COILS); Coil (COILS); Coil (COILS); IPR001119 (PFAM); mobidb-lite (MOBIDB_LITE); mobidb-lite (MOBIDB_LITE); mobidb-lite (MOBIDB_LITE); mobidb-lite (MOBIDB_LITE); mobidb-lite (MOBIDB_LITE); PTHR33740:SF3 (PANTHER); PTHR33740 (PANTHER)	no GO terms	no GO terms
true	[INTERPRO, BLASTED, MAPPED, ANNOTATED]	PB.11.2	uncharacterized protein LOC8059227	3459	20	0.0	86.41	1	C:GO:0016021	C:integral component of membrane			Coil (COILS); Coil (COILS); Coil (COILS); Coil (COILS); Coil (COILS); IPR001119 (PFAM); mobidb-lite (MOBIDB_LITE); mobidb-lite (MOBIDB_LITE); mobidb-lite (MOBIDB_LITE); mobidb-lite (MOBIDB_LITE); mobidb-lite (MOBIDB_LITE); PTHR33740 (PANTHER); PTHR33740:SF3 (PANTHER)	no GO terms	no GO terms
true	[INTERPRO, BLASTED, MAPPED, ANNOTATED]	PB.11.3	uncharacterized protein LOC8059227	3348	20	0.0	83.93	1	C:GO:0016021	C:integral component of membrane			Coil (COILS); Coil (COILS); Coil (COILS); Coil (COILS); Coil (COILS); mobidb-lite (MOBIDB_LITE); mobidb-lite (MOBIDB_LITE); mobidb-lite (MOBIDB_LITE); mobidb-lite (MOBIDB_LITE); mobidb-lite (MOBIDB_LITE); PTHR33740:SF3 (PANTHER); PTHR33740:SF3 (PANTHER); PTHR33740 (PANTHER); PTHR33740 (PANTHER)	no GO terms	no GO terms
true	[INTERPRO, BLASTED, MAPPED, ANNOTATED]	PB.11.4	uncharacterized protein LOC8059227	3059	20	0.0	86.52	1	C:GO:0016021	C:integral component of membrane			Coil (COILS); Coil (COILS); Coil (COILS); Coil (COILS); Coil (COILS); IPR001119 (PFAM); mobidb-lite (MOBIDB_LITE); mobidb-lite (MOBIDB_LITE); mobidb-lite (MOBIDB_LITE); mobidb-lite (MOBIDB_LITE); mobidb-lite (MOBIDB_LITE); PTHR33740 (PANTHER); PTHR33740:SF3 (PANTHER)	no GO terms	no GO terms
true	[INTERPRO, BLASTED, MAPPED, ANNOTATED]	PB.11.5	uncharacterized protein LOC8059227	2079	20	0.0	91.17	1	C:GO:0016021	C:integral component of membrane			Coil (COILS); Coil (COILS); Coil (COILS); Coil (COILS); Coil (COILS); IPR001119 (PFAM); mobidb-lite (MOBIDB_LITE); mobidb-lite (MOBIDB_LITE); mobidb-lite (MOBIDB_LITE); PTHR33740:SF3 (PANTHER); PTHR33740 (PANTHER)	no GO terms	no GO terms
true	[BLASTED, MAPPED, ANNOTATED]	PB.12.1	glutathione S-transferase T1	1177	20	5.30028E-177	91.44	1	F:GO:0016740	F:transferase activity					
true	[INTERPRO, NO-BLAST]	PB.12.2	---NA---	180									no IPS match	no IPS match	no IPS match
true	[INTERPRO, BLASTED, MAPPED, ANNOTATED]	PB.13.1	ABC transporter G family member 34	4675	20	0.0	97.0	3	F:GO:0005524; F:GO:0016887; C:GO:0016021	F:ATP binding; F:ATPase activity; C:integral component of membrane	EC:3.6.1.3; EC:3.6.1.15	Adenosinetriphosphatase; Nucleoside-triphosphate phosphatase	IPR003593 (SMART); IPR003439 (PFAM); IPR029481 (PFAM); IPR003439 (PFAM); G3DSA:3.40.50.300 (GENE3D); PF19055 (PFAM); IPR013525 (PFAM); IPR013581 (PFAM); G3DSA:3.40.50.300 (GENE3D); mobidb-lite (MOBIDB_LITE); mobidb-lite (MOBIDB_LITE); mobidb-lite (MOBIDB_LITE); PTHR19241:SF214 (PANTHER); PTHR19241 (PANTHER); NON_CYTOPLASMIC_DOMAIN (PHOBIUS); NON_CYTOPLASMIC_DOMAIN (PHOBIUS); TRANSMEMBRANE (PHOBIUS); CYTOPLASMIC_DOMAIN (PHOBIUS); NON_CYTOPLASMIC_DOMAIN (PHOBIUS); TRANSMEMBRANE (PHOBIUS); CYTOPLASMIC_DOMAIN (PHOBIUS); CYTOPLASMIC_DOMAIN (PHOBIUS); TRANSMEMBRANE (PHOBIUS); TRANSMEMBRANE (PHOBIUS); TRANSMEMBRANE (PHOBIUS); CYTOPLASMIC_DOMAIN (PHOBIUS); TRANSMEMBRANE (PHOBIUS); CYTOPLASMIC_DOMAIN (PHOBIUS); TRANSMEMBRANE (PHOBIUS); CYTOPLASMIC_DOMAIN (PHOBIUS); TRANSMEMBRANE (PHOBIUS); TRANSMEMBRANE (PHOBIUS); TRANSMEMBRANE (PHOBIUS); TRANSMEMBRANE (PHOBIUS); TRANSMEMBRANE (PHOBIUS); TRANSMEMBRANE (PHOBIUS); CYTOPLASMIC_DOMAIN (PHOBIUS); NON_CYTOPLASMIC_DOMAIN (PHOBIUS); TRANSMEMBRANE (PHOBIUS); NON_CYTOPLASMIC_DOMAIN (PHOBIUS); NON_CYTOPLASMIC_DOMAIN (PHOBIUS); NON_CYTOPLASMIC_DOMAIN (PHOBIUS); CYTOPLASMIC_DOMAIN (PHOBIUS); IPR003439 (PROSITE_PROFILES); IPR003439 (PROSITE_PROFILES); IPR034003 (CDD); IPR034001 (CDD); IPR027417 (SUPERFAMILY); IPR027417 (SUPERFAMILY); TMhelix (TMHMM); TMhelix (TMHMM); TMhelix (TMHMM); TMhelix (TMHMM); TMhelix (TMHMM); TMhelix (TMHMM); TMhelix (TMHMM); TMhelix (TMHMM); TMhelix (TMHMM); TMhelix (TMHMM); TMhelix (TMHMM); TMhelix (TMHMM)	F:GO:0005524; F:GO:0016887; C:GO:0016020	F:ATP binding; F:ATPase activity; C:membrane
true	[INTERPRO, BLASTED, MAPPED, ANNOTATED]	PB.13.2	ABC transporter G family member 34	4197	20	0.0	97.76	3	F:GO:0005524; F:GO:0016887; C:GO:0016021	F:ATP binding; F:ATPase activity; C:integral component of membrane	EC:3.6.1.3; EC:3.6.1.15	Adenosinetriphosphatase; Nucleoside-triphosphate phosphatase	IPR003593 (SMART); IPR003439 (PFAM); IPR003439 (PFAM); PF19055 (PFAM); G3DSA:3.40.50.300 (GENE3D); IPR013581 (PFAM); G3DSA:3.40.50.300 (GENE3D); IPR013525 (PFAM); PTHR19241:SF214 (PANTHER); PTHR19241 (PANTHER); NON_CYTOPLASMIC_DOMAIN (PHOBIUS); CYTOPLASMIC_DOMAIN (PHOBIUS); NON_CYTOPLASMIC_DOMAIN (PHOBIUS); CYTOPLASMIC_DOMAIN (PHOBIUS); NON_CYTOPLASMIC_DOMAIN (PHOBIUS); TRANSMEMBRANE (PHOBIUS); TRANSMEMBRANE (PHOBIUS); TRANSMEMBRANE (PHOBIUS); TRANSMEMBRANE (PHOBIUS); TRANSMEMBRANE (PHOBIUS); TRANSMEMBRANE (PHOBIUS); CYTOPLASMIC_DOMAIN (PHOBIUS); TRANSMEMBRANE (PHOBIUS); TRANSMEMBRANE (PHOBIUS); CYTOPLASMIC_DOMAIN (PHOBIUS); TRANSMEMBRANE (PHOBIUS); NON_CYTOPLASMIC_DOMAIN (PHOBIUS); TRANSMEMBRANE (PHOBIUS); TRANSMEMBRANE (PHOBIUS); CYTOPLASMIC_DOMAIN (PHOBIUS); TRANSMEMBRANE (PHOBIUS); NON_CYTOPLASMIC_DOMAIN (PHOBIUS); TRANSMEMBRANE (PHOBIUS); CYTOPLASMIC_DOMAIN (PHOBIUS); NON_CYTOPLASMIC_DOMAIN (PHOBIUS); TRANSMEMBRANE (PHOBIUS); NON_CYTOPLASMIC_DOMAIN (PHOBIUS); CYTOPLASMIC_DOMAIN (PHOBIUS); CYTOPLASMIC_DOMAIN (PHOBIUS); IPR003439 (PROSITE_PROFILES); IPR034003 (CDD); IPR034001 (CDD); IPR027417 (SUPERFAMILY); IPR027417 (SUPERFAMILY); TMhelix (TMHMM); TMhelix (TMHMM); TMhelix (TMHMM); TMhelix (TMHMM); TMhelix (TMHMM); TMhelix (TMHMM); TMhelix (TMHMM); TMhelix (TMHMM); TMhelix (TMHMM); TMhelix (TMHMM); TMhelix (TMHMM)	F:GO:0005524; F:GO:0016887; C:GO:0016020	F:ATP binding; F:ATPase activity; C:membrane
true	[INTERPRO, BLASTED, MAPPED, ANNOTATED]	PB.13.3	ABC transporter G family member 34	4553	20	0.0	98.0	3	F:GO:0005524; F:GO:0016887; C:GO:0016021	F:ATP binding; F:ATPase activity; C:integral component of membrane	EC:3.6.1.3; EC:3.6.1.15	Adenosinetriphosphatase; Nucleoside-triphosphate phosphatase	IPR003593 (SMART); IPR003439 (PFAM); PF19055 (PFAM); IPR003439 (PFAM); IPR013525 (PFAM); G3DSA:3.40.50.300 (GENE3D); IPR013581 (PFAM); G3DSA:3.40.50.300 (GENE3D); PTHR19241:SF214 (PANTHER); PTHR19241 (PANTHER); NON_CYTOPLASMIC_DOMAIN (PHOBIUS); CYTOPLASMIC_DOMAIN (PHOBIUS); NON_CYTOPLASMIC_DOMAIN (PHOBIUS); CYTOPLASMIC_DOMAIN (PHOBIUS); NON_CYTOPLASMIC_DOMAIN (PHOBIUS); TRANSMEMBRANE (PHOBIUS); TRANSMEMBRANE (PHOBIUS); TRANSMEMBRANE (PHOBIUS); TRANSMEMBRANE (PHOBIUS); TRANSMEMBRANE (PHOBIUS); TRANSMEMBRANE (PHOBIUS); CYTOPLASMIC_DOMAIN (PHOBIUS); TRANSMEMBRANE (PHOBIUS); TRANSMEMBRANE (PHOBIUS); CYTOPLASMIC_DOMAIN (PHOBIUS); TRANSMEMBRANE (PHOBIUS); NON_CYTOPLASMIC_DOMAIN (PHOBIUS); TRANSMEMBRANE (PHOBIUS); TRANSMEMBRANE (PHOBIUS); CYTOPLASMIC_DOMAIN (PHOBIUS); TRANSMEMBRANE (PHOBIUS); NON_CYTOPLASMIC_DOMAIN (PHOBIUS); TRANSMEMBRANE (PHOBIUS); CYTOPLASMIC_DOMAIN (PHOBIUS); NON_CYTOPLASMIC_DOMAIN (PHOBIUS); TRANSMEMBRANE (PHOBIUS); NON_CYTOPLASMIC_DOMAIN (PHOBIUS); CYTOPLASMIC_DOMAIN (PHOBIUS); CYTOPLASMIC_DOMAIN (PHOBIUS); IPR003439 (PROSITE_PROFILES); IPR034003 (CDD); IPR034001 (CDD); IPR027417 (SUPERFAMILY); IPR027417 (SUPERFAMILY); TMhelix (TMHMM); TMhelix (TMHMM); TMhelix (TMHMM); TMhelix (TMHMM); TMhelix (TMHMM); TMhelix (TMHMM); TMhelix (TMHMM); TMhelix (TMHMM); TMhelix (TMHMM); TMhelix (TMHMM); TMhelix (TMHMM); TMhelix (TMHMM)	F:GO:0005524; F:GO:0016887; C:GO:0016020	F:ATP binding; F:ATPase activity; C:membrane
true	[INTERPRO, BLASTED, MAPPED, ANNOTATED]	PB.13.4	ABC transporter G family member 34	4079	20	0.0	98.06	3	F:GO:0005524; F:GO:0016887; C:GO:0016021	F:ATP binding; F:ATPase activity; C:integral component of membrane	EC:3.6.1.3; EC:3.6.1.15	Adenosinetriphosphatase; Nucleoside-triphosphate phosphatase	IPR003593 (SMART); IPR003439 (PFAM); PF19055 (PFAM); IPR003439 (PFAM); IPR013525 (PFAM); G3DSA:3.40.50.300 (GENE3D); IPR013581 (PFAM); G3DSA:3.40.50.300 (GENE3D); PTHR19241:SF214 (PANTHER); PTHR19241 (PANTHER); NON_CYTOPLASMIC_DOMAIN (PHOBIUS); CYTOPLASMIC_DOMAIN (PHOBIUS); NON_CYTOPLASMIC_DOMAIN (PHOBIUS); CYTOPLASMIC_DOMAIN (PHOBIUS); NON_CYTOPLASMIC_DOMAIN (PHOBIUS); TRANSMEMBRANE (PHOBIUS); TRANSMEMBRANE (PHOBIUS); TRANSMEMBRANE (PHOBIUS); TRANSMEMBRANE (PHOBIUS); TRANSMEMBRANE (PHOBIUS); TRANSMEMBRANE (PHOBIUS); CYTOPLASMIC_DOMAIN (PHOBIUS); TRANSMEMBRANE (PHOBIUS); TRANSMEMBRANE (PHOBIUS); CYTOPLASMIC_DOMAIN (PHOBIUS); TRANSMEMBRANE (PHOBIUS); NON_CYTOPLASMIC_DOMAIN (PHOBIUS); TRANSMEMBRANE (PHOBIUS); TRANSMEMBRANE (PHOBIUS); CYTOPLASMIC_DOMAIN (PHOBIUS); TRANSMEMBRANE (PHOBIUS); NON_CYTOPLASMIC_DOMAIN (PHOBIUS); TRANSMEMBRANE (PHOBIUS); CYTOPLASMIC_DOMAIN (PHOBIUS); NON_CYTOPLASMIC_DOMAIN (PHOBIUS); TRANSMEMBRANE (PHOBIUS); NON_CYTOPLASMIC_DOMAIN (PHOBIUS); CYTOPLASMIC_DOMAIN (PHOBIUS); CYTOPLASMIC_DOMAIN (PHOBIUS); IPR003439 (PROSITE_PROFILES); IPR034003 (CDD); IPR034001 (CDD); IPR027417 (SUPERFAMILY); IPR027417 (SUPERFAMILY); TMhelix (TMHMM); TMhelix (TMHMM); TMhelix (TMHMM); TMhelix (TMHMM); TMhelix (TMHMM); TMhelix (TMHMM); TMhelix (TMHMM); TMhelix (TMHMM); TMhelix (TMHMM); TMhelix (TMHMM); TMhelix (TMHMM); TMhelix (TMHMM)	F:GO:0005524; F:GO:0016887; C:GO:0016020	F:ATP binding; F:ATPase activity; C:membrane
true	[INTERPRO, BLASTED, MAPPED, ANNOTATED]	PB.13.5	ABC transporter G family member 34	4529	20	0.0	98.99	3	F:GO:0005524; F:GO:0016887; C:GO:0016021	F:ATP binding; F:ATPase activity; C:integral component of membrane	EC:3.6.1.3; EC:3.6.1.15	Adenosinetriphosphatase; Nucleoside-triphosphate phosphatase	IPR003593 (SMART); IPR013581 (PFAM); IPR003439 (PFAM); G3DSA:3.40.50.300 (GENE3D); PF19055 (PFAM); G3DSA:3.40.50.300 (GENE3D); IPR013525 (PFAM); PTHR19241 (PANTHER); PTHR19241:SF214 (PANTHER); NON_CYTOPLASMIC_DOMAIN (PHOBIUS); CYTOPLASMIC_DOMAIN (PHOBIUS); TRANSMEMBRANE (PHOBIUS); TRANSMEMBRANE (PHOBIUS); TRANSMEMBRANE (PHOBIUS); TRANSMEMBRANE (PHOBIUS); TRANSMEMBRANE (PHOBIUS); NON_CYTOPLASMIC_DOMAIN (PHOBIUS); TRANSMEMBRANE (PHOBIUS); CYTOPLASMIC_DOMAIN (PHOBIUS); CYTOPLASMIC_DOMAIN (PHOBIUS); CYTOPLASMIC_DOMAIN (PHOBIUS); NON_CYTOPLASMIC_DOMAIN (PHOBIUS); NON_CYTOPLASMIC_DOMAIN (PHOBIUS); TRANSMEMBRANE (PHOBIUS); IPR003439 (PROSITE_PROFILES); IPR034003 (CDD); IPR027417 (SUPERFAMILY); IPR027417 (SUPERFAMILY); TMhelix (TMHMM); TMhelix (TMHMM); TMhelix (TMHMM); TMhelix (TMHMM); TMhelix (TMHMM); TMhelix (TMHMM); TMhelix (TMHMM)	F:GO:0005524; F:GO:0016887; C:GO:0016020	F:ATP binding; F:ATPase activity; C:membrane
true	[INTERPRO, BLASTED, MAPPED, ANNOTATED]	PB.13.6	ABC transporter G family member 34	4457	20	0.0	98.0	3	F:GO:0005524; F:GO:0016887; C:GO:0016021	F:ATP binding; F:ATPase activity; C:integral component of membrane	EC:3.6.1.3; EC:3.6.1.15	Adenosinetriphosphatase; Nucleoside-triphosphate phosphatase	IPR003593 (SMART); IPR003439 (PFAM); PF19055 (PFAM); IPR003439 (PFAM); IPR013525 (PFAM); G3DSA:3.40.50.300 (GENE3D); IPR013581 (PFAM); G3DSA:3.40.50.300 (GENE3D); PTHR19241:SF214 (PANTHER); PTHR19241 (PANTHER); NON_CYTOPLASMIC_DOMAIN (PHOBIUS); CYTOPLASMIC_DOMAIN (PHOBIUS); NON_CYTOPLASMIC_DOMAIN (PHOBIUS); CYTOPLASMIC_DOMAIN (PHOBIUS); NON_CYTOPLASMIC_DOMAIN (PHOBIUS); TRANSMEMBRANE (PHOBIUS); TRANSMEMBRANE (PHOBIUS); TRANSMEMBRANE (PHOBIUS); TRANSMEMBRANE (PHOBIUS); TRANSMEMBRANE (PHOBIUS); TRANSMEMBRANE (PHOBIUS); CYTOPLASMIC_DOMAIN (PHOBIUS); TRANSMEMBRANE (PHOBIUS); TRANSMEMBRANE (PHOBIUS); CYTOPLASMIC_DOMAIN (PHOBIUS); TRANSMEMBRANE (PHOBIUS); NON_CYTOPLASMIC_DOMAIN (PHOBIUS); TRANSMEMBRANE (PHOBIUS); TRANSMEMBRANE (PHOBIUS); CYTOPLASMIC_DOMAIN (PHOBIUS); TRANSMEMBRANE (PHOBIUS); NON_CYTOPLASMIC_DOMAIN (PHOBIUS); TRANSMEMBRANE (PHOBIUS); CYTOPLASMIC_DOMAIN (PHOBIUS); NON_CYTOPLASMIC_DOMAIN (PHOBIUS); TRANSMEMBRANE (PHOBIUS); NON_CYTOPLASMIC_DOMAIN (PHOBIUS); CYTOPLASMIC_DOMAIN (PHOBIUS); CYTOPLASMIC_DOMAIN (PHOBIUS); IPR003439 (PROSITE_PROFILES); IPR034003 (CDD); IPR034001 (CDD); IPR027417 (SUPERFAMILY); IPR027417 (SUPERFAMILY); TMhelix (TMHMM); TMhelix (TMHMM); TMhelix (TMHMM); TMhelix (TMHMM); TMhelix (TMHMM); TMhelix (TMHMM); TMhelix (TMHMM); TMhelix (TMHMM); TMhelix (TMHMM); TMhelix (TMHMM); TMhelix (TMHMM); TMhelix (TMHMM)	F:GO:0005524; F:GO:0016887; C:GO:0016020	F:ATP binding; F:ATPase activity; C:membrane
true	[INTERPRO, BLASTED, MAPPED, ANNOTATED]	PB.13.7	ABC transporter G family member 34	4009	20	0.0	98.11	3	F:GO:0005524; F:GO:0016887; C:GO:0016021	F:ATP binding; F:ATPase activity; C:integral component of membrane	EC:3.6.1.3; EC:3.6.1.15	Adenosinetriphosphatase; Nucleoside-triphosphate phosphatase	IPR003593 (SMART); IPR013581 (PFAM); G3DSA:3.40.50.300 (GENE3D); IPR003439 (PFAM); G3DSA:3.40.50.300 (GENE3D); IPR013525 (PFAM); PF19055 (PFAM); PTHR19241 (PANTHER); PTHR19241:SF214 (PANTHER); CYTOPLASMIC_DOMAIN (PHOBIUS); TRANSMEMBRANE (PHOBIUS); TRANSMEMBRANE (PHOBIUS); TRANSMEMBRANE (PHOBIUS); TRANSMEMBRANE (PHOBIUS); TRANSMEMBRANE (PHOBIUS); CYTOPLASMIC_DOMAIN (PHOBIUS); CYTOPLASMIC_DOMAIN (PHOBIUS); TRANSMEMBRANE (PHOBIUS); TRANSMEMBRANE (PHOBIUS); NON_CYTOPLASMIC_DOMAIN (PHOBIUS); TRANSMEMBRANE (PHOBIUS); CYTOPLASMIC_DOMAIN (PHOBIUS); CYTOPLASMIC_DOMAIN (PHOBIUS); TRANSMEMBRANE (PHOBIUS); NON_CYTOPLASMIC_DOMAIN (PHOBIUS); CYTOPLASMIC_DOMAIN (PHOBIUS); TRANSMEMBRANE (PHOBIUS); NON_CYTOPLASMIC_DOMAIN (PHOBIUS); CYTOPLASMIC_DOMAIN (PHOBIUS); NON_CYTOPLASMIC_DOMAIN (PHOBIUS); TRANSMEMBRANE (PHOBIUS); NON_CYTOPLASMIC_DOMAIN (PHOBIUS); CYTOPLASMIC_DOMAIN (PHOBIUS); TRANSMEMBRANE (PHOBIUS); TRANSMEMBRANE (PHOBIUS); TRANSMEMBRANE (PHOBIUS); NON_CYTOPLASMIC_DOMAIN (PHOBIUS); NON_CYTOPLASMIC_DOMAIN (PHOBIUS); IPR003439 (PROSITE_PROFILES); IPR034003 (CDD); IPR027417 (SUPERFAMILY); IPR027417 (SUPERFAMILY); TMhelix (TMHMM); TMhelix (TMHMM); TMhelix (TMHMM); TMhelix (TMHMM); TMhelix (TMHMM); TMhelix (TMHMM); TMhelix (TMHMM); TMhelix (TMHMM); TMhelix (TMHMM); TMhelix (TMHMM); TMhelix (TMHMM); TMhelix (TMHMM)	F:GO:0005524; F:GO:0016887; C:GO:0016020	F:ATP binding; F:ATPase activity; C:membrane
true	[INTERPRO, BLASTED, MAPPED, ANNOTATED]	PB.13.8	ABC transporter G family member 34	3772	20	0.0	98.21	3	F:GO:0005524; F:GO:0016887; C:GO:0016021	F:ATP binding; F:ATPase activity; C:integral component of membrane	EC:3.6.1.3; EC:3.6.1.15	Adenosinetriphosphatase; Nucleoside-triphosphate phosphatase	IPR003593 (SMART); PF19055 (PFAM); IPR013525 (PFAM); IPR013581 (PFAM); G3DSA:3.40.50.300 (GENE3D); IPR003439 (PFAM); G3DSA:3.40.50.300 (GENE3D); PTHR19241 (PANTHER); PTHR19241:SF214 (PANTHER); CYTOPLASMIC_DOMAIN (PHOBIUS); NON_CYTOPLASMIC_DOMAIN (PHOBIUS); TRANSMEMBRANE (PHOBIUS); TRANSMEMBRANE (PHOBIUS); TRANSMEMBRANE (PHOBIUS); TRANSMEMBRANE (PHOBIUS); TRANSMEMBRANE (PHOBIUS); CYTOPLASMIC_DOMAIN (PHOBIUS); NON_CYTOPLASMIC_DOMAIN (PHOBIUS); TRANSMEMBRANE (PHOBIUS); TRANSMEMBRANE (PHOBIUS); TRANSMEMBRANE (PHOBIUS); CYTOPLASMIC_DOMAIN (PHOBIUS); CYTOPLASMIC_DOMAIN (PHOBIUS); CYTOPLASMIC_DOMAIN (PHOBIUS); TRANSMEMBRANE (PHOBIUS); TRANSMEMBRANE (PHOBIUS); TRANSMEMBRANE (PHOBIUS); TRANSMEMBRANE (PHOBIUS); TRANSMEMBRANE (PHOBIUS); CYTOPLASMIC_DOMAIN (PHOBIUS); NON_CYTOPLASMIC_DOMAIN (PHOBIUS); TRANSMEMBRANE (PHOBIUS); NON_CYTOPLASMIC_DOMAIN (PHOBIUS); NON_CYTOPLASMIC_DOMAIN (PHOBIUS); NON_CYTOPLASMIC_DOMAIN (PHOBIUS); CYTOPLASMIC_DOMAIN (PHOBIUS); NON_CYTOPLASMIC_DOMAIN (PHOBIUS); CYTOPLASMIC_DOMAIN (PHOBIUS); IPR003439 (PROSITE_PROFILES); IPR034003 (CDD); IPR027417 (SUPERFAMILY); IPR027417 (SUPERFAMILY); TMhelix (TMHMM); TMhelix (TMHMM); TMhelix (TMHMM); TMhelix (TMHMM); TMhelix (TMHMM); TMhelix (TMHMM); TMhelix (TMHMM); TMhelix (TMHMM); TMhelix (TMHMM); TMhelix (TMHMM); TMhelix (TMHMM); TMhelix (TMHMM)	F:GO:0005524; F:GO:0016887; C:GO:0016020	F:ATP binding; F:ATPase activity; C:membrane
true	[INTERPRO, BLASTED, MAPPED, ANNOTATED]	PB.13.9	ABC transporter G family member 34	3638	20	0.0	95.83	3	F:GO:0005524; F:GO:0016887; C:GO:0016021	F:ATP binding; F:ATPase activity; C:integral component of membrane	EC:3.6.1.3; EC:3.6.1.15	Adenosinetriphosphatase; Nucleoside-triphosphate phosphatase	IPR003593 (SMART); G3DSA:3.40.50.300 (GENE3D); IPR013581 (PFAM); G3DSA:3.40.50.300 (GENE3D); IPR013525 (PFAM); PF19055 (PFAM); IPR003439 (PFAM); PTHR19241 (PANTHER); PTHR19241:SF214 (PANTHER); PTHR19241:SF214 (PANTHER); PTHR19241 (PANTHER); TRANSMEMBRANE (PHOBIUS); NON_CYTOPLASMIC_DOMAIN (PHOBIUS); TRANSMEMBRANE (PHOBIUS); TRANSMEMBRANE (PHOBIUS); TRANSMEMBRANE (PHOBIUS); CYTOPLASMIC_DOMAIN (PHOBIUS); TRANSMEMBRANE (PHOBIUS); CYTOPLASMIC_DOMAIN (PHOBIUS); TRANSMEMBRANE (PHOBIUS); TRANSMEMBRANE (PHOBIUS); NON_CYTOPLASMIC_DOMAIN (PHOBIUS); NON_CYTOPLASMIC_DOMAIN (PHOBIUS); NON_CYTOPLASMIC_DOMAIN (PHOBIUS); CYTOPLASMIC_DOMAIN (PHOBIUS); CYTOPLASMIC_DOMAIN (PHOBIUS); TRANSMEMBRANE (PHOBIUS); NON_CYTOPLASMIC_DOMAIN (PHOBIUS); TRANSMEMBRANE (PHOBIUS); TRANSMEMBRANE (PHOBIUS); CYTOPLASMIC_DOMAIN (PHOBIUS); TRANSMEMBRANE (PHOBIUS); NON_CYTOPLASMIC_DOMAIN (PHOBIUS); TRANSMEMBRANE (PHOBIUS); TRANSMEMBRANE (PHOBIUS); CYTOPLASMIC_DOMAIN (PHOBIUS); CYTOPLASMIC_DOMAIN (PHOBIUS); NON_CYTOPLASMIC_DOMAIN (PHOBIUS); CYTOPLASMIC_DOMAIN (PHOBIUS); TRANSMEMBRANE (PHOBIUS); IPR003439 (PROSITE_PROFILES); IPR034003 (CDD); IPR027417 (SUPERFAMILY); IPR027417 (SUPERFAMILY); TMhelix (TMHMM); TMhelix (TMHMM); TMhelix (TMHMM); TMhelix (TMHMM); TMhelix (TMHMM); TMhelix (TMHMM); TMhelix (TMHMM); TMhelix (TMHMM); TMhelix (TMHMM); TMhelix (TMHMM); TMhelix (TMHMM); TMhelix (TMHMM)	F:GO:0005524; F:GO:0016887; C:GO:0016020	F:ATP binding; F:ATPase activity; C:membrane
true	[INTERPRO, BLASTED, MAPPED, ANNOTATED]	PB.13.10	ABC transporter G family member 34	3925	20	0.0	99.0	3	F:GO:0005524; F:GO:0016887; C:GO:0016021	F:ATP binding; F:ATPase activity; C:integral component of membrane	EC:3.6.1.3; EC:3.6.1.15	Adenosinetriphosphatase; Nucleoside-triphosphate phosphatase	IPR003593 (SMART); IPR013525 (PFAM); IPR013581 (PFAM); IPR003439 (PFAM); G3DSA:3.40.50.300 (GENE3D); G3DSA:3.40.50.300 (GENE3D); PF19055 (PFAM); PTHR19241 (PANTHER); PTHR19241:SF214 (PANTHER); NON_CYTOPLASMIC_DOMAIN (PHOBIUS); TRANSMEMBRANE (PHOBIUS); CYTOPLASMIC_DOMAIN (PHOBIUS); NON_CYTOPLASMIC_DOMAIN (PHOBIUS); NON_CYTOPLASMIC_DOMAIN (PHOBIUS); TRANSMEMBRANE (PHOBIUS); CYTOPLASMIC_DOMAIN (PHOBIUS); CYTOPLASMIC_DOMAIN (PHOBIUS); TRANSMEMBRANE (PHOBIUS); TRANSMEMBRANE (PHOBIUS); TRANSMEMBRANE (PHOBIUS); NON_CYTOPLASMIC_DOMAIN (PHOBIUS); TRANSMEMBRANE (PHOBIUS); TRANSMEMBRANE (PHOBIUS); CYTOPLASMIC_DOMAIN (PHOBIUS); IPR003439 (PROSITE_PROFILES); IPR034003 (CDD); IPR027417 (SUPERFAMILY); IPR027417 (SUPERFAMILY); TMhelix (TMHMM); TMhelix (TMHMM); TMhelix (TMHMM); TMhelix (TMHMM); TMhelix (TMHMM); TMhelix (TMHMM); TMhelix (TMHMM)	F:GO:0005524; F:GO:0016887; C:GO:0016020	F:ATP binding; F:ATPase activity; C:membrane
true	[INTERPRO, BLASTED, MAPPED, ANNOTATED]	PB.13.11	ABC transporter G family member 34	3650	20	0.0	98.37	3	F:GO:0005524; F:GO:0016887; C:GO:0016021	F:ATP binding; F:ATPase activity; C:integral component of membrane	EC:3.6.1.3; EC:3.6.1.15	Adenosinetriphosphatase; Nucleoside-triphosphate phosphatase	IPR003593 (SMART); IPR003439 (PFAM); IPR013581 (PFAM); IPR013525 (PFAM); G3DSA:3.40.50.300 (GENE3D); PTHR19241 (PANTHER); PTHR19241:SF214 (PANTHER); TRANSMEMBRANE (PHOBIUS); TRANSMEMBRANE (PHOBIUS); NON_CYTOPLASMIC_DOMAIN (PHOBIUS); CYTOPLASMIC_DOMAIN (PHOBIUS); TRANSMEMBRANE (PHOBIUS); NON_CYTOPLASMIC_DOMAIN (PHOBIUS); CYTOPLASMIC_DOMAIN (PHOBIUS); NON_CYTOPLASMIC_DOMAIN (PHOBIUS); TRANSMEMBRANE (PHOBIUS); TRANSMEMBRANE (PHOBIUS); CYTOPLASMIC_DOMAIN (PHOBIUS); TRANSMEMBRANE (PHOBIUS); TRANSMEMBRANE (PHOBIUS); NON_CYTOPLASMIC_DOMAIN (PHOBIUS); CYTOPLASMIC_DOMAIN (PHOBIUS); IPR003439 (PROSITE_PROFILES); IPR034003 (CDD); IPR027417 (SUPERFAMILY); TMhelix (TMHMM); TMhelix (TMHMM); TMhelix (TMHMM); TMhelix (TMHMM); TMhelix (TMHMM); TMhelix (TMHMM); TMhelix (TMHMM)	F:GO:0005524; F:GO:0016887; C:GO:0016020	F:ATP binding; F:ATPase activity; C:membrane
true	[INTERPRO, BLASTED, MAPPED, ANNOTATED]	PB.14.1	TBC1 domain family member 15-like	2103	20	0.0	91.42	4	P:GO:0006886; P:GO:0090630; F:GO:0005096; F:GO:0017137	P:intracellular protein transport; P:activation of GTPase activity; F:GTPase activator activity; F:Rab GTPase binding			IPR000195 (SMART); IPR000195 (PFAM); G3DSA:1.10.8.270 (GENE3D); PTHR22957:SF272 (PANTHER); PTHR22957 (PANTHER); IPR000195 (PROSITE_PROFILES); IPR035969 (SUPERFAMILY); IPR035969 (SUPERFAMILY)	no GO terms	no GO terms
true	[INTERPRO, BLASTED, MAPPED, ANNOTATED]	PB.14.2	TBC1 domain family member 15-like	1929	20	0.0	91.42	4	P:GO:0006886; P:GO:0090630; F:GO:0005096; F:GO:0017137	P:intracellular protein transport; P:activation of GTPase activity; F:GTPase activator activity; F:Rab GTPase binding			IPR000195 (SMART); IPR000195 (PFAM); G3DSA:1.10.8.270 (GENE3D); PTHR22957:SF272 (PANTHER); PTHR22957 (PANTHER); IPR000195 (PROSITE_PROFILES); IPR035969 (SUPERFAMILY); IPR035969 (SUPERFAMILY)	no GO terms	no GO terms
true	[INTERPRO, BLASTED, MAPPED, ANNOTATED]	PB.14.3	TBC1 domain family member 15-like	1968	20	0.0	88.53	4	P:GO:0006886; P:GO:0090630; F:GO:0005096; F:GO:0017137	P:intracellular protein transport; P:activation of GTPase activity; F:GTPase activator activity; F:Rab GTPase binding			G3DSA:1.10.8.270 (GENE3D); IPR000195 (PFAM); PTHR22957 (PANTHER); PTHR22957:SF272 (PANTHER); IPR000195 (PROSITE_PROFILES); IPR035969 (SUPERFAMILY)	no GO terms	no GO terms
true	[BLASTED, MAPPED, ANNOTATED]	PB.15.1	Gb protein	1244	20	8.1936E-73	76.24	1	C:GO:0016021	C:integral component of membrane					
true	[BLASTED, MAPPED, ANNOTATED]	PB.15.2	Gb protein	2358	20	5.22287E-52	86.26	1	C:GO:0016021	C:integral component of membrane					
true	[INTERPRO, NO-BLAST]	PB.15.3	---NA---	348									no IPS match	no IPS match	no IPS match
true	[BLASTED, MAPPED, ANNOTATED]	PB.16.1	Outer envelope pore protein 24, chloroplastic	990	20	1.88508E-135	88.8	6	P:GO:0034765; F:GO:0015288; F:GO:0022843; C:GO:0009707; C:GO:0034426; C:GO:0046930	P:regulation of ion transmembrane transport; F:porin activity; F:voltage-gated cation channel activity; C:chloroplast outer membrane; C:etioplast membrane; C:pore complex					
true	[INTERPRO, NO-BLAST]	PB.16.2	---NA---	3703									no IPS match	no IPS match	no IPS match
true	[INTERPRO, NO-BLAST]	PB.17.1	---NA---	580									no IPS match	no IPS match	no IPS match
true	[BLASTED, MAPPED, ANNOTATED]	PB.18.1	protein RADIALIS-like 3	895	20	7.86237E-26	77.82	1	C:GO:0016020	C:membrane					
true	[INTERPRO, BLASTED, MAPPED, ANNOTATED]	PB.19.1	S-norcoclaurine synthase 1	1655	20	0.0	78.99	3	P:GO:0055114; F:GO:0016491; F:GO:0046872	P:oxidation-reduction process; F:oxidoreductase activity; F:metal ion binding			IPR027443 (G3DSA:2.60.120.GENE3D); IPR026992 (PFAM); IPR005123 (PFAM); PTHR10209:SF422 (PANTHER); PTHR10209 (PANTHER); IPR005123 (PROSITE_PROFILES); SSF51197 (SUPERFAMILY)	P:GO:0055114; F:GO:0016491	P:oxidation-reduction process; F:oxidoreductase activity
true	[INTERPRO, BLASTED, MAPPED, ANNOTATED]	PB.20.1	pentatricopeptide repeat-containing protein At5g46580, chloroplastic	2698	20	0.0	91.97	1	C:GO:0009507	C:chloroplast			IPR002885 (PFAM); IPR011990 (G3DSA:1.25.40.GENE3D); IPR002885 (PFAM); IPR011990 (G3DSA:1.25.40.GENE3D); IPR002885 (PFAM); IPR002885 (TIGRFAM); mobidb-lite (MOBIDB_LITE); mobidb-lite (MOBIDB_LITE); mobidb-lite (MOBIDB_LITE); PTHR47447 (PANTHER); SIGNAL_PEPTIDE_H_REGION (PHOBIUS); SIGNAL_PEPTIDE (PHOBIUS); SIGNAL_PEPTIDE_N_REGION (PHOBIUS); SIGNAL_PEPTIDE_C_REGION (PHOBIUS); NON_CYTOPLASMIC_DOMAIN (PHOBIUS); IPR002885 (PROSITE_PROFILES); IPR002885 (PROSITE_PROFILES); IPR002885 (PROSITE_PROFILES); IPR002885 (PROSITE_PROFILES); IPR002885 (PROSITE_PROFILES); IPR002625 (PROSITE_PROFILES); IPR002885 (PROSITE_PROFILES); IPR002885 (PROSITE_PROFILES); IPR002885 (PROSITE_PROFILES); IPR002885 (PROSITE_PROFILES); IPR002885 (PROSITE_PROFILES); SSF81901 (SUPERFAMILY)	F:GO:0005515	F:protein binding
true	[BLASTED, MAPPED, ANNOTATED]	PB.21.1	SNARE-like superfamily protein	705	20	4.377E-101	97.61	5	P:GO:0006886; P:GO:0006890; P:GO:0006891; C:GO:0000139; C:GO:0030126	P:intracellular protein transport; P:retrograde vesicle-mediated transport, Golgi to endoplasmic reticulum; P:intra-Golgi vesicle-mediated transport; C:Golgi membrane; C:COPI vesicle coat					
true	[BLASTED, MAPPED, ANNOTATED]	PB.21.2	SNARE-like superfamily protein	450	20	4.88739E-33	98.38	5	P:GO:0006886; P:GO:0006890; P:GO:0006891; C:GO:0000139; C:GO:0030126	P:intracellular protein transport; P:retrograde vesicle-mediated transport, Golgi to endoplasmic reticulum; P:intra-Golgi vesicle-mediated transport; C:Golgi membrane; C:COPI vesicle coat					
true	[BLASTED, MAPPED, ANNOTATED]	PB.21.3	SNARE-like superfamily protein	651	20	2.31623E-101	97.61	5	P:GO:0006886; P:GO:0006890; P:GO:0006891; C:GO:0000139; C:GO:0030126	P:intracellular protein transport; P:retrograde vesicle-mediated transport, Golgi to endoplasmic reticulum; P:intra-Golgi vesicle-mediated transport; C:Golgi membrane; C:COPI vesicle coat					
true	[INTERPRO, BLASTED, MAPPED, ANNOTATED]	PB.22.1	ATP-dependent DNA helicase 2 subunit KU80	2560	20	0.0	90.69	15	P:GO:0000723; P:GO:0006303; P:GO:0006310; P:GO:0009408; P:GO:0032508; P:GO:0071480; P:GO:0071481; F:GO:0003678; F:GO:0003684; F:GO:0003690; F:GO:0005515; F:GO:0005524; F:GO:0042162; C:GO:0000784; C:GO:0043564	P:telomere maintenance; P:double-strand break repair via nonhomologous end joining; P:DNA recombination; P:response to heat; P:DNA duplex unwinding; P:cellular response to gamma radiation; P:cellular response to X-ray; F:DNA helicase activity; F:damaged DNA binding; F:double-stranded DNA binding; F:protein binding; F:ATP binding; F:telomeric DNA binding; C:nuclear chromosome, telomeric region; C:Ku70:Ku80 complex	EC:3.6.1.3; EC:3.6.4.12; EC:3.6.1.15	Adenosinetriphosphatase; DNA helicase; Nucleoside-triphosphate phosphatase	IPR006164 (SMART); IPR005161 (PFAM); G3DSA:1.10.1600.10 (GENE3D); IPR024193 (PIRSF); IPR006164 (PFAM); IPR016194 (G3DSA:2.40.290.GENE3D); IPR014893 (PFAM); IPR036494 (G3DSA:1.25.40.GENE3D); IPR005160 (PFAM); IPR036465 (G3DSA:3.40.50.GENE3D); mobidb-lite (MOBIDB_LITE); mobidb-lite (MOBIDB_LITE); PTHR12604 (PANTHER); PTHR12604:SF4 (PANTHER); IPR024193 (CDD); IPR016194 (SUPERFAMILY); IPR036494 (SUPERFAMILY); IPR036465 (SUPERFAMILY)	P:GO:0000723; P:GO:0006303; P:GO:0006310; F:GO:0003677; F:GO:0003678; F:GO:0003684; F:GO:0016817; F:GO:0042162; C:GO:0005634; C:GO:0043564	P:telomere maintenance; P:double-strand break repair via nonhomologous end joining; P:DNA recombination; F:DNA binding; F:DNA helicase activity; F:damaged DNA binding; F:hydrolase activity, acting on acid anhydrides; F:telomeric DNA binding; C:nucleus; C:Ku70:Ku80 complex
true	[INTERPRO, BLASTED, MAPPED, ANNOTATED]	PB.22.2	ATP-dependent DNA helicase 2 subunit KU80	2764	20	0.0	90.91	15	P:GO:0000723; P:GO:0006303; P:GO:0006310; P:GO:0009408; P:GO:0032508; P:GO:0071480; P:GO:0071481; F:GO:0003678; F:GO:0003684; F:GO:0003690; F:GO:0005515; F:GO:0005524; F:GO:0042162; C:GO:0000784; C:GO:0043564	P:telomere maintenance; P:double-strand break repair via nonhomologous end joining; P:DNA recombination; P:response to heat; P:DNA duplex unwinding; P:cellular response to gamma radiation; P:cellular response to X-ray; F:DNA helicase activity; F:damaged DNA binding; F:double-stranded DNA binding; F:protein binding; F:ATP binding; F:telomeric DNA binding; C:nuclear chromosome, telomeric region; C:Ku70:Ku80 complex	EC:3.6.1.3; EC:3.6.4.12; EC:3.6.1.15	Adenosinetriphosphatase; DNA helicase; Nucleoside-triphosphate phosphatase	IPR006164 (SMART); IPR006164 (PFAM); G3DSA:1.10.1600.10 (GENE3D); IPR036465 (G3DSA:3.40.50.GENE3D); IPR024193 (PIRSF); IPR016194 (G3DSA:2.40.290.GENE3D); IPR005160 (PFAM); IPR036494 (G3DSA:1.25.40.GENE3D); IPR005161 (PFAM); IPR014893 (PFAM); mobidb-lite (MOBIDB_LITE); mobidb-lite (MOBIDB_LITE); PTHR12604 (PANTHER); PTHR12604:SF4 (PANTHER); IPR024193 (CDD); IPR016194 (SUPERFAMILY); IPR036465 (SUPERFAMILY); IPR036494 (SUPERFAMILY)	P:GO:0000723; P:GO:0006303; P:GO:0006310; F:GO:0003677; F:GO:0003678; F:GO:0003684; F:GO:0016817; F:GO:0042162; C:GO:0005634; C:GO:0043564	P:telomere maintenance; P:double-strand break repair via nonhomologous end joining; P:DNA recombination; F:DNA binding; F:DNA helicase activity; F:damaged DNA binding; F:hydrolase activity, acting on acid anhydrides; F:telomeric DNA binding; C:nucleus; C:Ku70:Ku80 complex
true	[INTERPRO, BLASTED, MAPPED, ANNOTATED]	PB.22.3	ATP-dependent DNA helicase 2 subunit KU80	2525	20	0.0	90.69	15	P:GO:0000723; P:GO:0006303; P:GO:0006310; P:GO:0009408; P:GO:0032508; P:GO:0071480; P:GO:0071481; F:GO:0003678; F:GO:0003684; F:GO:0003690; F:GO:0005515; F:GO:0005524; F:GO:0042162; C:GO:0000784; C:GO:0043564	P:telomere maintenance; P:double-strand break repair via nonhomologous end joining; P:DNA recombination; P:response to heat; P:DNA duplex unwinding; P:cellular response to gamma radiation; P:cellular response to X-ray; F:DNA helicase activity; F:damaged DNA binding; F:double-stranded DNA binding; F:protein binding; F:ATP binding; F:telomeric DNA binding; C:nuclear chromosome, telomeric region; C:Ku70:Ku80 complex	EC:3.6.1.3; EC:3.6.4.12; EC:3.6.1.15	Adenosinetriphosphatase; DNA helicase; Nucleoside-triphosphate phosphatase	IPR006164 (SMART); IPR024193 (PIRSF); G3DSA:1.10.1600.10 (GENE3D); IPR036494 (G3DSA:1.25.40.GENE3D); IPR016194 (G3DSA:2.40.290.GENE3D); IPR036465 (G3DSA:3.40.50.GENE3D); IPR014893 (PFAM); IPR006164 (PFAM); IPR005160 (PFAM); IPR005161 (PFAM); mobidb-lite (MOBIDB_LITE); mobidb-lite (MOBIDB_LITE); PTHR12604:SF4 (PANTHER); PTHR12604 (PANTHER); IPR024193 (CDD); IPR036465 (SUPERFAMILY); IPR036494 (SUPERFAMILY); IPR016194 (SUPERFAMILY)	P:GO:0000723; P:GO:0006303; P:GO:0006310; F:GO:0003677; F:GO:0003678; F:GO:0003684; F:GO:0016817; F:GO:0042162; C:GO:0005634; C:GO:0043564	P:telomere maintenance; P:double-strand break repair via nonhomologous end joining; P:DNA recombination; F:DNA binding; F:DNA helicase activity; F:damaged DNA binding; F:hydrolase activity, acting on acid anhydrides; F:telomeric DNA binding; C:nucleus; C:Ku70:Ku80 complex
true	[INTERPRO, BLASTED, MAPPED, ANNOTATED]	PB.22.4	ATP-dependent DNA helicase 2 subunit KU80	3173	20	0.0	91.34	15	P:GO:0000723; P:GO:0006303; P:GO:0006310; P:GO:0009408; P:GO:0032508; P:GO:0071480; P:GO:0071481; F:GO:0003678; F:GO:0003684; F:GO:0003690; F:GO:0005515; F:GO:0005524; F:GO:0042162; C:GO:0000784; C:GO:0043564	P:telomere maintenance; P:double-strand break repair via nonhomologous end joining; P:DNA recombination; P:response to heat; P:DNA duplex unwinding; P:cellular response to gamma radiation; P:cellular response to X-ray; F:DNA helicase activity; F:damaged DNA binding; F:double-stranded DNA binding; F:protein binding; F:ATP binding; F:telomeric DNA binding; C:nuclear chromosome, telomeric region; C:Ku70:Ku80 complex	EC:3.6.1.3; EC:3.6.4.12; EC:3.6.1.15	Adenosinetriphosphatase; DNA helicase; Nucleoside-triphosphate phosphatase	IPR006164 (SMART); IPR005160 (PFAM); IPR036494 (G3DSA:1.25.40.GENE3D); IPR014893 (PFAM); IPR036465 (G3DSA:3.40.50.GENE3D); IPR006164 (PFAM); G3DSA:1.10.1600.10 (GENE3D); IPR016194 (G3DSA:2.40.290.GENE3D); mobidb-lite (MOBIDB_LITE); mobidb-lite (MOBIDB_LITE); PTHR12604:SF4 (PANTHER); PTHR12604 (PANTHER); IPR024193 (CDD); IPR036494 (SUPERFAMILY); IPR036465 (SUPERFAMILY); IPR016194 (SUPERFAMILY)	P:GO:0000723; P:GO:0006303; P:GO:0006310; F:GO:0003677; F:GO:0003678; F:GO:0003684; F:GO:0016817; F:GO:0042162; C:GO:0005634; C:GO:0043564	P:telomere maintenance; P:double-strand break repair via nonhomologous end joining; P:DNA recombination; F:DNA binding; F:DNA helicase activity; F:damaged DNA binding; F:hydrolase activity, acting on acid anhydrides; F:telomeric DNA binding; C:nucleus; C:Ku70:Ku80 complex
true	[INTERPRO, BLASTED, MAPPED, ANNOTATED]	PB.23.2	sucrose nonfermenting 4-like protein	2508	20	0.0	95.26	14	P:GO:0000266; P:GO:0009859; P:GO:0016559; P:GO:0042149; P:GO:0045859; P:GO:0046777; P:GO:2000377; F:GO:0004679; F:GO:0016208; F:GO:0019887; F:GO:0019901; F:GO:1901982; C:GO:0009569; C:GO:0031588	P:mitochondrial fission; P:pollen hydration; P:peroxisome fission; P:cellular response to glucose starvation; P:regulation of protein kinase activity; P:protein autophosphorylation; P:regulation of reactive oxygen species metabolic process; F:AMP-activated protein kinase activity; F:AMP binding; F:protein kinase regulator activity; F:protein kinase binding; F:maltose binding; C:chloroplast starch grain; C:nucleotide-activated protein kinase complex	EC:2.7.11; EC:2.7.11.11	Transferring phosphorus-containing groups; cAMP-dependent protein kinase	IPR000644 (SMART); IPR032640 (PFAM); IPR013783 (G3DSA:2.60.40.GENE3D); IPR000644 (PFAM); G3DSA:3.10.580.10 (GENE3D); G3DSA:3.10.580.10 (GENE3D); PTHR13780 (PANTHER); PTHR13780:SF112 (PANTHER); IPR000644 (PROSITE_PROFILES); IPR000644 (PROSITE_PROFILES); IPR000644 (PROSITE_PROFILES); IPR000644 (PROSITE_PROFILES); cd04641 (CDD); cd04618 (CDD); cd02859 (CDD); SSF54631 (SUPERFAMILY); IPR014756 (SUPERFAMILY); SSF54631 (SUPERFAMILY)	no GO terms	no GO terms
true	[INTERPRO, BLASTED, MAPPED, ANNOTATED]	PB.23.3	sucrose nonfermenting 4-like protein	2305	20	0.0	95.9	14	P:GO:0000266; P:GO:0009859; P:GO:0016559; P:GO:0042149; P:GO:0045859; P:GO:0046777; P:GO:2000377; F:GO:0004679; F:GO:0016208; F:GO:0019887; F:GO:0019901; F:GO:1901982; C:GO:0009569; C:GO:0031588	P:mitochondrial fission; P:pollen hydration; P:peroxisome fission; P:cellular response to glucose starvation; P:regulation of protein kinase activity; P:protein autophosphorylation; P:regulation of reactive oxygen species metabolic process; F:AMP-activated protein kinase activity; F:AMP binding; F:protein kinase regulator activity; F:protein kinase binding; F:maltose binding; C:chloroplast starch grain; C:nucleotide-activated protein kinase complex	EC:2.7.11; EC:2.7.11.11	Transferring phosphorus-containing groups; cAMP-dependent protein kinase	IPR000644 (SMART); G3DSA:3.10.580.10 (GENE3D); IPR013783 (G3DSA:2.60.40.GENE3D); IPR000644 (PFAM); G3DSA:3.10.580.10 (GENE3D); IPR032640 (PFAM); PTHR13780:SF112 (PANTHER); PTHR13780 (PANTHER); IPR000644 (PROSITE_PROFILES); IPR000644 (PROSITE_PROFILES); IPR000644 (PROSITE_PROFILES); IPR000644 (PROSITE_PROFILES); cd04618 (CDD); cd02859 (CDD); cd04641 (CDD); IPR014756 (SUPERFAMILY); SSF54631 (SUPERFAMILY); SSF54631 (SUPERFAMILY)	no GO terms	no GO terms
true	[INTERPRO, BLASTED, MAPPED, ANNOTATED]	PB.23.4	sucrose nonfermenting 4-like protein	1506	20	0.0	96.88	15	P:GO:0000266; P:GO:0009859; P:GO:0016559; P:GO:0042149; P:GO:0045859; P:GO:0046777; P:GO:2000377; F:GO:0004679; F:GO:0016208; F:GO:0019887; F:GO:0019901; F:GO:1901982; C:GO:0009569; C:GO:0016021; C:GO:0031588	P:mitochondrial fission; P:pollen hydration; P:peroxisome fission; P:cellular response to glucose starvation; P:regulation of protein kinase activity; P:protein autophosphorylation; P:regulation of reactive oxygen species metabolic process; F:AMP-activated protein kinase activity; F:AMP binding; F:protein kinase regulator activity; F:protein kinase binding; F:maltose binding; C:chloroplast starch grain; C:integral component of membrane; C:nucleotide-activated protein kinase complex	EC:2.7.11; EC:2.7.11.11	Transferring phosphorus-containing groups; cAMP-dependent protein kinase	IPR000644 (SMART); IPR000644 (PFAM); G3DSA:3.10.580.10 (GENE3D); G3DSA:3.10.580.10 (GENE3D); PTHR13780 (PANTHER); PTHR13780:SF112 (PANTHER); IPR000644 (PROSITE_PROFILES); IPR000644 (PROSITE_PROFILES); IPR000644 (PROSITE_PROFILES); IPR000644 (PROSITE_PROFILES); cd04641 (CDD); cd04618 (CDD); SSF54631 (SUPERFAMILY); SSF54631 (SUPERFAMILY)	no GO terms	no GO terms
true	[INTERPRO, BLASTED, MAPPED, ANNOTATED]	PB.23.5	sucrose nonfermenting 4-like protein	1379	20	0.0	97.65	15	P:GO:0000266; P:GO:0009859; P:GO:0016559; P:GO:0042149; P:GO:0045859; P:GO:0046777; P:GO:2000377; F:GO:0004679; F:GO:0016208; F:GO:0019887; F:GO:0019901; F:GO:1901982; C:GO:0009569; C:GO:0016021; C:GO:0031588	P:mitochondrial fission; P:pollen hydration; P:peroxisome fission; P:cellular response to glucose starvation; P:regulation of protein kinase activity; P:protein autophosphorylation; P:regulation of reactive oxygen species metabolic process; F:AMP-activated protein kinase activity; F:AMP binding; F:protein kinase regulator activity; F:protein kinase binding; F:maltose binding; C:chloroplast starch grain; C:integral component of membrane; C:nucleotide-activated protein kinase complex	EC:2.7.11; EC:2.7.11.11	Transferring phosphorus-containing groups; cAMP-dependent protein kinase	IPR000644 (SMART); G3DSA:3.10.580.10 (GENE3D); IPR000644 (PFAM); G3DSA:3.10.580.10 (GENE3D); PTHR13780:SF112 (PANTHER); PTHR13780 (PANTHER); IPR000644 (PROSITE_PROFILES); IPR000644 (PROSITE_PROFILES); IPR000644 (PROSITE_PROFILES); IPR000644 (PROSITE_PROFILES); cd04641 (CDD); cd04618 (CDD); SSF54631 (SUPERFAMILY); SSF54631 (SUPERFAMILY)	no GO terms	no GO terms
true	[BLASTED, MAPPED, ANNOTATED]	PB.23.6	sucrose nonfermenting 4-like protein	1436	20	1.52828E-168	97.24	15	P:GO:0000266; P:GO:0009859; P:GO:0016559; P:GO:0042149; P:GO:0045859; P:GO:0046777; P:GO:2000377; F:GO:0004679; F:GO:0016208; F:GO:0019887; F:GO:0019901; F:GO:1901982; C:GO:0009569; C:GO:0016021; C:GO:0031588	P:mitochondrial fission; P:pollen hydration; P:peroxisome fission; P:cellular response to glucose starvation; P:regulation of protein kinase activity; P:protein autophosphorylation; P:regulation of reactive oxygen species metabolic process; F:AMP-activated protein kinase activity; F:AMP binding; F:protein kinase regulator activity; F:protein kinase binding; F:maltose binding; C:chloroplast starch grain; C:integral component of membrane; C:nucleotide-activated protein kinase complex	EC:2.7.11; EC:2.7.11.11	Transferring phosphorus-containing groups; cAMP-dependent protein kinase			
true	[BLASTED, MAPPED, ANNOTATED]	PB.23.7	sucrose nonfermenting 4-like protein	1011	20	4.83673E-159	97.08	15	P:GO:0000266; P:GO:0009859; P:GO:0016559; P:GO:0042149; P:GO:0045859; P:GO:0046777; P:GO:2000377; F:GO:0004679; F:GO:0016208; F:GO:0019887; F:GO:0019901; F:GO:1901982; C:GO:0009569; C:GO:0016021; C:GO:0031588	P:mitochondrial fission; P:pollen hydration; P:peroxisome fission; P:cellular response to glucose starvation; P:regulation of protein kinase activity; P:protein autophosphorylation; P:regulation of reactive oxygen species metabolic process; F:AMP-activated protein kinase activity; F:AMP binding; F:protein kinase regulator activity; F:protein kinase binding; F:maltose binding; C:chloroplast starch grain; C:integral component of membrane; C:nucleotide-activated protein kinase complex	EC:2.7.11; EC:2.7.11.11	Transferring phosphorus-containing groups; cAMP-dependent protein kinase			
true	[BLASTED, MAPPED, ANNOTATED]	PB.23.8	Sucrose nonfermenting 4-like protein	1048	20	9.27171E-65	97.51	15	P:GO:0000266; P:GO:0009859; P:GO:0016559; P:GO:0042149; P:GO:0045859; P:GO:0046777; P:GO:2000377; F:GO:0004679; F:GO:0016208; F:GO:0019887; F:GO:0019901; F:GO:1901982; C:GO:0009569; C:GO:0016021; C:GO:0031588	P:mitochondrial fission; P:pollen hydration; P:peroxisome fission; P:cellular response to glucose starvation; P:regulation of protein kinase activity; P:protein autophosphorylation; P:regulation of reactive oxygen species metabolic process; F:AMP-activated protein kinase activity; F:AMP binding; F:protein kinase regulator activity; F:protein kinase binding; F:maltose binding; C:chloroplast starch grain; C:integral component of membrane; C:nucleotide-activated protein kinase complex	EC:2.7.11; EC:2.7.11.11	Transferring phosphorus-containing groups; cAMP-dependent protein kinase			
true	[BLASTED, MAPPED, ANNOTATED]	PB.23.9	Sucrose nonfermenting 4-like protein	808	20	2.70033E-84	97.81	15	P:GO:0000266; P:GO:0009859; P:GO:0016559; P:GO:0042149; P:GO:0045859; P:GO:0046777; P:GO:2000377; F:GO:0004679; F:GO:0016208; F:GO:0019887; F:GO:0019901; F:GO:1901982; C:GO:0009569; C:GO:0016021; C:GO:0031588	P:mitochondrial fission; P:pollen hydration; P:peroxisome fission; P:cellular response to glucose starvation; P:regulation of protein kinase activity; P:protein autophosphorylation; P:regulation of reactive oxygen species metabolic process; F:AMP-activated protein kinase activity; F:AMP binding; F:protein kinase regulator activity; F:protein kinase binding; F:maltose binding; C:chloroplast starch grain; C:integral component of membrane; C:nucleotide-activated protein kinase complex	EC:2.7.11; EC:2.7.11.11	Transferring phosphorus-containing groups; cAMP-dependent protein kinase			
true	[BLASTED, MAPPED, ANNOTATED]	PB.23.10	Sucrose nonfermenting 4-like protein	586	20	1.22474E-19	99.09	15	P:GO:0000266; P:GO:0009859; P:GO:0016559; P:GO:0042149; P:GO:0045859; P:GO:0046777; P:GO:2000377; F:GO:0004679; F:GO:0016208; F:GO:0019887; F:GO:0019901; F:GO:1901982; C:GO:0009569; C:GO:0016021; C:GO:0031588	P:mitochondrial fission; P:pollen hydration; P:peroxisome fission; P:cellular response to glucose starvation; P:regulation of protein kinase activity; P:protein autophosphorylation; P:regulation of reactive oxygen species metabolic process; F:AMP-activated protein kinase activity; F:AMP binding; F:protein kinase regulator activity; F:protein kinase binding; F:maltose binding; C:chloroplast starch grain; C:integral component of membrane; C:nucleotide-activated protein kinase complex	EC:2.7.11; EC:2.7.11.11	Transferring phosphorus-containing groups; cAMP-dependent protein kinase			
true	[INTERPRO, NO-BLAST]	PB.23.11	---NA---	231									CYTOPLASMIC_DOMAIN (PHOBIUS); NON_CYTOPLASMIC_DOMAIN (PHOBIUS); TRANSMEMBRANE (PHOBIUS); TMhelix (TMHMM)	no GO terms	no GO terms
true	[INTERPRO, NO-BLAST]	PB.23.12	---NA---	253									mobidb-lite (MOBIDB_LITE); mobidb-lite (MOBIDB_LITE)	no GO terms	no GO terms
true	[BLASTED, MAPPED, ANNOTATED]	PB.24.1	ribosome-binding factor PSRP1, chloroplastic	595	20	6.0232E-52	85.94	5	P:GO:0045900; F:GO:0043022; F:GO:0043024; C:GO:0009534; C:GO:0009570	P:negative regulation of translational elongation; F:ribosome binding; F:ribosomal small subunit binding; C:chloroplast thylakoid; C:chloroplast stroma					
true	[INTERPRO, BLASTED, MAPPED, ANNOTATED]	PB.25.1	gibberellin 20 oxidase	1740	20	0.0	88.48	6	P:GO:0009416; P:GO:0009686; P:GO:0009826; P:GO:0055114; F:GO:0045544; F:GO:0046872	P:response to light stimulus; P:gibberellin biosynthetic process; P:unidimensional cell growth; P:oxidation-reduction process; F:gibberellin 20-oxidase activity; F:metal ion binding	EC:1.14.11	Acting on paired donors, with incorporation or reduction of molecular oxygen. The oxygen incorporated need not be derived from O(2)	IPR005123 (PFAM); IPR027443 (G3DSA:2.60.120.GENE3D); IPR026992 (PFAM); PTHR10209 (PANTHER); PTHR10209:SF358 (PANTHER); IPR005123 (PROSITE_PROFILES); SSF51197 (SUPERFAMILY)	P:GO:0055114; F:GO:0016491	P:oxidation-reduction process; F:oxidoreductase activity
true	[INTERPRO, BLASTED, MAPPED, ANNOTATED]	PB.25.2	gibberellin 20 oxidase	1639	20	0.0	88.48	6	P:GO:0009416; P:GO:0009686; P:GO:0009826; P:GO:0055114; F:GO:0045544; F:GO:0046872	P:response to light stimulus; P:gibberellin biosynthetic process; P:unidimensional cell growth; P:oxidation-reduction process; F:gibberellin 20-oxidase activity; F:metal ion binding	EC:1.14.11	Acting on paired donors, with incorporation or reduction of molecular oxygen. The oxygen incorporated need not be derived from O(2)	IPR005123 (PFAM); IPR027443 (G3DSA:2.60.120.GENE3D); IPR026992 (PFAM); PTHR10209 (PANTHER); PTHR10209:SF358 (PANTHER); IPR005123 (PROSITE_PROFILES); SSF51197 (SUPERFAMILY)	P:GO:0055114; F:GO:0016491	P:oxidation-reduction process; F:oxidoreductase activity
true	[BLASTED, MAPPED, ANNOTATED]	PB.26.1	probable carbohydrate esterase At4g34215	1076	20	1.81198E-174	93.94	2	P:GO:0016310; F:GO:0016301	P:phosphorylation; F:kinase activity					
true	[BLASTED, MAPPED, ANNOTATED]	PB.27.1	probable carbohydrate esterase At4g34215	500	20	2.52617E-27	92.07	2	P:GO:0016310; F:GO:0016301	P:phosphorylation; F:kinase activity					
true	[BLASTED, MAPPED, ANNOTATED]	PB.27.2	probable carbohydrate esterase At4g34215	1040	20	5.32014E-150	86.17	2	P:GO:0016310; F:GO:0016301	P:phosphorylation; F:kinase activity					
true	[BLASTED, MAPPED, ANNOTATED]	PB.28.1	probable cytokinin riboside 5'-monophosphate phosphoribohydrolase LOGL5	950	20	4.24499E-71	86.47	3	P:GO:0009691; F:GO:0016799; C:GO:0005829	P:cytokinin biosynthetic process; F:hydrolase activity, hydrolyzing N-glycosyl compounds; C:cytosol					
true	[INTERPRO, BLASTED, MAPPED, ANNOTATED]	PB.29.1	Protein EXPORTIN 1A	3934	20	0.0	98.2	7	P:GO:0000055; P:GO:0000056; P:GO:0046825; F:GO:0005049; F:GO:0008536; C:GO:0005737; C:GO:0016021	P:ribosomal large subunit export from nucleus; P:ribosomal small subunit export from nucleus; P:regulation of protein export from nucleus; F:nuclear export signal receptor activity; F:Ran GTPase binding; C:cytoplasm; C:integral component of membrane			IPR014877 (SMART); IPR001494 (SMART); IPR040485 (PFAM); IPR041235 (PFAM); IPR011989 (G3DSA:1.25.10.GENE3D); IPR014877 (PFAM); IPR041123 (PFAM); IPR001494 (PFAM); IPR013598 (PFAM); PTHR11223:SF9 (PANTHER); PTHR11223 (PANTHER); SIGNAL_PEPTIDE_H_REGION (PHOBIUS); SIGNAL_PEPTIDE_C_REGION (PHOBIUS); SIGNAL_PEPTIDE_N_REGION (PHOBIUS); SIGNAL_PEPTIDE (PHOBIUS); NON_CYTOPLASMIC_DOMAIN (PHOBIUS); IPR001494 (PROSITE_PROFILES); IPR016024 (SUPERFAMILY)	P:GO:0006886; F:GO:0005049; F:GO:0008536	P:intracellular protein transport; F:nuclear export signal receptor activity; F:Ran GTPase binding
true	[INTERPRO, BLASTED, MAPPED, ANNOTATED]	PB.29.2	Protein EXPORTIN 1A	3650	20	0.0	98.33	7	P:GO:0000055; P:GO:0000056; P:GO:0046825; F:GO:0005049; F:GO:0008536; C:GO:0005737; C:GO:0016021	P:ribosomal large subunit export from nucleus; P:ribosomal small subunit export from nucleus; P:regulation of protein export from nucleus; F:nuclear export signal receptor activity; F:Ran GTPase binding; C:cytoplasm; C:integral component of membrane			IPR014877 (SMART); IPR014877 (PFAM); IPR013598 (PFAM); IPR040485 (PFAM); IPR011989 (G3DSA:1.25.10.GENE3D); IPR041235 (PFAM); IPR041123 (PFAM); PTHR11223 (PANTHER); PTHR11223:SF9 (PANTHER); IPR016024 (SUPERFAMILY); IPR016024 (SUPERFAMILY)	F:GO:0005049	F:nuclear export signal receptor activity
true	[INTERPRO, BLASTED, MAPPED, ANNOTATED]	PB.29.3	Protein EXPORTIN 1A	3639	20	0.0	98.48	7	P:GO:0000055; P:GO:0000056; P:GO:0046825; F:GO:0005049; F:GO:0008536; C:GO:0005737; C:GO:0016021	P:ribosomal large subunit export from nucleus; P:ribosomal small subunit export from nucleus; P:regulation of protein export from nucleus; F:nuclear export signal receptor activity; F:Ran GTPase binding; C:cytoplasm; C:integral component of membrane			IPR014877 (SMART); IPR014877 (PFAM); IPR013598 (PFAM); IPR011989 (G3DSA:1.25.10.GENE3D); IPR041235 (PFAM); IPR041123 (PFAM); IPR040485 (PFAM); PTHR11223:SF9 (PANTHER); PTHR11223 (PANTHER); IPR016024 (SUPERFAMILY); IPR016024 (SUPERFAMILY)	F:GO:0005049	F:nuclear export signal receptor activity
true	[INTERPRO, BLASTED, MAPPED, ANNOTATED]	PB.29.4	Protein EXPORTIN 1A	3941	20	0.0	97.69	7	P:GO:0000055; P:GO:0000056; P:GO:0046825; F:GO:0005049; F:GO:0008536; C:GO:0005737; C:GO:0016021	P:ribosomal large subunit export from nucleus; P:ribosomal small subunit export from nucleus; P:regulation of protein export from nucleus; F:nuclear export signal receptor activity; F:Ran GTPase binding; C:cytoplasm; C:integral component of membrane			IPR014877 (SMART); IPR001494 (SMART); IPR041235 (PFAM); IPR011989 (G3DSA:1.25.10.GENE3D); IPR013598 (PFAM); IPR041123 (PFAM); IPR014877 (PFAM); IPR001494 (PFAM); IPR040485 (PFAM); PTHR11223:SF9 (PANTHER); PTHR11223 (PANTHER); IPR001494 (PROSITE_PROFILES); IPR016024 (SUPERFAMILY)	P:GO:0006886; F:GO:0005049; F:GO:0008536	P:intracellular protein transport; F:nuclear export signal receptor activity; F:Ran GTPase binding
true	[INTERPRO, BLASTED, MAPPED, ANNOTATED]	PB.29.5	protein EXPORTIN 1A	3660	20	0.0	98.2	7	P:GO:0000055; P:GO:0000056; P:GO:0046825; F:GO:0005049; F:GO:0008536; C:GO:0005737; C:GO:0016021	P:ribosomal large subunit export from nucleus; P:ribosomal small subunit export from nucleus; P:regulation of protein export from nucleus; F:nuclear export signal receptor activity; F:Ran GTPase binding; C:cytoplasm; C:integral component of membrane			IPR014877 (SMART); IPR001494 (SMART); IPR014877 (PFAM); IPR013598 (PFAM); IPR001494 (PFAM); IPR041123 (PFAM); IPR011989 (G3DSA:1.25.10.GENE3D); IPR041235 (PFAM); IPR040485 (PFAM); PTHR11223:SF9 (PANTHER); PTHR11223 (PANTHER); IPR001494 (PROSITE_PROFILES); IPR016024 (SUPERFAMILY)	P:GO:0006886; F:GO:0005049; F:GO:0008536	P:intracellular protein transport; F:nuclear export signal receptor activity; F:Ran GTPase binding
true	[INTERPRO, BLASTED, MAPPED, ANNOTATED]	PB.29.6	Protein EXPORTIN 1A	3474	20	0.0	98.49	7	P:GO:0000055; P:GO:0000056; P:GO:0046825; F:GO:0005049; F:GO:0008536; C:GO:0005737; C:GO:0016021	P:ribosomal large subunit export from nucleus; P:ribosomal small subunit export from nucleus; P:regulation of protein export from nucleus; F:nuclear export signal receptor activity; F:Ran GTPase binding; C:cytoplasm; C:integral component of membrane			IPR014877 (SMART); IPR041123 (PFAM); IPR011989 (G3DSA:1.25.10.GENE3D); IPR014877 (PFAM); IPR041235 (PFAM); IPR013598 (PFAM); IPR040485 (PFAM); PTHR11223 (PANTHER); PTHR11223:SF9 (PANTHER); IPR016024 (SUPERFAMILY); IPR016024 (SUPERFAMILY)	F:GO:0005049	F:nuclear export signal receptor activity
true	[INTERPRO, BLASTED, MAPPED, ANNOTATED]	PB.29.7	Protein EXPORTIN 1A	4025	20	0.0	96.68	6	P:GO:0000055; P:GO:0000056; P:GO:0046825; F:GO:0005049; F:GO:0008536; C:GO:0005737	P:ribosomal large subunit export from nucleus; P:ribosomal small subunit export from nucleus; P:regulation of protein export from nucleus; F:nuclear export signal receptor activity; F:Ran GTPase binding; C:cytoplasm			IPR014877 (SMART); IPR011989 (G3DSA:1.25.10.GENE3D); IPR040485 (PFAM); IPR014877 (PFAM); IPR011989 (G3DSA:1.25.10.GENE3D); PTHR11223:SF9 (PANTHER); PTHR11223 (PANTHER); IPR016024 (SUPERFAMILY)	F:GO:0005049	F:nuclear export signal receptor activity
true	[INTERPRO, BLASTED, MAPPED, ANNOTATED]	PB.29.8	Protein EXPORTIN 1A	2245	20	0.0	99.12	6	P:GO:0000055; P:GO:0000056; P:GO:0046825; F:GO:0005049; F:GO:0008536; C:GO:0005737	P:ribosomal large subunit export from nucleus; P:ribosomal small subunit export from nucleus; P:regulation of protein export from nucleus; F:nuclear export signal receptor activity; F:Ran GTPase binding; C:cytoplasm			IPR014877 (SMART); IPR040485 (PFAM); IPR011989 (G3DSA:1.25.10.GENE3D); IPR014877 (PFAM); PTHR11223 (PANTHER); PTHR11223:SF9 (PANTHER); IPR016024 (SUPERFAMILY); IPR016024 (SUPERFAMILY)	F:GO:0005049	F:nuclear export signal receptor activity
true	[BLASTED, MAPPED, ANNOTATED]	PB.29.9	protein EXPORTIN 1A isoform X1	702	20	3.80703E-29	98.23	9	P:GO:0000055; P:GO:0000056; P:GO:0015074; P:GO:0046825; F:GO:0003676; F:GO:0005049; F:GO:0008270; F:GO:0008536; C:GO:0005737	P:ribosomal large subunit export from nucleus; P:ribosomal small subunit export from nucleus; P:DNA integration; P:regulation of protein export from nucleus; F:nucleic acid binding; F:nuclear export signal receptor activity; F:zinc ion binding; F:Ran GTPase binding; C:cytoplasm					
true	[INTERPRO, BLASTED, MAPPED, ANNOTATED]	PB.29.10	Protein EXPORTIN 1A	1821	20	0.0	98.72	9	P:GO:0000055; P:GO:0000056; P:GO:0015074; P:GO:0046825; F:GO:0003676; F:GO:0005049; F:GO:0008270; F:GO:0008536; C:GO:0005737	P:ribosomal large subunit export from nucleus; P:ribosomal small subunit export from nucleus; P:DNA integration; P:regulation of protein export from nucleus; F:nucleic acid binding; F:nuclear export signal receptor activity; F:zinc ion binding; F:Ran GTPase binding; C:cytoplasm			IPR014877 (SMART); IPR011989 (G3DSA:1.25.10.GENE3D); IPR014877 (PFAM); IPR011989 (G3DSA:1.25.10.GENE3D); PTHR11223:SF9 (PANTHER); PTHR11223 (PANTHER); IPR016024 (SUPERFAMILY)	F:GO:0005049	F:nuclear export signal receptor activity
true	[INTERPRO, BLASTED, MAPPED, ANNOTATED]	PB.29.11	Protein EXPORTIN 1A	1674	20	0.0	98.75	9	P:GO:0000055; P:GO:0000056; P:GO:0015074; P:GO:0046825; F:GO:0003676; F:GO:0005049; F:GO:0008270; F:GO:0008536; C:GO:0005737	P:ribosomal large subunit export from nucleus; P:ribosomal small subunit export from nucleus; P:DNA integration; P:regulation of protein export from nucleus; F:nucleic acid binding; F:nuclear export signal receptor activity; F:zinc ion binding; F:Ran GTPase binding; C:cytoplasm			IPR014877 (SMART); IPR014877 (PFAM); IPR011989 (G3DSA:1.25.10.GENE3D); PTHR11223 (PANTHER); PTHR11223:SF9 (PANTHER); IPR016024 (SUPERFAMILY)	F:GO:0005049	F:nuclear export signal receptor activity
true	[BLASTED, MAPPED, ANNOTATED]	PB.29.12	Protein EXPORTIN 1A	809	20	4.24456E-56	98.68	6	P:GO:0000055; P:GO:0000056; P:GO:0046825; F:GO:0005049; F:GO:0008536; C:GO:0005737	P:ribosomal large subunit export from nucleus; P:ribosomal small subunit export from nucleus; P:regulation of protein export from nucleus; F:nuclear export signal receptor activity; F:Ran GTPase binding; C:cytoplasm					
true	[INTERPRO, BLASTED, MAPPED, ANNOTATED]	PB.29.13	Protein EXPORTIN 1A	3448	20	0.0	98.5	7	P:GO:0000055; P:GO:0000056; P:GO:0046825; F:GO:0005049; F:GO:0008536; C:GO:0005737; C:GO:0016021	P:ribosomal large subunit export from nucleus; P:ribosomal small subunit export from nucleus; P:regulation of protein export from nucleus; F:nuclear export signal receptor activity; F:Ran GTPase binding; C:cytoplasm; C:integral component of membrane			IPR014877 (SMART); IPR041123 (PFAM); IPR011989 (G3DSA:1.25.10.GENE3D); IPR041235 (PFAM); IPR013598 (PFAM); IPR001494 (PFAM); IPR040485 (PFAM); IPR014877 (PFAM); PTHR11223 (PANTHER); PTHR11223:SF9 (PANTHER); IPR001494 (PROSITE_PROFILES); IPR016024 (SUPERFAMILY); IPR016024 (SUPERFAMILY)	P:GO:0006886; F:GO:0005049; F:GO:0008536	P:intracellular protein transport; F:nuclear export signal receptor activity; F:Ran GTPase binding
true	[BLASTED, MAPPED, ANNOTATED]	PB.29.14	Protein EXPORTIN 1A	460	2	2.40789E-11	71.46	4	P:GO:0006886; P:GO:0051168; F:GO:0005049; F:GO:0008536	P:intracellular protein transport; P:nuclear export; F:nuclear export signal receptor activity; F:Ran GTPase binding					
true	[INTERPRO, BLASTED, MAPPED, ANNOTATED]	PB.29.15	Protein EXPORTIN 1A	1905	20	0.0	98.81	9	P:GO:0000055; P:GO:0000056; P:GO:0015074; P:GO:0046825; F:GO:0003676; F:GO:0005049; F:GO:0008270; F:GO:0008536; C:GO:0005737	P:ribosomal large subunit export from nucleus; P:ribosomal small subunit export from nucleus; P:DNA integration; P:regulation of protein export from nucleus; F:nucleic acid binding; F:nuclear export signal receptor activity; F:zinc ion binding; F:Ran GTPase binding; C:cytoplasm			IPR014877 (SMART); IPR011989 (G3DSA:1.25.10.GENE3D); IPR014877 (PFAM); IPR011989 (G3DSA:1.25.10.GENE3D); PTHR11223 (PANTHER); PTHR11223:SF9 (PANTHER); IPR016024 (SUPERFAMILY)	F:GO:0005049	F:nuclear export signal receptor activity
true	[INTERPRO, BLASTED, MAPPED, ANNOTATED]	PB.29.16	Protein EXPORTIN 1A	1229	20	0.0	98.54	6	P:GO:0000055; P:GO:0000056; P:GO:0046825; F:GO:0005049; F:GO:0008536; C:GO:0005737	P:ribosomal large subunit export from nucleus; P:ribosomal small subunit export from nucleus; P:regulation of protein export from nucleus; F:nuclear export signal receptor activity; F:Ran GTPase binding; C:cytoplasm			IPR014877 (SMART); IPR014877 (PFAM); IPR011989 (G3DSA:1.25.10.GENE3D); PTHR11223 (PANTHER); PTHR11223:SF9 (PANTHER); IPR016024 (SUPERFAMILY)	F:GO:0005049	F:nuclear export signal receptor activity
true	[INTERPRO, BLASTED, MAPPED, ANNOTATED]	PB.29.17	protein EXPORTIN 1A	3864	20	0.0	98.2	7	P:GO:0000055; P:GO:0000056; P:GO:0046825; F:GO:0005049; F:GO:0008536; C:GO:0005737; C:GO:0016021	P:ribosomal large subunit export from nucleus; P:ribosomal small subunit export from nucleus; P:regulation of protein export from nucleus; F:nuclear export signal receptor activity; F:Ran GTPase binding; C:cytoplasm; C:integral component of membrane			IPR001494 (SMART); IPR014877 (SMART); IPR041235 (PFAM); IPR013598 (PFAM); IPR040485 (PFAM); IPR001494 (PFAM); IPR041123 (PFAM); IPR014877 (PFAM); IPR011989 (G3DSA:1.25.10.GENE3D); PTHR11223:SF9 (PANTHER); PTHR11223 (PANTHER); IPR001494 (PROSITE_PROFILES); IPR016024 (SUPERFAMILY)	P:GO:0006886; F:GO:0005049; F:GO:0008536	P:intracellular protein transport; F:nuclear export signal receptor activity; F:Ran GTPase binding
true	[INTERPRO, BLASTED, MAPPED, ANNOTATED]	PB.29.18	Protein EXPORTIN 1A	2482	20	0.0	98.59	6	P:GO:0000055; P:GO:0000056; P:GO:0046825; F:GO:0005049; F:GO:0008536; C:GO:0005737	P:ribosomal large subunit export from nucleus; P:ribosomal small subunit export from nucleus; P:regulation of protein export from nucleus; F:nuclear export signal receptor activity; F:Ran GTPase binding; C:cytoplasm			IPR014877 (SMART); IPR041235 (PFAM); IPR014877 (PFAM); IPR011989 (G3DSA:1.25.10.GENE3D); IPR040485 (PFAM); PTHR11223 (PANTHER); PTHR11223:SF9 (PANTHER); IPR016024 (SUPERFAMILY); IPR016024 (SUPERFAMILY)	F:GO:0005049	F:nuclear export signal receptor activity
true	[INTERPRO, BLASTED, MAPPED, ANNOTATED]	PB.29.19	Protein EXPORTIN 1A	3295	20	0.0	97.68	7	P:GO:0000055; P:GO:0000056; P:GO:0046825; F:GO:0005049; F:GO:0008536; C:GO:0005737; C:GO:0016021	P:ribosomal large subunit export from nucleus; P:ribosomal small subunit export from nucleus; P:regulation of protein export from nucleus; F:nuclear export signal receptor activity; F:Ran GTPase binding; C:cytoplasm; C:integral component of membrane			IPR013598 (PFAM); IPR041123 (PFAM); IPR011989 (G3DSA:1.25.10.GENE3D); IPR041235 (PFAM); IPR040485 (PFAM); PTHR11223:SF9 (PANTHER); PTHR11223 (PANTHER); IPR016024 (SUPERFAMILY)	no GO terms	no GO terms
true	[BLASTED, MAPPED, ANNOTATED]	PB.30.1	uncharacterized protein LOC100274283	877	4	2.98512E-16	88.14	1	C:GO:0016021	C:integral component of membrane					
true	[INTERPRO, BLASTED, MAPPED, ANNOTATED]	PB.31.1	putative pigment biosynthesis protein	1307	20	0.0	95.75	5	P:GO:0008152; F:GO:0030597; C:GO:0005777; C:GO:0005886; C:GO:0016021	P:metabolic process; F:RNA glycosylase activity; C:peroxisome; C:plasma membrane; C:integral component of membrane			IPR007342 (PFAM); IPR022830 (G3DSA:3.40.1790.GENE3D); IPR007342 (PANTHER); IPR007342 (HAMAP); IPR022830 (SUPERFAMILY)	F:GO:0016798	F:hydrolase activity, acting on glycosyl bonds
true	[INTERPRO, BLASTED, MAPPED, ANNOTATED]	PB.32.1	transducin beta-like protein 2	2002	20	0.0	92.39	2	F:GO:0016798; C:GO:0016021	F:hydrolase activity, acting on glycosyl bonds; C:integral component of membrane			IPR001680 (SMART); IPR001680 (PFAM); IPR015943 (G3DSA:2.130.10.GENE3D); IPR015943 (G3DSA:2.130.10.GENE3D); IPR015943 (G3DSA:2.130.10.GENE3D); mobidb-lite (MOBIDB_LITE); PTHR45282 (PANTHER); IPR019775 (PROSITE_PATTERNS); TRANSMEMBRANE (PHOBIUS); NON_CYTOPLASMIC_DOMAIN (PHOBIUS); CYTOPLASMIC_DOMAIN (PHOBIUS); IPR017986 (PROSITE_PROFILES); IPR017986 (PROSITE_PROFILES); IPR001680 (PROSITE_PROFILES); IPR001680 (PROSITE_PROFILES); SignalP-TM (SIGNALP_GRAM_POSITIVE); IPR036322 (SUPERFAMILY); TMhelix (TMHMM)	F:GO:0005515	F:protein binding
true	[INTERPRO, BLASTED, MAPPED, ANNOTATED]	PB.32.2	transducin beta-like protein 2	1798	20	0.0	92.69	2	F:GO:0016798; C:GO:0016021	F:hydrolase activity, acting on glycosyl bonds; C:integral component of membrane			IPR001680 (SMART); IPR001680 (PFAM); IPR015943 (G3DSA:2.130.10.GENE3D); IPR015943 (G3DSA:2.130.10.GENE3D); IPR015943 (G3DSA:2.130.10.GENE3D); mobidb-lite (MOBIDB_LITE); PTHR45282 (PANTHER); IPR019775 (PROSITE_PATTERNS); CYTOPLASMIC_DOMAIN (PHOBIUS); NON_CYTOPLASMIC_DOMAIN (PHOBIUS); TRANSMEMBRANE (PHOBIUS); IPR001680 (PROSITE_PROFILES); IPR017986 (PROSITE_PROFILES); IPR017986 (PROSITE_PROFILES); IPR001680 (PROSITE_PROFILES); SignalP-TM (SIGNALP_GRAM_POSITIVE); IPR036322 (SUPERFAMILY); TMhelix (TMHMM)	F:GO:0005515	F:protein binding
true	[BLASTED, MAPPED, ANNOTATED]	PB.32.3	transducin beta-like protein 2	1061	20	4.43525E-157	94.89	2	F:GO:0016798; C:GO:0016021	F:hydrolase activity, acting on glycosyl bonds; C:integral component of membrane					
true	[BLASTED, MAPPED, ANNOTATED]	PB.33.1	La-related protein 1C	2134	20	3.29314E-116	86.59	4	F:GO:0003723; F:GO:0005524; F:GO:0016887; C:GO:0016021	F:RNA binding; F:ATP binding; F:ATPase activity; C:integral component of membrane	EC:3.6.1.3; EC:3.6.1.15	Adenosinetriphosphatase; Nucleoside-triphosphate phosphatase			
true	[BLASTED, MAPPED, ANNOTATED]	PB.33.2	La-related protein 1C	4474	20	2.5619E-33	83.46	4	F:GO:0003723; F:GO:0005524; F:GO:0016887; C:GO:0016021	F:RNA binding; F:ATP binding; F:ATPase activity; C:integral component of membrane	EC:3.6.1.3; EC:3.6.1.15	Adenosinetriphosphatase; Nucleoside-triphosphate phosphatase			
true	[INTERPRO, NO-BLAST]	PB.33.3	---NA---	653									no IPS match	no IPS match	no IPS match
true	[BLASTED, MAPPED, ANNOTATED]	PB.33.4	La-related protein 1C	5108	20	2.17947E-49	87.44	4	F:GO:0003723; F:GO:0005524; F:GO:0016887; C:GO:0016021	F:RNA binding; F:ATP binding; F:ATPase activity; C:integral component of membrane	EC:3.6.1.3; EC:3.6.1.15	Adenosinetriphosphatase; Nucleoside-triphosphate phosphatase			
true	[BLASTED, MAPPED, ANNOTATED]	PB.33.5	La-related protein 1C	4549	20	1.87633E-49	84.05	4	F:GO:0003723; F:GO:0005524; F:GO:0016887; C:GO:0016021	F:RNA binding; F:ATP binding; F:ATPase activity; C:integral component of membrane	EC:3.6.1.3; EC:3.6.1.15	Adenosinetriphosphatase; Nucleoside-triphosphate phosphatase			
true	[BLASTED, MAPPED, ANNOTATED]	PB.33.6	La-related protein 1C	2113	20	2.16409E-116	86.59	4	F:GO:0003723; F:GO:0005524; F:GO:0016887; C:GO:0016021	F:RNA binding; F:ATP binding; F:ATPase activity; C:integral component of membrane	EC:3.6.1.3; EC:3.6.1.15	Adenosinetriphosphatase; Nucleoside-triphosphate phosphatase			
true	[INTERPRO, BLASTED, MAPPED, ANNOTATED]	PB.34.1	ABC transporter G family member 3	2661	20	0.0	92.22	5	F:GO:0003723; F:GO:0005524; F:GO:0016887; C:GO:0005886; C:GO:0016021	F:RNA binding; F:ATP binding; F:ATPase activity; C:plasma membrane; C:integral component of membrane	EC:3.6.1.3; EC:3.6.1.15	Adenosinetriphosphatase; Nucleoside-triphosphate phosphatase	IPR003593 (SMART); G3DSA:3.40.50.300 (GENE3D); IPR003439 (PFAM); IPR013525 (PFAM); mobidb-lite (MOBIDB_LITE); mobidb-lite (MOBIDB_LITE); mobidb-lite (MOBIDB_LITE); PTHR19241:SF200 (PANTHER); PTHR19241 (PANTHER); CYTOPLASMIC_DOMAIN (PHOBIUS); TRANSMEMBRANE (PHOBIUS); TRANSMEMBRANE (PHOBIUS); TRANSMEMBRANE (PHOBIUS); TRANSMEMBRANE (PHOBIUS); CYTOPLASMIC_DOMAIN (PHOBIUS); TRANSMEMBRANE (PHOBIUS); TRANSMEMBRANE (PHOBIUS); NON_CYTOPLASMIC_DOMAIN (PHOBIUS); NON_CYTOPLASMIC_DOMAIN (PHOBIUS); CYTOPLASMIC_DOMAIN (PHOBIUS); CYTOPLASMIC_DOMAIN (PHOBIUS); NON_CYTOPLASMIC_DOMAIN (PHOBIUS); IPR003439 (PROSITE_PROFILES); cd03213 (CDD); IPR027417 (SUPERFAMILY); TMhelix (TMHMM); TMhelix (TMHMM); TMhelix (TMHMM); TMhelix (TMHMM); TMhelix (TMHMM); TMhelix (TMHMM); TMhelix (TMHMM)	F:GO:0005524; F:GO:0016887; C:GO:0016020	F:ATP binding; F:ATPase activity; C:membrane
true	[INTERPRO, BLASTED, MAPPED, ANNOTATED]	PB.35.1	ruBisCO large subunit-binding protein subunit alpha	5253	20	0.0	94.69	10	P:GO:0042026; P:GO:0045893; P:GO:0071483; P:GO:0090351; P:GO:2000142; F:GO:0003677; F:GO:0003700; F:GO:0005524; F:GO:0016987; C:GO:0009507	P:protein refolding; P:positive regulation of transcription, DNA-templated; P:cellular response to blue light; P:seedling development; P:regulation of DNA-templated transcription, initiation; F:DNA binding; F:DNA-binding transcription factor activity; F:ATP binding; F:sigma factor activity; C:chloroplast			IPR000943 (PRINTS); G3DSA:1.10.601.10 (GENE3D); IPR016262 (PIRSF); IPR036388 (G3DSA:1.10.10.GENE3D); IPR007624 (PFAM); IPR036388 (G3DSA:1.10.10.GENE3D); IPR014284 (TIGRFAM); IPR007627 (PFAM); IPR007630 (PFAM); mobidb-lite (MOBIDB_LITE); mobidb-lite (MOBIDB_LITE); mobidb-lite (MOBIDB_LITE); PTHR30603 (PANTHER); PTHR30603:SF9 (PANTHER); SIGNAL_PEPTIDE_C_REGION (PHOBIUS); NON_CYTOPLASMIC_DOMAIN (PHOBIUS); SIGNAL_PEPTIDE (PHOBIUS); SIGNAL_PEPTIDE_H_REGION (PHOBIUS); SIGNAL_PEPTIDE_N_REGION (PHOBIUS); cd06171 (CDD); IPR013324 (SUPERFAMILY); IPR013325 (SUPERFAMILY); IPR013324 (SUPERFAMILY)	P:GO:0006352; P:GO:0006355; F:GO:0003700	P:DNA-templated transcription, initiation; P:regulation of transcription, DNA-templated; F:DNA-binding transcription factor activity
true	[INTERPRO, BLASTED, MAPPED, ANNOTATED]	PB.35.2	RNA polymerase sigma factor sigF, chloroplastic	2173	20	0.0	89.32	10	P:GO:0042026; P:GO:0045893; P:GO:0071483; P:GO:0090351; P:GO:2000142; F:GO:0003677; F:GO:0003700; F:GO:0005524; F:GO:0016987; C:GO:0009507	P:protein refolding; P:positive regulation of transcription, DNA-templated; P:cellular response to blue light; P:seedling development; P:regulation of DNA-templated transcription, initiation; F:DNA binding; F:DNA-binding transcription factor activity; F:ATP binding; F:sigma factor activity; C:chloroplast			IPR000943 (PRINTS); IPR014284 (TIGRFAM); IPR016262 (PIRSF); IPR036388 (G3DSA:1.10.10.GENE3D); IPR007627 (PFAM); IPR007624 (PFAM); IPR007630 (PFAM); G3DSA:1.10.601.10 (GENE3D); IPR036388 (G3DSA:1.10.10.GENE3D); mobidb-lite (MOBIDB_LITE); mobidb-lite (MOBIDB_LITE); mobidb-lite (MOBIDB_LITE); mobidb-lite (MOBIDB_LITE); PTHR30603:SF9 (PANTHER); PTHR30603 (PANTHER); cd06171 (CDD); SignalP-TM (SIGNALP_GRAM_POSITIVE); IPR013324 (SUPERFAMILY); IPR013325 (SUPERFAMILY); IPR013324 (SUPERFAMILY)	P:GO:0006352; P:GO:0006355; F:GO:0003700	P:DNA-templated transcription, initiation; P:regulation of transcription, DNA-templated; F:DNA-binding transcription factor activity
true	[INTERPRO, BLASTED, MAPPED, ANNOTATED]	PB.35.3	ruBisCO large subunit-binding protein subunit alpha	2091	20	0.0	96.77	2	P:GO:0042026; F:GO:0005524	P:protein refolding; F:ATP binding			Coil (COILS); IPR001844 (PRINTS); IPR002423 (PFAM); IPR027410 (G3DSA:3.30.260.GENE3D); IPR027409 (G3DSA:3.50.7.GENE3D); IPR001844 (TIGRFAM); IPR027413 (G3DSA:1.10.560.GENE3D); PTHR45633 (PANTHER); PTHR45633:SF15 (PANTHER); IPR018370 (PROSITE_PATTERNS); IPR001844 (HAMAP); IPR001844 (CDD); IPR027410 (SUPERFAMILY); IPR027413 (SUPERFAMILY); IPR027410 (SUPERFAMILY); IPR027409 (SUPERFAMILY)	P:GO:0006457; P:GO:0042026; F:GO:0005524	P:protein folding; P:protein refolding; F:ATP binding
true	[INTERPRO, NO-BLAST]	PB.35.4	---NA---	285									CYTOPLASMIC_DOMAIN (PHOBIUS); TRANSMEMBRANE (PHOBIUS); NON_CYTOPLASMIC_DOMAIN (PHOBIUS); TMhelix (TMHMM)	no GO terms	no GO terms
true	[INTERPRO, BLASTED, MAPPED, ANNOTATED]	PB.35.5	ruBisCO large subunit-binding protein subunit alpha	1235	20	0.0	97.79	2	P:GO:0042026; F:GO:0005524	P:protein refolding; F:ATP binding			Coil (COILS); IPR001844 (PRINTS); IPR002423 (PFAM); IPR027409 (G3DSA:3.50.7.GENE3D); IPR027413 (G3DSA:1.10.560.GENE3D); PTHR45633:SF15 (PANTHER); PTHR45633 (PANTHER); IPR018370 (PROSITE_PATTERNS); IPR027413 (SUPERFAMILY); IPR027409 (SUPERFAMILY)	P:GO:0006457; P:GO:0042026; F:GO:0005524	P:protein folding; P:protein refolding; F:ATP binding
true	[INTERPRO, BLASTED, MAPPED, ANNOTATED]	PB.35.6	ruBisCO large subunit-binding protein subunit alpha	1964	20	0.0	96.77	2	P:GO:0042026; F:GO:0005524	P:protein refolding; F:ATP binding			Coil (COILS); IPR001844 (PRINTS); IPR002423 (PFAM); IPR027410 (G3DSA:3.30.260.GENE3D); IPR027409 (G3DSA:3.50.7.GENE3D); IPR001844 (TIGRFAM); IPR027413 (G3DSA:1.10.560.GENE3D); PTHR45633 (PANTHER); PTHR45633:SF15 (PANTHER); IPR018370 (PROSITE_PATTERNS); IPR001844 (HAMAP); IPR001844 (CDD); IPR027410 (SUPERFAMILY); IPR027413 (SUPERFAMILY); IPR027410 (SUPERFAMILY); IPR027409 (SUPERFAMILY)	P:GO:0006457; P:GO:0042026; F:GO:0005524	P:protein folding; P:protein refolding; F:ATP binding
true	[BLASTED, MAPPED, ANNOTATED]	PB.35.7	ruBisCO large subunit-binding protein subunit alpha	522	20	1.60317E-54	97.09	2	P:GO:0042026; F:GO:0005524	P:protein refolding; F:ATP binding					
true	[INTERPRO, BLASTED, MAPPED, ANNOTATED]	PB.35.8	ruBisCO large subunit-binding protein subunit alpha	1908	20	0.0	96.77	2	P:GO:0042026; F:GO:0005524	P:protein refolding; F:ATP binding			Coil (COILS); IPR001844 (PRINTS); IPR002423 (PFAM); IPR027410 (G3DSA:3.30.260.GENE3D); IPR027409 (G3DSA:3.50.7.GENE3D); IPR001844 (TIGRFAM); IPR027413 (G3DSA:1.10.560.GENE3D); PTHR45633 (PANTHER); PTHR45633:SF15 (PANTHER); IPR018370 (PROSITE_PATTERNS); IPR001844 (HAMAP); IPR001844 (CDD); IPR027410 (SUPERFAMILY); IPR027413 (SUPERFAMILY); IPR027410 (SUPERFAMILY); IPR027409 (SUPERFAMILY)	P:GO:0006457; P:GO:0042026; F:GO:0005524	P:protein folding; P:protein refolding; F:ATP binding
true	[INTERPRO, BLASTED, MAPPED, ANNOTATED]	PB.35.9	ruBisCO large subunit-binding protein subunit alpha	1528	20	0.0	97.99	2	P:GO:0042026; F:GO:0005524	P:protein refolding; F:ATP binding			Coil (COILS); IPR001844 (PRINTS); IPR002423 (PFAM); IPR001844 (TIGRFAM); IPR027409 (G3DSA:3.50.7.GENE3D); IPR027410 (G3DSA:3.30.260.GENE3D); IPR027413 (G3DSA:1.10.560.GENE3D); PTHR45633 (PANTHER); PTHR45633:SF15 (PANTHER); IPR018370 (PROSITE_PATTERNS); IPR001844 (CDD); IPR027413 (SUPERFAMILY); IPR027409 (SUPERFAMILY); IPR027410 (SUPERFAMILY); IPR027410 (SUPERFAMILY)	P:GO:0006457; P:GO:0042026; F:GO:0005524	P:protein folding; P:protein refolding; F:ATP binding
true	[BLASTED, MAPPED, ANNOTATED]	PB.36.1	cysteine-type peptidase	770	20	1.04074E-100	96.34	2	P:GO:0016579; F:GO:0004843	P:protein deubiquitination; F:thiol-dependent ubiquitin-specific protease activity	EC:3.4.19.9; EC:3.4.19; EC:3.4.19.2; EC:3.4.19.12	Folate gamma-glutamyl hydrolase; Acting on peptide bonds (peptidases); Peptidyl-glycinamidase; Ubiquitinyl hydrolase 1			
true	[INTERPRO, BLASTED, MAPPED, ANNOTATED]	PB.37.1	predicted protein	2501	20	0.0	71.01	1	C:GO:0009507	C:chloroplast			Coil (COILS); Coil (COILS); IPR006869 (PFAM); IPR025757 (PFAM); mobidb-lite (MOBIDB_LITE); mobidb-lite (MOBIDB_LITE); mobidb-lite (MOBIDB_LITE); PTHR46248:SF6 (PANTHER); PTHR46248 (PANTHER)	no GO terms	no GO terms
true	[INTERPRO, BLASTED, MAPPED, ANNOTATED]	PB.37.2	hypothetical protein SORBI_3001G002800	3699	20	0.0	73.72	1	C:GO:0009507	C:chloroplast			Coil (COILS); Coil (COILS); IPR006869 (PFAM); IPR025757 (PFAM); mobidb-lite (MOBIDB_LITE); mobidb-lite (MOBIDB_LITE); PTHR46248:SF6 (PANTHER); PTHR46248 (PANTHER); SIGNAL_PEPTIDE_H_REGION (PHOBIUS); SIGNAL_PEPTIDE_C_REGION (PHOBIUS); NON_CYTOPLASMIC_DOMAIN (PHOBIUS); SIGNAL_PEPTIDE_N_REGION (PHOBIUS); SIGNAL_PEPTIDE (PHOBIUS)	no GO terms	no GO terms
true	[INTERPRO, BLASTED, MAPPED, ANNOTATED]	PB.37.3	predicted protein	2425	20	0.0	71.01	1	C:GO:0009507	C:chloroplast			Coil (COILS); Coil (COILS); IPR006869 (PFAM); IPR025757 (PFAM); mobidb-lite (MOBIDB_LITE); mobidb-lite (MOBIDB_LITE); mobidb-lite (MOBIDB_LITE); PTHR46248 (PANTHER); PTHR46248:SF6 (PANTHER)	no GO terms	no GO terms
true	[INTERPRO, BLASTED, MAPPED, ANNOTATED]	PB.37.4	predicted protein	1592	20	0.0	81.1	1	C:GO:0009507	C:chloroplast			IPR006869 (PFAM); PTHR46248:SF6 (PANTHER); PTHR46248 (PANTHER)	no GO terms	no GO terms
true	[INTERPRO, BLASTED, MAPPED, ANNOTATED]	PB.38.1	probable inorganic phosphate transporter 1-8	1995	20	0.0	87.6	4	P:GO:0006817; P:GO:0055085; F:GO:0005315; C:GO:0016021	P:phosphate ion transport; P:transmembrane transport; F:inorganic phosphate transmembrane transporter activity; C:integral component of membrane			IPR004738 (TIGRFAM); IPR005828 (PFAM); mobidb-lite (MOBIDB_LITE); mobidb-lite (MOBIDB_LITE); PTHR24064:SF489 (PANTHER); PTHR24064 (PANTHER); CYTOPLASMIC_DOMAIN (PHOBIUS); TRANSMEMBRANE (PHOBIUS); TRANSMEMBRANE (PHOBIUS); TRANSMEMBRANE (PHOBIUS); NON_CYTOPLASMIC_DOMAIN (PHOBIUS); TRANSMEMBRANE (PHOBIUS); NON_CYTOPLASMIC_DOMAIN (PHOBIUS); CYTOPLASMIC_DOMAIN (PHOBIUS); CYTOPLASMIC_DOMAIN (PHOBIUS); NON_CYTOPLASMIC_DOMAIN (PHOBIUS); CYTOPLASMIC_DOMAIN (PHOBIUS); CYTOPLASMIC_DOMAIN (PHOBIUS); NON_CYTOPLASMIC_DOMAIN (PHOBIUS); CYTOPLASMIC_DOMAIN (PHOBIUS); CYTOPLASMIC_DOMAIN (PHOBIUS); TRANSMEMBRANE (PHOBIUS); TRANSMEMBRANE (PHOBIUS); TRANSMEMBRANE (PHOBIUS); TRANSMEMBRANE (PHOBIUS); TRANSMEMBRANE (PHOBIUS); TRANSMEMBRANE (PHOBIUS); NON_CYTOPLASMIC_DOMAIN (PHOBIUS); NON_CYTOPLASMIC_DOMAIN (PHOBIUS); TRANSMEMBRANE (PHOBIUS); TRANSMEMBRANE (PHOBIUS); IPR020846 (PROSITE_PROFILES); cd17364 (CDD); IPR036259 (SUPERFAMILY); TMhelix (TMHMM); TMhelix (TMHMM); TMhelix (TMHMM); TMhelix (TMHMM); TMhelix (TMHMM); TMhelix (TMHMM); TMhelix (TMHMM); TMhelix (TMHMM); TMhelix (TMHMM); TMhelix (TMHMM); TMhelix (TMHMM)	P:GO:0006817; P:GO:0055085; F:GO:0005315; F:GO:0022857; C:GO:0016021	P:phosphate ion transport; P:transmembrane transport; F:inorganic phosphate transmembrane transporter activity; F:transmembrane transporter activity; C:integral component of membrane
true	[BLASTED, MAPPED, ANNOTATED]	PB.39.1	RNA-binding ASCH domain protein	2724	20	1.80688E-96	84.04	2	P:GO:0045893; F:GO:0003713	P:positive regulation of transcription, DNA-templated; F:transcription coactivator activity					
true	[BLASTED, MAPPED, ANNOTATED]	PB.40.1	putative gamma-glutamylcyclotransferase At3g02910	854	20	9.9794E-102	79.47	3	F:GO:0016740; F:GO:0061929; C:GO:0005829	F:transferase activity; F:gamma-glutamylaminecyclotransferase activity; C:cytosol	EC:4.3.2.8	Gamma-glutamylamine cyclotransferase			
true	[BLASTED, MAPPED, ANNOTATED]	PB.40.2	putative gamma-glutamylcyclotransferase At3g02910	1086	20	1.63987E-100	79.47	3	F:GO:0016740; F:GO:0061929; C:GO:0005829	F:transferase activity; F:gamma-glutamylaminecyclotransferase activity; C:cytosol	EC:4.3.2.8	Gamma-glutamylamine cyclotransferase			
true	[INTERPRO, BLASTED, MAPPED, ANNOTATED]	PB.41.1	ADP-ribosylation factor GTPase-activating protein AGD10	1679	20	0.0	91.22	5	P:GO:0043547; P:GO:0048205; F:GO:0005096; F:GO:0046872; C:GO:0000139	P:positive regulation of GTPase activity; P:COPI coating of Golgi vesicle; F:GTPase activator activity; F:metal ion binding; C:Golgi membrane			IPR001164 (PRINTS); IPR001164 (SMART); IPR001164 (PFAM); IPR038508 (G3DSA:3.30.40.GENE3D); mobidb-lite (MOBIDB_LITE); mobidb-lite (MOBIDB_LITE); mobidb-lite (MOBIDB_LITE); PTHR45686 (PANTHER); PTHR45686:SF2 (PANTHER); IPR001164 (PROSITE_PROFILES); cd08831 (CDD); IPR037278 (SUPERFAMILY)	F:GO:0005096	F:GTPase activator activity
true	[BLASTED, MAPPED, ANNOTATED]	PB.41.2	ADP-ribosylation factor GTPase-activating protein AGD10	799	20	1.45344E-104	92.66	5	P:GO:0043547; P:GO:0048205; F:GO:0005096; F:GO:0046872; C:GO:0000139	P:positive regulation of GTPase activity; P:COPI coating of Golgi vesicle; F:GTPase activator activity; F:metal ion binding; C:Golgi membrane					
true	[BLASTED, MAPPED, ANNOTATED]	PB.41.3	ADP-ribosylation factor GTPase-activating protein AGD10	359	19	4.52202E-9	98.47	14	P:GO:0006351; P:GO:0043547; P:GO:0048205; P:GO:0071555; P:GO:1903507; F:GO:0003676; F:GO:0003714; F:GO:0004386; F:GO:0005096; F:GO:0005524; F:GO:0046872; F:GO:0052793; C:GO:0000139; C:GO:0005576	P:transcription, DNA-templated; P:positive regulation of GTPase activity; P:COPI coating of Golgi vesicle; P:cell wall organization; P:negative regulation of nucleic acid-templated transcription; F:nucleic acid binding; F:transcription corepressor activity; F:helicase activity; F:GTPase activator activity; F:ATP binding; F:metal ion binding; F:pectin acetylesterase activity; C:Golgi membrane; C:extracellular region	EC:3.6.1.3; EC:3.6.1.15; EC:3.1.1.1	Adenosinetriphosphatase; Nucleoside-triphosphate phosphatase; Carboxylesterase			
true	[BLASTED, MAPPED, ANNOTATED]	PB.41.4	ADP-ribosylation factor GTPase-activating protein AGD10	1122	20	1.4607E-151	88.98	5	P:GO:0043547; P:GO:0048205; F:GO:0005096; F:GO:0046872; C:GO:0000139	P:positive regulation of GTPase activity; P:COPI coating of Golgi vesicle; F:GTPase activator activity; F:metal ion binding; C:Golgi membrane					
true	[INTERPRO, BLASTED, MAPPED, ANNOTATED]	PB.41.5	ADP-ribosylation factor GTPase-activating protein AGD10	1901	20	0.0	91.16	5	P:GO:0043547; P:GO:0048205; F:GO:0005096; F:GO:0046872; C:GO:0000139	P:positive regulation of GTPase activity; P:COPI coating of Golgi vesicle; F:GTPase activator activity; F:metal ion binding; C:Golgi membrane			IPR001164 (PRINTS); IPR001164 (SMART); IPR038508 (G3DSA:3.30.40.GENE3D); IPR001164 (PFAM); mobidb-lite (MOBIDB_LITE); mobidb-lite (MOBIDB_LITE); mobidb-lite (MOBIDB_LITE); PTHR45686:SF2 (PANTHER); PTHR45686 (PANTHER); IPR001164 (PROSITE_PROFILES); cd08831 (CDD); IPR037278 (SUPERFAMILY)	F:GO:0005096	F:GTPase activator activity
true	[INTERPRO, BLASTED, MAPPED, ANNOTATED]	PB.41.6	ADP-ribosylation factor GTPase-activating protein AGD10	1401	20	0.0	91.33	5	P:GO:0043547; P:GO:0048205; F:GO:0005096; F:GO:0046872; C:GO:0000139	P:positive regulation of GTPase activity; P:COPI coating of Golgi vesicle; F:GTPase activator activity; F:metal ion binding; C:Golgi membrane			IPR038508 (G3DSA:3.30.40.GENE3D); mobidb-lite (MOBIDB_LITE); mobidb-lite (MOBIDB_LITE); PTHR45686 (PANTHER); PTHR45686:SF2 (PANTHER); cd08959 (CDD)	no GO terms	no GO terms
true	[BLASTED, MAPPED, ANNOTATED]	PB.41.7	ADP-ribosylation factor GTPase-activating protein AGD10	525	20	4.16028E-47	97.61	8	P:GO:0043547; P:GO:0048205; P:GO:0071555; F:GO:0005096; F:GO:0046872; F:GO:0052793; C:GO:0000139; C:GO:0005576	P:positive regulation of GTPase activity; P:COPI coating of Golgi vesicle; P:cell wall organization; F:GTPase activator activity; F:metal ion binding; F:pectin acetylesterase activity; C:Golgi membrane; C:extracellular region	EC:3.1.1.1	Carboxylesterase			
true	[INTERPRO, BLASTED, MAPPED, ANNOTATED]	PB.41.8	ADP-ribosylation factor GTPase-activating protein AGD10	1655	20	0.0	91.22	5	P:GO:0043547; P:GO:0048205; F:GO:0005096; F:GO:0046872; C:GO:0000139	P:positive regulation of GTPase activity; P:COPI coating of Golgi vesicle; F:GTPase activator activity; F:metal ion binding; C:Golgi membrane			IPR001164 (PRINTS); IPR001164 (SMART); IPR001164 (PFAM); IPR038508 (G3DSA:3.30.40.GENE3D); mobidb-lite (MOBIDB_LITE); mobidb-lite (MOBIDB_LITE); mobidb-lite (MOBIDB_LITE); PTHR45686 (PANTHER); PTHR45686:SF2 (PANTHER); IPR001164 (PROSITE_PROFILES); cd08831 (CDD); IPR037278 (SUPERFAMILY)	F:GO:0005096	F:GTPase activator activity
true	[BLASTED, MAPPED, ANNOTATED]	PB.42.1	exosome complex exonuclease RRP46 homolog	1229	20	1.19476E-168	90.32	17	P:GO:0006259; P:GO:0006364; P:GO:0016075; P:GO:0034427; P:GO:0034475; P:GO:0071028; P:GO:0071051; P:GO:0090501; F:GO:0003690; F:GO:0003727; F:GO:0004527; F:GO:0004536; F:GO:0004540; F:GO:0042802; C:GO:0000176; C:GO:0000177; C:GO:0005730	P:DNA metabolic process; P:rRNA processing; P:rRNA catabolic process; P:nuclear-transcribed mRNA catabolic process, exonucleolytic, 3'-5'; P:U4 snRNA 3'-end processing; P:nuclear mRNA surveillance; P:polyadenylation-dependent snoRNA 3'-end processing; P:RNA phosphodiester bond hydrolysis; F:double-stranded DNA binding; F:single-stranded RNA binding; F:exonuclease activity; F:deoxyribonuclease activity; F:ribonuclease activity; F:identical protein binding; C:nuclear exosome (RNase complex); C:cytoplasmic exosome (RNase complex); C:nucleolus					
true	[INTERPRO, BLASTED, MAPPED, ANNOTATED]	PB.43.1	RNA-binding protein 34	1769	20	0.0	86.58	5	P:GO:0006355; F:GO:0003700; F:GO:0003723; F:GO:0043565; C:GO:0042025	P:regulation of transcription, DNA-templated; F:DNA-binding transcription factor activity; F:RNA binding; F:sequence-specific DNA binding; C:host cell nucleus			IPR000504 (SMART); IPR000504 (PFAM); IPR012677 (G3DSA:3.30.70.GENE3D); IPR012677 (G3DSA:3.30.70.GENE3D); mobidb-lite (MOBIDB_LITE); mobidb-lite (MOBIDB_LITE); mobidb-lite (MOBIDB_LITE); mobidb-lite (MOBIDB_LITE); mobidb-lite (MOBIDB_LITE); PTHR23236:SF25 (PANTHER); PTHR23236 (PANTHER); IPR000504 (PROSITE_PROFILES); IPR000504 (PROSITE_PROFILES); IPR034220 (CDD); IPR035979 (SUPERFAMILY); IPR035979 (SUPERFAMILY)	F:GO:0003676	F:nucleic acid binding
true	[BLASTED, MAPPED, ANNOTATED]	PB.44.1	RNA binding protein	464	5	1.38875E-14	93.1	6	P:GO:0030422; P:GO:0031053; P:GO:0031054; P:GO:0090502; F:GO:0003725; F:GO:0004525	P:production of siRNA involved in RNA interference; P:primary miRNA processing; P:pre-miRNA processing; P:RNA phosphodiester bond hydrolysis, endonucleolytic; F:double-stranded RNA binding; F:ribonuclease III activity	EC:3.1.30; EC:3.1.26; EC:3.1.26.3	Acting on ester bonds; Acting on ester bonds; Ribonuclease III			
true	[INTERPRO, BLASTED, MAPPED, ANNOTATED]	PB.45.1	heat stress transcription factor A-1	4392	20	0.0	87.62	5	P:GO:0061408; F:GO:0000978; F:GO:0003700; F:GO:0003723; C:GO:0042025	P:positive regulation of transcription from RNA polymerase II promoter in response to heat stress; F:RNA polymerase II cis-regulatory region sequence-specific DNA binding; F:DNA-binding transcription factor activity; F:RNA binding; C:host cell nucleus			Coil (COILS); IPR000232 (SMART); mobidb-lite (MOBIDB_LITE); IPR027725 (PANTHER); PTHR10015:SF313 (PANTHER)	P:GO:0006355; F:GO:0003700; F:GO:0043565; C:GO:0042025	P:regulation of transcription, DNA-templated; F:DNA-binding transcription factor activity; F:sequence-specific DNA binding; C:host cell nucleus
true	[INTERPRO, NO-BLAST]	PB.45.2	---NA---	238									SIGNAL_PEPTIDE_N_REGION (PHOBIUS); SIGNAL_PEPTIDE_H_REGION (PHOBIUS); SIGNAL_PEPTIDE (PHOBIUS); NON_CYTOPLASMIC_DOMAIN (PHOBIUS); CYTOPLASMIC_DOMAIN (PHOBIUS); TRANSMEMBRANE (PHOBIUS); SIGNAL_PEPTIDE_C_REGION (PHOBIUS); TMhelix (TMHMM); TMhelix (TMHMM)	no GO terms	no GO terms
true	[INTERPRO, BLASTED, MAPPED, ANNOTATED]	PB.46.1	TRF-like 10	3733	20	0.0	82.0	1	F:GO:0046872	F:metal ion binding			IPR001965 (SMART); IPR013083 (G3DSA:3.30.40.GENE3D); mobidb-lite (MOBIDB_LITE); mobidb-lite (MOBIDB_LITE); mobidb-lite (MOBIDB_LITE); mobidb-lite (MOBIDB_LITE); mobidb-lite (MOBIDB_LITE); mobidb-lite (MOBIDB_LITE); mobidb-lite (MOBIDB_LITE); mobidb-lite (MOBIDB_LITE); mobidb-lite (MOBIDB_LITE); mobidb-lite (MOBIDB_LITE); mobidb-lite (MOBIDB_LITE); PTHR47863:SF3 (PANTHER); PTHR47863:SF3 (PANTHER); PTHR47863 (PANTHER); IPR011011 (SUPERFAMILY)	no GO terms	no GO terms
true	[INTERPRO, BLASTED, MAPPED, ANNOTATED]	PB.46.2	TRF-like 10	2919	20	0.0	81.27	1	F:GO:0046872	F:metal ion binding			IPR001965 (SMART); IPR013083 (G3DSA:3.30.40.GENE3D); G3DSA:1.10.10.60 (GENE3D); mobidb-lite (MOBIDB_LITE); mobidb-lite (MOBIDB_LITE); mobidb-lite (MOBIDB_LITE); mobidb-lite (MOBIDB_LITE); mobidb-lite (MOBIDB_LITE); mobidb-lite (MOBIDB_LITE); mobidb-lite (MOBIDB_LITE); mobidb-lite (MOBIDB_LITE); mobidb-lite (MOBIDB_LITE); mobidb-lite (MOBIDB_LITE); mobidb-lite (MOBIDB_LITE); PTHR47863:SF3 (PANTHER); PTHR47863 (PANTHER); PTHR47863 (PANTHER); IPR009057 (SUPERFAMILY); IPR011011 (SUPERFAMILY)	no GO terms	no GO terms
true	[INTERPRO, BLASTED, MAPPED, ANNOTATED]	PB.46.3	TRF-like 10	2772	20	0.0	81.67	1	F:GO:0046872	F:metal ion binding			IPR001965 (SMART); IPR013083 (G3DSA:3.30.40.GENE3D); mobidb-lite (MOBIDB_LITE); mobidb-lite (MOBIDB_LITE); mobidb-lite (MOBIDB_LITE); mobidb-lite (MOBIDB_LITE); mobidb-lite (MOBIDB_LITE); mobidb-lite (MOBIDB_LITE); mobidb-lite (MOBIDB_LITE); mobidb-lite (MOBIDB_LITE); mobidb-lite (MOBIDB_LITE); mobidb-lite (MOBIDB_LITE); PTHR47863:SF3 (PANTHER); PTHR47863 (PANTHER); PTHR47863 (PANTHER); IPR011011 (SUPERFAMILY)	no GO terms	no GO terms
true	[INTERPRO, BLASTED, MAPPED, ANNOTATED]	PB.47.1	TRF-like 10	4436	20	0.0	80.58	1	F:GO:0046872	F:metal ion binding			IPR001965 (SMART); G3DSA:1.10.10.60 (GENE3D); IPR013083 (G3DSA:3.30.40.GENE3D); mobidb-lite (MOBIDB_LITE); mobidb-lite (MOBIDB_LITE); mobidb-lite (MOBIDB_LITE); mobidb-lite (MOBIDB_LITE); mobidb-lite (MOBIDB_LITE); mobidb-lite (MOBIDB_LITE); mobidb-lite (MOBIDB_LITE); mobidb-lite (MOBIDB_LITE); mobidb-lite (MOBIDB_LITE); mobidb-lite (MOBIDB_LITE); mobidb-lite (MOBIDB_LITE); mobidb-lite (MOBIDB_LITE); mobidb-lite (MOBIDB_LITE); PTHR47863:SF3 (PANTHER); PTHR47863 (PANTHER); IPR017877 (PROSITE_PROFILES); cd11660 (CDD); IPR009057 (SUPERFAMILY); IPR011011 (SUPERFAMILY)	no GO terms	no GO terms
true	[INTERPRO, BLASTED, MAPPED, ANNOTATED]	PB.47.2	TRF-like 10	3507	20	0.0	80.57	1	F:GO:0046872	F:metal ion binding			IPR001965 (SMART); IPR013083 (G3DSA:3.30.40.GENE3D); G3DSA:1.10.10.60 (GENE3D); mobidb-lite (MOBIDB_LITE); mobidb-lite (MOBIDB_LITE); mobidb-lite (MOBIDB_LITE); mobidb-lite (MOBIDB_LITE); mobidb-lite (MOBIDB_LITE); mobidb-lite (MOBIDB_LITE); mobidb-lite (MOBIDB_LITE); mobidb-lite (MOBIDB_LITE); mobidb-lite (MOBIDB_LITE); mobidb-lite (MOBIDB_LITE); mobidb-lite (MOBIDB_LITE); mobidb-lite (MOBIDB_LITE); mobidb-lite (MOBIDB_LITE); PTHR47863:SF3 (PANTHER); PTHR47863 (PANTHER); IPR017877 (PROSITE_PROFILES); cd11660 (CDD); IPR009057 (SUPERFAMILY); IPR011011 (SUPERFAMILY)	no GO terms	no GO terms
true	[INTERPRO, BLASTED, MAPPED, ANNOTATED]	PB.47.3	TRF-like 10	4686	20	0.0	80.75	1	F:GO:0046872	F:metal ion binding			IPR001965 (SMART); IPR013083 (G3DSA:3.30.40.GENE3D); mobidb-lite (MOBIDB_LITE); mobidb-lite (MOBIDB_LITE); mobidb-lite (MOBIDB_LITE); mobidb-lite (MOBIDB_LITE); mobidb-lite (MOBIDB_LITE); mobidb-lite (MOBIDB_LITE); mobidb-lite (MOBIDB_LITE); mobidb-lite (MOBIDB_LITE); mobidb-lite (MOBIDB_LITE); mobidb-lite (MOBIDB_LITE); mobidb-lite (MOBIDB_LITE); PTHR47863:SF3 (PANTHER); PTHR47863 (PANTHER); IPR011011 (SUPERFAMILY)	no GO terms	no GO terms
true	[INTERPRO, BLASTED, MAPPED, ANNOTATED]	PB.47.4	TRF-like 10	4344	20	0.0	80.58	1	F:GO:0046872	F:metal ion binding			IPR001810 (SMART); IPR001965 (SMART); G3DSA:1.10.10.60 (GENE3D); IPR013083 (G3DSA:3.30.40.GENE3D); mobidb-lite (MOBIDB_LITE); mobidb-lite (MOBIDB_LITE); mobidb-lite (MOBIDB_LITE); mobidb-lite (MOBIDB_LITE); mobidb-lite (MOBIDB_LITE); mobidb-lite (MOBIDB_LITE); mobidb-lite (MOBIDB_LITE); mobidb-lite (MOBIDB_LITE); mobidb-lite (MOBIDB_LITE); mobidb-lite (MOBIDB_LITE); mobidb-lite (MOBIDB_LITE); mobidb-lite (MOBIDB_LITE); mobidb-lite (MOBIDB_LITE); mobidb-lite (MOBIDB_LITE); PTHR47863:SF3 (PANTHER); PTHR47863 (PANTHER); IPR017877 (PROSITE_PROFILES); cd11660 (CDD); IPR009057 (SUPERFAMILY); IPR036047 (SUPERFAMILY); IPR011011 (SUPERFAMILY)	F:GO:0005515	F:protein binding
true	[INTERPRO, BLASTED, MAPPED, ANNOTATED]	PB.47.5	TRF-like 10	4307	20	0.0	80.63	1	F:GO:0046872	F:metal ion binding			IPR001810 (SMART); IPR001965 (SMART); IPR013083 (G3DSA:3.30.40.GENE3D); mobidb-lite (MOBIDB_LITE); mobidb-lite (MOBIDB_LITE); mobidb-lite (MOBIDB_LITE); mobidb-lite (MOBIDB_LITE); mobidb-lite (MOBIDB_LITE); mobidb-lite (MOBIDB_LITE); mobidb-lite (MOBIDB_LITE); mobidb-lite (MOBIDB_LITE); mobidb-lite (MOBIDB_LITE); mobidb-lite (MOBIDB_LITE); mobidb-lite (MOBIDB_LITE); mobidb-lite (MOBIDB_LITE); mobidb-lite (MOBIDB_LITE); mobidb-lite (MOBIDB_LITE); PTHR47863 (PANTHER); PTHR47863:SF3 (PANTHER); IPR011011 (SUPERFAMILY); IPR036047 (SUPERFAMILY)	F:GO:0005515	F:protein binding
true	[INTERPRO, BLASTED, MAPPED, ANNOTATED]	PB.47.6	TRF-like 10	4002	20	0.0	81.64	1	F:GO:0046872	F:metal ion binding			IPR001810 (SMART); IPR001965 (SMART); IPR013083 (G3DSA:3.30.40.GENE3D); mobidb-lite (MOBIDB_LITE); mobidb-lite (MOBIDB_LITE); mobidb-lite (MOBIDB_LITE); mobidb-lite (MOBIDB_LITE); mobidb-lite (MOBIDB_LITE); mobidb-lite (MOBIDB_LITE); mobidb-lite (MOBIDB_LITE); mobidb-lite (MOBIDB_LITE); mobidb-lite (MOBIDB_LITE); mobidb-lite (MOBIDB_LITE); mobidb-lite (MOBIDB_LITE); mobidb-lite (MOBIDB_LITE); mobidb-lite (MOBIDB_LITE); PTHR47863:SF3 (PANTHER); PTHR47863 (PANTHER); NON_CYTOPLASMIC_DOMAIN (PHOBIUS); SIGNAL_PEPTIDE_N_REGION (PHOBIUS); SIGNAL_PEPTIDE (PHOBIUS); SIGNAL_PEPTIDE_H_REGION (PHOBIUS); SIGNAL_PEPTIDE_C_REGION (PHOBIUS); IPR036047 (SUPERFAMILY); IPR011011 (SUPERFAMILY)	F:GO:0005515	F:protein binding
true	[INTERPRO, BLASTED, MAPPED, ANNOTATED]	PB.47.7	TRF-like 10	3934	20	0.0	84.1	1	F:GO:0046872	F:metal ion binding			IPR001810 (SMART); mobidb-lite (MOBIDB_LITE); mobidb-lite (MOBIDB_LITE); mobidb-lite (MOBIDB_LITE); mobidb-lite (MOBIDB_LITE); mobidb-lite (MOBIDB_LITE); mobidb-lite (MOBIDB_LITE); PTHR47863 (PANTHER); PTHR47863:SF3 (PANTHER); IPR036047 (SUPERFAMILY)	F:GO:0005515	F:protein binding
true	[INTERPRO, BLASTED, MAPPED, ANNOTATED]	PB.47.8	TRF-like 10	4000	20	0.0	81.79	1	F:GO:0046872	F:metal ion binding			IPR001965 (SMART); IPR001810 (SMART); IPR013083 (G3DSA:3.30.40.GENE3D); mobidb-lite (MOBIDB_LITE); mobidb-lite (MOBIDB_LITE); mobidb-lite (MOBIDB_LITE); mobidb-lite (MOBIDB_LITE); mobidb-lite (MOBIDB_LITE); mobidb-lite (MOBIDB_LITE); mobidb-lite (MOBIDB_LITE); mobidb-lite (MOBIDB_LITE); mobidb-lite (MOBIDB_LITE); mobidb-lite (MOBIDB_LITE); mobidb-lite (MOBIDB_LITE); mobidb-lite (MOBIDB_LITE); mobidb-lite (MOBIDB_LITE); PTHR47863:SF3 (PANTHER); PTHR47863 (PANTHER); IPR036047 (SUPERFAMILY); IPR011011 (SUPERFAMILY)	F:GO:0005515	F:protein binding
true	[INTERPRO, BLASTED]	PB.47.9	transposon protein, putative, Mariner sub-class	4453	20	0.0	75.03						IPR001810 (SMART); mobidb-lite (MOBIDB_LITE); mobidb-lite (MOBIDB_LITE); PTHR33207:SF36 (PANTHER); PTHR33207 (PANTHER); NON_CYTOPLASMIC_DOMAIN (PHOBIUS); SIGNAL_PEPTIDE_C_REGION (PHOBIUS); SIGNAL_PEPTIDE_N_REGION (PHOBIUS); SIGNAL_PEPTIDE_H_REGION (PHOBIUS); SIGNAL_PEPTIDE (PHOBIUS); IPR036047 (SUPERFAMILY)	F:GO:0005515	F:protein binding
true	[INTERPRO, BLASTED, MAPPED, ANNOTATED]	PB.48.1	Phosphoglycolate phosphatase 2	1663	20	0.0	94.76	2	P:GO:0016311; F:GO:0008967	P:dephosphorylation; F:phosphoglycolate phosphatase activity	EC:3.1.3.18	Phosphoglycolate phosphatase	IPR006357 (PFAM); IPR006357 (TIGRFAM); IPR023214 (G3DSA:3.40.50.GENE3D); IPR006357 (PIRSF); IPR023214 (G3DSA:3.40.50.GENE3D); PF13242 (PFAM); IPR006349 (TIGRFAM); PTHR19288:SF73 (PANTHER); PTHR19288 (PANTHER); IPR036412 (SUPERFAMILY)	F:GO:0016791	F:phosphatase activity
true	[INTERPRO, BLASTED, MAPPED, ANNOTATED]	PB.48.2	Phosphoglycolate phosphatase 2	1707	20	0.0	95.48	2	P:GO:0016311; F:GO:0008967	P:dephosphorylation; F:phosphoglycolate phosphatase activity	EC:3.1.3.18	Phosphoglycolate phosphatase	IPR023214 (G3DSA:3.40.50.GENE3D); IPR006357 (TIGRFAM); IPR023214 (G3DSA:3.40.50.GENE3D); PF13242 (PFAM); IPR006357 (PFAM); IPR006349 (TIGRFAM); IPR006357 (PIRSF); PTHR19288:SF73 (PANTHER); PTHR19288 (PANTHER); NON_CYTOPLASMIC_DOMAIN (PHOBIUS); CYTOPLASMIC_DOMAIN (PHOBIUS); TRANSMEMBRANE (PHOBIUS); SignalP-TM (SIGNALP_GRAM_POSITIVE); IPR036412 (SUPERFAMILY)	F:GO:0016791	F:phosphatase activity
true	[BLASTED, MAPPED, ANNOTATED]	PB.48.3	phosphoglycolate phosphatase 2	2527	20	2.84644E-111	95.06	2	P:GO:0016311; F:GO:0008967	P:dephosphorylation; F:phosphoglycolate phosphatase activity	EC:3.1.3.18	Phosphoglycolate phosphatase			
true	[BLASTED, MAPPED, ANNOTATED]	PB.49.1	probable xyloglucan endotransglucosylase/hydrolase protein 30	1391	20	3.97171E-173	79.23	6	P:GO:0010411; P:GO:0042546; P:GO:0071555; F:GO:0004553; F:GO:0016762; C:GO:0005618	P:xyloglucan metabolic process; P:cell wall biogenesis; P:cell wall organization; F:hydrolase activity, hydrolyzing O-glycosyl compounds; F:xyloglucan:xyloglucosyl transferase activity; C:cell wall	EC:2.4.1.207	Xyloglucan:xyloglucosyl transferase			
true	[INTERPRO, BLASTED, MAPPED, ANNOTATED]	PB.50.1	inactive poly [ADP-ribose] polymerase RCD1	4007	20	0.0	88.92	1	F:GO:0003950	F:NAD+ ADP-ribosyltransferase activity	EC:2.4.2.30	NAD(+) ADP-ribosyltransferase	G3DSA:3.90.228.10 (GENE3D); IPR022003 (PFAM); mobidb-lite (MOBIDB_LITE); PTHR32263 (PANTHER); PTHR32263:SF5 (PANTHER); PS51879 (PROSITE_PROFILES); IPR012317 (PROSITE_PROFILES); SSF56399 (SUPERFAMILY)	F:GO:0003950	F:NAD+ ADP-ribosyltransferase activity
true	[INTERPRO, BLASTED, MAPPED, ANNOTATED]	PB.50.2	inactive poly [ADP-ribose] polymerase RCD1	3856	20	0.0	86.7	1	F:GO:0003950	F:NAD+ ADP-ribosyltransferase activity	EC:2.4.2.30	NAD(+) ADP-ribosyltransferase	IPR022003 (PFAM); G3DSA:3.90.228.10 (GENE3D); mobidb-lite (MOBIDB_LITE); PTHR32263 (PANTHER); PTHR32263:SF5 (PANTHER); IPR012317 (PROSITE_PROFILES); PS51879 (PROSITE_PROFILES); SSF56399 (SUPERFAMILY)	F:GO:0003950	F:NAD+ ADP-ribosyltransferase activity
true	[INTERPRO, BLASTED, MAPPED, ANNOTATED]	PB.50.3	inactive poly [ADP-ribose] polymerase RCD1	2600	20	0.0	86.7	1	F:GO:0003950	F:NAD+ ADP-ribosyltransferase activity	EC:2.4.2.30	NAD(+) ADP-ribosyltransferase	IPR022003 (PFAM); G3DSA:3.90.228.10 (GENE3D); mobidb-lite (MOBIDB_LITE); PTHR32263:SF5 (PANTHER); PTHR32263 (PANTHER); IPR012317 (PROSITE_PROFILES); PS51879 (PROSITE_PROFILES); SSF56399 (SUPERFAMILY)	F:GO:0003950	F:NAD+ ADP-ribosyltransferase activity
true	[INTERPRO, BLASTED, MAPPED, ANNOTATED]	PB.50.4	inactive poly [ADP-ribose] polymerase RCD1	2088	20	0.0	86.7	1	F:GO:0003950	F:NAD+ ADP-ribosyltransferase activity	EC:2.4.2.30	NAD(+) ADP-ribosyltransferase	G3DSA:3.90.228.10 (GENE3D); IPR022003 (PFAM); mobidb-lite (MOBIDB_LITE); PTHR32263 (PANTHER); PTHR32263:SF5 (PANTHER); PS51879 (PROSITE_PROFILES); IPR012317 (PROSITE_PROFILES); SSF56399 (SUPERFAMILY)	F:GO:0003950	F:NAD+ ADP-ribosyltransferase activity
true	[INTERPRO, BLASTED, MAPPED, ANNOTATED]	PB.50.5	inactive poly [ADP-ribose] polymerase RCD1	4821	20	0.0	87.02	1	F:GO:0003950	F:NAD+ ADP-ribosyltransferase activity	EC:2.4.2.30	NAD(+) ADP-ribosyltransferase	G3DSA:3.90.228.10 (GENE3D); mobidb-lite (MOBIDB_LITE); PTHR32263 (PANTHER); PTHR32263:SF5 (PANTHER); IPR012317 (PROSITE_PROFILES); SSF56399 (SUPERFAMILY)	F:GO:0003950	F:NAD+ ADP-ribosyltransferase activity
true	[BLASTED, MAPPED, ANNOTATED]	PB.50.6	inactive poly [ADP-ribose] polymerase RCD1	920	20	1.08914E-118	86.71	1	F:GO:0003950	F:NAD+ ADP-ribosyltransferase activity	EC:2.4.2.30	NAD(+) ADP-ribosyltransferase			
true	[INTERPRO, NO-BLAST]	PB.50.7	---NA---	204									no IPS match	no IPS match	no IPS match
true	[INTERPRO, BLASTED, MAPPED, ANNOTATED]	PB.50.8	inactive poly [ADP-ribose] polymerase RCD1	3910	20	0.0	86.7	1	F:GO:0003950	F:NAD+ ADP-ribosyltransferase activity	EC:2.4.2.30	NAD(+) ADP-ribosyltransferase	IPR022003 (PFAM); G3DSA:3.90.228.10 (GENE3D); mobidb-lite (MOBIDB_LITE); PTHR32263:SF5 (PANTHER); PTHR32263 (PANTHER); IPR012317 (PROSITE_PROFILES); PS51879 (PROSITE_PROFILES); SSF56399 (SUPERFAMILY)	F:GO:0003950	F:NAD+ ADP-ribosyltransferase activity
true	[INTERPRO, BLASTED, MAPPED, ANNOTATED]	PB.50.9	inactive poly [ADP-ribose] polymerase RCD1	2478	20	0.0	86.73	1	F:GO:0003950	F:NAD+ ADP-ribosyltransferase activity	EC:2.4.2.30	NAD(+) ADP-ribosyltransferase	G3DSA:3.90.228.10 (GENE3D); IPR022003 (PFAM); mobidb-lite (MOBIDB_LITE); PTHR32263:SF5 (PANTHER); PTHR32263 (PANTHER); PS51879 (PROSITE_PROFILES); IPR012317 (PROSITE_PROFILES); SSF56399 (SUPERFAMILY)	F:GO:0003950	F:NAD+ ADP-ribosyltransferase activity
true	[BLASTED, MAPPED, ANNOTATED]	PB.50.10	inactive poly [ADP-ribose] polymerase RCD1	703	20	3.36298E-90	84.78	1	F:GO:0003950	F:NAD+ ADP-ribosyltransferase activity	EC:2.4.2.30	NAD(+) ADP-ribosyltransferase			
true	[INTERPRO, BLASTED, MAPPED, ANNOTATED]	PB.50.11	inactive poly [ADP-ribose] polymerase RCD1	3954	20	0.0	86.57	1	F:GO:0003950	F:NAD+ ADP-ribosyltransferase activity	EC:2.4.2.30	NAD(+) ADP-ribosyltransferase	G3DSA:3.90.228.10 (GENE3D); IPR022003 (PFAM); mobidb-lite (MOBIDB_LITE); PTHR32263:SF5 (PANTHER); PTHR32263 (PANTHER); IPR012317 (PROSITE_PROFILES); PS51879 (PROSITE_PROFILES); SSF56399 (SUPERFAMILY)	F:GO:0003950	F:NAD+ ADP-ribosyltransferase activity
true	[INTERPRO, BLASTED, MAPPED, ANNOTATED]	PB.51.1	probable WRKY transcription factor 14	1343	20	0.0	72.01	3	P:GO:0006355; F:GO:0000976; F:GO:0003700	P:regulation of transcription, DNA-templated; F:transcription regulatory region sequence-specific DNA binding; F:DNA-binding transcription factor activity			IPR003657 (SMART); IPR036576 (G3DSA:2.20.25.GENE3D); IPR003657 (PFAM); mobidb-lite (MOBIDB_LITE); mobidb-lite (MOBIDB_LITE); mobidb-lite (MOBIDB_LITE); PTHR32096:SF28 (PANTHER); PTHR32096 (PANTHER); IPR003657 (PROSITE_PROFILES); IPR036576 (SUPERFAMILY)	P:GO:0006355; F:GO:0003700; F:GO:0043565	P:regulation of transcription, DNA-templated; F:DNA-binding transcription factor activity; F:sequence-specific DNA binding
true	[INTERPRO, BLASTED, MAPPED, ANNOTATED]	PB.52.1	Elongation factor G-1 mitochondrial	3605	20	0.0	97.76	4	P:GO:0070125; F:GO:0003746; F:GO:0003924; F:GO:0005525	P:mitochondrial translational elongation; F:translation elongation factor activity; F:GTPase activity; F:GTP binding	EC:3.6.1.15	Nucleoside-triphosphate phosphatase	IPR000795 (PRINTS); IPR000795 (PFAM); G3DSA:3.40.50.300 (GENE3D); IPR005225 (TIGRFAM); G3DSA:2.40.30.10 (GENE3D); PTHR43636 (PANTHER); IPR031157 (PROSITE_PATTERNS); SIGNAL_PEPTIDE (PHOBIUS); SIGNAL_PEPTIDE_C_REGION (PHOBIUS); SIGNAL_PEPTIDE_N_REGION (PHOBIUS); SIGNAL_PEPTIDE_H_REGION (PHOBIUS); NON_CYTOPLASMIC_DOMAIN (PHOBIUS); IPR000795 (PROSITE_PROFILES); cd01886 (CDD); SignalP-TM (SIGNALP_GRAM_POSITIVE); IPR027417 (SUPERFAMILY); IPR009000 (SUPERFAMILY)	F:GO:0003924; F:GO:0005525	F:GTPase activity; F:GTP binding
true	[INTERPRO, BLASTED, MAPPED, ANNOTATED]	PB.52.2	elongation factor G, mitochondrial	2652	20	0.0	97.4	4	P:GO:0070125; F:GO:0003746; F:GO:0003924; F:GO:0005525	P:mitochondrial translational elongation; F:translation elongation factor activity; F:GTPase activity; F:GTP binding	EC:3.6.1.15	Nucleoside-triphosphate phosphatase	IPR000795 (PRINTS); IPR000640 (SMART); IPR005517 (SMART); G3DSA:2.40.30.10 (GENE3D); IPR004540 (TIGRFAM); G3DSA:3.30.70.240 (GENE3D); IPR005517 (PFAM); IPR000640 (PFAM); IPR041095 (PFAM); IPR004161 (PFAM); IPR005225 (TIGRFAM); G3DSA:3.40.50.300 (GENE3D); IPR014721 (G3DSA:3.30.230.GENE3D); IPR000795 (PFAM); G3DSA:3.30.70.870 (GENE3D); PTHR43636 (PANTHER); IPR031157 (PROSITE_PATTERNS); SIGNAL_PEPTIDE_N_REGION (PHOBIUS); NON_CYTOPLASMIC_DOMAIN (PHOBIUS); SIGNAL_PEPTIDE (PHOBIUS); SIGNAL_PEPTIDE_C_REGION (PHOBIUS); SIGNAL_PEPTIDE_H_REGION (PHOBIUS); IPR004540 (HAMAP); IPR000795 (PROSITE_PROFILES); IPR005517 (CDD); IPR009022 (CDD); cd01886 (CDD); cd04091 (CDD); SignalP-TM (SIGNALP_GRAM_POSITIVE); IPR009000 (SUPERFAMILY); IPR035647 (SUPERFAMILY); IPR035647 (SUPERFAMILY); IPR020568 (SUPERFAMILY); IPR027417 (SUPERFAMILY)	P:GO:0006414; F:GO:0003746; F:GO:0003924; F:GO:0005525	P:translational elongation; F:translation elongation factor activity; F:GTPase activity; F:GTP binding
true	[INTERPRO, BLASTED, MAPPED, ANNOTATED]	PB.52.3	elongation factor G, mitochondrial	4846	20	0.0	97.83	4	P:GO:0070125; F:GO:0003746; F:GO:0003924; F:GO:0005525	P:mitochondrial translational elongation; F:translation elongation factor activity; F:GTPase activity; F:GTP binding	EC:3.6.1.15	Nucleoside-triphosphate phosphatase	G3DSA:2.40.30.10 (GENE3D); G3DSA:3.40.50.300 (GENE3D); IPR004161 (PFAM); G3DSA:3.30.70.870 (GENE3D); IPR000795 (PFAM); IPR041095 (PFAM); PTHR43636 (PANTHER); IPR000795 (PROSITE_PROFILES); cd04091 (CDD); IPR035647 (SUPERFAMILY); IPR027417 (SUPERFAMILY); IPR009000 (SUPERFAMILY)	F:GO:0003924; F:GO:0005525	F:GTPase activity; F:GTP binding
true	[INTERPRO, BLASTED, MAPPED, ANNOTATED]	PB.52.4	elongation factor G, mitochondrial	2778	20	0.0	97.47	4	P:GO:0070125; F:GO:0003746; F:GO:0003924; F:GO:0005525	P:mitochondrial translational elongation; F:translation elongation factor activity; F:GTPase activity; F:GTP binding	EC:3.6.1.15	Nucleoside-triphosphate phosphatase	IPR000795 (PRINTS); IPR005517 (SMART); IPR004161 (PFAM); IPR000795 (PFAM); IPR041095 (PFAM); G3DSA:3.30.70.870 (GENE3D); IPR014721 (G3DSA:3.30.230.GENE3D); IPR005225 (TIGRFAM); IPR004540 (TIGRFAM); G3DSA:3.40.50.300 (GENE3D); G3DSA:2.40.30.10 (GENE3D); IPR005517 (PFAM); PTHR43636 (PANTHER); IPR031157 (PROSITE_PATTERNS); SIGNAL_PEPTIDE_N_REGION (PHOBIUS); NON_CYTOPLASMIC_DOMAIN (PHOBIUS); SIGNAL_PEPTIDE (PHOBIUS); SIGNAL_PEPTIDE_C_REGION (PHOBIUS); SIGNAL_PEPTIDE_H_REGION (PHOBIUS); IPR004540 (HAMAP); IPR000795 (PROSITE_PROFILES); IPR005517 (CDD); IPR009022 (CDD); cd01886 (CDD); cd04091 (CDD); SignalP-TM (SIGNALP_GRAM_POSITIVE); IPR035647 (SUPERFAMILY); IPR027417 (SUPERFAMILY); IPR020568 (SUPERFAMILY); IPR009000 (SUPERFAMILY)	P:GO:0006414; F:GO:0003746; F:GO:0003924; F:GO:0005525	P:translational elongation; F:translation elongation factor activity; F:GTPase activity; F:GTP binding
true	[INTERPRO, BLASTED, MAPPED, ANNOTATED]	PB.52.5	elongation factor G, mitochondrial	3717	20	0.0	96.48	4	P:GO:0070125; F:GO:0003746; F:GO:0003924; F:GO:0005525	P:mitochondrial translational elongation; F:translation elongation factor activity; F:GTPase activity; F:GTP binding	EC:3.6.1.15	Nucleoside-triphosphate phosphatase	IPR000795 (PRINTS); G3DSA:3.40.50.300 (GENE3D); G3DSA:2.40.30.10 (GENE3D); IPR005225 (TIGRFAM); IPR000795 (PFAM); PTHR43636 (PANTHER); IPR031157 (PROSITE_PATTERNS); NON_CYTOPLASMIC_DOMAIN (PHOBIUS); SIGNAL_PEPTIDE_N_REGION (PHOBIUS); SIGNAL_PEPTIDE (PHOBIUS); SIGNAL_PEPTIDE_C_REGION (PHOBIUS); SIGNAL_PEPTIDE_H_REGION (PHOBIUS); IPR000795 (PROSITE_PROFILES); cd01886 (CDD); SignalP-TM (SIGNALP_GRAM_POSITIVE); IPR009000 (SUPERFAMILY); IPR027417 (SUPERFAMILY)	F:GO:0003924; F:GO:0005525	F:GTPase activity; F:GTP binding
true	[INTERPRO, BLASTED, MAPPED, ANNOTATED]	PB.52.6	elongation factor G, mitochondrial	3620	20	0.0	96.75	4	P:GO:0070125; F:GO:0003746; F:GO:0003924; F:GO:0005525	P:mitochondrial translational elongation; F:translation elongation factor activity; F:GTPase activity; F:GTP binding	EC:3.6.1.15	Nucleoside-triphosphate phosphatase	IPR000795 (PRINTS); IPR000795 (PFAM); G3DSA:3.40.50.300 (GENE3D); IPR005225 (TIGRFAM); G3DSA:2.40.30.10 (GENE3D); PTHR43636 (PANTHER); IPR031157 (PROSITE_PATTERNS); SIGNAL_PEPTIDE (PHOBIUS); SIGNAL_PEPTIDE_C_REGION (PHOBIUS); SIGNAL_PEPTIDE_N_REGION (PHOBIUS); SIGNAL_PEPTIDE_H_REGION (PHOBIUS); NON_CYTOPLASMIC_DOMAIN (PHOBIUS); IPR000795 (PROSITE_PROFILES); cd01886 (CDD); SignalP-TM (SIGNALP_GRAM_POSITIVE); IPR027417 (SUPERFAMILY); IPR009000 (SUPERFAMILY)	F:GO:0003924; F:GO:0005525	F:GTPase activity; F:GTP binding
true	[INTERPRO, BLASTED, MAPPED, ANNOTATED]	PB.52.7	elongation factor G, mitochondrial	4288	20	0.0	97.0	4	P:GO:0070125; F:GO:0003746; F:GO:0003924; F:GO:0005525	P:mitochondrial translational elongation; F:translation elongation factor activity; F:GTPase activity; F:GTP binding	EC:3.6.1.15	Nucleoside-triphosphate phosphatase	IPR000795 (PRINTS); IPR000795 (PFAM); G3DSA:2.40.30.10 (GENE3D); IPR014721 (G3DSA:3.30.230.GENE3D); IPR004540 (TIGRFAM); IPR004161 (PFAM); G3DSA:3.30.70.870 (GENE3D); G3DSA:3.40.50.300 (GENE3D); IPR005225 (TIGRFAM); IPR041095 (PFAM); IPR005517 (PFAM); PTHR43636 (PANTHER); IPR031157 (PROSITE_PATTERNS); SIGNAL_PEPTIDE_C_REGION (PHOBIUS); SIGNAL_PEPTIDE_N_REGION (PHOBIUS); SIGNAL_PEPTIDE_H_REGION (PHOBIUS); NON_CYTOPLASMIC_DOMAIN (PHOBIUS); SIGNAL_PEPTIDE (PHOBIUS); IPR000795 (PROSITE_PROFILES); cd04091 (CDD); cd01886 (CDD); IPR009022 (CDD); SignalP-TM (SIGNALP_GRAM_POSITIVE); IPR027417 (SUPERFAMILY); IPR009000 (SUPERFAMILY); IPR035647 (SUPERFAMILY); IPR020568 (SUPERFAMILY)	P:GO:0006414; F:GO:0003746; F:GO:0003924; F:GO:0005525	P:translational elongation; F:translation elongation factor activity; F:GTPase activity; F:GTP binding
true	[BLASTED, MAPPED, ANNOTATED]	PB.52.8	Elongation factor G-1 mitochondrial	674	20	4.25917E-95	97.62	4	P:GO:0070125; F:GO:0003746; F:GO:0003924; F:GO:0005525	P:mitochondrial translational elongation; F:translation elongation factor activity; F:GTPase activity; F:GTP binding	EC:3.6.1.15	Nucleoside-triphosphate phosphatase			
true	[INTERPRO, BLASTED, MAPPED, ANNOTATED]	PB.52.9	elongation factor G, mitochondrial	2736	20	0.0	91.17	4	P:GO:0070125; F:GO:0003746; F:GO:0003924; F:GO:0005525	P:mitochondrial translational elongation; F:translation elongation factor activity; F:GTPase activity; F:GTP binding	EC:3.6.1.15	Nucleoside-triphosphate phosphatase	G3DSA:2.40.30.10 (GENE3D); G3DSA:3.40.50.300 (GENE3D); IPR000795 (PFAM); IPR004161 (PFAM); PTHR43636 (PANTHER); IPR000795 (PROSITE_PROFILES); cd04091 (CDD); IPR027417 (SUPERFAMILY); IPR009000 (SUPERFAMILY)	F:GO:0003924; F:GO:0005525	F:GTPase activity; F:GTP binding
true	[INTERPRO, BLASTED, MAPPED, ANNOTATED]	PB.52.10	elongation factor G, mitochondrial	4454	20	0.0	97.35	4	P:GO:0070125; F:GO:0003746; F:GO:0003924; F:GO:0005525	P:mitochondrial translational elongation; F:translation elongation factor activity; F:GTPase activity; F:GTP binding	EC:3.6.1.15	Nucleoside-triphosphate phosphatase	IPR000795 (PRINTS); IPR005517 (SMART); G3DSA:3.30.70.240 (GENE3D); G3DSA:3.30.70.870 (GENE3D); IPR004161 (PFAM); IPR014721 (G3DSA:3.30.230.GENE3D); IPR005225 (TIGRFAM); G3DSA:2.40.30.10 (GENE3D); IPR004540 (TIGRFAM); IPR005517 (PFAM); IPR000795 (PFAM); IPR000640 (PFAM); G3DSA:3.40.50.300 (GENE3D); IPR041095 (PFAM); PTHR43636 (PANTHER); IPR031157 (PROSITE_PATTERNS); SIGNAL_PEPTIDE_C_REGION (PHOBIUS); SIGNAL_PEPTIDE_N_REGION (PHOBIUS); SIGNAL_PEPTIDE_H_REGION (PHOBIUS); SIGNAL_PEPTIDE (PHOBIUS); NON_CYTOPLASMIC_DOMAIN (PHOBIUS); IPR004540 (HAMAP); IPR000795 (PROSITE_PROFILES); cd04091 (CDD); IPR005517 (CDD); cd01886 (CDD); IPR009022 (CDD); SignalP-TM (SIGNALP_GRAM_POSITIVE); IPR035647 (SUPERFAMILY); IPR027417 (SUPERFAMILY); IPR020568 (SUPERFAMILY); IPR035647 (SUPERFAMILY); IPR009000 (SUPERFAMILY)	P:GO:0006414; F:GO:0003746; F:GO:0003924; F:GO:0005525	P:translational elongation; F:translation elongation factor activity; F:GTPase activity; F:GTP binding
true	[BLASTED, MAPPED, ANNOTATED]	PB.52.11	Elongation factor G-1 mitochondrial	4329	20	2.84311E-83	97.72	4	P:GO:0070125; F:GO:0003746; F:GO:0003924; F:GO:0005525	P:mitochondrial translational elongation; F:translation elongation factor activity; F:GTPase activity; F:GTP binding	EC:3.6.1.15	Nucleoside-triphosphate phosphatase			
true	[INTERPRO, BLASTED, MAPPED, ANNOTATED]	PB.52.12	Elongation factor G-1 mitochondrial	4258	20	0.0	98.08	4	P:GO:0070125; F:GO:0003746; F:GO:0003924; F:GO:0005525	P:mitochondrial translational elongation; F:translation elongation factor activity; F:GTPase activity; F:GTP binding	EC:3.6.1.15	Nucleoside-triphosphate phosphatase	IPR004161 (PFAM); G3DSA:3.30.70.870 (GENE3D); IPR041095 (PFAM); IPR014721 (G3DSA:3.30.230.GENE3D); IPR005517 (PFAM); G3DSA:3.40.50.300 (GENE3D); G3DSA:2.40.30.10 (GENE3D); PTHR43636 (PANTHER); cd04091 (CDD); IPR009022 (CDD); IPR009000 (SUPERFAMILY); IPR027417 (SUPERFAMILY); IPR035647 (SUPERFAMILY); IPR020568 (SUPERFAMILY)	F:GO:0005525	F:GTP binding
true	[BLASTED, MAPPED]	PB.53.1	putative reverse transcriptase	1205	20	4.84116E-34	51.68	2	P:GO:0006278; F:GO:0003964	P:RNA-dependent DNA biosynthetic process; F:RNA-directed DNA polymerase activity					
true	[INTERPRO, BLASTED, MAPPED]	PB.54.1	Disease resistance protein RPS2	4386	20	0.0	65.51	2	C:GO:0016020; C:GO:0016021	C:membrane; C:integral component of membrane			IPR032675 (G3DSA:3.80.10.GENE3D); PTHR33463 (PANTHER); PTHR33463:SF24 (PANTHER); SSF52047 (SUPERFAMILY)	no GO terms	no GO terms
true	[INTERPRO, NO-BLAST]	PB.55.1	---NA---	194									no IPS match	no IPS match	no IPS match
true	[INTERPRO, BLASTED, MAPPED, ANNOTATED]	PB.55.2	30S ribosomal protein S1, chloroplastic	1609	20	0.0	95.15	8	P:GO:0000481; P:GO:0009409; P:GO:0009737; P:GO:0032508; P:GO:0034337; F:GO:0003729; C:GO:0005840; C:GO:0009570	P:maturation of 5S rRNA; P:response to cold; P:response to abscisic acid; P:DNA duplex unwinding; P:RNA folding; F:mRNA binding; C:ribosome; C:chloroplast stroma			G3DSA:2.40.50.140 (GENE3D); IPR003029 (PFAM); PTHR47559 (PANTHER); IPR003029 (PROSITE_PROFILES); IPR012340 (SUPERFAMILY)	F:GO:0003676	F:nucleic acid binding
true	[BLASTED, MAPPED, ANNOTATED]	PB.56.1	pirin-like protein	852	20	1.08965E-148	95.57	1	C:GO:0016021	C:integral component of membrane					
true	[INTERPRO, BLASTED, MAPPED, ANNOTATED]	PB.56.2	pirin-like protein	1506	20	0.0	87.77	1	C:GO:0016021	C:integral component of membrane			IPR008778 (PFAM); IPR003829 (PFAM); IPR014710 (G3DSA:2.60.120.GENE3D); IPR014710 (G3DSA:2.60.120.GENE3D); PTHR13903 (PANTHER); PTHR13903:SF19 (PANTHER); NON_CYTOPLASMIC_DOMAIN (PHOBIUS); TRANSMEMBRANE (PHOBIUS); SIGNAL_PEPTIDE_C_REGION (PHOBIUS); CYTOPLASMIC_DOMAIN (PHOBIUS); SIGNAL_PEPTIDE (PHOBIUS); SIGNAL_PEPTIDE_H_REGION (PHOBIUS); SIGNAL_PEPTIDE_N_REGION (PHOBIUS); IPR011051 (SUPERFAMILY); TMhelix (TMHMM)	no GO terms	no GO terms
true	[INTERPRO, BLASTED, MAPPED, ANNOTATED]	PB.57.1	ER membrane protein complex subunit 2-A	1253	20	0.0	95.94	2	F:GO:0016740; C:GO:0072546	F:transferase activity; C:ER membrane protein complex			IPR019734 (SMART); IPR011990 (G3DSA:1.25.40.GENE3D); IPR039856 (PANTHER); SIGNAL_PEPTIDE_N_REGION (PHOBIUS); SIGNAL_PEPTIDE (PHOBIUS); SIGNAL_PEPTIDE_H_REGION (PHOBIUS); NON_CYTOPLASMIC_DOMAIN (PHOBIUS); SIGNAL_PEPTIDE_C_REGION (PHOBIUS); IPR013026 (PROSITE_PROFILES); IPR011990 (SUPERFAMILY)	F:GO:0005515	F:protein binding
true	[BLASTED, MAPPED, ANNOTATED]	PB.57.2	ER membrane protein complex subunit 2-A	1032	20	3.10637E-161	95.92	2	F:GO:0016740; C:GO:0072546	F:transferase activity; C:ER membrane protein complex					
true	[BLASTED, MAPPED, ANNOTATED]	PB.57.3	ER membrane protein complex subunit 2-A	786	20	1.89568E-110	96.79	2	F:GO:0016740; C:GO:0072546	F:transferase activity; C:ER membrane protein complex					
true	[INTERPRO, BLASTED, MAPPED, ANNOTATED]	PB.57.4	ER membrane protein complex subunit 2-A	1266	20	0.0	95.94	2	F:GO:0016740; C:GO:0072546	F:transferase activity; C:ER membrane protein complex			IPR019734 (SMART); IPR011990 (G3DSA:1.25.40.GENE3D); IPR011990 (G3DSA:1.25.40.GENE3D); mobidb-lite (MOBIDB_LITE); mobidb-lite (MOBIDB_LITE); IPR039856 (PANTHER); IPR013026 (PROSITE_PROFILES); IPR011990 (SUPERFAMILY)	F:GO:0005515	F:protein binding
true	[INTERPRO, BLASTED, MAPPED, ANNOTATED]	PB.58.1	Serine/threonine-protein kinase MHK	2182	20	0.0	91.85	7	P:GO:0010468; P:GO:0051726; F:GO:0004693; F:GO:0004707; F:GO:0005524; F:GO:0008353; C:GO:0005737	P:regulation of gene expression; P:regulation of cell cycle; F:cyclin-dependent protein serine/threonine kinase activity; F:MAP kinase activity; F:ATP binding; F:RNA polymerase II CTD heptapeptide repeat kinase activity; C:cytoplasm	EC:2.7.11; EC:2.7.11.23; EC:2.7.11.24; EC:2.7.11.22	Transferring phosphorus-containing groups; [RNA-polymerase]-subunit kinase; Mitogen-activated protein kinase; Cyclin-dependent kinase	IPR000719 (SMART); IPR005174 (PFAM); IPR001810 (PFAM); G3DSA:1.10.510.10 (GENE3D); G3DSA:1.20.1280.50 (GENE3D); IPR000719 (PFAM); PTHR44259:SF20 (PANTHER); PTHR44259 (PANTHER); IPR000719 (PROSITE_PROFILES); IPR001810 (PROSITE_PROFILES); IPR011009 (SUPERFAMILY); IPR036047 (SUPERFAMILY)	P:GO:0006468; F:GO:0004672; F:GO:0005515; F:GO:0005524	P:protein phosphorylation; F:protein kinase activity; F:protein binding; F:ATP binding
true	[INTERPRO, BLASTED, MAPPED, ANNOTATED]	PB.58.2	serine/threonine-protein kinase MHK	2001	20	0.0	92.65	7	P:GO:0010468; P:GO:0051726; F:GO:0004693; F:GO:0004707; F:GO:0005524; F:GO:0008353; C:GO:0005737	P:regulation of gene expression; P:regulation of cell cycle; F:cyclin-dependent protein serine/threonine kinase activity; F:MAP kinase activity; F:ATP binding; F:RNA polymerase II CTD heptapeptide repeat kinase activity; C:cytoplasm	EC:2.7.11; EC:2.7.11.23; EC:2.7.11.24; EC:2.7.11.22	Transferring phosphorus-containing groups; [RNA-polymerase]-subunit kinase; Mitogen-activated protein kinase; Cyclin-dependent kinase	IPR000719 (PFAM); G3DSA:1.10.510.10 (GENE3D); IPR001810 (PFAM); G3DSA:1.20.1280.50 (GENE3D); G3DSA:3.30.200.20 (GENE3D); PTHR44259:SF20 (PANTHER); PTHR44259 (PANTHER); IPR001810 (PROSITE_PROFILES); IPR000719 (PROSITE_PROFILES); IPR036047 (SUPERFAMILY); IPR011009 (SUPERFAMILY)	P:GO:0006468; F:GO:0004672; F:GO:0005515; F:GO:0005524	P:protein phosphorylation; F:protein kinase activity; F:protein binding; F:ATP binding
true	[BLASTED, MAPPED, ANNOTATED]	PB.59.1	DNA-directed RNA polymerases II, IV and V subunit 8B	845	20	2.90287E-66	88.89	5	P:GO:0006351; F:GO:0003899; C:GO:0005665; C:GO:0005666; C:GO:0005736	P:transcription, DNA-templated; F:DNA-directed 5'-3' RNA polymerase activity; C:RNA polymerase II, core complex; C:RNA polymerase III complex; C:RNA polymerase I complex	EC:2.7.7.6	DNA-directed RNA polymerase			
true	[INTERPRO, BLASTED, MAPPED, ANNOTATED]	PB.60.1	serine/threonine-protein kinase MHK	2796	20	0.0	90.21	7	P:GO:0010468; P:GO:0051726; F:GO:0004693; F:GO:0004707; F:GO:0005524; F:GO:0008353; C:GO:0005737	P:regulation of gene expression; P:regulation of cell cycle; F:cyclin-dependent protein serine/threonine kinase activity; F:MAP kinase activity; F:ATP binding; F:RNA polymerase II CTD heptapeptide repeat kinase activity; C:cytoplasm	EC:2.7.11; EC:2.7.11.23; EC:2.7.11.24; EC:2.7.11.22	Transferring phosphorus-containing groups; [RNA-polymerase]-subunit kinase; Mitogen-activated protein kinase; Cyclin-dependent kinase	IPR005174 (PFAM); G3DSA:1.20.1280.50 (GENE3D); IPR001810 (PFAM); mobidb-lite (MOBIDB_LITE); PTHR44259:SF20 (PANTHER); PTHR44259 (PANTHER); IPR001810 (PROSITE_PROFILES); IPR036047 (SUPERFAMILY)	F:GO:0005515	F:protein binding
true	[INTERPRO, BLASTED, MAPPED, ANNOTATED]	PB.60.2	serine/threonine-protein kinase MHK	2670	20	0.0	90.37	7	P:GO:0010468; P:GO:0051726; F:GO:0004693; F:GO:0004707; F:GO:0005524; F:GO:0008353; C:GO:0005737	P:regulation of gene expression; P:regulation of cell cycle; F:cyclin-dependent protein serine/threonine kinase activity; F:MAP kinase activity; F:ATP binding; F:RNA polymerase II CTD heptapeptide repeat kinase activity; C:cytoplasm	EC:2.7.11; EC:2.7.11.23; EC:2.7.11.24; EC:2.7.11.22	Transferring phosphorus-containing groups; [RNA-polymerase]-subunit kinase; Mitogen-activated protein kinase; Cyclin-dependent kinase	IPR001810 (PFAM); G3DSA:1.20.1280.50 (GENE3D); IPR005174 (PFAM); mobidb-lite (MOBIDB_LITE); PTHR44259 (PANTHER); PTHR44259:SF20 (PANTHER); IPR001810 (PROSITE_PROFILES); IPR036047 (SUPERFAMILY)	F:GO:0005515	F:protein binding
true	[INTERPRO, BLASTED]	PB.60.3	probable F-box protein At4g22165 isoform X3	1889	20	0.0	76.18						IPR005174 (PFAM); IPR001810 (PFAM); G3DSA:1.20.1280.50 (GENE3D); mobidb-lite (MOBIDB_LITE); PTHR44259 (PANTHER); PTHR44259:SF20 (PANTHER); IPR001810 (PROSITE_PROFILES); IPR036047 (SUPERFAMILY)	F:GO:0005515	F:protein binding
true	[INTERPRO, BLASTED, MAPPED, ANNOTATED]	PB.61.1	cyclin-dependent kinase F-3	1963	20	0.0	92.46	7	P:GO:0010468; P:GO:0051726; F:GO:0004693; F:GO:0004707; F:GO:0005524; F:GO:0008353; C:GO:0005737	P:regulation of gene expression; P:regulation of cell cycle; F:cyclin-dependent protein serine/threonine kinase activity; F:MAP kinase activity; F:ATP binding; F:RNA polymerase II CTD heptapeptide repeat kinase activity; C:cytoplasm	EC:2.7.11; EC:2.7.11.23; EC:2.7.11.24; EC:2.7.11.22	Transferring phosphorus-containing groups; [RNA-polymerase]-subunit kinase; Mitogen-activated protein kinase; Cyclin-dependent kinase	IPR000719 (SMART); G3DSA:3.30.200.20 (GENE3D); G3DSA:1.10.510.10 (GENE3D); IPR000719 (PFAM); PTHR24055:SF184 (PANTHER); PTHR24055 (PANTHER); IPR008271 (PROSITE_PATTERNS); IPR000719 (PROSITE_PROFILES); cd07830 (CDD); IPR011009 (SUPERFAMILY)	P:GO:0006468; F:GO:0004672; F:GO:0005524	P:protein phosphorylation; F:protein kinase activity; F:ATP binding
true	[INTERPRO, BLASTED, MAPPED, ANNOTATED]	PB.61.2	cyclin-dependent kinase F-3	1870	20	0.0	92.46	7	P:GO:0010468; P:GO:0051726; F:GO:0004693; F:GO:0004707; F:GO:0005524; F:GO:0008353; C:GO:0005737	P:regulation of gene expression; P:regulation of cell cycle; F:cyclin-dependent protein serine/threonine kinase activity; F:MAP kinase activity; F:ATP binding; F:RNA polymerase II CTD heptapeptide repeat kinase activity; C:cytoplasm	EC:2.7.11; EC:2.7.11.23; EC:2.7.11.24; EC:2.7.11.22	Transferring phosphorus-containing groups; [RNA-polymerase]-subunit kinase; Mitogen-activated protein kinase; Cyclin-dependent kinase	IPR000719 (SMART); G3DSA:3.30.200.20 (GENE3D); G3DSA:1.10.510.10 (GENE3D); IPR000719 (PFAM); PTHR24055:SF184 (PANTHER); PTHR24055 (PANTHER); IPR008271 (PROSITE_PATTERNS); IPR000719 (PROSITE_PROFILES); cd07830 (CDD); IPR011009 (SUPERFAMILY)	P:GO:0006468; F:GO:0004672; F:GO:0005524	P:protein phosphorylation; F:protein kinase activity; F:ATP binding
true	[BLASTED, MAPPED, ANNOTATED]	PB.61.3	Serine/threonine-protein kinase MHK	581	20	2.84756E-58	87.86	7	P:GO:0010468; P:GO:0051726; F:GO:0004693; F:GO:0004707; F:GO:0005524; F:GO:0008353; C:GO:0005737	P:regulation of gene expression; P:regulation of cell cycle; F:cyclin-dependent protein serine/threonine kinase activity; F:MAP kinase activity; F:ATP binding; F:RNA polymerase II CTD heptapeptide repeat kinase activity; C:cytoplasm	EC:2.7.11; EC:2.7.11.23; EC:2.7.11.24; EC:2.7.11.22	Transferring phosphorus-containing groups; [RNA-polymerase]-subunit kinase; Mitogen-activated protein kinase; Cyclin-dependent kinase			
true	[INTERPRO, BLASTED]	PB.62.1	DNA binding protein	3767	20	0.0	88.78						Coil (COILS); mobidb-lite (MOBIDB_LITE); mobidb-lite (MOBIDB_LITE); mobidb-lite (MOBIDB_LITE); mobidb-lite (MOBIDB_LITE); mobidb-lite (MOBIDB_LITE); mobidb-lite (MOBIDB_LITE); mobidb-lite (MOBIDB_LITE); PTHR34660 (PANTHER); PTHR34660:SF6 (PANTHER)	no GO terms	no GO terms
true	[BLASTED]	PB.62.2	DNA binding protein	1236	20	4.15069E-139	92.15								
true	[INTERPRO, BLASTED, MAPPED, ANNOTATED]	PB.63.1	Arginine decarboxylase	2582	20	0.0	90.27	4	P:GO:0016311; F:GO:0003993; F:GO:0046872; C:GO:0016021	P:dephosphorylation; F:acid phosphatase activity; F:metal ion binding; C:integral component of membrane	EC:3.1.3.2	Acid phosphatase	IPR000310 (PFAM); G3DSA:3.90.105.10 (GENE3D); IPR015421 (G3DSA:3.40.640.GENE3D); IPR008286 (PFAM); PTHR43277 (PANTHER); PTHR43277:SF4 (PANTHER); IPR036633 (SUPERFAMILY); IPR015424 (SUPERFAMILY)	F:GO:0003824	F:catalytic activity
true	[INTERPRO, BLASTED, MAPPED, ANNOTATED]	PB.64.1	purple acid phosphatase 15	1884	20	0.0	94.56	3	P:GO:0016311; F:GO:0003993; F:GO:0046872	P:dephosphorylation; F:acid phosphatase activity; F:metal ion binding	EC:3.1.3.2	Acid phosphatase	IPR029052 (G3DSA:3.60.21.GENE3D); IPR004843 (PFAM); IPR015914 (PFAM); IPR025733 (PFAM); IPR029052 (G3DSA:3.60.21.GENE3D); IPR008963 (G3DSA:2.60.40.GENE3D); IPR039331 (PANTHER); PTHR22953:SF102 (PANTHER); SIGNAL_PEPTIDE_N_REGION (PHOBIUS); SIGNAL_PEPTIDE_C_REGION (PHOBIUS); NON_CYTOPLASMIC_DOMAIN (PHOBIUS); SIGNAL_PEPTIDE (PHOBIUS); SIGNAL_PEPTIDE_H_REGION (PHOBIUS); IPR041792 (CDD); SignalP-noTM (SIGNALP_EUK); SignalP-TM (SIGNALP_GRAM_POSITIVE); SignalP-noTM (SIGNALP_GRAM_NEGATIVE); IPR008963 (SUPERFAMILY); SSF56300 (SUPERFAMILY)	F:GO:0003993; F:GO:0016787; F:GO:0046872	F:acid phosphatase activity; F:hydrolase activity; F:metal ion binding
true	[BLASTED]	PB.65.1	recQ-mediated genome instability protein 1-like	899	13	4.18568E-29	61.37								
true	[BLASTED, MAPPED, ANNOTATED]	PB.66.1	DNA-directed RNA polymerases II IV and V subunit 8B	773	20	6.06361E-67	93.09	5	P:GO:0006351; F:GO:0003899; C:GO:0005665; C:GO:0005666; C:GO:0005736	P:transcription, DNA-templated; F:DNA-directed 5'-3' RNA polymerase activity; C:RNA polymerase II, core complex; C:RNA polymerase III complex; C:RNA polymerase I complex	EC:2.7.7.6	DNA-directed RNA polymerase			
true	[BLASTED, MAPPED, ANNOTATED]	PB.66.2	DNA-directed RNA polymerases II, IV and V subunit 8B	817	20	1.60099E-96	91.15	5	P:GO:0006351; F:GO:0003899; C:GO:0005665; C:GO:0005666; C:GO:0005736	P:transcription, DNA-templated; F:DNA-directed 5'-3' RNA polymerase activity; C:RNA polymerase II, core complex; C:RNA polymerase III complex; C:RNA polymerase I complex	EC:2.7.7.6	DNA-directed RNA polymerase			
true	[BLASTED, MAPPED, ANNOTATED]	PB.66.3	DNA-directed RNA polymerases II, IV and V subunit 8B	676	20	7.3636E-48	68.34	3	C:GO:0005665; C:GO:0005666; C:GO:0005736	C:RNA polymerase II, core complex; C:RNA polymerase III complex; C:RNA polymerase I complex					
true	[BLASTED, MAPPED, ANNOTATED]	PB.66.4	DNA-directed RNA polymerases II IV and V subunit 8B	590	20	3.2481E-70	93.31	5	P:GO:0006351; F:GO:0003899; C:GO:0005665; C:GO:0005666; C:GO:0005736	P:transcription, DNA-templated; F:DNA-directed 5'-3' RNA polymerase activity; C:RNA polymerase II, core complex; C:RNA polymerase III complex; C:RNA polymerase I complex	EC:2.7.7.6	DNA-directed RNA polymerase			
true	[INTERPRO, BLASTED, MAPPED, ANNOTATED]	PB.67.1	kinetochore protein nuf2	1644	20	0.0	74.62	9	P:GO:0007052; P:GO:0030833; P:GO:0045132; P:GO:0051315; P:GO:0051383; F:GO:0044877; C:GO:0000778; C:GO:0015629; C:GO:0031262	P:mitotic spindle organization; P:regulation of actin filament polymerization; P:meiotic chromosome segregation; P:attachment of mitotic spindle microtubules to kinetochore; P:kinetochore organization; F:protein-containing complex binding; C:condensed nuclear chromosome kinetochore; C:actin cytoskeleton; C:Ndc80 complex			Coil (COILS); Coil (COILS); Coil (COILS); Coil (COILS); Coil (COILS); IPR005549 (PFAM); IPR038275 (G3DSA:1.10.418.GENE3D); PTHR21650:SF2 (PANTHER); PTHR21650 (PANTHER)	C:GO:0000776; C:GO:0031262	C:kinetochore; C:Ndc80 complex
true	[INTERPRO, BLASTED, MAPPED, ANNOTATED]	PB.67.2	kinetochore protein nuf2	1961	20	0.0	74.62	9	P:GO:0007052; P:GO:0030833; P:GO:0045132; P:GO:0051315; P:GO:0051383; F:GO:0044877; C:GO:0000778; C:GO:0015629; C:GO:0031262	P:mitotic spindle organization; P:regulation of actin filament polymerization; P:meiotic chromosome segregation; P:attachment of mitotic spindle microtubules to kinetochore; P:kinetochore organization; F:protein-containing complex binding; C:condensed nuclear chromosome kinetochore; C:actin cytoskeleton; C:Ndc80 complex			Coil (COILS); Coil (COILS); Coil (COILS); Coil (COILS); Coil (COILS); IPR005549 (PFAM); IPR038275 (G3DSA:1.10.418.GENE3D); PTHR21650:SF2 (PANTHER); PTHR21650 (PANTHER)	C:GO:0000776; C:GO:0031262	C:kinetochore; C:Ndc80 complex
true	[BLASTED, MAPPED, ANNOTATED]	PB.67.3	kinetochore protein nuf2	1299	20	1.87012E-167	71.64	7	P:GO:0007052; P:GO:0045132; P:GO:0051315; P:GO:0051383; F:GO:0044877; C:GO:0000778; C:GO:0031262	P:mitotic spindle organization; P:meiotic chromosome segregation; P:attachment of mitotic spindle microtubules to kinetochore; P:kinetochore organization; F:protein-containing complex binding; C:condensed nuclear chromosome kinetochore; C:Ndc80 complex					
true	[BLASTED, MAPPED, ANNOTATED]	PB.67.4	kinetochore protein nuf2	852	20	3.5668E-93	74.9	7	P:GO:0007052; P:GO:0045132; P:GO:0051315; P:GO:0051383; F:GO:0044877; C:GO:0000778; C:GO:0031262	P:mitotic spindle organization; P:meiotic chromosome segregation; P:attachment of mitotic spindle microtubules to kinetochore; P:kinetochore organization; F:protein-containing complex binding; C:condensed nuclear chromosome kinetochore; C:Ndc80 complex					
true	[BLASTED, MAPPED, ANNOTATED]	PB.67.5	kinetochore protein nuf2	1833	20	3.93418E-113	77.54	9	P:GO:0007052; P:GO:0030833; P:GO:0045132; P:GO:0051315; P:GO:0051383; F:GO:0044877; C:GO:0000778; C:GO:0015629; C:GO:0031262	P:mitotic spindle organization; P:regulation of actin filament polymerization; P:meiotic chromosome segregation; P:attachment of mitotic spindle microtubules to kinetochore; P:kinetochore organization; F:protein-containing complex binding; C:condensed nuclear chromosome kinetochore; C:actin cytoskeleton; C:Ndc80 complex					
true	[BLASTED, MAPPED, ANNOTATED]	PB.67.6	kinetochore protein nuf2	1258	20	5.05005E-170	75.5	9	P:GO:0007052; P:GO:0030833; P:GO:0045132; P:GO:0051315; P:GO:0051383; F:GO:0044877; C:GO:0000778; C:GO:0015629; C:GO:0031262	P:mitotic spindle organization; P:regulation of actin filament polymerization; P:meiotic chromosome segregation; P:attachment of mitotic spindle microtubules to kinetochore; P:kinetochore organization; F:protein-containing complex binding; C:condensed nuclear chromosome kinetochore; C:actin cytoskeleton; C:Ndc80 complex					
true	[BLASTED, MAPPED, ANNOTATED]	PB.67.7	kinetochore protein nuf2	1058	20	1.69505E-126	76.76	9	P:GO:0007052; P:GO:0030833; P:GO:0045132; P:GO:0051315; P:GO:0051383; F:GO:0044877; C:GO:0000778; C:GO:0015629; C:GO:0031262	P:mitotic spindle organization; P:regulation of actin filament polymerization; P:meiotic chromosome segregation; P:attachment of mitotic spindle microtubules to kinetochore; P:kinetochore organization; F:protein-containing complex binding; C:condensed nuclear chromosome kinetochore; C:actin cytoskeleton; C:Ndc80 complex					
true	[INTERPRO, NO-BLAST]	PB.67.8	---NA---	186									mobidb-lite (MOBIDB_LITE); mobidb-lite (MOBIDB_LITE)	no GO terms	no GO terms
true	[INTERPRO, BLASTED, MAPPED, ANNOTATED]	PB.68.1	SWIM zinc finger family protein	2580	20	0.0	92.8	1	F:GO:0008270	F:zinc ion binding			mobidb-lite (MOBIDB_LITE); PTHR33977:SF2 (PANTHER); PTHR33977 (PANTHER); IPR007527 (PROSITE_PROFILES)	F:GO:0008270	F:zinc ion binding
true	[INTERPRO, BLASTED, MAPPED, ANNOTATED]	PB.68.2	SWIM zinc finger family protein	2162	20	0.0	93.24	1	F:GO:0008270	F:zinc ion binding			PTHR33977:SF2 (PANTHER); PTHR33977 (PANTHER); IPR007527 (PROSITE_PROFILES)	F:GO:0008270	F:zinc ion binding
true	[BLASTED, MAPPED, ANNOTATED]	PB.68.3	SWIM zinc finger family protein	681	20	1.53267E-60	87.29	1	F:GO:0008270	F:zinc ion binding					
true	[BLASTED, MAPPED, ANNOTATED]	PB.69.1	actin-related protein 2/3 complex subunit 4	882	20	2.87095E-121	98.8	4	P:GO:0034314; F:GO:0003779; C:GO:0005737; C:GO:0005885	P:Arp2/3 complex-mediated actin nucleation; F:actin binding; C:cytoplasm; C:Arp2/3 protein complex					
true	[BLASTED, MAPPED, ANNOTATED]	PB.70.1	B-cell receptor-associated protein 31	838	20	5.23607E-92	96.18	5	P:GO:0006886; P:GO:0006888; P:GO:0070973; C:GO:0005789; C:GO:0005887	P:intracellular protein transport; P:endoplasmic reticulum to Golgi vesicle-mediated transport; P:protein localization to endoplasmic reticulum exit site; C:endoplasmic reticulum membrane; C:integral component of plasma membrane					
true	[INTERPRO, NO-BLAST]	PB.70.2	---NA---	371									no IPS match	no IPS match	no IPS match
true	[BLASTED, MAPPED, ANNOTATED]	PB.70.3	B-cell receptor-associated protein 31	1358	20	3.20155E-121	95.31	5	P:GO:0006886; P:GO:0006888; P:GO:0070973; C:GO:0005789; C:GO:0005887	P:intracellular protein transport; P:endoplasmic reticulum to Golgi vesicle-mediated transport; P:protein localization to endoplasmic reticulum exit site; C:endoplasmic reticulum membrane; C:integral component of plasma membrane					
true	[BLASTED, MAPPED, ANNOTATED]	PB.70.4	B-cell receptor-associated protein 31	1289	20	2.13223E-122	95.31	5	P:GO:0006886; P:GO:0006888; P:GO:0070973; C:GO:0005789; C:GO:0005887	P:intracellular protein transport; P:endoplasmic reticulum to Golgi vesicle-mediated transport; P:protein localization to endoplasmic reticulum exit site; C:endoplasmic reticulum membrane; C:integral component of plasma membrane					
true	[BLASTED, MAPPED, ANNOTATED]	PB.71.1	RPM1-interacting protein 4	1889	20	1.545E-151	83.68	3	P:GO:0002758; C:GO:0005886; C:GO:0016021	P:innate immune response-activating signal transduction; C:plasma membrane; C:integral component of membrane					
true	[BLASTED, MAPPED, ANNOTATED]	PB.71.2	RPM1-interacting protein 4	2890	20	3.78019E-145	84.37	3	P:GO:0002758; C:GO:0005886; C:GO:0016021	P:innate immune response-activating signal transduction; C:plasma membrane; C:integral component of membrane					
true	[BLASTED, MAPPED, ANNOTATED]	PB.71.3	RPM1-interacting protein 4	1144	20	9.43625E-165	84.18	2	P:GO:0002758; C:GO:0005886	P:innate immune response-activating signal transduction; C:plasma membrane					
true	[BLASTED, MAPPED, ANNOTATED]	PB.72.1	Oligomeric Golgi complex subunit 2	718	20	2.3853E-101	98.75	8	P:GO:0006891; P:GO:0007030; P:GO:0015031; P:GO:0060178; F:GO:0042803; C:GO:0016020; C:GO:0017119; C:GO:0031410	P:intra-Golgi vesicle-mediated transport; P:Golgi organization; P:protein transport; P:regulation of exocyst localization; F:protein homodimerization activity; C:membrane; C:Golgi transport complex; C:cytoplasmic vesicle					
true	[INTERPRO, BLASTED, MAPPED, ANNOTATED]	PB.72.2	conserved oligomeric Golgi complex subunit 2	2109	20	0.0	94.8	8	P:GO:0006891; P:GO:0007030; P:GO:0015031; P:GO:0060178; F:GO:0042803; C:GO:0016020; C:GO:0017119; C:GO:0031410	P:intra-Golgi vesicle-mediated transport; P:Golgi organization; P:protein transport; P:regulation of exocyst localization; F:protein homodimerization activity; C:membrane; C:Golgi transport complex; C:cytoplasmic vesicle			Coil (COILS); IPR024603 (PFAM); mobidb-lite (MOBIDB_LITE); mobidb-lite (MOBIDB_LITE); IPR009316 (PANTHER)	P:GO:0007030; P:GO:0015031; C:GO:0016020	P:Golgi organization; P:protein transport; C:membrane
true	[BLASTED, MAPPED, ANNOTATED]	PB.72.3	Conserved oligomeric Golgi complex subunit 2	573	20	6.38103E-66	98.93	8	P:GO:0006891; P:GO:0007030; P:GO:0015031; P:GO:0060178; F:GO:0042803; C:GO:0016020; C:GO:0017119; C:GO:0031410	P:intra-Golgi vesicle-mediated transport; P:Golgi organization; P:protein transport; P:regulation of exocyst localization; F:protein homodimerization activity; C:membrane; C:Golgi transport complex; C:cytoplasmic vesicle					
true	[INTERPRO, NO-BLAST]	PB.72.4	---NA---	165									no IPS match	no IPS match	no IPS match
true	[INTERPRO, BLASTED, MAPPED, ANNOTATED]	PB.72.5	conserved oligomeric Golgi complex subunit 2	1695	20	0.0	95.9	8	P:GO:0006891; P:GO:0007030; P:GO:0015031; P:GO:0060178; F:GO:0042803; C:GO:0016020; C:GO:0017119; C:GO:0031410	P:intra-Golgi vesicle-mediated transport; P:Golgi organization; P:protein transport; P:regulation of exocyst localization; F:protein homodimerization activity; C:membrane; C:Golgi transport complex; C:cytoplasmic vesicle			IPR024603 (PFAM); IPR009316 (PANTHER)	P:GO:0007030; P:GO:0015031; C:GO:0016020	P:Golgi organization; P:protein transport; C:membrane
true	[INTERPRO, BLASTED, MAPPED, ANNOTATED]	PB.72.6	conserved oligomeric Golgi complex subunit 2	2476	20	0.0	95.14	8	P:GO:0006891; P:GO:0007030; P:GO:0015031; P:GO:0060178; F:GO:0042803; C:GO:0016020; C:GO:0017119; C:GO:0031410	P:intra-Golgi vesicle-mediated transport; P:Golgi organization; P:protein transport; P:regulation of exocyst localization; F:protein homodimerization activity; C:membrane; C:Golgi transport complex; C:cytoplasmic vesicle			Coil (COILS); Coil (COILS); IPR024603 (PFAM); IPR024602 (PFAM); mobidb-lite (MOBIDB_LITE); IPR009316 (PANTHER)	P:GO:0007030; P:GO:0015031; C:GO:0016020	P:Golgi organization; P:protein transport; C:membrane
true	[INTERPRO, BLASTED, MAPPED, ANNOTATED]	PB.73.1	predicted protein	1463	20	0.0	86.09	4	P:GO:0071555; F:GO:0016757; C:GO:0000139; C:GO:0016021	P:cell wall organization; F:transferase activity, transferring glycosyl groups; C:Golgi membrane; C:integral component of membrane			IPR005069 (PFAM); mobidb-lite (MOBIDB_LITE); mobidb-lite (MOBIDB_LITE); PTHR46038 (PANTHER); PTHR46038:SF1 (PANTHER); CYTOPLASMIC_DOMAIN (PHOBIUS); TRANSMEMBRANE (PHOBIUS); NON_CYTOPLASMIC_DOMAIN (PHOBIUS); TMhelix (TMHMM)	no GO terms	no GO terms
true	[INTERPRO, BLASTED, MAPPED, ANNOTATED]	PB.73.2	predicted protein	1833	20	0.0	86.09	4	P:GO:0071555; F:GO:0016757; C:GO:0000139; C:GO:0016021	P:cell wall organization; F:transferase activity, transferring glycosyl groups; C:Golgi membrane; C:integral component of membrane			IPR005069 (PFAM); mobidb-lite (MOBIDB_LITE); mobidb-lite (MOBIDB_LITE); PTHR46038 (PANTHER); PTHR46038:SF1 (PANTHER); CYTOPLASMIC_DOMAIN (PHOBIUS); TRANSMEMBRANE (PHOBIUS); NON_CYTOPLASMIC_DOMAIN (PHOBIUS); TMhelix (TMHMM)	no GO terms	no GO terms
true	[BLASTED, MAPPED, ANNOTATED]	PB.74.1	alcohol dehydrogenases	899	20	4.88882E-160	90.72	1	C:GO:0005777	C:peroxisome					
true	[BLASTED, MAPPED, ANNOTATED]	PB.74.2	alcohol dehydrogenases	643	20	1.24174E-118	96.17	1	C:GO:0005777	C:peroxisome					
true	[BLASTED, MAPPED, ANNOTATED]	PB.75.1	predicted protein	1160	20	1.42312E-125	88.55	2	C:GO:0009507; C:GO:0016021	C:chloroplast; C:integral component of membrane					
true	[BLASTED]	PB.76.1	random slug protein 5-like	1494	20	9.33391E-166	88.3								
true	[BLASTED]	PB.76.2	random slug protein 5-like	1331	20	8.14013E-167	88.3								
true	[BLASTED]	PB.76.3	random slug protein 5-like	1075	20	3.77796E-168	88.3								
true	[BLASTED]	PB.76.4	random slug protein 5-like	2630	20	1.11848E-139	88.9								
true	[BLASTED, MAPPED, ANNOTATED]	PB.76.5	random slug protein 5-like	596	20	2.04708E-86	91.03	1	C:GO:0016021	C:integral component of membrane					
true	[BLASTED]	PB.76.6	random slug protein 5-like	1044	20	2.56998E-168	88.3								
true	[INTERPRO, NO-BLAST]	PB.76.7	---NA---	1693									NON_CYTOPLASMIC_DOMAIN (PHOBIUS); SIGNAL_PEPTIDE_N_REGION (PHOBIUS); SIGNAL_PEPTIDE (PHOBIUS); SIGNAL_PEPTIDE_C_REGION (PHOBIUS); TRANSMEMBRANE (PHOBIUS); CYTOPLASMIC_DOMAIN (PHOBIUS); SIGNAL_PEPTIDE_H_REGION (PHOBIUS); TMhelix (TMHMM); TMhelix (TMHMM)	no GO terms	no GO terms
true	[BLASTED]	PB.77.1	predicted protein	845	20	6.43814E-122	82.7								
true	[BLASTED, MAPPED, ANNOTATED]	PB.78.1	basic transcription factor 3	868	20	2.17944E-89	94.68	4	C:GO:0005829; C:GO:0005854; C:GO:0016021; C:GO:0042788	C:cytosol; C:nascent polypeptide-associated complex; C:integral component of membrane; C:polysomal ribosome					
true	[BLASTED, MAPPED, ANNOTATED]	PB.78.2	basic transcription factor 3	911	20	9.17788E-84	91.57	4	C:GO:0005829; C:GO:0005854; C:GO:0016021; C:GO:0042788	C:cytosol; C:nascent polypeptide-associated complex; C:integral component of membrane; C:polysomal ribosome					
true	[BLASTED, MAPPED, ANNOTATED]	PB.78.3	basic transcription factor 3	1786	20	6.9535E-39	96.19	4	C:GO:0005829; C:GO:0005854; C:GO:0016021; C:GO:0042788	C:cytosol; C:nascent polypeptide-associated complex; C:integral component of membrane; C:polysomal ribosome					
true	[BLASTED, MAPPED, ANNOTATED]	PB.78.4	basic transcription factor 3	686	20	1.11702E-78	93.75	4	C:GO:0005829; C:GO:0005854; C:GO:0016021; C:GO:0042788	C:cytosol; C:nascent polypeptide-associated complex; C:integral component of membrane; C:polysomal ribosome					
true	[BLASTED, MAPPED, ANNOTATED]	PB.78.5	basic transcription factor 3	462	20	8.62432E-42	91.77	4	C:GO:0005829; C:GO:0005854; C:GO:0016021; C:GO:0042788	C:cytosol; C:nascent polypeptide-associated complex; C:integral component of membrane; C:polysomal ribosome					
true	[BLASTED, MAPPED, ANNOTATED]	PB.78.6	Basic transcription factor 3	488	20	1.29093E-27	89.93	4	C:GO:0005829; C:GO:0005854; C:GO:0016021; C:GO:0042788	C:cytosol; C:nascent polypeptide-associated complex; C:integral component of membrane; C:polysomal ribosome					
true	[INTERPRO, NO-BLAST]	PB.78.7	---NA---	271									no IPS match	no IPS match	no IPS match
true	[INTERPRO, BLASTED, MAPPED, ANNOTATED]	PB.79.1	elongation factor Tu, mitochondrial	1754	20	0.0	95.28	4	P:GO:0070125; F:GO:0003746; F:GO:0003924; F:GO:0005525	P:mitochondrial translational elongation; F:translation elongation factor activity; F:GTPase activity; F:GTP binding	EC:3.6.1.15	Nucleoside-triphosphate phosphatase	IPR000795 (PRINTS); IPR004161 (PFAM); G3DSA:2.40.30.10 (GENE3D); G3DSA:2.40.30.10 (GENE3D); IPR004160 (PFAM); IPR000795 (PFAM); G3DSA:3.40.50.300 (GENE3D); IPR004541 (TIGRFAM); IPR005225 (TIGRFAM); PTHR43721:SF23 (PANTHER); PTHR43721 (PANTHER); IPR031157 (PROSITE_PATTERNS); IPR004541 (HAMAP); IPR000795 (PROSITE_PROFILES); IPR041709 (CDD); IPR033720 (CDD); cd03707 (CDD); SignalP-TM (SIGNALP_GRAM_POSITIVE); IPR027417 (SUPERFAMILY); IPR009000 (SUPERFAMILY); IPR009001 (SUPERFAMILY)	P:GO:0006414; F:GO:0003746; F:GO:0003924; F:GO:0005525	P:translational elongation; F:translation elongation factor activity; F:GTPase activity; F:GTP binding
true	[INTERPRO, NO-BLAST]	PB.79.2	---NA---	352									no IPS match	no IPS match	no IPS match
true	[INTERPRO, BLASTED, MAPPED, ANNOTATED]	PB.79.3	elongation factor Tu, mitochondrial	1230	20	0.0	97.19	4	P:GO:0070125; F:GO:0003746; F:GO:0003924; F:GO:0005525	P:mitochondrial translational elongation; F:translation elongation factor activity; F:GTPase activity; F:GTP binding	EC:3.6.1.15	Nucleoside-triphosphate phosphatase	IPR000795 (PFAM); IPR004160 (PFAM); G3DSA:3.40.50.300 (GENE3D); G3DSA:2.40.30.10 (GENE3D); IPR004161 (PFAM); G3DSA:2.40.30.10 (GENE3D); PTHR43721 (PANTHER); PTHR43721:SF23 (PANTHER); IPR000795 (PROSITE_PROFILES); IPR033720 (CDD); cd03707 (CDD); IPR009001 (SUPERFAMILY); IPR027417 (SUPERFAMILY); IPR009000 (SUPERFAMILY)	F:GO:0003924; F:GO:0005525	F:GTPase activity; F:GTP binding
true	[INTERPRO, BLASTED, MAPPED, ANNOTATED]	PB.79.4	elongation factor Tu, mitochondrial	1243	20	0.0	97.4	4	P:GO:0070125; F:GO:0003746; F:GO:0003924; F:GO:0005525	P:mitochondrial translational elongation; F:translation elongation factor activity; F:GTPase activity; F:GTP binding	EC:3.6.1.15	Nucleoside-triphosphate phosphatase	IPR004161 (PFAM); IPR004160 (PFAM); G3DSA:2.40.30.10 (GENE3D); G3DSA:2.40.30.10 (GENE3D); IPR000795 (PFAM); IPR004541 (TIGRFAM); G3DSA:3.40.50.300 (GENE3D); PTHR43721:SF23 (PANTHER); PTHR43721 (PANTHER); IPR000795 (PROSITE_PROFILES); IPR033720 (CDD); cd03707 (CDD); IPR027417 (SUPERFAMILY); IPR009000 (SUPERFAMILY); IPR009001 (SUPERFAMILY)	P:GO:0006414; F:GO:0003746; F:GO:0003924; F:GO:0005525	P:translational elongation; F:translation elongation factor activity; F:GTPase activity; F:GTP binding
true	[BLASTED, MAPPED, ANNOTATED]	PB.80.1	Monothiol glutaredoxin-S7, chloroplastic	329	20	3.42863E-25	99.57	13	P:GO:0006812; P:GO:0022900; P:GO:0055085; P:GO:0098869; F:GO:0004791; F:GO:0009055; F:GO:0015035; F:GO:0015297; F:GO:0046872; F:GO:0051537; C:GO:0005759; C:GO:0009570; C:GO:0009941	P:cation transport; P:electron transport chain; P:transmembrane transport; P:cellular oxidant detoxification; F:thioredoxin-disulfide reductase activity; F:electron transfer activity; F:protein disulfide oxidoreductase activity; F:antiporter activity; F:metal ion binding; F:2 iron, 2 sulfur cluster binding; C:mitochondrial matrix; C:chloroplast stroma; C:chloroplast envelope	EC:1.8.1.9	Thioredoxin-disulfide reductase			
true	[INTERPRO, BLASTED, MAPPED, ANNOTATED]	PB.81.1	26S proteasome non-ATPase regulatory subunit 12 homolog A	1653	20	0.0	96.56	6	P:GO:0005977; P:GO:0043161; F:GO:0004134; C:GO:0005737; C:GO:0008541; C:GO:0031595	P:glycogen metabolic process; P:proteasome-mediated ubiquitin-dependent protein catabolic process; F:4-alpha-glucanotransferase activity; C:cytoplasm; C:proteasome regulatory particle, lid subcomplex; C:nuclear proteasome complex	EC:2.4.1.25	4-alpha-glucanotransferase	Coil (COILS); IPR000717 (SMART); SM00753 (SMART); IPR040896 (PFAM); IPR000717 (PFAM); IPR036388 (G3DSA:1.10.10.GENE3D); PTHR10855:SF3 (PANTHER); IPR040134 (PANTHER); IPR000717 (PROSITE_PROFILES); IPR036390 (SUPERFAMILY)	no GO terms	no GO terms
true	[BLASTED, MAPPED, ANNOTATED]	PB.81.2	26S proteasome non-ATPase regulatory subunit 12 homolog A	693	20	1.38136E-69	92.79	6	P:GO:0005977; P:GO:0043161; F:GO:0004134; C:GO:0005737; C:GO:0008541; C:GO:0031595	P:glycogen metabolic process; P:proteasome-mediated ubiquitin-dependent protein catabolic process; F:4-alpha-glucanotransferase activity; C:cytoplasm; C:proteasome regulatory particle, lid subcomplex; C:nuclear proteasome complex	EC:2.4.1.25	4-alpha-glucanotransferase			
true	[BLASTED, MAPPED, ANNOTATED]	PB.81.3	26S proteasome non-ATPase regulatory subunit 12 homolog A-like	371	20	9.19842E-14	97.75	6	P:GO:0005977; P:GO:0043161; F:GO:0004134; C:GO:0005737; C:GO:0008541; C:GO:0031595	P:glycogen metabolic process; P:proteasome-mediated ubiquitin-dependent protein catabolic process; F:4-alpha-glucanotransferase activity; C:cytoplasm; C:proteasome regulatory particle, lid subcomplex; C:nuclear proteasome complex	EC:2.4.1.25	4-alpha-glucanotransferase			
true	[BLASTED, MAPPED, ANNOTATED]	PB.81.4	26S proteasome non-ATPase regulatory subunit 12 homolog A	979	20	5.9703E-164	95.74	6	P:GO:0005977; P:GO:0043161; F:GO:0004134; C:GO:0005737; C:GO:0008541; C:GO:0031595	P:glycogen metabolic process; P:proteasome-mediated ubiquitin-dependent protein catabolic process; F:4-alpha-glucanotransferase activity; C:cytoplasm; C:proteasome regulatory particle, lid subcomplex; C:nuclear proteasome complex	EC:2.4.1.25	4-alpha-glucanotransferase			
true	[INTERPRO, BLASTED, MAPPED, ANNOTATED]	PB.81.5	26S proteasome non-ATPase regulatory subunit 12 homolog A	1212	20	0.0	96.34	6	P:GO:0005977; P:GO:0043161; F:GO:0004134; C:GO:0005737; C:GO:0008541; C:GO:0031595	P:glycogen metabolic process; P:proteasome-mediated ubiquitin-dependent protein catabolic process; F:4-alpha-glucanotransferase activity; C:cytoplasm; C:proteasome regulatory particle, lid subcomplex; C:nuclear proteasome complex	EC:2.4.1.25	4-alpha-glucanotransferase	Coil (COILS); SM00753 (SMART); IPR000717 (SMART); IPR040896 (PFAM); IPR000717 (PFAM); IPR036388 (G3DSA:1.10.10.GENE3D); PTHR10855:SF3 (PANTHER); IPR040134 (PANTHER); IPR000717 (PROSITE_PROFILES); IPR036390 (SUPERFAMILY)	no GO terms	no GO terms
true	[BLASTED, MAPPED, ANNOTATED]	PB.81.6	26S proteasome non-ATPase regulatory subunit 12 homolog A	367	20	1.00852E-40	95.42	6	P:GO:0005977; P:GO:0043161; F:GO:0004134; C:GO:0005737; C:GO:0008541; C:GO:0031595	P:glycogen metabolic process; P:proteasome-mediated ubiquitin-dependent protein catabolic process; F:4-alpha-glucanotransferase activity; C:cytoplasm; C:proteasome regulatory particle, lid subcomplex; C:nuclear proteasome complex	EC:2.4.1.25	4-alpha-glucanotransferase			
true	[BLASTED, MAPPED, ANNOTATED]	PB.81.7	26S proteasome non-ATPase regulatory subunit 12 homolog B	713	20	2.01323E-126	98.52	5	P:GO:0043161; C:GO:0005737; C:GO:0008541; C:GO:0016021; C:GO:0031595	P:proteasome-mediated ubiquitin-dependent protein catabolic process; C:cytoplasm; C:proteasome regulatory particle, lid subcomplex; C:integral component of membrane; C:nuclear proteasome complex					
true	[BLASTED, MAPPED, ANNOTATED]	PB.81.8	26S proteasome non-ATPase regulatory subunit 12 homolog B	308	20	4.65767E-51	98.09	5	P:GO:0043161; C:GO:0005737; C:GO:0008541; C:GO:0016021; C:GO:0031595	P:proteasome-mediated ubiquitin-dependent protein catabolic process; C:cytoplasm; C:proteasome regulatory particle, lid subcomplex; C:integral component of membrane; C:nuclear proteasome complex					
true	[BLASTED, MAPPED, ANNOTATED]	PB.82.1	U2 small nuclear ribonucleoprotein A'	1287	20	7.90854E-173	92.1	6	P:GO:0000398; P:GO:0009409; P:GO:0030154; C:GO:0005730; C:GO:0005829; C:GO:0015030	P:mRNA splicing, via spliceosome; P:response to cold; P:cell differentiation; C:nucleolus; C:cytosol; C:Cajal body					
true	[BLASTED, MAPPED, ANNOTATED]	PB.82.2	U2 small nuclear ribonucleoprotein A'	1646	20	2.97727E-125	97.24	6	P:GO:0000398; P:GO:0009409; P:GO:0030154; C:GO:0005730; C:GO:0005829; C:GO:0015030	P:mRNA splicing, via spliceosome; P:response to cold; P:cell differentiation; C:nucleolus; C:cytosol; C:Cajal body					
true	[BLASTED, MAPPED, ANNOTATED]	PB.82.3	U2 small nuclear ribonucleoprotein A'	1414	20	2.82532E-172	92.1	6	P:GO:0000398; P:GO:0009409; P:GO:0030154; C:GO:0005730; C:GO:0005829; C:GO:0015030	P:mRNA splicing, via spliceosome; P:response to cold; P:cell differentiation; C:nucleolus; C:cytosol; C:Cajal body					
true	[BLASTED, MAPPED, ANNOTATED]	PB.82.4	U2 small nuclear ribonucleoprotein A'	1516	20	6.42278E-126	97.24	6	P:GO:0000398; P:GO:0009409; P:GO:0030154; C:GO:0005730; C:GO:0005829; C:GO:0015030	P:mRNA splicing, via spliceosome; P:response to cold; P:cell differentiation; C:nucleolus; C:cytosol; C:Cajal body					
true	[INTERPRO, NO-BLAST]	PB.82.5	---NA---	166									no IPS match	no IPS match	no IPS match
true	[BLASTED, MAPPED, ANNOTATED]	PB.83.1	DNA repair RAD52-like protein 2, chloroplastic	879	20	6.38518E-81	94.45	2	P:GO:0000724; F:GO:0003677	P:double-strand break repair via homologous recombination; F:DNA binding					
true	[INTERPRO, BLASTED, MAPPED, ANNOTATED]	PB.84.3	U5 small nuclear ribonucleoprotein 40 kDa protein	4094	20	0.0	94.82	4	P:GO:0000398; F:GO:0017070; F:GO:0030621; C:GO:0046540	P:mRNA splicing, via spliceosome; F:U6 snRNA binding; F:U4 snRNA binding; C:U4/U6 x U5 tri-snRNP complex			IPR001680 (SMART); IPR015943 (G3DSA:2.130.10.GENE3D); PTHR47232 (PANTHER); IPR017986 (PROSITE_PROFILES); IPR036322 (SUPERFAMILY)	F:GO:0005515	F:protein binding
true	[INTERPRO, BLASTED, MAPPED, ANNOTATED]	PB.84.2	U5 small nuclear ribonucleoprotein 40 kDa protein	2429	20	0.0	85.51	4	P:GO:0000398; F:GO:0017070; F:GO:0030621; C:GO:0046540	P:mRNA splicing, via spliceosome; F:U6 snRNA binding; F:U4 snRNA binding; C:U4/U6 x U5 tri-snRNP complex			Coil (COILS); IPR001680 (SMART); IPR015943 (G3DSA:2.130.10.GENE3D); IPR015943 (G3DSA:2.130.10.GENE3D); mobidb-lite (MOBIDB_LITE); mobidb-lite (MOBIDB_LITE); mobidb-lite (MOBIDB_LITE); mobidb-lite (MOBIDB_LITE); mobidb-lite (MOBIDB_LITE); mobidb-lite (MOBIDB_LITE); PTHR47232:SF1 (PANTHER); PTHR47232 (PANTHER); IPR017986 (PROSITE_PROFILES); IPR001680 (PROSITE_PROFILES); IPR036322 (SUPERFAMILY)	F:GO:0005515	F:protein binding
true	[INTERPRO, BLASTED, MAPPED, ANNOTATED]	PB.84.4	U5 small nuclear ribonucleoprotein 40 kDa protein	3696	20	0.0	94.82	4	P:GO:0000398; F:GO:0017070; F:GO:0030621; C:GO:0046540	P:mRNA splicing, via spliceosome; F:U6 snRNA binding; F:U4 snRNA binding; C:U4/U6 x U5 tri-snRNP complex			IPR001680 (SMART); IPR015943 (G3DSA:2.130.10.GENE3D); PTHR47232 (PANTHER); IPR017986 (PROSITE_PROFILES); IPR036322 (SUPERFAMILY)	F:GO:0005515	F:protein binding
true	[INTERPRO, BLASTED, MAPPED, ANNOTATED]	PB.84.5	U5 small nuclear ribonucleoprotein 40 kDa protein	3720	20	0.0	94.82	4	P:GO:0000398; F:GO:0017070; F:GO:0030621; C:GO:0046540	P:mRNA splicing, via spliceosome; F:U6 snRNA binding; F:U4 snRNA binding; C:U4/U6 x U5 tri-snRNP complex			IPR001680 (SMART); IPR015943 (G3DSA:2.130.10.GENE3D); PTHR47232 (PANTHER); IPR017986 (PROSITE_PROFILES); IPR036322 (SUPERFAMILY)	F:GO:0005515	F:protein binding
true	[INTERPRO, BLASTED, MAPPED, ANNOTATED]	PB.84.6	U5 small nuclear ribonucleoprotein 40 kDa protein	2195	20	0.0	85.51	4	P:GO:0000398; F:GO:0017070; F:GO:0030621; C:GO:0046540	P:mRNA splicing, via spliceosome; F:U6 snRNA binding; F:U4 snRNA binding; C:U4/U6 x U5 tri-snRNP complex			Coil (COILS); IPR001680 (SMART); IPR015943 (G3DSA:2.130.10.GENE3D); IPR015943 (G3DSA:2.130.10.GENE3D); mobidb-lite (MOBIDB_LITE); mobidb-lite (MOBIDB_LITE); mobidb-lite (MOBIDB_LITE); mobidb-lite (MOBIDB_LITE); mobidb-lite (MOBIDB_LITE); mobidb-lite (MOBIDB_LITE); PTHR47232:SF1 (PANTHER); PTHR47232 (PANTHER); IPR017986 (PROSITE_PROFILES); IPR001680 (PROSITE_PROFILES); IPR036322 (SUPERFAMILY)	F:GO:0005515	F:protein binding
true	[INTERPRO, BLASTED, MAPPED, ANNOTATED]	PB.84.7	U5 small nuclear ribonucleoprotein 40 kDa protein	3677	20	0.0	94.82	4	P:GO:0000398; F:GO:0017070; F:GO:0030621; C:GO:0046540	P:mRNA splicing, via spliceosome; F:U6 snRNA binding; F:U4 snRNA binding; C:U4/U6 x U5 tri-snRNP complex			IPR001680 (SMART); IPR015943 (G3DSA:2.130.10.GENE3D); PTHR47232 (PANTHER); IPR017986 (PROSITE_PROFILES); IPR036322 (SUPERFAMILY)	F:GO:0005515	F:protein binding
true	[BLASTED, MAPPED, ANNOTATED]	PB.84.8	U5 small nuclear ribonucleoprotein 40 kDa protein	3309	20	1.27195E-156	95.25	4	P:GO:0000398; F:GO:0017070; F:GO:0030621; C:GO:0046540	P:mRNA splicing, via spliceosome; F:U6 snRNA binding; F:U4 snRNA binding; C:U4/U6 x U5 tri-snRNP complex					
true	[INTERPRO, BLASTED]	PB.85.1	predicted protein	1803	20	0.0	92.62						PTHR33916:SF7 (PANTHER); PTHR33916 (PANTHER); SIGNAL_PEPTIDE_N_REGION (PHOBIUS); SIGNAL_PEPTIDE_H_REGION (PHOBIUS); SIGNAL_PEPTIDE (PHOBIUS); NON_CYTOPLASMIC_DOMAIN (PHOBIUS); SIGNAL_PEPTIDE_C_REGION (PHOBIUS); SignalP-noTM (SIGNALP_EUK); SignalP-noTM (SIGNALP_GRAM_NEGATIVE); SignalP-TM (SIGNALP_GRAM_POSITIVE)	no GO terms	no GO terms
true	[INTERPRO, BLASTED]	PB.85.2	predicted protein	1778	20	0.0	92.56						PTHR33916:SF7 (PANTHER); PTHR33916 (PANTHER); SignalP-noTM (SIGNALP_EUK)	no GO terms	no GO terms
true	[BLASTED, MAPPED, ANNOTATED]	PB.86.1	Ankyrin repeat domain-containing protein 2A	1454	20	3.31835E-179	90.11	4	P:GO:0009451; P:GO:0045036; F:GO:0030941; C:GO:0031359	P:RNA modification; P:protein targeting to chloroplast; F:chloroplast targeting sequence binding; C:integral component of chloroplast outer membrane					
true	[INTERPRO, BLASTED, MAPPED, ANNOTATED]	PB.86.2	Ankyrin repeat domain-containing protein 2A	1243	20	0.0	89.65	4	P:GO:0009451; P:GO:0045036; F:GO:0030941; C:GO:0031359	P:RNA modification; P:protein targeting to chloroplast; F:chloroplast targeting sequence binding; C:integral component of chloroplast outer membrane			IPR002110 (SMART); IPR036770 (G3DSA:1.25.40.GENE3D); IPR041243 (PFAM); IPR020683 (PFAM); mobidb-lite (MOBIDB_LITE); PTHR24203 (PANTHER); PTHR24203:SF36 (PANTHER); IPR002110 (PROSITE_PROFILES); IPR002110 (PROSITE_PROFILES); IPR020683 (PROSITE_PROFILES); IPR036770 (SUPERFAMILY)	F:GO:0005515	F:protein binding
true	[BLASTED, MAPPED, ANNOTATED]	PB.86.3	Ankyrin repeat domain-containing protein 2A	844	20	2.06798E-97	89.2	4	P:GO:0009451; P:GO:0045036; F:GO:0030941; C:GO:0031359	P:RNA modification; P:protein targeting to chloroplast; F:chloroplast targeting sequence binding; C:integral component of chloroplast outer membrane					
true	[BLASTED, MAPPED, ANNOTATED]	PB.86.4	Ankyrin repeat domain-containing protein 2A	394	20	4.38548E-15	97.05	4	P:GO:0009451; P:GO:0045036; F:GO:0030941; C:GO:0031359	P:RNA modification; P:protein targeting to chloroplast; F:chloroplast targeting sequence binding; C:integral component of chloroplast outer membrane					
true	[INTERPRO, NO-BLAST]	PB.86.5	---NA---	196									NON_CYTOPLASMIC_DOMAIN (PHOBIUS); TRANSMEMBRANE (PHOBIUS); CYTOPLASMIC_DOMAIN (PHOBIUS)	no GO terms	no GO terms
true	[INTERPRO, BLASTED]	PB.87.1	B2 protein	1566	20	0.0	90.58						IPR013989 (SMART); IPR013989 (PFAM); mobidb-lite (MOBIDB_LITE); PTHR46034:SF10 (PANTHER); PTHR46034 (PANTHER); IPR013989 (PROSITE_PROFILES)	no GO terms	no GO terms
true	[BLASTED, MAPPED]	PB.87.2	unknown	574	1	2.54267E-18	64.84	2	C:GO:0016020; C:GO:0016021	C:membrane; C:integral component of membrane					
true	[INTERPRO, NO-BLAST]	PB.87.3	---NA---	302									SIGNAL_PEPTIDE (PHOBIUS); SIGNAL_PEPTIDE_C_REGION (PHOBIUS); SIGNAL_PEPTIDE_H_REGION (PHOBIUS); SIGNAL_PEPTIDE_N_REGION (PHOBIUS); NON_CYTOPLASMIC_DOMAIN (PHOBIUS)	no GO terms	no GO terms
true	[INTERPRO, BLASTED]	PB.87.4	B2 protein	1444	20	0.0	90.63						IPR013989 (SMART); IPR013989 (PFAM); mobidb-lite (MOBIDB_LITE); PTHR46034 (PANTHER); PTHR46034:SF10 (PANTHER); IPR013989 (PROSITE_PROFILES)	no GO terms	no GO terms
true	[BLASTED, MAPPED, ANNOTATED]	PB.88.1	histone H2A	820	20	2.67217E-46	99.44	5	P:GO:0006342; F:GO:0003677; F:GO:0046982; C:GO:0000786; C:GO:0000790	P:chromatin silencing; F:DNA binding; F:protein heterodimerization activity; C:nucleosome; C:nuclear chromatin					
true	[BLASTED, MAPPED, ANNOTATED]	PB.88.2	histone H2A	684	20	6.09073E-47	99.44	5	P:GO:0006342; F:GO:0003677; F:GO:0046982; C:GO:0000786; C:GO:0000790	P:chromatin silencing; F:DNA binding; F:protein heterodimerization activity; C:nucleosome; C:nuclear chromatin					
true	[BLASTED, MAPPED, ANNOTATED]	PB.88.3	histone H2A	679	20	7.45002E-44	97.59	5	P:GO:0006342; F:GO:0003677; F:GO:0046982; C:GO:0000786; C:GO:0000790	P:chromatin silencing; F:DNA binding; F:protein heterodimerization activity; C:nucleosome; C:nuclear chromatin					
true	[BLASTED, MAPPED, ANNOTATED]	PB.88.4	histone H2A	625	20	7.35663E-29	99.41	5	P:GO:0006342; F:GO:0003677; F:GO:0046982; C:GO:0000786; C:GO:0000790	P:chromatin silencing; F:DNA binding; F:protein heterodimerization activity; C:nucleosome; C:nuclear chromatin					
true	[BLASTED, MAPPED, ANNOTATED]	PB.89.1	putative ATPase N2B	605	20	1.26448E-86	93.66	3	F:GO:0005524; F:GO:0016887; C:GO:0016021	F:ATP binding; F:ATPase activity; C:integral component of membrane	EC:3.6.1.3; EC:3.6.1.15	Adenosinetriphosphatase; Nucleoside-triphosphate phosphatase			
true	[INTERPRO, BLASTED, MAPPED, ANNOTATED]	PB.89.2	putative ATPase N2B	2093	20	0.0	93.51	3	F:GO:0005524; F:GO:0016887; C:GO:0016021	F:ATP binding; F:ATPase activity; C:integral component of membrane	EC:3.6.1.3; EC:3.6.1.15	Adenosinetriphosphatase; Nucleoside-triphosphate phosphatase	Coil (COILS); IPR005654 (PFAM); PTHR12169:SF22 (PANTHER); IPR005654 (PANTHER); SIGNAL_PEPTIDE_N_REGION (PHOBIUS); NON_CYTOPLASMIC_DOMAIN (PHOBIUS); SIGNAL_PEPTIDE_H_REGION (PHOBIUS); SIGNAL_PEPTIDE_C_REGION (PHOBIUS); SIGNAL_PEPTIDE (PHOBIUS); SignalP-TM (SIGNALP_GRAM_POSITIVE); IPR027417 (SUPERFAMILY)	F:GO:0005524	F:ATP binding
true	[BLASTED, MAPPED, ANNOTATED]	PB.90.1	putative pentatricopeptide repeat-containing protein	580	20	1.77188E-87	85.77	1	C:GO:0016021	C:integral component of membrane					
true	[BLASTED, MAPPED, ANNOTATED]	PB.91.1	derlin-2	1424	20	2.07795E-167	97.02	6	P:GO:0030433; P:GO:0030968; F:GO:0051787; F:GO:1990381; C:GO:0000839; C:GO:0030176	P:ubiquitin-dependent ERAD pathway; P:endoplasmic reticulum unfolded protein response; F:misfolded protein binding; F:ubiquitin-specific protease binding; C:Hrd1p ubiquitin ligase ERAD-L complex; C:integral component of endoplasmic reticulum membrane					
true	[INTERPRO, NO-BLAST]	PB.91.2	---NA---	473									no IPS match	no IPS match	no IPS match
true	[BLASTED, MAPPED, ANNOTATED]	PB.91.3	derlin-2	834	20	1.33465E-77	97.81	6	P:GO:0030433; P:GO:0030968; F:GO:0051787; F:GO:1990381; C:GO:0000839; C:GO:0030176	P:ubiquitin-dependent ERAD pathway; P:endoplasmic reticulum unfolded protein response; F:misfolded protein binding; F:ubiquitin-specific protease binding; C:Hrd1p ubiquitin ligase ERAD-L complex; C:integral component of endoplasmic reticulum membrane					
true	[BLASTED, MAPPED, ANNOTATED]	PB.91.4	derlin-2	2010	20	9.28953E-116	97.98	6	P:GO:0030433; P:GO:0030968; F:GO:0051787; F:GO:1990381; C:GO:0000839; C:GO:0030176	P:ubiquitin-dependent ERAD pathway; P:endoplasmic reticulum unfolded protein response; F:misfolded protein binding; F:ubiquitin-specific protease binding; C:Hrd1p ubiquitin ligase ERAD-L complex; C:integral component of endoplasmic reticulum membrane					
true	[BLASTED, MAPPED, ANNOTATED]	PB.92.1	pollen-specific leucine-rich repeat extensin-like protein 1	4303	20	1.176E-64	71.78	3	P:GO:0006355; F:GO:0000978; F:GO:0046982	P:regulation of transcription, DNA-templated; F:RNA polymerase II cis-regulatory region sequence-specific DNA binding; F:protein heterodimerization activity					
true	[BLASTED, MAPPED, ANNOTATED]	PB.92.2	pollen-specific leucine-rich repeat extensin-like protein 1	1420	20	1.01189E-117	76.32	3	P:GO:0006355; F:GO:0000978; F:GO:0046982	P:regulation of transcription, DNA-templated; F:RNA polymerase II cis-regulatory region sequence-specific DNA binding; F:protein heterodimerization activity					
true	[BLASTED, MAPPED]	PB.93.1	putative plastid-lipid-associated protein 14, chloroplastic	1077	20	7.39291E-50	60.47	5	P:GO:0006468; F:GO:0004672; F:GO:0005524; C:GO:0016020; C:GO:0016021	P:protein phosphorylation; F:protein kinase activity; F:ATP binding; C:membrane; C:integral component of membrane					
true	[INTERPRO, NO-BLAST]	PB.94.1	---NA---	1017									mobidb-lite (MOBIDB_LITE); mobidb-lite (MOBIDB_LITE); mobidb-lite (MOBIDB_LITE); mobidb-lite (MOBIDB_LITE); TRANSMEMBRANE (PHOBIUS); CYTOPLASMIC_DOMAIN (PHOBIUS); TRANSMEMBRANE (PHOBIUS); CYTOPLASMIC_DOMAIN (PHOBIUS); NON_CYTOPLASMIC_DOMAIN (PHOBIUS)	no GO terms	no GO terms
true	[BLASTED]	PB.95.1	predicted protein	923	20	7.48565E-66	94.36								
true	[INTERPRO, NO-BLAST]	PB.95.2	---NA---	496									SIGNAL_PEPTIDE_H_REGION (PHOBIUS); SIGNAL_PEPTIDE_N_REGION (PHOBIUS); SIGNAL_PEPTIDE (PHOBIUS); NON_CYTOPLASMIC_DOMAIN (PHOBIUS); SIGNAL_PEPTIDE_C_REGION (PHOBIUS); SignalP-noTM (SIGNALP_EUK)	no GO terms	no GO terms
true	[BLASTED]	PB.95.3	predicted protein	845	20	7.36755E-64	94.4								
true	[BLASTED, MAPPED, ANNOTATED]	PB.96.1	Ycf20-like protein	799	20	1.47634E-134	85.89	2	C:GO:0009507; C:GO:0016021	C:chloroplast; C:integral component of membrane					
true	[BLASTED, MAPPED, ANNOTATED]	PB.96.2	ycf20-like protein	237	20	8.56761E-40	91.76	2	C:GO:0009507; C:GO:0016021	C:chloroplast; C:integral component of membrane					
true	[INTERPRO, BLASTED, MAPPED, ANNOTATED]	PB.97.1	non-specific phospholipase C4	1944	20	0.0	86.7	2	P:GO:0009395; F:GO:0016788	P:phospholipid catabolic process; F:hydrolase activity, acting on ester bonds			IPR007312 (PFAM); IPR017850 (G3DSA:3.40.720.GENE3D); mobidb-lite (MOBIDB_LITE); mobidb-lite (MOBIDB_LITE); IPR007312 (PANTHER); PTHR31956:SF29 (PANTHER); IPR017850 (SUPERFAMILY)	F:GO:0003824; F:GO:0016788	F:catalytic activity; F:hydrolase activity, acting on ester bonds
true	[INTERPRO, BLASTED, MAPPED, ANNOTATED]	PB.98.1	Cleavage and polyadenylation specificity factor subunit 3-I	4613	20	0.0	96.62	8	P:GO:0006378; P:GO:0006398; P:GO:0016180; P:GO:0090502; F:GO:0003723; F:GO:0004521; F:GO:0008409; C:GO:0005847	P:mRNA polyadenylation; P:mRNA 3'-end processing by stem-loop binding and cleavage; P:snRNA processing; P:RNA phosphodiester bond hydrolysis, endonucleolytic; F:RNA binding; F:endoribonuclease activity; F:5'-3' exonuclease activity; C:mRNA cleavage and polyadenylation specificity factor complex			IPR022712 (SMART); IPR021718 (SMART); IPR036866 (G3DSA:3.60.15.GENE3D); G3DSA:3.40.50.10890 (GENE3D); IPR022712 (PFAM); IPR021718 (PFAM); IPR001279 (PFAM); IPR011108 (PFAM); PTHR11203:SF48 (PANTHER); PTHR11203 (PANTHER); IPR036866 (SUPERFAMILY)	no GO terms	no GO terms
true	[INTERPRO, BLASTED, MAPPED, ANNOTATED]	PB.98.2	Cleavage and polyadenylation specificity factor subunit 3-I	3817	20	0.0	96.62	8	P:GO:0006378; P:GO:0006398; P:GO:0016180; P:GO:0090502; F:GO:0003723; F:GO:0004521; F:GO:0008409; C:GO:0005847	P:mRNA polyadenylation; P:mRNA 3'-end processing by stem-loop binding and cleavage; P:snRNA processing; P:RNA phosphodiester bond hydrolysis, endonucleolytic; F:RNA binding; F:endoribonuclease activity; F:5'-3' exonuclease activity; C:mRNA cleavage and polyadenylation specificity factor complex			IPR021718 (SMART); IPR022712 (SMART); IPR001279 (PFAM); G3DSA:3.40.50.10890 (GENE3D); IPR011108 (PFAM); IPR021718 (PFAM); IPR036866 (G3DSA:3.60.15.GENE3D); IPR022712 (PFAM); PTHR11203:SF48 (PANTHER); PTHR11203 (PANTHER); IPR036866 (SUPERFAMILY)	no GO terms	no GO terms
true	[INTERPRO, BLASTED, MAPPED, ANNOTATED]	PB.98.3	Cleavage and polyadenylation specificity factor subunit 3-I	4719	20	0.0	92.46	8	P:GO:0006378; P:GO:0006398; P:GO:0016180; P:GO:0090502; F:GO:0003723; F:GO:0004521; F:GO:0008409; C:GO:0005847	P:mRNA polyadenylation; P:mRNA 3'-end processing by stem-loop binding and cleavage; P:snRNA processing; P:RNA phosphodiester bond hydrolysis, endonucleolytic; F:RNA binding; F:endoribonuclease activity; F:5'-3' exonuclease activity; C:mRNA cleavage and polyadenylation specificity factor complex			IPR021718 (SMART); IPR022712 (SMART); G3DSA:3.40.50.10890 (GENE3D); IPR036866 (G3DSA:3.60.15.GENE3D); IPR022712 (PFAM); IPR001279 (PFAM); IPR021718 (PFAM); IPR011108 (PFAM); PTHR11203 (PANTHER); PTHR11203:SF48 (PANTHER); IPR036866 (SUPERFAMILY)	no GO terms	no GO terms
true	[INTERPRO, BLASTED, MAPPED, ANNOTATED]	PB.98.4	Cleavage and polyadenylation specificity factor subunit 3-I	3825	20	0.0	92.46	8	P:GO:0006378; P:GO:0006398; P:GO:0016180; P:GO:0090502; F:GO:0003723; F:GO:0004521; F:GO:0008409; C:GO:0005847	P:mRNA polyadenylation; P:mRNA 3'-end processing by stem-loop binding and cleavage; P:snRNA processing; P:RNA phosphodiester bond hydrolysis, endonucleolytic; F:RNA binding; F:endoribonuclease activity; F:5'-3' exonuclease activity; C:mRNA cleavage and polyadenylation specificity factor complex			IPR021718 (SMART); IPR022712 (SMART); G3DSA:3.40.50.10890 (GENE3D); IPR022712 (PFAM); IPR011108 (PFAM); IPR001279 (PFAM); IPR036866 (G3DSA:3.60.15.GENE3D); IPR021718 (PFAM); PTHR11203:SF48 (PANTHER); PTHR11203 (PANTHER); IPR036866 (SUPERFAMILY)	no GO terms	no GO terms
true	[INTERPRO, BLASTED, MAPPED, ANNOTATED]	PB.98.5	Cleavage and polyadenylation specificity factor subunit 3-I	2224	20	0.0	96.07	8	P:GO:0006378; P:GO:0006398; P:GO:0016180; P:GO:0090502; F:GO:0003723; F:GO:0004521; F:GO:0008409; C:GO:0005847	P:mRNA polyadenylation; P:mRNA 3'-end processing by stem-loop binding and cleavage; P:snRNA processing; P:RNA phosphodiester bond hydrolysis, endonucleolytic; F:RNA binding; F:endoribonuclease activity; F:5'-3' exonuclease activity; C:mRNA cleavage and polyadenylation specificity factor complex			IPR001279 (SMART); IPR022712 (SMART); IPR021718 (SMART); IPR036866 (G3DSA:3.60.15.GENE3D); G3DSA:3.40.50.10890 (GENE3D); IPR011108 (PFAM); IPR022712 (PFAM); IPR001279 (PFAM); IPR021718 (PFAM); mobidb-lite (MOBIDB_LITE); PTHR11203 (PANTHER); PTHR11203:SF48 (PANTHER); cd16292 (CDD); IPR036866 (SUPERFAMILY)	no GO terms	no GO terms
true	[INTERPRO, BLASTED, MAPPED, ANNOTATED]	PB.98.6	Cleavage and polyadenylation specificity factor subunit 3-I	5201	20	0.0	96.12	8	P:GO:0006378; P:GO:0006398; P:GO:0016180; P:GO:0090502; F:GO:0003723; F:GO:0004521; F:GO:0008409; C:GO:0005847	P:mRNA polyadenylation; P:mRNA 3'-end processing by stem-loop binding and cleavage; P:snRNA processing; P:RNA phosphodiester bond hydrolysis, endonucleolytic; F:RNA binding; F:endoribonuclease activity; F:5'-3' exonuclease activity; C:mRNA cleavage and polyadenylation specificity factor complex			IPR021718 (SMART); IPR022712 (SMART); IPR011108 (PFAM); G3DSA:3.40.50.10890 (GENE3D); IPR021718 (PFAM); IPR022712 (PFAM); PTHR11203:SF48 (PANTHER); PTHR11203 (PANTHER); IPR036866 (SUPERFAMILY)	no GO terms	no GO terms
true	[INTERPRO, BLASTED, MAPPED, ANNOTATED]	PB.98.7	Cleavage and polyadenylation specificity factor subunit 3-I	4523	20	0.0	96.62	8	P:GO:0006378; P:GO:0006398; P:GO:0016180; P:GO:0090502; F:GO:0003723; F:GO:0004521; F:GO:0008409; C:GO:0005847	P:mRNA polyadenylation; P:mRNA 3'-end processing by stem-loop binding and cleavage; P:snRNA processing; P:RNA phosphodiester bond hydrolysis, endonucleolytic; F:RNA binding; F:endoribonuclease activity; F:5'-3' exonuclease activity; C:mRNA cleavage and polyadenylation specificity factor complex			IPR022712 (SMART); IPR021718 (SMART); G3DSA:3.40.50.10890 (GENE3D); IPR011108 (PFAM); IPR036866 (G3DSA:3.60.15.GENE3D); IPR022712 (PFAM); IPR001279 (PFAM); IPR021718 (PFAM); PTHR11203:SF48 (PANTHER); PTHR11203 (PANTHER); IPR036866 (SUPERFAMILY)	no GO terms	no GO terms
true	[BLASTED, MAPPED, ANNOTATED]	PB.98.8	Cleavage and polyadenylation specificity factor subunit 3-I	3482	20	4.00625E-151	87.3	8	P:GO:0006378; P:GO:0006398; P:GO:0016180; P:GO:0090502; F:GO:0003723; F:GO:0004521; F:GO:0008409; C:GO:0005847	P:mRNA polyadenylation; P:mRNA 3'-end processing by stem-loop binding and cleavage; P:snRNA processing; P:RNA phosphodiester bond hydrolysis, endonucleolytic; F:RNA binding; F:endoribonuclease activity; F:5'-3' exonuclease activity; C:mRNA cleavage and polyadenylation specificity factor complex					
true	[INTERPRO, BLASTED, MAPPED, ANNOTATED]	PB.99.1	Cleavage and polyadenylation specificity factor subunit 3-I	2460	20	0.0	96.76	8	P:GO:0006378; P:GO:0006398; P:GO:0016180; P:GO:0090502; F:GO:0003723; F:GO:0004521; F:GO:0008409; C:GO:0005847	P:mRNA polyadenylation; P:mRNA 3'-end processing by stem-loop binding and cleavage; P:snRNA processing; P:RNA phosphodiester bond hydrolysis, endonucleolytic; F:RNA binding; F:endoribonuclease activity; F:5'-3' exonuclease activity; C:mRNA cleavage and polyadenylation specificity factor complex			IPR021718 (SMART); IPR001279 (SMART); IPR022712 (SMART); IPR001279 (PFAM); G3DSA:3.40.50.10890 (GENE3D); IPR011108 (PFAM); IPR036866 (G3DSA:3.60.15.GENE3D); IPR021718 (PFAM); IPR022712 (PFAM); mobidb-lite (MOBIDB_LITE); PTHR11203:SF48 (PANTHER); PTHR11203 (PANTHER); cd16292 (CDD); IPR036866 (SUPERFAMILY)	no GO terms	no GO terms
true	[BLASTED, MAPPED, ANNOTATED]	PB.99.2	Cleavage and polyadenylation specificity factor subunit 3-I	1052	20	3.25812E-167	94.98	8	P:GO:0006378; P:GO:0006398; P:GO:0016180; P:GO:0090502; F:GO:0003723; F:GO:0004521; F:GO:0008409; C:GO:0005847	P:mRNA polyadenylation; P:mRNA 3'-end processing by stem-loop binding and cleavage; P:snRNA processing; P:RNA phosphodiester bond hydrolysis, endonucleolytic; F:RNA binding; F:endoribonuclease activity; F:5'-3' exonuclease activity; C:mRNA cleavage and polyadenylation specificity factor complex					
true	[BLASTED, MAPPED, ANNOTATED]	PB.99.3	Cleavage and polyadenylation specificity factor subunit 3-I	550	20	1.17429E-40	93.72	8	P:GO:0006378; P:GO:0006398; P:GO:0016180; P:GO:0090502; F:GO:0003723; F:GO:0004521; F:GO:0008409; C:GO:0005847	P:mRNA polyadenylation; P:mRNA 3'-end processing by stem-loop binding and cleavage; P:snRNA processing; P:RNA phosphodiester bond hydrolysis, endonucleolytic; F:RNA binding; F:endoribonuclease activity; F:5'-3' exonuclease activity; C:mRNA cleavage and polyadenylation specificity factor complex					
true	[INTERPRO, BLASTED, MAPPED, ANNOTATED]	PB.99.4	Cleavage and polyadenylation specificity factor subunit 3-I	1796	20	0.0	97.42	8	P:GO:0006378; P:GO:0006398; P:GO:0016180; P:GO:0090502; F:GO:0003723; F:GO:0004521; F:GO:0008409; C:GO:0005847	P:mRNA polyadenylation; P:mRNA 3'-end processing by stem-loop binding and cleavage; P:snRNA processing; P:RNA phosphodiester bond hydrolysis, endonucleolytic; F:RNA binding; F:endoribonuclease activity; F:5'-3' exonuclease activity; C:mRNA cleavage and polyadenylation specificity factor complex			IPR021718 (SMART); IPR001279 (SMART); IPR022712 (SMART); IPR022712 (PFAM); IPR011108 (PFAM); IPR036866 (G3DSA:3.60.15.GENE3D); IPR021718 (PFAM); G3DSA:3.40.50.10890 (GENE3D); IPR001279 (PFAM); PTHR11203:SF48 (PANTHER); PTHR11203 (PANTHER); cd16292 (CDD); IPR036866 (SUPERFAMILY)	no GO terms	no GO terms
true	[BLASTED, MAPPED, ANNOTATED]	PB.100.1	Mitochondrial transcription termination factor family protein	1092	20	1.90868E-133	82.33	4	P:GO:0006355; F:GO:0003690; C:GO:0009507; C:GO:0042646	P:regulation of transcription, DNA-templated; F:double-stranded DNA binding; C:chloroplast; C:plastid nucleoid					
true	[BLASTED, MAPPED, ANNOTATED]	PB.100.2	Mitochondrial transcription termination factor family protein	986	20	8.85682E-134	82.3	4	P:GO:0006355; F:GO:0003690; C:GO:0009507; C:GO:0042646	P:regulation of transcription, DNA-templated; F:double-stranded DNA binding; C:chloroplast; C:plastid nucleoid					
true	[BLASTED, MAPPED, ANNOTATED]	PB.101.1	E3 ubiquitin-protein ligase RNF170-like	984	20	5.08393E-110	90.54	1	C:GO:0016021	C:integral component of membrane					
true	[BLASTED, MAPPED, ANNOTATED]	PB.101.2	E3 ubiquitin-protein ligase RNF170-like	931	20	5.72626E-111	90.54	1	C:GO:0016021	C:integral component of membrane					
true	[BLASTED, MAPPED, ANNOTATED]	PB.101.3	E3 ubiquitin-protein ligase RNF170-like	2917	20	6.13636E-37	85.56	1	C:GO:0016021	C:integral component of membrane					
true	[BLASTED, MAPPED, ANNOTATED]	PB.102.1	ubiquinone biosynthesis monooxygenase COQ6, mitochondrial isoform X2	444	20	2.70035E-54	96.51	6	P:GO:0006744; P:GO:0055114; F:GO:0016709; F:GO:0016712; F:GO:0071949; C:GO:0031314	P:ubiquinone biosynthetic process; P:oxidation-reduction process; F:oxidoreductase activity, acting on paired donors, with incorporation or reduction of molecular oxygen, NAD(P)H as one donor, and incorporation of one atom of oxygen; F:oxidoreductase activity, acting on paired donors, with incorporation or reduction of molecular oxygen, reduced flavin or flavoprotein as one donor, and incorporation of one atom of oxygen; F:FAD binding; C:extrinsic component of mitochondrial inner membrane	EC:1.14.14; EC:1.14.13	Acting on paired donors, with incorporation or reduction of molecular oxygen. The oxygen incorporated need not be derived from O(2); Acting on paired donors, with incorporation or reduction of molecular oxygen. The oxygen incorporated need not be derived from O(2)			
true	[INTERPRO, BLASTED, MAPPED, ANNOTATED]	PB.102.2	ubiquinone biosynthesis monooxygenase COQ6, mitochondrial isoform X1	1844	20	0.0	93.1	7	P:GO:0006744; P:GO:0055114; F:GO:0016709; F:GO:0016712; F:GO:0071949; C:GO:0016021; C:GO:0031314	P:ubiquinone biosynthetic process; P:oxidation-reduction process; F:oxidoreductase activity, acting on paired donors, with incorporation or reduction of molecular oxygen, NAD(P)H as one donor, and incorporation of one atom of oxygen; F:oxidoreductase activity, acting on paired donors, with incorporation or reduction of molecular oxygen, reduced flavin or flavoprotein as one donor, and incorporation of one atom of oxygen; F:FAD binding; C:integral component of membrane; C:extrinsic component of mitochondrial inner membrane	EC:1.14.14; EC:1.14.13	Acting on paired donors, with incorporation or reduction of molecular oxygen. The oxygen incorporated need not be derived from O(2); Acting on paired donors, with incorporation or reduction of molecular oxygen. The oxygen incorporated need not be derived from O(2)	PR00420 (PRINTS); IPR000689 (TIGRFAM); IPR036188 (G3DSA:3.50.50.GENE3D); IPR010971 (TIGRFAM); IPR002938 (PFAM); PTHR43876:SF7 (PANTHER); PTHR43876 (PANTHER); IPR018168 (PROSITE_PATTERNS); NON_CYTOPLASMIC_DOMAIN (PHOBIUS); SIGNAL_PEPTIDE_N_REGION (PHOBIUS); SIGNAL_PEPTIDE_C_REGION (PHOBIUS); SIGNAL_PEPTIDE (PHOBIUS); SIGNAL_PEPTIDE_H_REGION (PHOBIUS); IPR000689 (HAMAP); SignalP-TM (SIGNALP_GRAM_POSITIVE); IPR036188 (SUPERFAMILY)	P:GO:0006744; P:GO:0055114; F:GO:0004497; F:GO:0016709; F:GO:0050660; F:GO:0071949	P:ubiquinone biosynthetic process; P:oxidation-reduction process; F:monooxygenase activity; F:oxidoreductase activity, acting on paired donors, with incorporation or reduction of molecular oxygen, NAD(P)H as one donor, and incorporation of one atom of oxygen; F:flavin adenine dinucleotide binding; F:FAD binding
true	[BLASTED, MAPPED, ANNOTATED]	PB.103.1	Protein kinase protein with adenine nucleotide alpha hydrolase-like domain	787	20	3.76368E-99	89.83	5	P:GO:0006468; F:GO:0004674; F:GO:0005524; F:GO:0016787; C:GO:0005886	P:protein phosphorylation; F:protein serine/threonine kinase activity; F:ATP binding; F:hydrolase activity; C:plasma membrane	EC:2.7.11	Transferring phosphorus-containing groups			
true	[INTERPRO, BLASTED, MAPPED, ANNOTATED]	PB.103.2	Receptor-like cytosolic serine/threonine-protein kinase RBK1	3360	20	0.0	83.85	5	P:GO:0006468; F:GO:0004672; F:GO:0005524; F:GO:0016787; C:GO:0005886	P:protein phosphorylation; F:protein kinase activity; F:ATP binding; F:hydrolase activity; C:plasma membrane			IPR000719 (SMART); G3DSA:3.30.200.20 (GENE3D); G3DSA:1.10.510.10 (GENE3D); IPR000719 (PFAM); mobidb-lite (MOBIDB_LITE); mobidb-lite (MOBIDB_LITE); mobidb-lite (MOBIDB_LITE); mobidb-lite (MOBIDB_LITE); mobidb-lite (MOBIDB_LITE); mobidb-lite (MOBIDB_LITE); mobidb-lite (MOBIDB_LITE); PTHR27001:SF500 (PANTHER); PTHR27001 (PANTHER); IPR017441 (PROSITE_PATTERNS); IPR008271 (PROSITE_PATTERNS); IPR000719 (PROSITE_PROFILES); IPR011009 (SUPERFAMILY)	P:GO:0006468; F:GO:0004672; F:GO:0005524	P:protein phosphorylation; F:protein kinase activity; F:ATP binding
true	[INTERPRO, BLASTED, MAPPED, ANNOTATED]	PB.103.3	Protein kinase protein with adenine nucleotide alpha hydrolase-like domain	3576	20	0.0	82.71	5	P:GO:0006468; F:GO:0004674; F:GO:0005524; F:GO:0016787; C:GO:0005886	P:protein phosphorylation; F:protein serine/threonine kinase activity; F:ATP binding; F:hydrolase activity; C:plasma membrane	EC:2.7.11	Transferring phosphorus-containing groups	mobidb-lite (MOBIDB_LITE); mobidb-lite (MOBIDB_LITE); mobidb-lite (MOBIDB_LITE); mobidb-lite (MOBIDB_LITE); mobidb-lite (MOBIDB_LITE); mobidb-lite (MOBIDB_LITE); PTHR27001 (PANTHER); PTHR27001:SF855 (PANTHER)	no GO terms	no GO terms
true	[INTERPRO, BLASTED, MAPPED, ANNOTATED]	PB.103.4	Protein kinase protein with adenine nucleotide alpha hydrolase-like domain	3717	20	0.0	81.51	5	P:GO:0006468; F:GO:0004672; F:GO:0005524; F:GO:0016787; C:GO:0005886	P:protein phosphorylation; F:protein kinase activity; F:ATP binding; F:hydrolase activity; C:plasma membrane			mobidb-lite (MOBIDB_LITE); mobidb-lite (MOBIDB_LITE); mobidb-lite (MOBIDB_LITE); mobidb-lite (MOBIDB_LITE); mobidb-lite (MOBIDB_LITE)	no GO terms	no GO terms
true	[INTERPRO, BLASTED]	PB.104.1	Protein TolB	2307	20	0.0	84.31						IPR011042 (G3DSA:2.120.10.GENE3D); IPR011042 (G3DSA:2.120.10.GENE3D); IPR011659 (PFAM); mobidb-lite (MOBIDB_LITE); PTHR32161 (PANTHER); PTHR32161:SF8 (PANTHER); SIGNAL_PEPTIDE_C_REGION (PHOBIUS); SIGNAL_PEPTIDE (PHOBIUS); NON_CYTOPLASMIC_DOMAIN (PHOBIUS); SIGNAL_PEPTIDE_N_REGION (PHOBIUS); SIGNAL_PEPTIDE_H_REGION (PHOBIUS); SignalP-TM (SIGNALP_GRAM_NEGATIVE); SignalP-TM (SIGNALP_EUK); SignalP-TM (SIGNALP_GRAM_POSITIVE); SSF82171 (SUPERFAMILY); TMhelix (TMHMM)	no GO terms	no GO terms
true	[INTERPRO, BLASTED]	PB.105.1	BTB/POZ domain-containing protein At2g13690	1921	20	0.0	78.4						mobidb-lite (MOBIDB_LITE); mobidb-lite (MOBIDB_LITE); mobidb-lite (MOBIDB_LITE); mobidb-lite (MOBIDB_LITE); IPR038920 (PANTHER); PTHR31060:SF27 (PANTHER); PTHR31060:SF27 (PANTHER); IPR038920 (PANTHER)	no GO terms	no GO terms
true	[BLASTED, MAPPED, ANNOTATED]	PB.106.1	40S ribosomal protein S4	1060	20	4.40083E-170	98.87	3	P:GO:0006412; F:GO:0003735; F:GO:0019843	P:translation; F:structural constituent of ribosome; F:rRNA binding					
true	[BLASTED, MAPPED, ANNOTATED]	PB.106.2	40S ribosomal protein S4	493	20	7.59774E-37	99.1	6	P:GO:0006075; P:GO:0006412; F:GO:0003735; F:GO:0003843; F:GO:0019843; C:GO:0000148	P:(1->3)-beta-D-glucan biosynthetic process; P:translation; F:structural constituent of ribosome; F:1,3-beta-D-glucan synthase activity; F:rRNA binding; C:1,3-beta-D-glucan synthase complex	EC:2.4.1.34	1,3-beta-glucan synthase			
true	[BLASTED, MAPPED, ANNOTATED]	PB.106.3	40S ribosomal protein S4	807	20	2.80104E-125	98.62	3	P:GO:0006412; F:GO:0003735; F:GO:0019843	P:translation; F:structural constituent of ribosome; F:rRNA binding					
true	[BLASTED, MAPPED, ANNOTATED]	PB.106.4	40S ribosomal protein S4	661	20	1.70241E-79	99.19	3	P:GO:0006412; F:GO:0003735; F:GO:0019843	P:translation; F:structural constituent of ribosome; F:rRNA binding					
true	[BLASTED, MAPPED, ANNOTATED]	PB.106.5	40S ribosomal protein S4	974	20	4.91509E-152	98.68	3	P:GO:0006412; F:GO:0003735; F:GO:0019843	P:translation; F:structural constituent of ribosome; F:rRNA binding					
true	[BLASTED, MAPPED, ANNOTATED]	PB.106.6	40S ribosomal protein S4	1017	20	1.4711E-170	98.83	3	P:GO:0006412; F:GO:0003735; F:GO:0019843	P:translation; F:structural constituent of ribosome; F:rRNA binding					
true	[BLASTED, MAPPED, ANNOTATED]	PB.107.1	60S ribosomal protein L44	615	20	5.65546E-62	98.61	2	P:GO:0006412; F:GO:0003735	P:translation; F:structural constituent of ribosome					
true	[INTERPRO, NO-BLAST]	PB.107.2	---NA---	229									no IPS match	no IPS match	no IPS match
true	[BLASTED, MAPPED, ANNOTATED]	PB.108.1	protein SPIRAL1-like 1	640	20	1.6102E-37	95.91	3	F:GO:0005509; F:GO:0030247; C:GO:0061617	F:calcium ion binding; F:polysaccharide binding; C:MICOS complex					
true	[INTERPRO, NO-BLAST]	PB.108.2	---NA---	203									no IPS match	no IPS match	no IPS match
true	[BLASTED, MAPPED, ANNOTATED]	PB.109.1	prohibitin-1, mitochondrial-like	1183	20	1.97387E-173	94.98	1	C:GO:0005743	C:mitochondrial inner membrane					
true	[BLASTED, MAPPED, ANNOTATED]	PB.109.2	prohibitin-1, mitochondrial	787	20	7.34198E-114	97.09	1	C:GO:0005743	C:mitochondrial inner membrane					
true	[BLASTED, MAPPED, ANNOTATED]	PB.109.3	Prohibitin-1, mitochondrial	440	20	1.47201E-24	94.38	2	C:GO:0005743; C:GO:0016021	C:mitochondrial inner membrane; C:integral component of membrane					
true	[BLASTED, MAPPED, ANNOTATED]	PB.110.1	shaggy-related protein kinase kappa	906	20	4.81899E-111	98.04	5	P:GO:0006468; P:GO:0007165; F:GO:0004674; F:GO:0005524; C:GO:0005829	P:protein phosphorylation; P:signal transduction; F:protein serine/threonine kinase activity; F:ATP binding; C:cytosol	EC:2.7.11	Transferring phosphorus-containing groups			
true	[BLASTED, MAPPED, ANNOTATED]	PB.110.2	Shaggy-related protein kinase kappa	720	20	1.20705E-64	97.7	5	P:GO:0006468; P:GO:0007165; F:GO:0004674; F:GO:0005524; C:GO:0005829	P:protein phosphorylation; P:signal transduction; F:protein serine/threonine kinase activity; F:ATP binding; C:cytosol	EC:2.7.11	Transferring phosphorus-containing groups			
true	[INTERPRO, BLASTED, MAPPED, ANNOTATED]	PB.110.3	shaggy-related protein kinase kappa	1876	20	0.0	98.57	7	P:GO:0006468; P:GO:0007165; F:GO:0003723; F:GO:0003950; F:GO:0004674; F:GO:0005524; C:GO:0005829	P:protein phosphorylation; P:signal transduction; F:RNA binding; F:NAD+ ADP-ribosyltransferase activity; F:protein serine/threonine kinase activity; F:ATP binding; C:cytosol	EC:2.7.11; EC:2.4.2.30	Transferring phosphorus-containing groups; NAD(+) ADP-ribosyltransferase	IPR000719 (SMART); G3DSA:1.10.510.10 (GENE3D); IPR000719 (PFAM); PTHR24057 (PANTHER); PTHR24057:SF40 (PANTHER); IPR008271 (PROSITE_PATTERNS); IPR000719 (PROSITE_PROFILES); IPR039192 (CDD); IPR011009 (SUPERFAMILY)	P:GO:0006468; F:GO:0004672; F:GO:0005524	P:protein phosphorylation; F:protein kinase activity; F:ATP binding
true	[INTERPRO, BLASTED, MAPPED, ANNOTATED]	PB.110.4	Shaggy-related protein kinase kappa	1574	20	0.0	98.51	7	P:GO:0006468; P:GO:0007165; F:GO:0003723; F:GO:0003950; F:GO:0004674; F:GO:0005524; C:GO:0005829	P:protein phosphorylation; P:signal transduction; F:RNA binding; F:NAD+ ADP-ribosyltransferase activity; F:protein serine/threonine kinase activity; F:ATP binding; C:cytosol	EC:2.7.11; EC:2.4.2.30	Transferring phosphorus-containing groups; NAD(+) ADP-ribosyltransferase	IPR000719 (SMART); G3DSA:1.10.510.10 (GENE3D); G3DSA:3.30.200.20 (GENE3D); IPR000719 (PFAM); PTHR24057:SF40 (PANTHER); PTHR24057 (PANTHER); IPR008271 (PROSITE_PATTERNS); IPR017441 (PROSITE_PATTERNS); IPR000719 (PROSITE_PROFILES); IPR039192 (CDD); IPR011009 (SUPERFAMILY)	P:GO:0006468; F:GO:0004672; F:GO:0005524	P:protein phosphorylation; F:protein kinase activity; F:ATP binding
true	[INTERPRO, BLASTED, MAPPED, ANNOTATED]	PB.110.5	Shaggy-related protein kinase kappa	1361	20	0.0	98.9	7	P:GO:0006468; P:GO:0007165; F:GO:0003723; F:GO:0003950; F:GO:0004674; F:GO:0005524; C:GO:0005829	P:protein phosphorylation; P:signal transduction; F:RNA binding; F:NAD+ ADP-ribosyltransferase activity; F:protein serine/threonine kinase activity; F:ATP binding; C:cytosol	EC:2.7.11; EC:2.4.2.30	Transferring phosphorus-containing groups; NAD(+) ADP-ribosyltransferase	IPR000719 (SMART); G3DSA:3.30.200.20 (GENE3D); G3DSA:1.10.510.10 (GENE3D); IPR000719 (PFAM); PTHR24057 (PANTHER); PTHR24057:SF40 (PANTHER); IPR008271 (PROSITE_PATTERNS); IPR000719 (PROSITE_PROFILES); IPR039192 (CDD); IPR011009 (SUPERFAMILY)	P:GO:0006468; F:GO:0004672; F:GO:0005524	P:protein phosphorylation; F:protein kinase activity; F:ATP binding
true	[BLASTED]	PB.111.1	FAD binding protein	1408	20	3.42768E-124	86.62								
true	[INTERPRO, BLASTED]	PB.112.1	Vacuolar protein sorting-associated protein 9A	1997	20	0.0	93.65						IPR003123 (SMART); IPR003123 (PFAM); G3DSA:1.10.246.120 (GENE3D); IPR041545 (PFAM); IPR037191 (G3DSA:1.20.1050.GENE3D); PTHR23101 (PANTHER); PTHR23101:SF63 (PANTHER); IPR003123 (PROSITE_PROFILES); IPR037191 (SUPERFAMILY)	no GO terms	no GO terms
true	[INTERPRO, BLASTED, MAPPED, ANNOTATED]	PB.113.1	diphthamide biosynthesis protein 2	2109	20	0.0	90.5	2	P:GO:0017183; F:GO:0016740	P:peptidyl-diphthamide biosynthetic process from peptidyl-histidine; F:transferase activity			IPR042263 (G3DSA:3.40.50.GENE3D); IPR042265 (G3DSA:3.40.50.GENE3D); IPR016435 (TIGRFAM); IPR016435 (PFAM); IPR010014 (TIGRFAM); IPR010014 (PTHR10762:PANTHER); IPR016435 (PANTHER)	P:GO:0017183	P:peptidyl-diphthamide biosynthetic process from peptidyl-histidine
true	[BLASTED]	PB.114.1	RNA-binding ASCH domain protein	1409	20	1.39105E-144	91.22								
true	[BLASTED]	PB.114.2	RNA-binding ASCH domain protein	1316	20	5.78334E-165	88.17								
true	[BLASTED, MAPPED, ANNOTATED]	PB.115.1	translocation protein-related	4362	20	6.26745E-103	84.5	7	P:GO:0006376; P:GO:0009555; P:GO:0031204; F:GO:0003729; C:GO:0005685; C:GO:0005886; C:GO:0030176	P:mRNA splice site selection; P:pollen development; P:posttranslational protein targeting to membrane, translocation; F:mRNA binding; C:U1 snRNP; C:plasma membrane; C:integral component of endoplasmic reticulum membrane					
true	[BLASTED, MAPPED, ANNOTATED]	PB.115.2	translocation protein-related	436	20	1.34978E-42	85.61	7	P:GO:0006376; P:GO:0009555; P:GO:0031204; F:GO:0003729; C:GO:0005685; C:GO:0005886; C:GO:0030176	P:mRNA splice site selection; P:pollen development; P:posttranslational protein targeting to membrane, translocation; F:mRNA binding; C:U1 snRNP; C:plasma membrane; C:integral component of endoplasmic reticulum membrane					
true	[INTERPRO, BLASTED, MAPPED, ANNOTATED]	PB.115.3	translocation protein-related	1369	20	0.0	92.86	7	P:GO:0006376; P:GO:0009555; P:GO:0031204; F:GO:0003729; C:GO:0005685; C:GO:0005886; C:GO:0030176	P:mRNA splice site selection; P:pollen development; P:posttranslational protein targeting to membrane, translocation; F:mRNA binding; C:U1 snRNP; C:plasma membrane; C:integral component of endoplasmic reticulum membrane			IPR004728 (PFAM); mobidb-lite (MOBIDB_LITE); mobidb-lite (MOBIDB_LITE); mobidb-lite (MOBIDB_LITE); PTHR12443:SF10 (PANTHER); IPR004728 (PANTHER); CYTOPLASMIC_DOMAIN (PHOBIUS); TRANSMEMBRANE (PHOBIUS); TRANSMEMBRANE (PHOBIUS); NON_CYTOPLASMIC_DOMAIN (PHOBIUS); CYTOPLASMIC_DOMAIN (PHOBIUS); NON_CYTOPLASMIC_DOMAIN (PHOBIUS); TRANSMEMBRANE (PHOBIUS); TMhelix (TMHMM); TMhelix (TMHMM)	P:GO:0015031; C:GO:0030176	P:protein transport; C:integral component of endoplasmic reticulum membrane
true	[INTERPRO, BLASTED, MAPPED, ANNOTATED]	PB.115.4	translocation protein-related	1025	20	0.0	93.31	7	P:GO:0006376; P:GO:0009555; P:GO:0031204; F:GO:0003729; C:GO:0005685; C:GO:0005886; C:GO:0030176	P:mRNA splice site selection; P:pollen development; P:posttranslational protein targeting to membrane, translocation; F:mRNA binding; C:U1 snRNP; C:plasma membrane; C:integral component of endoplasmic reticulum membrane			IPR004728 (PFAM); mobidb-lite (MOBIDB_LITE); IPR004728 (PANTHER); PTHR12443:SF10 (PANTHER); NON_CYTOPLASMIC_DOMAIN (PHOBIUS); CYTOPLASMIC_DOMAIN (PHOBIUS); NON_CYTOPLASMIC_DOMAIN (PHOBIUS); TRANSMEMBRANE (PHOBIUS); TRANSMEMBRANE (PHOBIUS); CYTOPLASMIC_DOMAIN (PHOBIUS); TRANSMEMBRANE (PHOBIUS); TMhelix (TMHMM); TMhelix (TMHMM); TMhelix (TMHMM)	P:GO:0015031; C:GO:0030176	P:protein transport; C:integral component of endoplasmic reticulum membrane
true	[BLASTED, MAPPED, ANNOTATED]	PB.115.5	translocation protein-related	3847	20	7.043E-93	92.55	4	P:GO:0009555; P:GO:0031204; C:GO:0005886; C:GO:0030176	P:pollen development; P:posttranslational protein targeting to membrane, translocation; C:plasma membrane; C:integral component of endoplasmic reticulum membrane					
true	[BLASTED, MAPPED, ANNOTATED]	PB.115.6	translocation protein-related	3092	20	3.58234E-125	96.86	7	P:GO:0006376; P:GO:0009555; P:GO:0031204; F:GO:0003729; C:GO:0005685; C:GO:0005886; C:GO:0030176	P:mRNA splice site selection; P:pollen development; P:posttranslational protein targeting to membrane, translocation; F:mRNA binding; C:U1 snRNP; C:plasma membrane; C:integral component of endoplasmic reticulum membrane					
true	[INTERPRO, BLASTED, MAPPED, ANNOTATED]	PB.116.1	Late embryogenesis abundant protein group 2	1304	20	0.0	95.15	2	P:GO:0009269; C:GO:0005829	P:response to desiccation; C:cytosol			IPR013990 (SMART); G3DSA:2.60.40.1820 (GENE3D); G3DSA:2.60.40.1820 (GENE3D); IPR004864 (PFAM); mobidb-lite (MOBIDB_LITE); mobidb-lite (MOBIDB_LITE); mobidb-lite (MOBIDB_LITE); PTHR31459:SF13 (PANTHER); PTHR31459 (PANTHER); SSF117070 (SUPERFAMILY); SSF117070 (SUPERFAMILY)	P:GO:0009269	P:response to desiccation
true	[INTERPRO, BLASTED, MAPPED, ANNOTATED]	PB.116.2	Late embryogenesis abundant protein group 2	1378	20	0.0	95.15	2	P:GO:0009269; C:GO:0005829	P:response to desiccation; C:cytosol			IPR013990 (SMART); IPR004864 (PFAM); G3DSA:2.60.40.1820 (GENE3D); G3DSA:2.60.40.1820 (GENE3D); mobidb-lite (MOBIDB_LITE); mobidb-lite (MOBIDB_LITE); mobidb-lite (MOBIDB_LITE); PTHR31459 (PANTHER); PTHR31459:SF13 (PANTHER); SSF117070 (SUPERFAMILY); SSF117070 (SUPERFAMILY)	P:GO:0009269	P:response to desiccation
true	[INTERPRO, NO-BLAST]	PB.116.3	---NA---	341									no IPS match	no IPS match	no IPS match
true	[INTERPRO, BLASTED, MAPPED, ANNOTATED]	PB.116.4	Late embryogenesis abundant protein group 2	2593	20	0.0	95.15	2	P:GO:0009269; C:GO:0005829	P:response to desiccation; C:cytosol			IPR013990 (SMART); G3DSA:2.60.40.1820 (GENE3D); G3DSA:2.60.40.1820 (GENE3D); IPR004864 (PFAM); mobidb-lite (MOBIDB_LITE); mobidb-lite (MOBIDB_LITE); mobidb-lite (MOBIDB_LITE); PTHR31459:SF13 (PANTHER); PTHR31459 (PANTHER); SSF117070 (SUPERFAMILY); SSF117070 (SUPERFAMILY)	P:GO:0009269	P:response to desiccation
true	[BLASTED, MAPPED, ANNOTATED]	PB.116.5	Late embryogenesis abundant protein group 2	420	20	1.83317E-14	98.92	2	P:GO:0009269; C:GO:0005829	P:response to desiccation; C:cytosol					
true	[INTERPRO, BLASTED, MAPPED, ANNOTATED]	PB.116.6	Late embryogenesis abundant protein group 2	1386	20	0.0	95.15	2	P:GO:0009269; C:GO:0005829	P:response to desiccation; C:cytosol			IPR013990 (SMART); G3DSA:2.60.40.1820 (GENE3D); G3DSA:2.60.40.1820 (GENE3D); IPR004864 (PFAM); mobidb-lite (MOBIDB_LITE); mobidb-lite (MOBIDB_LITE); mobidb-lite (MOBIDB_LITE); PTHR31459:SF13 (PANTHER); PTHR31459 (PANTHER); SSF117070 (SUPERFAMILY); SSF117070 (SUPERFAMILY)	P:GO:0009269	P:response to desiccation
true	[INTERPRO, NO-BLAST]	PB.117.1	---NA---	180									no IPS match	no IPS match	no IPS match
true	[INTERPRO, BLASTED, MAPPED, ANNOTATED]	PB.118.1	LUC7 related protein	2521	20	0.0	97.59	4	P:GO:0006376; F:GO:0003729; C:GO:0005685; C:GO:0071004	P:mRNA splice site selection; F:mRNA binding; C:U1 snRNP; C:U2-type prespliceosome			Coil (COILS); IPR004882 (PFAM); mobidb-lite (MOBIDB_LITE); mobidb-lite (MOBIDB_LITE); IPR004882 (PANTHER); PTHR12375:SF41 (PANTHER)	P:GO:0006376; F:GO:0003729; C:GO:0005685	P:mRNA splice site selection; F:mRNA binding; C:U1 snRNP
true	[INTERPRO, BLASTED, MAPPED, ANNOTATED]	PB.118.2	LUC7 related protein	2333	20	0.0	97.28	4	P:GO:0006376; F:GO:0003729; C:GO:0005685; C:GO:0071004	P:mRNA splice site selection; F:mRNA binding; C:U1 snRNP; C:U2-type prespliceosome			Coil (COILS); IPR004882 (PFAM); mobidb-lite (MOBIDB_LITE); mobidb-lite (MOBIDB_LITE); PTHR12375:SF41 (PANTHER); IPR004882 (PANTHER)	P:GO:0006376; F:GO:0003729; C:GO:0005685	P:mRNA splice site selection; F:mRNA binding; C:U1 snRNP
true	[BLASTED, MAPPED, ANNOTATED]	PB.118.3	LUC7 related protein	477	4	3.16854E-20	85.39	5	P:GO:0006376; F:GO:0003729; C:GO:0005685; C:GO:0016021; C:GO:0071004	P:mRNA splice site selection; F:mRNA binding; C:U1 snRNP; C:integral component of membrane; C:U2-type prespliceosome					
true	[INTERPRO, BLASTED, MAPPED, ANNOTATED]	PB.118.4	LUC7 related protein	1620	20	0.0	97.19	4	P:GO:0006376; F:GO:0003729; C:GO:0005685; C:GO:0071004	P:mRNA splice site selection; F:mRNA binding; C:U1 snRNP; C:U2-type prespliceosome			Coil (COILS); Coil (COILS); IPR004882 (PFAM); mobidb-lite (MOBIDB_LITE); mobidb-lite (MOBIDB_LITE); mobidb-lite (MOBIDB_LITE); mobidb-lite (MOBIDB_LITE); IPR004882 (PANTHER); PTHR12375:SF41 (PANTHER)	P:GO:0006376; F:GO:0003729; C:GO:0005685	P:mRNA splice site selection; F:mRNA binding; C:U1 snRNP
true	[BLASTED, MAPPED, ANNOTATED]	PB.118.5	LUC7 related protein	1244	4	1.77145E-41	84.69	5	P:GO:0006376; F:GO:0003729; C:GO:0005685; C:GO:0016021; C:GO:0071004	P:mRNA splice site selection; F:mRNA binding; C:U1 snRNP; C:integral component of membrane; C:U2-type prespliceosome					
true	[BLASTED, MAPPED, ANNOTATED]	PB.118.6	LUC7 related protein	3722	20	1.06615E-113	96.29	4	P:GO:0006376; F:GO:0003729; C:GO:0005685; C:GO:0071004	P:mRNA splice site selection; F:mRNA binding; C:U1 snRNP; C:U2-type prespliceosome					
true	[BLASTED, MAPPED, ANNOTATED]	PB.118.7	LUC7 related protein	955	4	1.86165E-35	85.58	5	P:GO:0006376; F:GO:0003729; C:GO:0005685; C:GO:0016021; C:GO:0071004	P:mRNA splice site selection; F:mRNA binding; C:U1 snRNP; C:integral component of membrane; C:U2-type prespliceosome					
true	[BLASTED, MAPPED, ANNOTATED]	PB.118.8	LUC7 related protein	1695	20	3.46346E-62	97.63	4	P:GO:0006376; F:GO:0003729; C:GO:0005685; C:GO:0071004	P:mRNA splice site selection; F:mRNA binding; C:U1 snRNP; C:U2-type prespliceosome					
true	[INTERPRO, BLASTED, MAPPED, ANNOTATED]	PB.118.9	LUC7 related protein	2250	20	0.0	97.28	4	P:GO:0006376; F:GO:0003729; C:GO:0005685; C:GO:0071004	P:mRNA splice site selection; F:mRNA binding; C:U1 snRNP; C:U2-type prespliceosome			Coil (COILS); IPR004882 (PFAM); mobidb-lite (MOBIDB_LITE); mobidb-lite (MOBIDB_LITE); PTHR12375:SF41 (PANTHER); IPR004882 (PANTHER)	P:GO:0006376; F:GO:0003729; C:GO:0005685	P:mRNA splice site selection; F:mRNA binding; C:U1 snRNP
true	[INTERPRO, BLASTED, MAPPED, ANNOTATED]	PB.118.10	LUC7 related protein	2417	20	0.0	97.57	4	P:GO:0006376; F:GO:0003729; C:GO:0005685; C:GO:0071004	P:mRNA splice site selection; F:mRNA binding; C:U1 snRNP; C:U2-type prespliceosome			Coil (COILS); IPR004882 (PFAM); mobidb-lite (MOBIDB_LITE); mobidb-lite (MOBIDB_LITE); IPR004882 (PANTHER); PTHR12375:SF41 (PANTHER)	P:GO:0006376; F:GO:0003729; C:GO:0005685	P:mRNA splice site selection; F:mRNA binding; C:U1 snRNP
true	[INTERPRO, BLASTED, MAPPED, ANNOTATED]	PB.118.11	LUC7 related protein	2260	20	0.0	97.28	4	P:GO:0006376; F:GO:0003729; C:GO:0005685; C:GO:0071004	P:mRNA splice site selection; F:mRNA binding; C:U1 snRNP; C:U2-type prespliceosome			Coil (COILS); IPR004882 (PFAM); mobidb-lite (MOBIDB_LITE); mobidb-lite (MOBIDB_LITE); PTHR12375:SF41 (PANTHER); IPR004882 (PANTHER)	P:GO:0006376; F:GO:0003729; C:GO:0005685	P:mRNA splice site selection; F:mRNA binding; C:U1 snRNP
true	[INTERPRO, BLASTED, MAPPED, ANNOTATED]	PB.119.1	sister chromatid cohesion protein DCC1	1592	20	0.0	90.82	8	P:GO:0006275; P:GO:0006355; P:GO:0034088; F:GO:0003689; C:GO:0000775; C:GO:0000785; C:GO:0005654; C:GO:0031390	P:regulation of DNA replication; P:regulation of transcription, DNA-templated; P:maintenance of mitotic sister chromatid cohesion; F:DNA clamp loader activity; C:chromosome, centromeric region; C:chromatin; C:nucleoplasm; C:Ctf18 RFC-like complex	EC:3.6.1.3; EC:3.6.1.15	Adenosinetriphosphatase; Nucleoside-triphosphate phosphatase	IPR019128 (PFAM); IPR019128 (PANTHER)	P:GO:0007064; C:GO:0031390	P:mitotic sister chromatid cohesion; C:Ctf18 RFC-like complex
true	[INTERPRO, BLASTED, MAPPED, ANNOTATED]	PB.120.1	Putative ion channel protein CASTOR	3758	20	0.0	93.5	1	C:GO:0016021	C:integral component of membrane			Coil (COILS); IPR010420 (PFAM); G3DSA:3.40.50.720 (GENE3D); mobidb-lite (MOBIDB_LITE); mobidb-lite (MOBIDB_LITE); mobidb-lite (MOBIDB_LITE); mobidb-lite (MOBIDB_LITE); PTHR31563:SF14 (PANTHER); PTHR31563 (PANTHER); TRANSMEMBRANE (PHOBIUS); CYTOPLASMIC_DOMAIN (PHOBIUS); NON_CYTOPLASMIC_DOMAIN (PHOBIUS); CYTOPLASMIC_DOMAIN (PHOBIUS); TRANSMEMBRANE (PHOBIUS); CYTOPLASMIC_DOMAIN (PHOBIUS); NON_CYTOPLASMIC_DOMAIN (PHOBIUS); TRANSMEMBRANE (PHOBIUS); TRANSMEMBRANE (PHOBIUS); SSF81324 (SUPERFAMILY); TMhelix (TMHMM); TMhelix (TMHMM); TMhelix (TMHMM); TMhelix (TMHMM)	no GO terms	no GO terms
true	[INTERPRO, BLASTED, MAPPED, ANNOTATED]	PB.120.2	Putative ion channel protein CASTOR	3863	20	0.0	92.44	1	C:GO:0016021	C:integral component of membrane			Coil (COILS); G3DSA:3.40.50.720 (GENE3D); IPR010420 (PFAM); mobidb-lite (MOBIDB_LITE); mobidb-lite (MOBIDB_LITE); mobidb-lite (MOBIDB_LITE); mobidb-lite (MOBIDB_LITE); PTHR31563:SF14 (PANTHER); PTHR31563 (PANTHER); CYTOPLASMIC_DOMAIN (PHOBIUS); CYTOPLASMIC_DOMAIN (PHOBIUS); TRANSMEMBRANE (PHOBIUS); TRANSMEMBRANE (PHOBIUS); TRANSMEMBRANE (PHOBIUS); CYTOPLASMIC_DOMAIN (PHOBIUS); NON_CYTOPLASMIC_DOMAIN (PHOBIUS); NON_CYTOPLASMIC_DOMAIN (PHOBIUS); TRANSMEMBRANE (PHOBIUS); SSF81324 (SUPERFAMILY); TMhelix (TMHMM); TMhelix (TMHMM); TMhelix (TMHMM); TMhelix (TMHMM)	no GO terms	no GO terms
true	[INTERPRO, BLASTED, MAPPED, ANNOTATED]	PB.120.3	Putative ion channel protein CASTOR	3517	20	0.0	93.5	1	C:GO:0016021	C:integral component of membrane			Coil (COILS); G3DSA:3.40.50.720 (GENE3D); IPR010420 (PFAM); mobidb-lite (MOBIDB_LITE); mobidb-lite (MOBIDB_LITE); mobidb-lite (MOBIDB_LITE); mobidb-lite (MOBIDB_LITE); PTHR31563:SF14 (PANTHER); PTHR31563 (PANTHER); CYTOPLASMIC_DOMAIN (PHOBIUS); TRANSMEMBRANE (PHOBIUS); TRANSMEMBRANE (PHOBIUS); TRANSMEMBRANE (PHOBIUS); CYTOPLASMIC_DOMAIN (PHOBIUS); NON_CYTOPLASMIC_DOMAIN (PHOBIUS); CYTOPLASMIC_DOMAIN (PHOBIUS); NON_CYTOPLASMIC_DOMAIN (PHOBIUS); TRANSMEMBRANE (PHOBIUS); SSF81324 (SUPERFAMILY); TMhelix (TMHMM); TMhelix (TMHMM); TMhelix (TMHMM); TMhelix (TMHMM)	no GO terms	no GO terms
true	[INTERPRO, BLASTED, MAPPED, ANNOTATED]	PB.120.4	Putative ion channel protein CASTOR	3591	20	0.0	92.39	1	C:GO:0016021	C:integral component of membrane			Coil (COILS); IPR010420 (PFAM); G3DSA:3.40.50.720 (GENE3D); mobidb-lite (MOBIDB_LITE); mobidb-lite (MOBIDB_LITE); mobidb-lite (MOBIDB_LITE); mobidb-lite (MOBIDB_LITE); PTHR31563:SF14 (PANTHER); PTHR31563 (PANTHER); TRANSMEMBRANE (PHOBIUS); TRANSMEMBRANE (PHOBIUS); TRANSMEMBRANE (PHOBIUS); CYTOPLASMIC_DOMAIN (PHOBIUS); CYTOPLASMIC_DOMAIN (PHOBIUS); NON_CYTOPLASMIC_DOMAIN (PHOBIUS); NON_CYTOPLASMIC_DOMAIN (PHOBIUS); CYTOPLASMIC_DOMAIN (PHOBIUS); TRANSMEMBRANE (PHOBIUS); SSF81324 (SUPERFAMILY); TMhelix (TMHMM); TMhelix (TMHMM); TMhelix (TMHMM); TMhelix (TMHMM)	no GO terms	no GO terms
true	[INTERPRO, BLASTED, MAPPED, ANNOTATED]	PB.120.5	Putative ion channel protein CASTOR	3564	20	0.0	92.38	1	C:GO:0016021	C:integral component of membrane			Coil (COILS); IPR010420 (PFAM); G3DSA:3.40.50.720 (GENE3D); mobidb-lite (MOBIDB_LITE); mobidb-lite (MOBIDB_LITE); mobidb-lite (MOBIDB_LITE); PTHR31563:SF14 (PANTHER); PTHR31563 (PANTHER); NON_CYTOPLASMIC_DOMAIN (PHOBIUS); TRANSMEMBRANE (PHOBIUS); TRANSMEMBRANE (PHOBIUS); TRANSMEMBRANE (PHOBIUS); CYTOPLASMIC_DOMAIN (PHOBIUS); CYTOPLASMIC_DOMAIN (PHOBIUS); CYTOPLASMIC_DOMAIN (PHOBIUS); TRANSMEMBRANE (PHOBIUS); NON_CYTOPLASMIC_DOMAIN (PHOBIUS); SSF81324 (SUPERFAMILY); TMhelix (TMHMM); TMhelix (TMHMM); TMhelix (TMHMM); TMhelix (TMHMM)	no GO terms	no GO terms
true	[INTERPRO, BLASTED, MAPPED, ANNOTATED]	PB.120.6	probable ion channel CASTOR isoform X1	3457	20	0.0	88.66	3	P:GO:0006811; C:GO:0016021; C:GO:0031965	P:ion transport; C:integral component of membrane; C:nuclear membrane			Coil (COILS); G3DSA:3.40.50.720 (GENE3D); IPR010420 (PFAM); mobidb-lite (MOBIDB_LITE); mobidb-lite (MOBIDB_LITE); mobidb-lite (MOBIDB_LITE); mobidb-lite (MOBIDB_LITE); PTHR31563:SF14 (PANTHER); PTHR31563 (PANTHER); TRANSMEMBRANE (PHOBIUS); CYTOPLASMIC_DOMAIN (PHOBIUS); NON_CYTOPLASMIC_DOMAIN (PHOBIUS); CYTOPLASMIC_DOMAIN (PHOBIUS); TRANSMEMBRANE (PHOBIUS); NON_CYTOPLASMIC_DOMAIN (PHOBIUS); TRANSMEMBRANE (PHOBIUS); TRANSMEMBRANE (PHOBIUS); CYTOPLASMIC_DOMAIN (PHOBIUS); SSF81324 (SUPERFAMILY); TMhelix (TMHMM); TMhelix (TMHMM); TMhelix (TMHMM); TMhelix (TMHMM)	no GO terms	no GO terms
true	[INTERPRO, BLASTED, MAPPED, ANNOTATED]	PB.120.7	probable ion channel CASTOR isoform X2	3448	20	0.0	93.11	3	P:GO:0006811; C:GO:0016021; C:GO:0031965	P:ion transport; C:integral component of membrane; C:nuclear membrane			Coil (COILS); G3DSA:3.40.50.720 (GENE3D); IPR010420 (PFAM); mobidb-lite (MOBIDB_LITE); mobidb-lite (MOBIDB_LITE); mobidb-lite (MOBIDB_LITE); mobidb-lite (MOBIDB_LITE); PTHR31563 (PANTHER); PTHR31563:SF14 (PANTHER); TRANSMEMBRANE (PHOBIUS); CYTOPLASMIC_DOMAIN (PHOBIUS); NON_CYTOPLASMIC_DOMAIN (PHOBIUS); CYTOPLASMIC_DOMAIN (PHOBIUS); TRANSMEMBRANE (PHOBIUS); NON_CYTOPLASMIC_DOMAIN (PHOBIUS); TRANSMEMBRANE (PHOBIUS); CYTOPLASMIC_DOMAIN (PHOBIUS); TRANSMEMBRANE (PHOBIUS); SSF81324 (SUPERFAMILY); TMhelix (TMHMM); TMhelix (TMHMM); TMhelix (TMHMM); TMhelix (TMHMM)	no GO terms	no GO terms
true	[INTERPRO, BLASTED, MAPPED, ANNOTATED]	PB.120.8	Putative ion channel protein CASTOR	3677	20	0.0	92.44	1	C:GO:0016021	C:integral component of membrane			Coil (COILS); G3DSA:3.40.50.720 (GENE3D); IPR010420 (PFAM); mobidb-lite (MOBIDB_LITE); mobidb-lite (MOBIDB_LITE); mobidb-lite (MOBIDB_LITE); mobidb-lite (MOBIDB_LITE); PTHR31563:SF14 (PANTHER); PTHR31563 (PANTHER); CYTOPLASMIC_DOMAIN (PHOBIUS); TRANSMEMBRANE (PHOBIUS); CYTOPLASMIC_DOMAIN (PHOBIUS); NON_CYTOPLASMIC_DOMAIN (PHOBIUS); CYTOPLASMIC_DOMAIN (PHOBIUS); TRANSMEMBRANE (PHOBIUS); NON_CYTOPLASMIC_DOMAIN (PHOBIUS); TRANSMEMBRANE (PHOBIUS); TRANSMEMBRANE (PHOBIUS); SSF81324 (SUPERFAMILY); TMhelix (TMHMM); TMhelix (TMHMM); TMhelix (TMHMM); TMhelix (TMHMM)	no GO terms	no GO terms
true	[INTERPRO, BLASTED, MAPPED, ANNOTATED]	PB.121.1	protein FAR1-RELATED SEQUENCE 6	2914	20	0.0	85.87	2	P:GO:0006355; F:GO:0008270	P:regulation of transcription, DNA-templated; F:zinc ion binding			IPR006564 (SMART); IPR007527 (PFAM); IPR004330 (PFAM); IPR018289 (PFAM); mobidb-lite (MOBIDB_LITE); mobidb-lite (MOBIDB_LITE); PTHR31669:SF164 (PANTHER); IPR031052 (PANTHER); IPR007527 (PROSITE_PROFILES)	P:GO:0006355; F:GO:0008270	P:regulation of transcription, DNA-templated; F:zinc ion binding
true	[INTERPRO, BLASTED, MAPPED, ANNOTATED]	PB.121.2	protein FAR1-RELATED SEQUENCE 6	1672	20	0.0	84.53	2	P:GO:0006355; F:GO:0008270	P:regulation of transcription, DNA-templated; F:zinc ion binding			IPR006564 (SMART); IPR007527 (PFAM); mobidb-lite (MOBIDB_LITE); IPR031052 (PANTHER); PTHR31669:SF164 (PANTHER); IPR007527 (PROSITE_PROFILES)	P:GO:0006355; F:GO:0008270	P:regulation of transcription, DNA-templated; F:zinc ion binding
true	[BLASTED, MAPPED, ANNOTATED]	PB.122.1	60S ribosomal protein L17	728	20	1.21503E-110	97.37	3	P:GO:0002181; F:GO:0003735; C:GO:0016021	P:cytoplasmic translation; F:structural constituent of ribosome; C:integral component of membrane					
true	[BLASTED, MAPPED, ANNOTATED]	PB.122.2	60S ribosomal protein L17	811	20	4.28439E-122	97.22	2	P:GO:0002181; F:GO:0003735	P:cytoplasmic translation; F:structural constituent of ribosome					
true	[BLASTED, MAPPED, ANNOTATED]	PB.122.3	60S ribosomal protein L17	617	20	1.0704E-74	98.27	2	P:GO:0002181; F:GO:0003735	P:cytoplasmic translation; F:structural constituent of ribosome					
true	[INTERPRO, NO-BLAST]	PB.122.4	---NA---	146									no IPS match	no IPS match	no IPS match
true	[INTERPRO, NO-BLAST]	PB.122.5	---NA---	333									no IPS match	no IPS match	no IPS match
true	[BLASTED, MAPPED, ANNOTATED]	PB.122.6	60S ribosomal protein L17	694	20	1.00353E-122	97.16	2	P:GO:0002181; F:GO:0003735	P:cytoplasmic translation; F:structural constituent of ribosome					
true	[BLASTED, MAPPED, ANNOTATED]	PB.123.1	kinetochore protein nuf2	3956	20	1.5673E-94	76.08	9	P:GO:0007052; P:GO:0030833; P:GO:0045132; P:GO:0051315; P:GO:0051383; F:GO:0044877; C:GO:0000778; C:GO:0015629; C:GO:0031262	P:mitotic spindle organization; P:regulation of actin filament polymerization; P:meiotic chromosome segregation; P:attachment of mitotic spindle microtubules to kinetochore; P:kinetochore organization; F:protein-containing complex binding; C:condensed nuclear chromosome kinetochore; C:actin cytoskeleton; C:Ndc80 complex					
true	[BLASTED, MAPPED, ANNOTATED]	PB.123.2	kinetochore protein nuf2	3804	20	1.85599E-169	76.27	9	P:GO:0007052; P:GO:0030833; P:GO:0045132; P:GO:0051315; P:GO:0051383; F:GO:0044877; C:GO:0000778; C:GO:0015629; C:GO:0031262	P:mitotic spindle organization; P:regulation of actin filament polymerization; P:meiotic chromosome segregation; P:attachment of mitotic spindle microtubules to kinetochore; P:kinetochore organization; F:protein-containing complex binding; C:condensed nuclear chromosome kinetochore; C:actin cytoskeleton; C:Ndc80 complex					
true	[BLASTED, MAPPED, ANNOTATED]	PB.123.3	kinetochore protein nuf2	501	11	1.56034E-37	81.66	9	P:GO:0007052; P:GO:0030833; P:GO:0045132; P:GO:0051315; P:GO:0051383; F:GO:0044877; C:GO:0000778; C:GO:0015629; C:GO:0031262	P:mitotic spindle organization; P:regulation of actin filament polymerization; P:meiotic chromosome segregation; P:attachment of mitotic spindle microtubules to kinetochore; P:kinetochore organization; F:protein-containing complex binding; C:condensed nuclear chromosome kinetochore; C:actin cytoskeleton; C:Ndc80 complex					
true	[BLASTED, MAPPED, ANNOTATED]	PB.123.4	kinetochore protein nuf2	1763	20	4.63071E-171	76.27	9	P:GO:0007052; P:GO:0030833; P:GO:0045132; P:GO:0051315; P:GO:0051383; F:GO:0044877; C:GO:0000778; C:GO:0015629; C:GO:0031262	P:mitotic spindle organization; P:regulation of actin filament polymerization; P:meiotic chromosome segregation; P:attachment of mitotic spindle microtubules to kinetochore; P:kinetochore organization; F:protein-containing complex binding; C:condensed nuclear chromosome kinetochore; C:actin cytoskeleton; C:Ndc80 complex					
true	[BLASTED, MAPPED, ANNOTATED]	PB.123.5	kinetochore protein nuf2	363	7	3.60653E-17	83.35	7	P:GO:0007052; P:GO:0045132; P:GO:0051315; P:GO:0051383; F:GO:0044877; C:GO:0000778; C:GO:0031262	P:mitotic spindle organization; P:meiotic chromosome segregation; P:attachment of mitotic spindle microtubules to kinetochore; P:kinetochore organization; F:protein-containing complex binding; C:condensed nuclear chromosome kinetochore; C:Ndc80 complex					
true	[INTERPRO, BLASTED, MAPPED, ANNOTATED]	PB.124.1	kinetochore protein nuf2	2051	20	0.0	75.01	9	P:GO:0007052; P:GO:0030833; P:GO:0045132; P:GO:0051315; P:GO:0051383; F:GO:0044877; C:GO:0000778; C:GO:0015629; C:GO:0031262	P:mitotic spindle organization; P:regulation of actin filament polymerization; P:meiotic chromosome segregation; P:attachment of mitotic spindle microtubules to kinetochore; P:kinetochore organization; F:protein-containing complex binding; C:condensed nuclear chromosome kinetochore; C:actin cytoskeleton; C:Ndc80 complex			Coil (COILS); Coil (COILS); Coil (COILS); Coil (COILS); Coil (COILS); IPR005549 (PFAM); IPR038275 (G3DSA:1.10.418.GENE3D); mobidb-lite (MOBIDB_LITE); PTHR21650 (PANTHER); PTHR21650:SF2 (PANTHER)	C:GO:0000776; C:GO:0031262	C:kinetochore; C:Ndc80 complex
true	[BLASTED, MAPPED, ANNOTATED]	PB.124.2	kinetochore protein nuf2	1776	20	3.89786E-156	75.6	9	P:GO:0007052; P:GO:0030833; P:GO:0045132; P:GO:0051315; P:GO:0051383; F:GO:0044877; C:GO:0000778; C:GO:0015629; C:GO:0031262	P:mitotic spindle organization; P:regulation of actin filament polymerization; P:meiotic chromosome segregation; P:attachment of mitotic spindle microtubules to kinetochore; P:kinetochore organization; F:protein-containing complex binding; C:condensed nuclear chromosome kinetochore; C:actin cytoskeleton; C:Ndc80 complex					
true	[BLASTED, MAPPED, ANNOTATED]	PB.124.3	kinetochore protein nuf2	628	20	1.21299E-55	74.84	10	P:GO:0007052; P:GO:0030833; P:GO:0045132; P:GO:0051315; P:GO:0051383; F:GO:0008375; F:GO:0044877; C:GO:0000778; C:GO:0015629; C:GO:0031262	P:mitotic spindle organization; P:regulation of actin filament polymerization; P:meiotic chromosome segregation; P:attachment of mitotic spindle microtubules to kinetochore; P:kinetochore organization; F:acetylglucosaminyltransferase activity; F:protein-containing complex binding; C:condensed nuclear chromosome kinetochore; C:actin cytoskeleton; C:Ndc80 complex					
true	[INTERPRO, NO-BLAST]	PB.124.4	---NA---	282									mobidb-lite (MOBIDB_LITE)	no GO terms	no GO terms
true	[BLASTED, MAPPED, ANNOTATED]	PB.124.5	kinetochore protein nuf2	1415	20	2.7573E-173	76.02	9	P:GO:0007052; P:GO:0030833; P:GO:0045132; P:GO:0051315; P:GO:0051383; F:GO:0044877; C:GO:0000778; C:GO:0015629; C:GO:0031262	P:mitotic spindle organization; P:regulation of actin filament polymerization; P:meiotic chromosome segregation; P:attachment of mitotic spindle microtubules to kinetochore; P:kinetochore organization; F:protein-containing complex binding; C:condensed nuclear chromosome kinetochore; C:actin cytoskeleton; C:Ndc80 complex					
true	[BLASTED, MAPPED, ANNOTATED]	PB.124.6	kinetochore protein nuf2	1233	20	1.97985E-156	75.43	9	P:GO:0007052; P:GO:0030833; P:GO:0045132; P:GO:0051315; P:GO:0051383; F:GO:0044877; C:GO:0000778; C:GO:0015629; C:GO:0031262	P:mitotic spindle organization; P:regulation of actin filament polymerization; P:meiotic chromosome segregation; P:attachment of mitotic spindle microtubules to kinetochore; P:kinetochore organization; F:protein-containing complex binding; C:condensed nuclear chromosome kinetochore; C:actin cytoskeleton; C:Ndc80 complex					
true	[INTERPRO, BLASTED, MAPPED, ANNOTATED]	PB.125.1	poly(ADP-ribose) glycohydrolase 1	1903	20	0.0	87.77	7	P:GO:0005975; P:GO:0006282; P:GO:0009225; P:GO:0031056; P:GO:1990966; F:GO:0004649; C:GO:0005737	P:carbohydrate metabolic process; P:regulation of DNA repair; P:nucleotide-sugar metabolic process; P:regulation of histone modification; P:ATP generation from poly-ADP-D-ribose; F:poly(ADP-ribose) glycohydrolase activity; C:cytoplasm	EC:3.2.1.143	Poly(ADP-ribose) glycohydrolase	IPR007724 (PFAM); IPR007724 (PANTHER); PTHR12837:SF7 (PANTHER)	P:GO:0005975; F:GO:0004649	P:carbohydrate metabolic process; F:poly(ADP-ribose) glycohydrolase activity
true	[INTERPRO, NO-BLAST]	PB.125.2	---NA---	101									no IPS match	no IPS match	no IPS match
true	[INTERPRO, BLASTED, MAPPED, ANNOTATED]	PB.126.1	serine/threonine protein phosphatase 2A 57 kDa regulatory subunit B' theta isoform	2518	20	0.0	94.46	4	P:GO:0007165; P:GO:0043666; F:GO:0019888; C:GO:0000159	P:signal transduction; P:regulation of phosphoprotein phosphatase activity; F:protein phosphatase regulator activity; C:protein phosphatase type 2A complex			Coil (COILS); IPR011989 (G3DSA:1.25.10.GENE3D); IPR002554 (PIRSF); IPR002554 (PFAM); mobidb-lite (MOBIDB_LITE); mobidb-lite (MOBIDB_LITE); IPR002554 (PANTHER); PTHR10257:SF49 (PANTHER); IPR016024 (SUPERFAMILY)	P:GO:0007165; F:GO:0019888; C:GO:0000159	P:signal transduction; F:protein phosphatase regulator activity; C:protein phosphatase type 2A complex
true	[INTERPRO, BLASTED, MAPPED, ANNOTATED]	PB.126.2	serine/threonine protein phosphatase 2A 57 kDa regulatory subunit B' theta isoform	2210	20	0.0	94.46	4	P:GO:0007165; P:GO:0043666; F:GO:0019888; C:GO:0000159	P:signal transduction; P:regulation of phosphoprotein phosphatase activity; F:protein phosphatase regulator activity; C:protein phosphatase type 2A complex			Coil (COILS); IPR011989 (G3DSA:1.25.10.GENE3D); IPR002554 (PFAM); IPR002554 (PIRSF); mobidb-lite (MOBIDB_LITE); mobidb-lite (MOBIDB_LITE); PTHR10257:SF49 (PANTHER); IPR002554 (PANTHER); IPR016024 (SUPERFAMILY)	P:GO:0007165; F:GO:0019888; C:GO:0000159	P:signal transduction; F:protein phosphatase regulator activity; C:protein phosphatase type 2A complex
true	[INTERPRO, BLASTED, MAPPED, ANNOTATED]	PB.126.3	serine/threonine protein phosphatase 2A 57 kDa regulatory subunit B' theta isoform	2447	20	0.0	94.46	4	P:GO:0007165; P:GO:0043666; F:GO:0019888; C:GO:0000159	P:signal transduction; P:regulation of phosphoprotein phosphatase activity; F:protein phosphatase regulator activity; C:protein phosphatase type 2A complex			Coil (COILS); IPR011989 (G3DSA:1.25.10.GENE3D); IPR002554 (PFAM); IPR002554 (PIRSF); mobidb-lite (MOBIDB_LITE); mobidb-lite (MOBIDB_LITE); PTHR10257:SF49 (PANTHER); IPR002554 (PANTHER); IPR016024 (SUPERFAMILY)	P:GO:0007165; F:GO:0019888; C:GO:0000159	P:signal transduction; F:protein phosphatase regulator activity; C:protein phosphatase type 2A complex
true	[BLASTED, MAPPED, ANNOTATED]	PB.126.4	serine/threonine protein phosphatase 2A 57 kDa regulatory subunit B' theta isoform	1001	20	1.56599E-95	98.81	4	P:GO:0007165; P:GO:0043666; F:GO:0019888; C:GO:0000159	P:signal transduction; P:regulation of phosphoprotein phosphatase activity; F:protein phosphatase regulator activity; C:protein phosphatase type 2A complex					
true	[INTERPRO, BLASTED, MAPPED, ANNOTATED]	PB.126.5	serine/threonine protein phosphatase 2A 57 kDa regulatory subunit B' theta isoform	1501	20	0.0	97.46	4	P:GO:0007165; P:GO:0043666; F:GO:0019888; C:GO:0000159	P:signal transduction; P:regulation of phosphoprotein phosphatase activity; F:protein phosphatase regulator activity; C:protein phosphatase type 2A complex			Coil (COILS); IPR002554 (PFAM); IPR002554 (PIRSF); IPR011989 (G3DSA:1.25.10.GENE3D); mobidb-lite (MOBIDB_LITE); PTHR10257:SF49 (PANTHER); IPR002554 (PANTHER); IPR016024 (SUPERFAMILY)	P:GO:0007165; F:GO:0019888; C:GO:0000159	P:signal transduction; F:protein phosphatase regulator activity; C:protein phosphatase type 2A complex
true	[BLASTED, MAPPED, ANNOTATED]	PB.127.1	GDSL esterase/lipase At3g48460	1018	20	1.80488E-154	87.17	3	P:GO:0006631; F:GO:0008126; F:GO:0016298	P:fatty acid metabolic process; F:acetylesterase activity; F:lipase activity	EC:3.1.1.6; EC:3.1.1.1	Acetylesterase; Carboxylesterase			
true	[INTERPRO, BLASTED, MAPPED, ANNOTATED]	PB.127.2	GDSL esterase/lipase At3g48460	1408	20	0.0	84.95	2	P:GO:0006631; F:GO:0008126	P:fatty acid metabolic process; F:acetylesterase activity	EC:3.1.1.6; EC:3.1.1.1	Acetylesterase; Carboxylesterase	IPR001087 (PFAM); IPR036514 (G3DSA:3.40.50.GENE3D); PTHR22835:SF532 (PANTHER); PTHR22835 (PANTHER); SIGNAL_PEPTIDE_H_REGION (PHOBIUS); SIGNAL_PEPTIDE_C_REGION (PHOBIUS); NON_CYTOPLASMIC_DOMAIN (PHOBIUS); SIGNAL_PEPTIDE (PHOBIUS); SIGNAL_PEPTIDE_N_REGION (PHOBIUS); IPR035669 (CDD); SignalP-TM (SIGNALP_GRAM_NEGATIVE); SignalP-TM (SIGNALP_GRAM_POSITIVE); SSF52266 (SUPERFAMILY); TMhelix (TMHMM)	F:GO:0016788	F:hydrolase activity, acting on ester bonds
true	[BLASTED, MAPPED, ANNOTATED]	PB.127.3	GDSL esterase/lipase At3g48460	485	20	1.27177E-60	91.24	3	P:GO:0006631; F:GO:0008126; F:GO:0016298	P:fatty acid metabolic process; F:acetylesterase activity; F:lipase activity	EC:3.1.1.6; EC:3.1.1.1	Acetylesterase; Carboxylesterase			
true	[BLASTED, MAPPED, ANNOTATED]	PB.127.4	GDSL esterase/lipase At3g48460	2041	20	7.03837E-85	81.81	2	P:GO:0006631; F:GO:0008126	P:fatty acid metabolic process; F:acetylesterase activity	EC:3.1.1.6; EC:3.1.1.1	Acetylesterase; Carboxylesterase			
true	[BLASTED]	PB.128.1	unknown	311	1	3.29939E-8	56.96								
true	[BLASTED]	PB.128.2	unknown	271	1	6.47769E-7	57.33								
true	[INTERPRO, BLASTED, MAPPED, ANNOTATED]	PB.129.1	translocase of chloroplast 159, chloroplastic	3934	20	0.0	85.02	4	P:GO:0045036; F:GO:0005525; F:GO:0016817; C:GO:0009707	P:protein targeting to chloroplast; F:GTP binding; F:hydrolase activity, acting on acid anhydrides; C:chloroplast outer membrane			Coil (COILS); IPR006703 (PFAM); G3DSA:3.40.50.300 (GENE3D); mobidb-lite (MOBIDB_LITE); mobidb-lite (MOBIDB_LITE); mobidb-lite (MOBIDB_LITE); mobidb-lite (MOBIDB_LITE); PTHR10903 (PANTHER); PTHR10903:SF64 (PANTHER); NON_CYTOPLASMIC_DOMAIN (PHOBIUS); CYTOPLASMIC_DOMAIN (PHOBIUS); TRANSMEMBRANE (PHOBIUS); IPR006703 (PROSITE_PROFILES); IPR027417 (SUPERFAMILY); TMhelix (TMHMM)	F:GO:0005525	F:GTP binding
true	[INTERPRO, BLASTED, MAPPED, ANNOTATED]	PB.129.2	translocase of chloroplast 159, chloroplastic	3586	20	0.0	84.6	4	P:GO:0045036; F:GO:0005525; F:GO:0016817; C:GO:0009707	P:protein targeting to chloroplast; F:GTP binding; F:hydrolase activity, acting on acid anhydrides; C:chloroplast outer membrane			Coil (COILS); G3DSA:3.40.50.300 (GENE3D); IPR024283 (PFAM); IPR006703 (PFAM); IPR005690 (TIGRFAM); mobidb-lite (MOBIDB_LITE); mobidb-lite (MOBIDB_LITE); mobidb-lite (MOBIDB_LITE); mobidb-lite (MOBIDB_LITE); mobidb-lite (MOBIDB_LITE); PTHR10903 (PANTHER); PTHR10903:SF64 (PANTHER); IPR006703 (PROSITE_PROFILES); IPR027417 (SUPERFAMILY)	F:GO:0005525; F:GO:0016817	F:GTP binding; F:hydrolase activity, acting on acid anhydrides
true	[INTERPRO, BLASTED]	PB.130.1	DUF4378 domain protein	3518	20	0.0	87.77						IPR025486 (PFAM); IPR032795 (PFAM); mobidb-lite (MOBIDB_LITE); mobidb-lite (MOBIDB_LITE); mobidb-lite (MOBIDB_LITE); mobidb-lite (MOBIDB_LITE); mobidb-lite (MOBIDB_LITE); mobidb-lite (MOBIDB_LITE); mobidb-lite (MOBIDB_LITE); PTHR21726 (PANTHER); PTHR21726:SF62 (PANTHER)	no GO terms	no GO terms
true	[INTERPRO, BLASTED]	PB.130.2	DUF4378 domain protein	4337	20	0.0	87.6						IPR032795 (PFAM); mobidb-lite (MOBIDB_LITE); mobidb-lite (MOBIDB_LITE); mobidb-lite (MOBIDB_LITE); mobidb-lite (MOBIDB_LITE); mobidb-lite (MOBIDB_LITE); mobidb-lite (MOBIDB_LITE); mobidb-lite (MOBIDB_LITE); PTHR21726:SF62 (PANTHER); PTHR21726 (PANTHER)	no GO terms	no GO terms
true	[INTERPRO, BLASTED]	PB.130.3	DUF4378 domain protein	4134	20	0.0	87.6						IPR032795 (PFAM); mobidb-lite (MOBIDB_LITE); mobidb-lite (MOBIDB_LITE); mobidb-lite (MOBIDB_LITE); mobidb-lite (MOBIDB_LITE); mobidb-lite (MOBIDB_LITE); mobidb-lite (MOBIDB_LITE); mobidb-lite (MOBIDB_LITE); PTHR21726:SF62 (PANTHER); PTHR21726 (PANTHER)	no GO terms	no GO terms
true	[INTERPRO, BLASTED]	PB.130.4	DUF4378 domain protein	3350	20	0.0	87.77						IPR025486 (PFAM); IPR032795 (PFAM); mobidb-lite (MOBIDB_LITE); mobidb-lite (MOBIDB_LITE); mobidb-lite (MOBIDB_LITE); mobidb-lite (MOBIDB_LITE); mobidb-lite (MOBIDB_LITE); mobidb-lite (MOBIDB_LITE); mobidb-lite (MOBIDB_LITE); PTHR21726 (PANTHER); PTHR21726:SF62 (PANTHER)	no GO terms	no GO terms
true	[INTERPRO, BLASTED, MAPPED, ANNOTATED]	PB.131.1	Protein YIF1B-B	1304	20	0.0	96.02	5	P:GO:0006888; C:GO:0005789; C:GO:0005793; C:GO:0030134; C:GO:0030173	P:endoplasmic reticulum to Golgi vesicle-mediated transport; C:endoplasmic reticulum membrane; C:endoplasmic reticulum-Golgi intermediate compartment; C:COPII-coated ER to Golgi transport vesicle; C:integral component of Golgi membrane			IPR005578 (PFAM); IPR005578 (PANTHER); PTHR14083:SF12 (PANTHER); CYTOPLASMIC_DOMAIN (PHOBIUS); TRANSMEMBRANE (PHOBIUS); NON_CYTOPLASMIC_DOMAIN (PHOBIUS); TRANSMEMBRANE (PHOBIUS); CYTOPLASMIC_DOMAIN (PHOBIUS); TRANSMEMBRANE (PHOBIUS); TRANSMEMBRANE (PHOBIUS); NON_CYTOPLASMIC_DOMAIN (PHOBIUS); NON_CYTOPLASMIC_DOMAIN (PHOBIUS); CYTOPLASMIC_DOMAIN (PHOBIUS); TRANSMEMBRANE (PHOBIUS); TMhelix (TMHMM); TMhelix (TMHMM); TMhelix (TMHMM); TMhelix (TMHMM)	P:GO:0006888; C:GO:0005789	P:endoplasmic reticulum to Golgi vesicle-mediated transport; C:endoplasmic reticulum membrane
true	[BLASTED, MAPPED, ANNOTATED]	PB.131.2	protein YIF1B-B	966	20	2.23345E-155	97.95	5	P:GO:0006888; C:GO:0005789; C:GO:0005793; C:GO:0030134; C:GO:0030173	P:endoplasmic reticulum to Golgi vesicle-mediated transport; C:endoplasmic reticulum membrane; C:endoplasmic reticulum-Golgi intermediate compartment; C:COPII-coated ER to Golgi transport vesicle; C:integral component of Golgi membrane					
true	[INTERPRO, BLASTED, MAPPED, ANNOTATED]	PB.132.1	uncharacterized protein LOC8080198 isoform X1	1779	20	0.0	92.63	1	C:GO:0016021	C:integral component of membrane			IPR008507 (PFAM); mobidb-lite (MOBIDB_LITE); mobidb-lite (MOBIDB_LITE); mobidb-lite (MOBIDB_LITE); mobidb-lite (MOBIDB_LITE); mobidb-lite (MOBIDB_LITE); mobidb-lite (MOBIDB_LITE); PTHR31343:SF39 (PANTHER); PTHR31343 (PANTHER); SIGNAL_PEPTIDE_C_REGION (PHOBIUS); SIGNAL_PEPTIDE_H_REGION (PHOBIUS); SIGNAL_PEPTIDE (PHOBIUS); NON_CYTOPLASMIC_DOMAIN (PHOBIUS); SIGNAL_PEPTIDE_N_REGION (PHOBIUS); SignalP-TM (SIGNALP_GRAM_POSITIVE)	no GO terms	no GO terms
true	[INTERPRO, BLASTED, MAPPED, ANNOTATED]	PB.132.3	hypothetical protein	1683	20	0.0	91.37	1	C:GO:0016021	C:integral component of membrane			IPR008507 (PFAM); mobidb-lite (MOBIDB_LITE); mobidb-lite (MOBIDB_LITE); mobidb-lite (MOBIDB_LITE); mobidb-lite (MOBIDB_LITE); PTHR31343:SF39 (PANTHER); PTHR31343 (PANTHER); NON_CYTOPLASMIC_DOMAIN (PHOBIUS); SIGNAL_PEPTIDE (PHOBIUS); SIGNAL_PEPTIDE_H_REGION (PHOBIUS); SIGNAL_PEPTIDE_N_REGION (PHOBIUS); SIGNAL_PEPTIDE_C_REGION (PHOBIUS); SignalP-TM (SIGNALP_GRAM_POSITIVE)	no GO terms	no GO terms
true	[BLASTED, MAPPED, ANNOTATED]	PB.133.1	GATA transcription factor 16	1108	20	8.56995E-63	80.73	3	P:GO:0006355; F:GO:0008270; F:GO:0043565	P:regulation of transcription, DNA-templated; F:zinc ion binding; F:sequence-specific DNA binding					
true	[INTERPRO, NO-BLAST]	PB.133.2	---NA---	147									SIGNAL_PEPTIDE_N_REGION (PHOBIUS); NON_CYTOPLASMIC_DOMAIN (PHOBIUS); SIGNAL_PEPTIDE_C_REGION (PHOBIUS); SIGNAL_PEPTIDE_H_REGION (PHOBIUS); SIGNAL_PEPTIDE (PHOBIUS)	no GO terms	no GO terms
true	[BLASTED, MAPPED, ANNOTATED]	PB.133.3	GATA transcription factor 16	733	20	9.2065E-40	79.22	3	P:GO:0006355; F:GO:0008270; F:GO:0043565	P:regulation of transcription, DNA-templated; F:zinc ion binding; F:sequence-specific DNA binding					
true	[BLASTED, MAPPED, ANNOTATED]	PB.133.4	GATA transcription factor 16	749	20	2.77478E-64	80.76	3	P:GO:0006355; F:GO:0008270; F:GO:0043565	P:regulation of transcription, DNA-templated; F:zinc ion binding; F:sequence-specific DNA binding					
true	[INTERPRO, BLASTED, MAPPED, ANNOTATED]	PB.134.1	pumilio homolog 24	2327	20	0.0	87.73	4	P:GO:0006417; P:GO:0009793; F:GO:0003729; C:GO:0005730	P:regulation of translation; P:embryo development ending in seed dormancy; F:mRNA binding; C:nucleolus			IPR001313 (SMART); IPR012959 (PFAM); IPR011989 (G3DSA:1.25.10.GENE3D); mobidb-lite (MOBIDB_LITE); mobidb-lite (MOBIDB_LITE); mobidb-lite (MOBIDB_LITE); mobidb-lite (MOBIDB_LITE); IPR040059 (PANTHER); PTHR13389:SF1 (PANTHER); NON_CYTOPLASMIC_DOMAIN (PHOBIUS); TRANSMEMBRANE (PHOBIUS); CYTOPLASMIC_DOMAIN (PHOBIUS); IPR001313 (PROSITE_PROFILES); IPR033133 (PROSITE_PROFILES); IPR001313 (PROSITE_PROFILES); IPR001313 (PROSITE_PROFILES); IPR001313 (PROSITE_PROFILES); IPR016024 (SUPERFAMILY); IPR016024 (SUPERFAMILY)	F:GO:0003723	F:RNA binding
true	[INTERPRO, NO-BLAST]	PB.135.1	---NA---	227									no IPS match	no IPS match	no IPS match
true	[BLASTED, MAPPED, ANNOTATED]	PB.136.1	cell number regulator 10	901	20	7.17083E-53	84.93	1	C:GO:0016021	C:integral component of membrane					
true	[BLASTED, MAPPED, ANNOTATED]	PB.137.1	cell number regulator 10	990	20	2.52709E-69	79.04	1	C:GO:0016021	C:integral component of membrane					
true	[BLASTED, MAPPED, ANNOTATED]	PB.138.1	cell number regulator 10	1013	20	4.94096E-84	79.16	1	C:GO:0016021	C:integral component of membrane					
true	[BLASTED, MAPPED, ANNOTATED]	PB.139.1	uncharacterized protein LOC8079676	1034	18	2.58029E-102	83.96	2	P:GO:0043086; F:GO:0004857	P:negative regulation of catalytic activity; F:enzyme inhibitor activity					
true	[INTERPRO, BLASTED, MAPPED, ANNOTATED]	PB.140.1	FACT complex subunit SPT16	3736	20	0.0	94.42	7	P:GO:0006260; P:GO:0006281; P:GO:0032968; P:GO:0034724; F:GO:0031491; F:GO:0042393; C:GO:0035101	P:DNA replication; P:DNA repair; P:positive regulation of transcription elongation from RNA polymerase II promoter; P:DNA replication-independent nucleosome organization; F:nucleosome binding; F:histone binding; C:FACT complex			Coil (COILS); IPR029148 (SMART); IPR013953 (SMART); IPR013719 (SMART); G3DSA:2.30.29.150 (GENE3D); IPR011993 (G3DSA:2.30.29.GENE3D); IPR029148 (PFAM); IPR029149 (G3DSA:3.40.350.GENE3D); IPR013953 (PFAM); IPR036005 (G3DSA:3.90.230.GENE3D); G3DSA:2.30.29.210 (GENE3D); IPR013719 (PFAM); IPR000994 (PFAM); mobidb-lite (MOBIDB_LITE); mobidb-lite (MOBIDB_LITE); mobidb-lite (MOBIDB_LITE); mobidb-lite (MOBIDB_LITE); PTHR13980:SF18 (PANTHER); IPR040258 (PANTHER); IPR033825 (CDD); IPR036005 (SUPERFAMILY)	C:GO:0035101	C:FACT complex
true	[INTERPRO, BLASTED, MAPPED, ANNOTATED]	PB.140.2	FACT complex subunit SPT16	3718	20	0.0	94.43	7	P:GO:0006260; P:GO:0006281; P:GO:0032968; P:GO:0034724; F:GO:0031491; F:GO:0042393; C:GO:0035101	P:DNA replication; P:DNA repair; P:positive regulation of transcription elongation from RNA polymerase II promoter; P:DNA replication-independent nucleosome organization; F:nucleosome binding; F:histone binding; C:FACT complex			Coil (COILS); IPR013953 (SMART); IPR029148 (SMART); IPR013719 (SMART); IPR000994 (PFAM); IPR036005 (G3DSA:3.90.230.GENE3D); IPR013719 (PFAM); IPR011993 (G3DSA:2.30.29.GENE3D); G3DSA:2.30.29.150 (GENE3D); G3DSA:2.30.29.210 (GENE3D); IPR013953 (PFAM); IPR029149 (G3DSA:3.40.350.GENE3D); IPR029148 (PFAM); mobidb-lite (MOBIDB_LITE); mobidb-lite (MOBIDB_LITE); mobidb-lite (MOBIDB_LITE); IPR040258 (PANTHER); PTHR13980:SF18 (PANTHER); IPR033825 (CDD); IPR036005 (SUPERFAMILY)	C:GO:0035101	C:FACT complex
true	[INTERPRO, BLASTED, MAPPED, ANNOTATED]	PB.140.3	FACT complex subunit SPT16	2994	20	0.0	96.19	7	P:GO:0006260; P:GO:0006281; P:GO:0032968; P:GO:0034724; F:GO:0031491; F:GO:0042393; C:GO:0035101	P:DNA replication; P:DNA repair; P:positive regulation of transcription elongation from RNA polymerase II promoter; P:DNA replication-independent nucleosome organization; F:nucleosome binding; F:histone binding; C:FACT complex			Coil (COILS); IPR013953 (SMART); IPR013719 (SMART); IPR011993 (G3DSA:2.30.29.GENE3D); IPR000994 (PFAM); G3DSA:2.30.29.150 (GENE3D); IPR036005 (G3DSA:3.90.230.GENE3D); IPR013719 (PFAM); IPR013953 (PFAM); G3DSA:2.30.29.210 (GENE3D); mobidb-lite (MOBIDB_LITE); mobidb-lite (MOBIDB_LITE); mobidb-lite (MOBIDB_LITE); mobidb-lite (MOBIDB_LITE); PTHR13980:SF18 (PANTHER); IPR040258 (PANTHER); IPR033825 (CDD); IPR036005 (SUPERFAMILY)	C:GO:0035101	C:FACT complex
true	[INTERPRO, BLASTED, MAPPED, ANNOTATED]	PB.140.4	FACT complex subunit SPT16	3736	20	0.0	94.33	7	P:GO:0006260; P:GO:0006281; P:GO:0032968; P:GO:0034724; F:GO:0031491; F:GO:0042393; C:GO:0035101	P:DNA replication; P:DNA repair; P:positive regulation of transcription elongation from RNA polymerase II promoter; P:DNA replication-independent nucleosome organization; F:nucleosome binding; F:histone binding; C:FACT complex			Coil (COILS); IPR029148 (SMART); IPR013719 (SMART); IPR013953 (SMART); IPR029148 (PFAM); IPR029149 (G3DSA:3.40.350.GENE3D); IPR011993 (G3DSA:2.30.29.GENE3D); IPR013719 (PFAM); G3DSA:2.30.29.150 (GENE3D); IPR000994 (PFAM); IPR013953 (PFAM); IPR036005 (G3DSA:3.90.230.GENE3D); G3DSA:2.30.29.210 (GENE3D); mobidb-lite (MOBIDB_LITE); mobidb-lite (MOBIDB_LITE); mobidb-lite (MOBIDB_LITE); PTHR13980:SF18 (PANTHER); IPR040258 (PANTHER); IPR033825 (CDD); IPR036005 (SUPERFAMILY)	C:GO:0035101	C:FACT complex
true	[INTERPRO, BLASTED, MAPPED, ANNOTATED]	PB.140.5	FACT complex subunit SPT16	1565	20	0.0	95.19	7	P:GO:0006260; P:GO:0006281; P:GO:0032968; P:GO:0034724; F:GO:0031491; F:GO:0042393; C:GO:0035101	P:DNA replication; P:DNA repair; P:positive regulation of transcription elongation from RNA polymerase II promoter; P:DNA replication-independent nucleosome organization; F:nucleosome binding; F:histone binding; C:FACT complex			IPR013719 (SMART); IPR013719 (PFAM); IPR011993 (G3DSA:2.30.29.GENE3D); G3DSA:2.30.29.150 (GENE3D); mobidb-lite (MOBIDB_LITE); mobidb-lite (MOBIDB_LITE); mobidb-lite (MOBIDB_LITE); IPR040258 (PANTHER); PTHR13980:SF18 (PANTHER)	C:GO:0035101	C:FACT complex
true	[INTERPRO, BLASTED, MAPPED, ANNOTATED]	PB.140.6	FACT complex subunit SPT16	2087	20	0.0	95.64	7	P:GO:0006260; P:GO:0006281; P:GO:0032968; P:GO:0034724; F:GO:0031491; F:GO:0042393; C:GO:0035101	P:DNA replication; P:DNA repair; P:positive regulation of transcription elongation from RNA polymerase II promoter; P:DNA replication-independent nucleosome organization; F:nucleosome binding; F:histone binding; C:FACT complex			IPR013719 (SMART); IPR013953 (SMART); IPR013719 (PFAM); IPR013953 (PFAM); G3DSA:2.30.29.210 (GENE3D); IPR011993 (G3DSA:2.30.29.GENE3D); G3DSA:2.30.29.150 (GENE3D); mobidb-lite (MOBIDB_LITE); mobidb-lite (MOBIDB_LITE); mobidb-lite (MOBIDB_LITE); mobidb-lite (MOBIDB_LITE); mobidb-lite (MOBIDB_LITE); PTHR13980:SF18 (PANTHER); IPR040258 (PANTHER)	C:GO:0035101	C:FACT complex
true	[INTERPRO, BLASTED, MAPPED, ANNOTATED]	PB.140.7	FACT complex subunit SPT16	3709	20	0.0	94.38	7	P:GO:0006260; P:GO:0006281; P:GO:0032968; P:GO:0034724; F:GO:0031491; F:GO:0042393; C:GO:0035101	P:DNA replication; P:DNA repair; P:positive regulation of transcription elongation from RNA polymerase II promoter; P:DNA replication-independent nucleosome organization; F:nucleosome binding; F:histone binding; C:FACT complex			Coil (COILS); IPR013953 (SMART); IPR029148 (SMART); IPR013719 (SMART); IPR013719 (PFAM); IPR000994 (PFAM); IPR036005 (G3DSA:3.90.230.GENE3D); IPR029148 (PFAM); IPR013953 (PFAM); IPR029149 (G3DSA:3.40.350.GENE3D); G3DSA:2.30.29.210 (GENE3D); G3DSA:2.30.29.150 (GENE3D); IPR011993 (G3DSA:2.30.29.GENE3D); mobidb-lite (MOBIDB_LITE); mobidb-lite (MOBIDB_LITE); mobidb-lite (MOBIDB_LITE); mobidb-lite (MOBIDB_LITE); PTHR13980:SF18 (PANTHER); IPR040258 (PANTHER); IPR033825 (CDD); IPR036005 (SUPERFAMILY)	C:GO:0035101	C:FACT complex
true	[INTERPRO, NO-BLAST]	PB.140.8	---NA---	350									no IPS match	no IPS match	no IPS match
true	[INTERPRO, BLASTED, MAPPED, ANNOTATED]	PB.141.1	bifunctional epoxide hydrolase 2-like	1368	20	0.0	92.44	1	F:GO:0016787	F:hydrolase activity			IPR000073 (PRINTS); IPR000639 (PRINTS); IPR029058 (G3DSA:3.40.50.GENE3D); IPR000073 (PFAM); PTHR43329:SF8 (PANTHER); PTHR43329 (PANTHER); IPR029058 (SUPERFAMILY)	F:GO:0003824	F:catalytic activity
true	[BLASTED, MAPPED, ANNOTATED]	PB.141.2	bifunctional epoxide hydrolase 2-like	555	20	1.7142E-46	91.69	2	F:GO:0016787; C:GO:0016021	F:hydrolase activity; C:integral component of membrane					
true	[BLASTED, MAPPED, ANNOTATED]	PB.142.1	Acylpyruvase FAHD1, mitochondrial	344	20	1.03702E-10	94.29	2	F:GO:0016853; F:GO:0018773	F:isomerase activity; F:acetylpyruvate hydrolase activity	EC:3.7.1.6	Acetylpyruvate hydrolase			
true	[BLASTED, MAPPED, ANNOTATED]	PB.142.2	acylpyruvase FAHD1, mitochondrial	973	20	1.5951E-152	95.42	3	F:GO:0018773; F:GO:0046872; F:GO:0047621	F:acetylpyruvate hydrolase activity; F:metal ion binding; F:acylpyruvate hydrolase activity	EC:3.7.1.5; EC:3.7.1.6	Acylpyruvate hydrolase; Acetylpyruvate hydrolase			
true	[INTERPRO, NO-BLAST]	PB.143.1	---NA---	530									no IPS match	no IPS match	no IPS match
true	[INTERPRO, BLASTED, MAPPED, ANNOTATED]	PB.143.2	calreticulin-like	1550	20	0.0	96.11	11	P:GO:0006457; P:GO:0030968; P:GO:0032469; P:GO:0051208; F:GO:0005509; F:GO:0045735; F:GO:0051082; C:GO:0005788; C:GO:0005789; C:GO:0009506; C:GO:0042735	P:protein folding; P:endoplasmic reticulum unfolded protein response; P:endoplasmic reticulum calcium ion homeostasis; P:sequestering of calcium ion; F:calcium ion binding; F:nutrient reservoir activity; F:unfolded protein binding; C:endoplasmic reticulum lumen; C:endoplasmic reticulum membrane; C:plasmodesma; C:protein body			Coil (COILS); IPR001580 (PRINTS); IPR009033 (G3DSA:2.10.250.GENE3D); IPR009169 (PIRSF); IPR001580 (PFAM); G3DSA:2.60.120.200 (GENE3D); G3DSA:2.60.120.200 (GENE3D); mobidb-lite (MOBIDB_LITE); mobidb-lite (MOBIDB_LITE); mobidb-lite (MOBIDB_LITE); mobidb-lite (MOBIDB_LITE); mobidb-lite (MOBIDB_LITE); PTHR11073:SF31 (PANTHER); IPR001580 (PANTHER); IPR018124 (PROSITE_PATTERNS); IPR018124 (PROSITE_PATTERNS); IPR018124 (PROSITE_PATTERNS); IPR013320 (SUPERFAMILY); IPR009033 (SUPERFAMILY)	P:GO:0006457; F:GO:0005509; F:GO:0005515; F:GO:0051082; C:GO:0005783	P:protein folding; F:calcium ion binding; F:protein binding; F:unfolded protein binding; C:endoplasmic reticulum
true	[BLASTED, MAPPED, ANNOTATED]	PB.143.3	calreticulin-like isoform X1	1218	20	3.11799E-113	97.17	9	P:GO:0006457; P:GO:0007275; P:GO:0030968; F:GO:0005509; F:GO:0030246; F:GO:0051082; C:GO:0005788; C:GO:0005789; C:GO:0016021	P:protein folding; P:multicellular organism development; P:endoplasmic reticulum unfolded protein response; F:calcium ion binding; F:carbohydrate binding; F:unfolded protein binding; C:endoplasmic reticulum lumen; C:endoplasmic reticulum membrane; C:integral component of membrane					
true	[BLASTED, MAPPED, ANNOTATED]	PB.143.4	calreticulin-like	857	20	1.70162E-54	95.85	7	P:GO:0006457; P:GO:0030968; P:GO:0055074; F:GO:0005509; F:GO:0051082; C:GO:0005788; C:GO:0005789	P:protein folding; P:endoplasmic reticulum unfolded protein response; P:calcium ion homeostasis; F:calcium ion binding; F:unfolded protein binding; C:endoplasmic reticulum lumen; C:endoplasmic reticulum membrane					
true	[BLASTED, MAPPED, ANNOTATED]	PB.143.5	calreticulin	930	20	1.36163E-76	96.77	7	P:GO:0006457; P:GO:0030968; P:GO:0055074; F:GO:0005509; F:GO:0051082; C:GO:0005788; C:GO:0005789	P:protein folding; P:endoplasmic reticulum unfolded protein response; P:calcium ion homeostasis; F:calcium ion binding; F:unfolded protein binding; C:endoplasmic reticulum lumen; C:endoplasmic reticulum membrane					
true	[INTERPRO, NO-BLAST]	PB.143.6	---NA---	236									no IPS match	no IPS match	no IPS match
true	[INTERPRO, NO-BLAST]	PB.143.7	---NA---	365									no IPS match	no IPS match	no IPS match
true	[BLASTED, MAPPED, ANNOTATED]	PB.143.8	calreticulin-like	633	20	8.90496E-17	94.87	6	P:GO:0006457; P:GO:0030968; F:GO:0005509; F:GO:0051082; C:GO:0005788; C:GO:0005789	P:protein folding; P:endoplasmic reticulum unfolded protein response; F:calcium ion binding; F:unfolded protein binding; C:endoplasmic reticulum lumen; C:endoplasmic reticulum membrane					
true	[INTERPRO, BLASTED, MAPPED, ANNOTATED]	PB.143.9	calreticulin-like	1404	20	0.0	96.85	11	P:GO:0006457; P:GO:0030968; P:GO:0032469; P:GO:0051208; F:GO:0005509; F:GO:0045735; F:GO:0051082; C:GO:0005788; C:GO:0005789; C:GO:0009506; C:GO:0042735	P:protein folding; P:endoplasmic reticulum unfolded protein response; P:endoplasmic reticulum calcium ion homeostasis; P:sequestering of calcium ion; F:calcium ion binding; F:nutrient reservoir activity; F:unfolded protein binding; C:endoplasmic reticulum lumen; C:endoplasmic reticulum membrane; C:plasmodesma; C:protein body			Coil (COILS); IPR001580 (PRINTS); IPR001580 (PFAM); G3DSA:2.60.120.200 (GENE3D); G3DSA:2.60.120.200 (GENE3D); IPR009033 (G3DSA:2.10.250.GENE3D); mobidb-lite (MOBIDB_LITE); mobidb-lite (MOBIDB_LITE); mobidb-lite (MOBIDB_LITE); mobidb-lite (MOBIDB_LITE); mobidb-lite (MOBIDB_LITE); PTHR11073:SF31 (PANTHER); IPR001580 (PANTHER); IPR018124 (PROSITE_PATTERNS); IPR018124 (PROSITE_PATTERNS); IPR018124 (PROSITE_PATTERNS); IPR013320 (SUPERFAMILY); IPR009033 (SUPERFAMILY)	P:GO:0006457; F:GO:0005509; F:GO:0005515; F:GO:0051082; C:GO:0005783	P:protein folding; F:calcium ion binding; F:protein binding; F:unfolded protein binding; C:endoplasmic reticulum
true	[INTERPRO, BLASTED, MAPPED, ANNOTATED]	PB.143.10	calreticulin-like	1750	20	0.0	87.81	11	P:GO:0006457; P:GO:0030968; P:GO:0032469; P:GO:0051208; F:GO:0005509; F:GO:0045735; F:GO:0051082; C:GO:0005788; C:GO:0005789; C:GO:0009506; C:GO:0042735	P:protein folding; P:endoplasmic reticulum unfolded protein response; P:endoplasmic reticulum calcium ion homeostasis; P:sequestering of calcium ion; F:calcium ion binding; F:nutrient reservoir activity; F:unfolded protein binding; C:endoplasmic reticulum lumen; C:endoplasmic reticulum membrane; C:plasmodesma; C:protein body			IPR001580 (PRINTS); IPR009033 (G3DSA:2.10.250.GENE3D); IPR001580 (PFAM); G3DSA:2.60.120.200 (GENE3D); mobidb-lite (MOBIDB_LITE); mobidb-lite (MOBIDB_LITE); IPR001580 (PANTHER); PTHR11073:SF31 (PANTHER); IPR018124 (PROSITE_PATTERNS); IPR018124 (PROSITE_PATTERNS); IPR018124 (PROSITE_PATTERNS); NON_CYTOPLASMIC_DOMAIN (PHOBIUS); SIGNAL_PEPTIDE_H_REGION (PHOBIUS); SIGNAL_PEPTIDE_C_REGION (PHOBIUS); SIGNAL_PEPTIDE_N_REGION (PHOBIUS); SIGNAL_PEPTIDE (PHOBIUS); SignalP-TM (SIGNALP_EUK); SignalP-TM (SIGNALP_GRAM_POSITIVE); IPR009033 (SUPERFAMILY); IPR013320 (SUPERFAMILY); TMhelix (TMHMM)	P:GO:0006457; F:GO:0005509; F:GO:0005515; F:GO:0051082; C:GO:0005783	P:protein folding; F:calcium ion binding; F:protein binding; F:unfolded protein binding; C:endoplasmic reticulum
true	[INTERPRO, NO-BLAST]	PB.143.11	---NA---	489									no IPS match	no IPS match	no IPS match
true	[INTERPRO, BLASTED, MAPPED, ANNOTATED]	PB.143.12	calreticulin-like	1552	20	0.0	95.73	11	P:GO:0006457; P:GO:0030968; P:GO:0032469; P:GO:0051208; F:GO:0005509; F:GO:0045735; F:GO:0051082; C:GO:0005788; C:GO:0005789; C:GO:0009506; C:GO:0042735	P:protein folding; P:endoplasmic reticulum unfolded protein response; P:endoplasmic reticulum calcium ion homeostasis; P:sequestering of calcium ion; F:calcium ion binding; F:nutrient reservoir activity; F:unfolded protein binding; C:endoplasmic reticulum lumen; C:endoplasmic reticulum membrane; C:plasmodesma; C:protein body			Coil (COILS); IPR001580 (PRINTS); G3DSA:2.60.120.200 (GENE3D); IPR009169 (PIRSF); IPR009033 (G3DSA:2.10.250.GENE3D); G3DSA:2.60.120.200 (GENE3D); IPR001580 (PFAM); mobidb-lite (MOBIDB_LITE); mobidb-lite (MOBIDB_LITE); mobidb-lite (MOBIDB_LITE); mobidb-lite (MOBIDB_LITE); mobidb-lite (MOBIDB_LITE); IPR001580 (PANTHER); PTHR11073:SF31 (PANTHER); IPR018124 (PROSITE_PATTERNS); IPR018124 (PROSITE_PATTERNS); IPR018124 (PROSITE_PATTERNS); SIGNAL_PEPTIDE_H_REGION (PHOBIUS); SIGNAL_PEPTIDE_N_REGION (PHOBIUS); SIGNAL_PEPTIDE (PHOBIUS); SIGNAL_PEPTIDE_C_REGION (PHOBIUS); NON_CYTOPLASMIC_DOMAIN (PHOBIUS); SignalP-TM (SIGNALP_GRAM_POSITIVE); SignalP-TM (SIGNALP_EUK); IPR013320 (SUPERFAMILY); IPR009033 (SUPERFAMILY); TMhelix (TMHMM)	P:GO:0006457; F:GO:0005509; F:GO:0005515; F:GO:0051082; C:GO:0005783	P:protein folding; F:calcium ion binding; F:protein binding; F:unfolded protein binding; C:endoplasmic reticulum
true	[BLASTED, MAPPED, ANNOTATED]	PB.143.13	calreticulin-like	753	20	4.67282E-55	95.44	7	P:GO:0006457; P:GO:0030968; P:GO:0055074; F:GO:0005509; F:GO:0051082; C:GO:0005788; C:GO:0005789	P:protein folding; P:endoplasmic reticulum unfolded protein response; P:calcium ion homeostasis; F:calcium ion binding; F:unfolded protein binding; C:endoplasmic reticulum lumen; C:endoplasmic reticulum membrane					
true	[BLASTED, MAPPED, ANNOTATED]	PB.143.14	calreticulin-like	649	20	1.79575E-34	95.69	6	P:GO:0006457; P:GO:0030968; F:GO:0005509; F:GO:0051082; C:GO:0005788; C:GO:0005789	P:protein folding; P:endoplasmic reticulum unfolded protein response; F:calcium ion binding; F:unfolded protein binding; C:endoplasmic reticulum lumen; C:endoplasmic reticulum membrane					
true	[INTERPRO, BLASTED, MAPPED, ANNOTATED]	PB.143.15	calreticulin-like	1586	20	0.0	95.73	11	P:GO:0006457; P:GO:0030968; P:GO:0032469; P:GO:0051208; F:GO:0005509; F:GO:0045735; F:GO:0051082; C:GO:0005788; C:GO:0005789; C:GO:0009506; C:GO:0042735	P:protein folding; P:endoplasmic reticulum unfolded protein response; P:endoplasmic reticulum calcium ion homeostasis; P:sequestering of calcium ion; F:calcium ion binding; F:nutrient reservoir activity; F:unfolded protein binding; C:endoplasmic reticulum lumen; C:endoplasmic reticulum membrane; C:plasmodesma; C:protein body			Coil (COILS); IPR001580 (PRINTS); G3DSA:2.60.120.200 (GENE3D); IPR009169 (PIRSF); IPR009033 (G3DSA:2.10.250.GENE3D); G3DSA:2.60.120.200 (GENE3D); IPR001580 (PFAM); mobidb-lite (MOBIDB_LITE); mobidb-lite (MOBIDB_LITE); mobidb-lite (MOBIDB_LITE); mobidb-lite (MOBIDB_LITE); mobidb-lite (MOBIDB_LITE); IPR001580 (PANTHER); PTHR11073:SF31 (PANTHER); IPR018124 (PROSITE_PATTERNS); IPR018124 (PROSITE_PATTERNS); IPR018124 (PROSITE_PATTERNS); SIGNAL_PEPTIDE_H_REGION (PHOBIUS); SIGNAL_PEPTIDE_N_REGION (PHOBIUS); SIGNAL_PEPTIDE (PHOBIUS); SIGNAL_PEPTIDE_C_REGION (PHOBIUS); NON_CYTOPLASMIC_DOMAIN (PHOBIUS); SignalP-TM (SIGNALP_EUK); SignalP-TM (SIGNALP_GRAM_POSITIVE); IPR013320 (SUPERFAMILY); IPR009033 (SUPERFAMILY); TMhelix (TMHMM)	P:GO:0006457; F:GO:0005509; F:GO:0005515; F:GO:0051082; C:GO:0005783	P:protein folding; F:calcium ion binding; F:protein binding; F:unfolded protein binding; C:endoplasmic reticulum
true	[BLASTED, MAPPED, ANNOTATED]	PB.143.16	calreticulin	566	20	4.92181E-111	97.77	8	P:GO:0006457; P:GO:0007275; P:GO:0030968; F:GO:0005509; F:GO:0030246; F:GO:0051082; C:GO:0005788; C:GO:0005789	P:protein folding; P:multicellular organism development; P:endoplasmic reticulum unfolded protein response; F:calcium ion binding; F:carbohydrate binding; F:unfolded protein binding; C:endoplasmic reticulum lumen; C:endoplasmic reticulum membrane					
true	[BLASTED, MAPPED, ANNOTATED]	PB.143.17	Calreticulin	182	20	1.81066E-16	98.5	9	P:GO:0006457; P:GO:0016567; P:GO:0030968; F:GO:0004842; F:GO:0005509; F:GO:0051082; C:GO:0005788; C:GO:0005789; C:GO:0016021	P:protein folding; P:protein ubiquitination; P:endoplasmic reticulum unfolded protein response; F:ubiquitin-protein transferase activity; F:calcium ion binding; F:unfolded protein binding; C:endoplasmic reticulum lumen; C:endoplasmic reticulum membrane; C:integral component of membrane					
true	[BLASTED, MAPPED, ANNOTATED]	PB.143.18	calreticulin-like	949	20	2.09794E-166	96.2	13	P:GO:0006457; P:GO:0007275; P:GO:0030968; P:GO:0032469; P:GO:0051208; F:GO:0005509; F:GO:0030246; F:GO:0045735; F:GO:0051082; C:GO:0005788; C:GO:0005789; C:GO:0009506; C:GO:0042735	P:protein folding; P:multicellular organism development; P:endoplasmic reticulum unfolded protein response; P:endoplasmic reticulum calcium ion homeostasis; P:sequestering of calcium ion; F:calcium ion binding; F:carbohydrate binding; F:nutrient reservoir activity; F:unfolded protein binding; C:endoplasmic reticulum lumen; C:endoplasmic reticulum membrane; C:plasmodesma; C:protein body					
true	[INTERPRO, BLASTED, MAPPED, ANNOTATED]	PB.144.1	calreticulin-like	1714	20	0.0	94.89	11	P:GO:0006457; P:GO:0030968; P:GO:0032469; P:GO:0051208; F:GO:0005509; F:GO:0045735; F:GO:0051082; C:GO:0005788; C:GO:0005789; C:GO:0009506; C:GO:0042735	P:protein folding; P:endoplasmic reticulum unfolded protein response; P:endoplasmic reticulum calcium ion homeostasis; P:sequestering of calcium ion; F:calcium ion binding; F:nutrient reservoir activity; F:unfolded protein binding; C:endoplasmic reticulum lumen; C:endoplasmic reticulum membrane; C:plasmodesma; C:protein body			Coil (COILS); IPR001580 (PRINTS); G3DSA:2.60.120.200 (GENE3D); IPR001580 (PFAM); IPR009169 (PIRSF); IPR009033 (G3DSA:2.10.250.GENE3D); G3DSA:2.60.120.200 (GENE3D); mobidb-lite (MOBIDB_LITE); mobidb-lite (MOBIDB_LITE); mobidb-lite (MOBIDB_LITE); mobidb-lite (MOBIDB_LITE); mobidb-lite (MOBIDB_LITE); mobidb-lite (MOBIDB_LITE); PTHR11073:SF31 (PANTHER); IPR001580 (PANTHER); IPR018124 (PROSITE_PATTERNS); IPR018124 (PROSITE_PATTERNS); IPR018124 (PROSITE_PATTERNS); SIGNAL_PEPTIDE_N_REGION (PHOBIUS); SIGNAL_PEPTIDE_H_REGION (PHOBIUS); SIGNAL_PEPTIDE (PHOBIUS); SIGNAL_PEPTIDE_C_REGION (PHOBIUS); NON_CYTOPLASMIC_DOMAIN (PHOBIUS); SignalP-TM (SIGNALP_GRAM_POSITIVE); SignalP-TM (SIGNALP_EUK); IPR013320 (SUPERFAMILY); IPR009033 (SUPERFAMILY); TMhelix (TMHMM)	P:GO:0006457; F:GO:0005509; F:GO:0005515; F:GO:0051082; C:GO:0005783	P:protein folding; F:calcium ion binding; F:protein binding; F:unfolded protein binding; C:endoplasmic reticulum
true	[BLASTED, MAPPED, ANNOTATED]	PB.144.2	calreticulin-like	1172	20	1.48745E-139	93.4	7	P:GO:0006457; P:GO:0030968; P:GO:0055074; F:GO:0005509; F:GO:0051082; C:GO:0005788; C:GO:0005789	P:protein folding; P:endoplasmic reticulum unfolded protein response; P:calcium ion homeostasis; F:calcium ion binding; F:unfolded protein binding; C:endoplasmic reticulum lumen; C:endoplasmic reticulum membrane					
true	[BLASTED, MAPPED, ANNOTATED]	PB.144.3	calreticulin-like isoform X2	591	7	3.87644E-14	76.88	4	P:GO:0006457; P:GO:0030968; F:GO:0005509; C:GO:0005789	P:protein folding; P:endoplasmic reticulum unfolded protein response; F:calcium ion binding; C:endoplasmic reticulum membrane					
true	[INTERPRO, NO-BLAST]	PB.144.4	---NA---	308									no IPS match	no IPS match	no IPS match
true	[INTERPRO, NO-BLAST]	PB.144.5	---NA---	200									no IPS match	no IPS match	no IPS match
true	[BLASTED, MAPPED, ANNOTATED]	PB.144.6	calreticulin-like	1290	20	8.39728E-173	94.43	6	P:GO:0006457; P:GO:0030968; F:GO:0005509; F:GO:0051082; C:GO:0005788; C:GO:0005789	P:protein folding; P:endoplasmic reticulum unfolded protein response; F:calcium ion binding; F:unfolded protein binding; C:endoplasmic reticulum lumen; C:endoplasmic reticulum membrane					
true	[BLASTED, MAPPED, ANNOTATED]	PB.144.7	calreticulin-like	882	20	1.05445E-69	91.35	7	P:GO:0006457; P:GO:0030968; P:GO:0055074; F:GO:0005509; F:GO:0051082; C:GO:0005788; C:GO:0005789	P:protein folding; P:endoplasmic reticulum unfolded protein response; P:calcium ion homeostasis; F:calcium ion binding; F:unfolded protein binding; C:endoplasmic reticulum lumen; C:endoplasmic reticulum membrane					
true	[INTERPRO, BLASTED, MAPPED, ANNOTATED]	PB.144.8	calreticulin-like	1641	20	0.0	94.89	11	P:GO:0006457; P:GO:0030968; P:GO:0032469; P:GO:0051208; F:GO:0005509; F:GO:0045735; F:GO:0051082; C:GO:0005788; C:GO:0005789; C:GO:0009506; C:GO:0042735	P:protein folding; P:endoplasmic reticulum unfolded protein response; P:endoplasmic reticulum calcium ion homeostasis; P:sequestering of calcium ion; F:calcium ion binding; F:nutrient reservoir activity; F:unfolded protein binding; C:endoplasmic reticulum lumen; C:endoplasmic reticulum membrane; C:plasmodesma; C:protein body			Coil (COILS); IPR001580 (PRINTS); G3DSA:2.60.120.200 (GENE3D); IPR009033 (G3DSA:2.10.250.GENE3D); IPR009169 (PIRSF); G3DSA:2.60.120.200 (GENE3D); IPR001580 (PFAM); mobidb-lite (MOBIDB_LITE); mobidb-lite (MOBIDB_LITE); mobidb-lite (MOBIDB_LITE); mobidb-lite (MOBIDB_LITE); mobidb-lite (MOBIDB_LITE); mobidb-lite (MOBIDB_LITE); IPR001580 (PANTHER); PTHR11073:SF31 (PANTHER); IPR018124 (PROSITE_PATTERNS); IPR018124 (PROSITE_PATTERNS); IPR018124 (PROSITE_PATTERNS); NON_CYTOPLASMIC_DOMAIN (PHOBIUS); SIGNAL_PEPTIDE_N_REGION (PHOBIUS); SIGNAL_PEPTIDE (PHOBIUS); SIGNAL_PEPTIDE_C_REGION (PHOBIUS); SIGNAL_PEPTIDE_H_REGION (PHOBIUS); SignalP-TM (SIGNALP_EUK); SignalP-TM (SIGNALP_GRAM_POSITIVE); IPR009033 (SUPERFAMILY); IPR013320 (SUPERFAMILY); TMhelix (TMHMM)	P:GO:0006457; F:GO:0005509; F:GO:0005515; F:GO:0051082; C:GO:0005783	P:protein folding; F:calcium ion binding; F:protein binding; F:unfolded protein binding; C:endoplasmic reticulum
true	[BLASTED, MAPPED, ANNOTATED]	PB.144.9	Calreticulin	954	20	5.42201E-130	96.95	13	P:GO:0006457; P:GO:0007275; P:GO:0030968; P:GO:0032469; P:GO:0051208; F:GO:0005509; F:GO:0030246; F:GO:0045735; F:GO:0051082; C:GO:0005788; C:GO:0005789; C:GO:0009506; C:GO:0042735	P:protein folding; P:multicellular organism development; P:endoplasmic reticulum unfolded protein response; P:endoplasmic reticulum calcium ion homeostasis; P:sequestering of calcium ion; F:calcium ion binding; F:carbohydrate binding; F:nutrient reservoir activity; F:unfolded protein binding; C:endoplasmic reticulum lumen; C:endoplasmic reticulum membrane; C:plasmodesma; C:protein body					
true	[BLASTED, MAPPED, ANNOTATED]	PB.145.1	huntingtin-interacting protein K	601	20	7.92831E-62	98.28	3	P:GO:0043066; P:GO:0050821; C:GO:0005829	P:negative regulation of apoptotic process; P:protein stabilization; C:cytosol					
true	[INTERPRO, BLASTED, MAPPED, ANNOTATED]	PB.146.1	probable protein phosphatase 2C 36	1671	20	0.0	89.09	3	P:GO:0006470; F:GO:0004722; F:GO:0046872	P:protein dephosphorylation; F:protein serine/threonine phosphatase activity; F:metal ion binding	EC:3.1.3.16	Protein-serine/threonine phosphatase	IPR001932 (SMART); IPR001932 (PFAM); IPR036457 (G3DSA:3.60.40.GENE3D); mobidb-lite (MOBIDB_LITE); PTHR13832:SF325 (PANTHER); IPR015655 (PANTHER); IPR000222 (PROSITE_PATTERNS); IPR001932 (PROSITE_PROFILES); IPR001932 (CDD); IPR036457 (SUPERFAMILY)	P:GO:0006470; F:GO:0003824; F:GO:0004722; F:GO:0043169	P:protein dephosphorylation; F:catalytic activity; F:protein serine/threonine phosphatase activity; F:cation binding
true	[INTERPRO, BLASTED, MAPPED, ANNOTATED]	PB.147.1	pentatricopeptide repeat-containing protein At1g11290, chloroplastic	2844	20	0.0	93.62	5	P:GO:0016556; P:GO:0090305; F:GO:0004519; F:GO:0008270; C:GO:0009507	P:mRNA modification; P:nucleic acid phosphodiester bond hydrolysis; F:endonuclease activity; F:zinc ion binding; C:chloroplast			IPR011990 (G3DSA:1.25.40.GENE3D); IPR032867 (PFAM); IPR002885 (PFAM); IPR002885 (TIGRFAM); IPR011990 (G3DSA:1.25.40.GENE3D); IPR002885 (PFAM); PTHR24015 (PANTHER); SIGNAL_PEPTIDE_H_REGION (PHOBIUS); SIGNAL_PEPTIDE_C_REGION (PHOBIUS); NON_CYTOPLASMIC_DOMAIN (PHOBIUS); SIGNAL_PEPTIDE_N_REGION (PHOBIUS); SIGNAL_PEPTIDE (PHOBIUS); IPR002885 (PROSITE_PROFILES); IPR002885 (PROSITE_PROFILES); IPR002885 (PROSITE_PROFILES); IPR002885 (PROSITE_PROFILES); IPR002885 (PROSITE_PROFILES); IPR002885 (PROSITE_PROFILES); IPR002885 (PROSITE_PROFILES); IPR002885 (PROSITE_PROFILES); IPR002885 (PROSITE_PROFILES); IPR002885 (PROSITE_PROFILES); IPR002885 (PROSITE_PROFILES); IPR002885 (PROSITE_PROFILES); IPR002885 (PROSITE_PROFILES); IPR002885 (PROSITE_PROFILES); SignalP-TM (SIGNALP_GRAM_POSITIVE); IPR011990 (SUPERFAMILY)	F:GO:0005515; F:GO:0008270	F:protein binding; F:zinc ion binding
true	[BLASTED]	PB.148.1	Nucleic acid-binding proteins superfamily	3502	20	9.27711E-135	89.68								
true	[INTERPRO, BLASTED]	PB.148.2	Nucleic acid-binding proteins superfamily	3491	20	0.0	88.12						IPR035200 (PFAM); IPR035201 (PFAM); PTHR36033 (PANTHER)	no GO terms	no GO terms
true	[INTERPRO, BLASTED, MAPPED, ANNOTATED]	PB.149.1	galactokinase	1527	20	0.0	94.43	5	P:GO:0006012; P:GO:0046835; F:GO:0004335; F:GO:0005524; C:GO:0005829	P:galactose metabolic process; P:carbohydrate phosphorylation; F:galactokinase activity; F:ATP binding; C:cytosol	EC:2.7.1.6	Galactokinase	IPR000705 (PRINTS); PR00959 (PRINTS); IPR019539 (PFAM); IPR036554 (G3DSA:3.30.70.GENE3D); IPR014721 (G3DSA:3.30.230.GENE3D); IPR006204 (PFAM); G3DSA:3.30.70.3170 (GENE3D); IPR006206 (PIRSF); IPR013750 (PFAM); IPR000705 (TIGRFAM); PTHR10457:SF7 (PANTHER); PTHR10457 (PANTHER); IPR006203 (PROSITE_PATTERNS); IPR020568 (SUPERFAMILY); IPR036554 (SUPERFAMILY)	P:GO:0006012; P:GO:0046835; F:GO:0004335; F:GO:0005524; F:GO:0016301; F:GO:0016773; C:GO:0005737	P:galactose metabolic process; P:carbohydrate phosphorylation; F:galactokinase activity; F:ATP binding; F:kinase activity; F:phosphotransferase activity, alcohol group as acceptor; C:cytoplasm
true	[INTERPRO, BLASTED, MAPPED, ANNOTATED]	PB.149.2	galactokinase	2029	20	0.0	93.24	5	P:GO:0006012; P:GO:0046835; F:GO:0004335; F:GO:0005524; C:GO:0005829	P:galactose metabolic process; P:carbohydrate phosphorylation; F:galactokinase activity; F:ATP binding; C:cytosol	EC:2.7.1.6	Galactokinase	PR00959 (PRINTS); IPR000705 (PRINTS); IPR006204 (PFAM); IPR019539 (PFAM); IPR006206 (PIRSF); IPR000705 (TIGRFAM); IPR036554 (G3DSA:3.30.70.GENE3D); G3DSA:3.30.70.3170 (GENE3D); IPR013750 (PFAM); IPR014721 (G3DSA:3.30.230.GENE3D); PTHR10457:SF7 (PANTHER); PTHR10457 (PANTHER); IPR019741 (PROSITE_PATTERNS); IPR006203 (PROSITE_PATTERNS); IPR036554 (SUPERFAMILY); IPR020568 (SUPERFAMILY)	P:GO:0006012; P:GO:0046835; F:GO:0004335; F:GO:0005524; F:GO:0016301; F:GO:0016773; C:GO:0005737	P:galactose metabolic process; P:carbohydrate phosphorylation; F:galactokinase activity; F:ATP binding; F:kinase activity; F:phosphotransferase activity, alcohol group as acceptor; C:cytoplasm
true	[INTERPRO, BLASTED, MAPPED, ANNOTATED]	PB.149.3	galactokinase	1562	20	0.0	95.27	5	P:GO:0006012; P:GO:0046835; F:GO:0004335; F:GO:0005524; C:GO:0005829	P:galactose metabolic process; P:carbohydrate phosphorylation; F:galactokinase activity; F:ATP binding; C:cytosol	EC:2.7.1.6	Galactokinase	PR00959 (PRINTS); IPR000705 (PRINTS); G3DSA:3.30.70.3170 (GENE3D); IPR013750 (PFAM); IPR006204 (PFAM); IPR006206 (PIRSF); IPR014721 (G3DSA:3.30.230.GENE3D); IPR036554 (G3DSA:3.30.70.GENE3D); PTHR10457:SF7 (PANTHER); PTHR10457 (PANTHER); IPR006203 (PROSITE_PATTERNS); IPR020568 (SUPERFAMILY); IPR036554 (SUPERFAMILY)	P:GO:0006012; P:GO:0046835; F:GO:0004335; F:GO:0005524; F:GO:0016301; F:GO:0016773; C:GO:0005737	P:galactose metabolic process; P:carbohydrate phosphorylation; F:galactokinase activity; F:ATP binding; F:kinase activity; F:phosphotransferase activity, alcohol group as acceptor; C:cytoplasm
true	[INTERPRO, BLASTED, MAPPED, ANNOTATED]	PB.149.4	galactokinase	1455	20	0.0	95.9	5	P:GO:0006012; P:GO:0046835; F:GO:0004335; F:GO:0005524; C:GO:0005829	P:galactose metabolic process; P:carbohydrate phosphorylation; F:galactokinase activity; F:ATP binding; C:cytosol	EC:2.7.1.6	Galactokinase	IPR000705 (PRINTS); PR00959 (PRINTS); IPR006206 (PIRSF); IPR014721 (G3DSA:3.30.230.GENE3D); G3DSA:3.30.70.3170 (GENE3D); IPR036554 (G3DSA:3.30.70.GENE3D); IPR013750 (PFAM); IPR006204 (PFAM); PTHR10457:SF7 (PANTHER); PTHR10457 (PANTHER); IPR006203 (PROSITE_PATTERNS); IPR020568 (SUPERFAMILY); IPR036554 (SUPERFAMILY)	P:GO:0006012; P:GO:0046835; F:GO:0004335; F:GO:0005524; F:GO:0016301; F:GO:0016773; C:GO:0005737	P:galactose metabolic process; P:carbohydrate phosphorylation; F:galactokinase activity; F:ATP binding; F:kinase activity; F:phosphotransferase activity, alcohol group as acceptor; C:cytoplasm
true	[BLASTED, MAPPED, ANNOTATED]	PB.149.5	galactokinase	749	20	2.20765E-75	95.95	5	P:GO:0006012; P:GO:0046835; F:GO:0004335; F:GO:0005524; C:GO:0005829	P:galactose metabolic process; P:carbohydrate phosphorylation; F:galactokinase activity; F:ATP binding; C:cytosol	EC:2.7.1.6	Galactokinase			
true	[INTERPRO, NO-BLAST]	PB.149.6	---NA---	243									no IPS match	no IPS match	no IPS match
true	[INTERPRO, NO-BLAST]	PB.149.7	---NA---	224									no IPS match	no IPS match	no IPS match
true	[BLASTED, MAPPED, ANNOTATED]	PB.150.1	probable glycerol-3-phosphate acyltransferase 3	907	20	8.43142E-96	73.86	5	P:GO:0010143; P:GO:0016311; F:GO:0016791; F:GO:0090447; C:GO:0016021	P:cutin biosynthetic process; P:dephosphorylation; F:phosphatase activity; F:glycerol-3-phosphate 2-O-acyltransferase activity; C:integral component of membrane					
true	[INTERPRO, BLASTED, MAPPED, ANNOTATED]	PB.151.1	Chaperone DnaJ-domain superfamily protein	2712	20	0.0	87.95	1	C:GO:0016021	C:integral component of membrane			IPR001623 (PRINTS); IPR001623 (SMART); IPR036869 (G3DSA:1.10.287.GENE3D); IPR032843 (PFAM); IPR001623 (PFAM); mobidb-lite (MOBIDB_LITE); mobidb-lite (MOBIDB_LITE); mobidb-lite (MOBIDB_LITE); mobidb-lite (MOBIDB_LITE); mobidb-lite (MOBIDB_LITE); mobidb-lite (MOBIDB_LITE); mobidb-lite (MOBIDB_LITE); mobidb-lite (MOBIDB_LITE); mobidb-lite (MOBIDB_LITE); PTHR45270 (PANTHER); PTHR45270:SF4 (PANTHER); IPR018253 (PROSITE_PATTERNS); NON_CYTOPLASMIC_DOMAIN (PHOBIUS); TRANSMEMBRANE (PHOBIUS); CYTOPLASMIC_DOMAIN (PHOBIUS); NON_CYTOPLASMIC_DOMAIN (PHOBIUS); TRANSMEMBRANE (PHOBIUS); TRANSMEMBRANE (PHOBIUS); TRANSMEMBRANE (PHOBIUS); CYTOPLASMIC_DOMAIN (PHOBIUS); CYTOPLASMIC_DOMAIN (PHOBIUS); TRANSMEMBRANE (PHOBIUS); NON_CYTOPLASMIC_DOMAIN (PHOBIUS); IPR001623 (PROSITE_PROFILES); IPR001623 (CDD); IPR036869 (SUPERFAMILY); TMhelix (TMHMM); TMhelix (TMHMM); TMhelix (TMHMM); TMhelix (TMHMM)	no GO terms	no GO terms
true	[INTERPRO, NO-BLAST]	PB.151.2	---NA---	227									no IPS match	no IPS match	no IPS match
true	[INTERPRO, BLASTED, MAPPED, ANNOTATED]	PB.151.3	Chaperone DnaJ-domain superfamily protein	2682	20	0.0	87.95	1	C:GO:0016021	C:integral component of membrane			IPR001623 (PRINTS); IPR001623 (SMART); IPR036869 (G3DSA:1.10.287.GENE3D); IPR032843 (PFAM); IPR001623 (PFAM); mobidb-lite (MOBIDB_LITE); mobidb-lite (MOBIDB_LITE); mobidb-lite (MOBIDB_LITE); mobidb-lite (MOBIDB_LITE); mobidb-lite (MOBIDB_LITE); mobidb-lite (MOBIDB_LITE); mobidb-lite (MOBIDB_LITE); mobidb-lite (MOBIDB_LITE); mobidb-lite (MOBIDB_LITE); PTHR45270 (PANTHER); PTHR45270:SF4 (PANTHER); IPR018253 (PROSITE_PATTERNS); NON_CYTOPLASMIC_DOMAIN (PHOBIUS); TRANSMEMBRANE (PHOBIUS); CYTOPLASMIC_DOMAIN (PHOBIUS); NON_CYTOPLASMIC_DOMAIN (PHOBIUS); TRANSMEMBRANE (PHOBIUS); TRANSMEMBRANE (PHOBIUS); TRANSMEMBRANE (PHOBIUS); CYTOPLASMIC_DOMAIN (PHOBIUS); CYTOPLASMIC_DOMAIN (PHOBIUS); TRANSMEMBRANE (PHOBIUS); NON_CYTOPLASMIC_DOMAIN (PHOBIUS); IPR001623 (PROSITE_PROFILES); IPR001623 (CDD); IPR036869 (SUPERFAMILY); TMhelix (TMHMM); TMhelix (TMHMM); TMhelix (TMHMM); TMhelix (TMHMM)	no GO terms	no GO terms
true	[INTERPRO, BLASTED, MAPPED, ANNOTATED]	PB.151.4	Chaperone DnaJ-domain superfamily protein	1458	20	0.0	88.19	1	C:GO:0016021	C:integral component of membrane			IPR001623 (PRINTS); IPR001623 (SMART); IPR032843 (PFAM); IPR036869 (G3DSA:1.10.287.GENE3D); IPR001623 (PFAM); mobidb-lite (MOBIDB_LITE); mobidb-lite (MOBIDB_LITE); mobidb-lite (MOBIDB_LITE); mobidb-lite (MOBIDB_LITE); mobidb-lite (MOBIDB_LITE); PTHR45270 (PANTHER); PTHR45270:SF4 (PANTHER); IPR018253 (PROSITE_PATTERNS); IPR001623 (PROSITE_PROFILES); IPR001623 (CDD); IPR036869 (SUPERFAMILY)	no GO terms	no GO terms
true	[INTERPRO, BLASTED, MAPPED, ANNOTATED]	PB.151.5	Chaperone DnaJ-domain superfamily protein	2419	20	0.0	87.95	1	C:GO:0016021	C:integral component of membrane			IPR001623 (PRINTS); IPR001623 (SMART); IPR036869 (G3DSA:1.10.287.GENE3D); IPR032843 (PFAM); IPR001623 (PFAM); mobidb-lite (MOBIDB_LITE); mobidb-lite (MOBIDB_LITE); mobidb-lite (MOBIDB_LITE); mobidb-lite (MOBIDB_LITE); mobidb-lite (MOBIDB_LITE); mobidb-lite (MOBIDB_LITE); mobidb-lite (MOBIDB_LITE); mobidb-lite (MOBIDB_LITE); mobidb-lite (MOBIDB_LITE); PTHR45270 (PANTHER); PTHR45270:SF4 (PANTHER); IPR018253 (PROSITE_PATTERNS); NON_CYTOPLASMIC_DOMAIN (PHOBIUS); TRANSMEMBRANE (PHOBIUS); CYTOPLASMIC_DOMAIN (PHOBIUS); NON_CYTOPLASMIC_DOMAIN (PHOBIUS); TRANSMEMBRANE (PHOBIUS); TRANSMEMBRANE (PHOBIUS); TRANSMEMBRANE (PHOBIUS); CYTOPLASMIC_DOMAIN (PHOBIUS); CYTOPLASMIC_DOMAIN (PHOBIUS); TRANSMEMBRANE (PHOBIUS); NON_CYTOPLASMIC_DOMAIN (PHOBIUS); IPR001623 (PROSITE_PROFILES); IPR001623 (CDD); IPR036869 (SUPERFAMILY); TMhelix (TMHMM); TMhelix (TMHMM); TMhelix (TMHMM); TMhelix (TMHMM)	no GO terms	no GO terms
true	[INTERPRO, BLASTED, MAPPED, ANNOTATED]	PB.152.1	squamosa promoter-binding-like protein 6	3767	20	0.0	91.08	4	F:GO:0003677; F:GO:0046872; C:GO:0016021; C:GO:0042025	F:DNA binding; F:metal ion binding; C:integral component of membrane; C:host cell nucleus			IPR002110 (SMART); IPR036893 (G3DSA:4.10.1100.GENE3D); IPR036770 (G3DSA:1.25.40.GENE3D); IPR004333 (PFAM); mobidb-lite (MOBIDB_LITE); mobidb-lite (MOBIDB_LITE); mobidb-lite (MOBIDB_LITE); mobidb-lite (MOBIDB_LITE); mobidb-lite (MOBIDB_LITE); PTHR31251:SF111 (PANTHER); PTHR31251 (PANTHER); CYTOPLASMIC_DOMAIN (PHOBIUS); TRANSMEMBRANE (PHOBIUS); NON_CYTOPLASMIC_DOMAIN (PHOBIUS); IPR020683 (PROSITE_PROFILES); IPR004333 (PROSITE_PROFILES); IPR036893 (SUPERFAMILY); IPR036770 (SUPERFAMILY); TMhelix (TMHMM)	F:GO:0003677; F:GO:0005515; C:GO:0005634; C:GO:0042025	F:DNA binding; F:protein binding; C:nucleus; C:host cell nucleus
true	[INTERPRO, BLASTED, MAPPED, ANNOTATED]	PB.152.2	Squamosa promoter-binding-like protein 1	3855	20	0.0	95.35	4	F:GO:0003677; F:GO:0046872; C:GO:0016021; C:GO:0042025	F:DNA binding; F:metal ion binding; C:integral component of membrane; C:host cell nucleus			IPR004333 (PFAM); IPR036893 (G3DSA:4.10.1100.GENE3D); mobidb-lite (MOBIDB_LITE); mobidb-lite (MOBIDB_LITE); mobidb-lite (MOBIDB_LITE); mobidb-lite (MOBIDB_LITE); mobidb-lite (MOBIDB_LITE); PTHR31251 (PANTHER); PTHR31251:SF111 (PANTHER); IPR004333 (PROSITE_PROFILES); IPR036893 (SUPERFAMILY)	F:GO:0003677; C:GO:0005634; C:GO:0042025	F:DNA binding; C:nucleus; C:host cell nucleus
true	[INTERPRO, BLASTED, MAPPED, ANNOTATED]	PB.152.11	squamosa promoter-binding-like protein 6	3589	20	0.0	91.08	4	F:GO:0003677; F:GO:0046872; C:GO:0016021; C:GO:0042025	F:DNA binding; F:metal ion binding; C:integral component of membrane; C:host cell nucleus			IPR002110 (SMART); IPR004333 (PFAM); IPR036893 (G3DSA:4.10.1100.GENE3D); IPR036770 (G3DSA:1.25.40.GENE3D); mobidb-lite (MOBIDB_LITE); mobidb-lite (MOBIDB_LITE); mobidb-lite (MOBIDB_LITE); mobidb-lite (MOBIDB_LITE); mobidb-lite (MOBIDB_LITE); PTHR31251 (PANTHER); PTHR31251:SF111 (PANTHER); CYTOPLASMIC_DOMAIN (PHOBIUS); TRANSMEMBRANE (PHOBIUS); NON_CYTOPLASMIC_DOMAIN (PHOBIUS); IPR020683 (PROSITE_PROFILES); IPR004333 (PROSITE_PROFILES); IPR036770 (SUPERFAMILY); IPR036893 (SUPERFAMILY); TMhelix (TMHMM)	F:GO:0003677; F:GO:0005515; C:GO:0005634; C:GO:0042025	F:DNA binding; F:protein binding; C:nucleus; C:host cell nucleus
true	[INTERPRO, BLASTED, MAPPED, ANNOTATED]	PB.152.4	Squamosa promoter-binding-like protein 1	3062	20	0.0	95.04	4	F:GO:0003677; F:GO:0046872; C:GO:0016021; C:GO:0042025	F:DNA binding; F:metal ion binding; C:integral component of membrane; C:host cell nucleus			IPR002110 (SMART); IPR036770 (G3DSA:1.25.40.GENE3D); PTHR31251:SF111 (PANTHER); PTHR31251 (PANTHER); NON_CYTOPLASMIC_DOMAIN (PHOBIUS); CYTOPLASMIC_DOMAIN (PHOBIUS); TRANSMEMBRANE (PHOBIUS); IPR020683 (PROSITE_PROFILES); IPR036770 (SUPERFAMILY); TMhelix (TMHMM)	F:GO:0005515	F:protein binding
true	[INTERPRO, BLASTED, MAPPED, ANNOTATED]	PB.152.5	Squamosa promoter-binding-like protein 1	3707	20	0.0	95.35	4	F:GO:0003677; F:GO:0046872; C:GO:0016021; C:GO:0042025	F:DNA binding; F:metal ion binding; C:integral component of membrane; C:host cell nucleus			IPR036893 (G3DSA:4.10.1100.GENE3D); IPR004333 (PFAM); mobidb-lite (MOBIDB_LITE); mobidb-lite (MOBIDB_LITE); mobidb-lite (MOBIDB_LITE); mobidb-lite (MOBIDB_LITE); mobidb-lite (MOBIDB_LITE); PTHR31251:SF111 (PANTHER); PTHR31251 (PANTHER); IPR004333 (PROSITE_PROFILES); IPR036893 (SUPERFAMILY)	F:GO:0003677; C:GO:0005634; C:GO:0042025	F:DNA binding; C:nucleus; C:host cell nucleus
true	[INTERPRO, BLASTED, MAPPED, ANNOTATED]	PB.152.6	Squamosa promoter-binding-like protein 1	1975	20	0.0	94.55	4	F:GO:0003677; F:GO:0046872; C:GO:0016021; C:GO:0042025	F:DNA binding; F:metal ion binding; C:integral component of membrane; C:host cell nucleus			IPR002110 (SMART); IPR036770 (G3DSA:1.25.40.GENE3D); mobidb-lite (MOBIDB_LITE); PTHR31251 (PANTHER); PTHR31251:SF111 (PANTHER); CYTOPLASMIC_DOMAIN (PHOBIUS); NON_CYTOPLASMIC_DOMAIN (PHOBIUS); TRANSMEMBRANE (PHOBIUS); IPR020683 (PROSITE_PROFILES); IPR036770 (SUPERFAMILY); TMhelix (TMHMM)	F:GO:0005515	F:protein binding
true	[INTERPRO, BLASTED, MAPPED, ANNOTATED]	PB.152.7	Squamosa promoter-binding-like protein 1	1063	20	0.0	94.98	4	F:GO:0003677; F:GO:0046872; C:GO:0016021; C:GO:0042025	F:DNA binding; F:metal ion binding; C:integral component of membrane; C:host cell nucleus			IPR002110 (SMART); IPR036770 (G3DSA:1.25.40.GENE3D); PTHR31251:SF111 (PANTHER); PTHR31251 (PANTHER); NON_CYTOPLASMIC_DOMAIN (PHOBIUS); CYTOPLASMIC_DOMAIN (PHOBIUS); TRANSMEMBRANE (PHOBIUS); IPR020683 (PROSITE_PROFILES); IPR036770 (SUPERFAMILY); TMhelix (TMHMM)	F:GO:0005515	F:protein binding
true	[INTERPRO, BLASTED, MAPPED, ANNOTATED]	PB.152.8	Squamosa promoter-binding-like protein 1	3860	20	0.0	90.67	4	F:GO:0003677; F:GO:0046872; C:GO:0016021; C:GO:0042025	F:DNA binding; F:metal ion binding; C:integral component of membrane; C:host cell nucleus			IPR036893 (G3DSA:4.10.1100.GENE3D); IPR004333 (PFAM); mobidb-lite (MOBIDB_LITE); mobidb-lite (MOBIDB_LITE); mobidb-lite (MOBIDB_LITE); mobidb-lite (MOBIDB_LITE); mobidb-lite (MOBIDB_LITE); PTHR31251:SF111 (PANTHER); PTHR31251 (PANTHER); IPR004333 (PROSITE_PROFILES); IPR036893 (SUPERFAMILY)	F:GO:0003677; C:GO:0005634; C:GO:0042025	F:DNA binding; C:nucleus; C:host cell nucleus
true	[INTERPRO, BLASTED, MAPPED, ANNOTATED]	PB.152.9	Squamosa promoter-binding-like protein 1	3833	20	0.0	95.04	4	F:GO:0003677; F:GO:0046872; C:GO:0016021; C:GO:0042025	F:DNA binding; F:metal ion binding; C:integral component of membrane; C:host cell nucleus			IPR004333 (PFAM); IPR036893 (G3DSA:4.10.1100.GENE3D); mobidb-lite (MOBIDB_LITE); mobidb-lite (MOBIDB_LITE); mobidb-lite (MOBIDB_LITE); mobidb-lite (MOBIDB_LITE); mobidb-lite (MOBIDB_LITE); PTHR31251 (PANTHER); PTHR31251:SF111 (PANTHER); IPR004333 (PROSITE_PROFILES); IPR036893 (SUPERFAMILY)	F:GO:0003677; C:GO:0005634; C:GO:0042025	F:DNA binding; C:nucleus; C:host cell nucleus
true	[INTERPRO, BLASTED, MAPPED, ANNOTATED]	PB.152.10	Squamosa promoter-binding-like protein 1	3581	20	0.0	93.84	4	F:GO:0003677; F:GO:0046872; C:GO:0016021; C:GO:0042025	F:DNA binding; F:metal ion binding; C:integral component of membrane; C:host cell nucleus			IPR002110 (SMART); IPR036770 (G3DSA:1.25.40.GENE3D); mobidb-lite (MOBIDB_LITE); mobidb-lite (MOBIDB_LITE); PTHR31251:SF111 (PANTHER); PTHR31251 (PANTHER); CYTOPLASMIC_DOMAIN (PHOBIUS); TRANSMEMBRANE (PHOBIUS); NON_CYTOPLASMIC_DOMAIN (PHOBIUS); IPR020683 (PROSITE_PROFILES); IPR036770 (SUPERFAMILY); TMhelix (TMHMM)	F:GO:0005515	F:protein binding
true	[INTERPRO, BLASTED, MAPPED, ANNOTATED]	PB.152.12	Squamosa promoter-binding-like protein 1	1258	20	0.0	95.0	4	F:GO:0003677; F:GO:0046872; C:GO:0016021; C:GO:0042025	F:DNA binding; F:metal ion binding; C:integral component of membrane; C:host cell nucleus			IPR002110 (SMART); IPR036770 (G3DSA:1.25.40.GENE3D); PTHR31251:SF111 (PANTHER); PTHR31251 (PANTHER); TRANSMEMBRANE (PHOBIUS); CYTOPLASMIC_DOMAIN (PHOBIUS); NON_CYTOPLASMIC_DOMAIN (PHOBIUS); IPR020683 (PROSITE_PROFILES); IPR036770 (SUPERFAMILY); TMhelix (TMHMM)	F:GO:0005515	F:protein binding
true	[BLASTED, MAPPED, ANNOTATED]	PB.152.13	squamosa promoter-binding-like protein 6	281	20	2.65414E-14	97.57	4	F:GO:0003677; F:GO:0046872; C:GO:0016021; C:GO:0042025	F:DNA binding; F:metal ion binding; C:integral component of membrane; C:host cell nucleus					
true	[INTERPRO, BLASTED, MAPPED, ANNOTATED]	PB.152.14	squamosa promoter-binding-like protein 6	3551	20	0.0	92.86	4	F:GO:0003677; F:GO:0046872; C:GO:0016021; C:GO:0042025	F:DNA binding; F:metal ion binding; C:integral component of membrane; C:host cell nucleus			IPR002110 (SMART); IPR036893 (G3DSA:4.10.1100.GENE3D); IPR036770 (G3DSA:1.25.40.GENE3D); IPR004333 (PFAM); mobidb-lite (MOBIDB_LITE); mobidb-lite (MOBIDB_LITE); mobidb-lite (MOBIDB_LITE); PTHR31251 (PANTHER); PTHR31251:SF111 (PANTHER); CYTOPLASMIC_DOMAIN (PHOBIUS); NON_CYTOPLASMIC_DOMAIN (PHOBIUS); TRANSMEMBRANE (PHOBIUS); IPR020683 (PROSITE_PROFILES); IPR004333 (PROSITE_PROFILES); IPR036893 (SUPERFAMILY); IPR036770 (SUPERFAMILY); TMhelix (TMHMM)	F:GO:0003677; F:GO:0005515; C:GO:0005634; C:GO:0042025	F:DNA binding; F:protein binding; C:nucleus; C:host cell nucleus
true	[INTERPRO, BLASTED, MAPPED, ANNOTATED]	PB.152.15	Squamosa promoter-binding-like protein 1	3725	20	0.0	95.43	4	F:GO:0003677; F:GO:0046872; C:GO:0016021; C:GO:0042025	F:DNA binding; F:metal ion binding; C:integral component of membrane; C:host cell nucleus			IPR002110 (SMART); IPR036770 (G3DSA:1.25.40.GENE3D); PTHR31251:SF111 (PANTHER); PTHR31251 (PANTHER); NON_CYTOPLASMIC_DOMAIN (PHOBIUS); CYTOPLASMIC_DOMAIN (PHOBIUS); TRANSMEMBRANE (PHOBIUS); IPR020683 (PROSITE_PROFILES); IPR036770 (SUPERFAMILY); TMhelix (TMHMM)	F:GO:0005515	F:protein binding
true	[INTERPRO, BLASTED, MAPPED, ANNOTATED]	PB.152.16	squamosa promoter-binding-like protein 6	3538	20	0.0	89.68	4	F:GO:0003677; F:GO:0046872; C:GO:0016021; C:GO:0042025	F:DNA binding; F:metal ion binding; C:integral component of membrane; C:host cell nucleus			IPR002110 (SMART); IPR036770 (G3DSA:1.25.40.GENE3D); IPR036893 (G3DSA:4.10.1100.GENE3D); IPR004333 (PFAM); mobidb-lite (MOBIDB_LITE); mobidb-lite (MOBIDB_LITE); mobidb-lite (MOBIDB_LITE); PTHR31251:SF111 (PANTHER); PTHR31251 (PANTHER); CYTOPLASMIC_DOMAIN (PHOBIUS); NON_CYTOPLASMIC_DOMAIN (PHOBIUS); TRANSMEMBRANE (PHOBIUS); IPR020683 (PROSITE_PROFILES); IPR004333 (PROSITE_PROFILES); IPR036893 (SUPERFAMILY); IPR036770 (SUPERFAMILY); TMhelix (TMHMM)	F:GO:0003677; F:GO:0005515; C:GO:0005634; C:GO:0042025	F:DNA binding; F:protein binding; C:nucleus; C:host cell nucleus
true	[INTERPRO, BLASTED, MAPPED, ANNOTATED]	PB.152.17	Squamosa promoter-binding-like protein 1	2504	20	0.0	95.04	4	F:GO:0003677; F:GO:0046872; C:GO:0016021; C:GO:0042025	F:DNA binding; F:metal ion binding; C:integral component of membrane; C:host cell nucleus			IPR002110 (SMART); IPR036770 (G3DSA:1.25.40.GENE3D); PTHR31251 (PANTHER); PTHR31251:SF111 (PANTHER); TRANSMEMBRANE (PHOBIUS); CYTOPLASMIC_DOMAIN (PHOBIUS); NON_CYTOPLASMIC_DOMAIN (PHOBIUS); IPR020683 (PROSITE_PROFILES); IPR036770 (SUPERFAMILY); TMhelix (TMHMM)	F:GO:0005515	F:protein binding
true	[INTERPRO, BLASTED, MAPPED, ANNOTATED]	PB.152.18	Squamosa promoter-binding-like protein 1	2070	20	0.0	93.94	4	F:GO:0003677; F:GO:0046872; C:GO:0016021; C:GO:0042025	F:DNA binding; F:metal ion binding; C:integral component of membrane; C:host cell nucleus			IPR002110 (SMART); IPR036770 (G3DSA:1.25.40.GENE3D); mobidb-lite (MOBIDB_LITE); mobidb-lite (MOBIDB_LITE); PTHR31251:SF111 (PANTHER); PTHR31251 (PANTHER); TRANSMEMBRANE (PHOBIUS); CYTOPLASMIC_DOMAIN (PHOBIUS); NON_CYTOPLASMIC_DOMAIN (PHOBIUS); IPR020683 (PROSITE_PROFILES); IPR036770 (SUPERFAMILY); TMhelix (TMHMM)	F:GO:0005515	F:protein binding
true	[INTERPRO, BLASTED, MAPPED, ANNOTATED]	PB.152.19	Squamosa promoter-binding-like protein 1	4583	20	0.0	95.04	4	F:GO:0003677; F:GO:0046872; C:GO:0016021; C:GO:0042025	F:DNA binding; F:metal ion binding; C:integral component of membrane; C:host cell nucleus			IPR002110 (SMART); IPR036770 (G3DSA:1.25.40.GENE3D); PTHR31251:SF111 (PANTHER); PTHR31251 (PANTHER); NON_CYTOPLASMIC_DOMAIN (PHOBIUS); CYTOPLASMIC_DOMAIN (PHOBIUS); TRANSMEMBRANE (PHOBIUS); IPR020683 (PROSITE_PROFILES); IPR036770 (SUPERFAMILY); TMhelix (TMHMM)	F:GO:0005515	F:protein binding
true	[INTERPRO, BLASTED, MAPPED, ANNOTATED]	PB.152.20	Squamosa promoter-binding-like protein 1	2008	20	0.0	95.04	4	F:GO:0003677; F:GO:0046872; C:GO:0016021; C:GO:0042025	F:DNA binding; F:metal ion binding; C:integral component of membrane; C:host cell nucleus			IPR002110 (SMART); IPR036770 (G3DSA:1.25.40.GENE3D); PTHR31251 (PANTHER); PTHR31251:SF111 (PANTHER); TRANSMEMBRANE (PHOBIUS); CYTOPLASMIC_DOMAIN (PHOBIUS); NON_CYTOPLASMIC_DOMAIN (PHOBIUS); IPR020683 (PROSITE_PROFILES); IPR036770 (SUPERFAMILY); TMhelix (TMHMM)	F:GO:0005515	F:protein binding
true	[INTERPRO, BLASTED, MAPPED, ANNOTATED]	PB.152.21	Squamosa promoter-binding-like protein 1	3637	20	0.0	94.81	4	F:GO:0003677; F:GO:0046872; C:GO:0016021; C:GO:0042025	F:DNA binding; F:metal ion binding; C:integral component of membrane; C:host cell nucleus			IPR002110 (SMART); IPR036770 (G3DSA:1.25.40.GENE3D); PTHR31251 (PANTHER); PTHR31251:SF111 (PANTHER); NON_CYTOPLASMIC_DOMAIN (PHOBIUS); CYTOPLASMIC_DOMAIN (PHOBIUS); TRANSMEMBRANE (PHOBIUS); IPR020683 (PROSITE_PROFILES); IPR036770 (SUPERFAMILY); TMhelix (TMHMM)	F:GO:0005515	F:protein binding
true	[INTERPRO, BLASTED, MAPPED, ANNOTATED]	PB.152.22	Squamosa promoter-binding-like protein 1	3679	20	0.0	95.35	4	F:GO:0003677; F:GO:0046872; C:GO:0016021; C:GO:0042025	F:DNA binding; F:metal ion binding; C:integral component of membrane; C:host cell nucleus			IPR004333 (PFAM); IPR036893 (G3DSA:4.10.1100.GENE3D); mobidb-lite (MOBIDB_LITE); mobidb-lite (MOBIDB_LITE); mobidb-lite (MOBIDB_LITE); mobidb-lite (MOBIDB_LITE); mobidb-lite (MOBIDB_LITE); PTHR31251:SF111 (PANTHER); PTHR31251 (PANTHER); IPR004333 (PROSITE_PROFILES); IPR036893 (SUPERFAMILY)	F:GO:0003677; C:GO:0005634; C:GO:0042025	F:DNA binding; C:nucleus; C:host cell nucleus
true	[INTERPRO, BLASTED, MAPPED, ANNOTATED]	PB.153.1	Carbohydrate-binding X8 domain superfamily protein	2347	20	0.0	79.63	2	C:GO:0016021; C:GO:0046658	C:integral component of membrane; C:anchored component of plasma membrane			IPR012946 (SMART); IPR012946 (PFAM); mobidb-lite (MOBIDB_LITE); mobidb-lite (MOBIDB_LITE); PTHR31044:SF49 (PANTHER); PTHR31044 (PANTHER); SIGNAL_PEPTIDE (PHOBIUS); SIGNAL_PEPTIDE_C_REGION (PHOBIUS); NON_CYTOPLASMIC_DOMAIN (PHOBIUS); SIGNAL_PEPTIDE_N_REGION (PHOBIUS); SIGNAL_PEPTIDE_H_REGION (PHOBIUS); SignalP-noTM (SIGNALP_EUK); TMhelix (TMHMM)	no GO terms	no GO terms
true	[INTERPRO, BLASTED, MAPPED, ANNOTATED]	PB.153.2	Carbohydrate-binding X8 domain superfamily protein	2206	20	0.0	77.4	2	C:GO:0016021; C:GO:0046658	C:integral component of membrane; C:anchored component of plasma membrane			IPR012946 (SMART); IPR012946 (PFAM); mobidb-lite (MOBIDB_LITE); mobidb-lite (MOBIDB_LITE); PTHR31044 (PANTHER); PTHR31044:SF49 (PANTHER); SIGNAL_PEPTIDE (PHOBIUS); SIGNAL_PEPTIDE_C_REGION (PHOBIUS); CYTOPLASMIC_DOMAIN (PHOBIUS); SIGNAL_PEPTIDE_N_REGION (PHOBIUS); SIGNAL_PEPTIDE_H_REGION (PHOBIUS); NON_CYTOPLASMIC_DOMAIN (PHOBIUS); TRANSMEMBRANE (PHOBIUS); SignalP-noTM (SIGNALP_EUK); TMhelix (TMHMM); TMhelix (TMHMM)	no GO terms	no GO terms
true	[INTERPRO, BLASTED, MAPPED, ANNOTATED]	PB.153.3	Carbohydrate-binding X8 domain superfamily protein	1980	20	0.0	77.21	2	C:GO:0016021; C:GO:0046658	C:integral component of membrane; C:anchored component of plasma membrane			IPR012946 (SMART); IPR012946 (PFAM); mobidb-lite (MOBIDB_LITE); mobidb-lite (MOBIDB_LITE); PTHR31044:SF49 (PANTHER); PTHR31044 (PANTHER); NON_CYTOPLASMIC_DOMAIN (PHOBIUS); CYTOPLASMIC_DOMAIN (PHOBIUS); TRANSMEMBRANE (PHOBIUS); TMhelix (TMHMM)	no GO terms	no GO terms
true	[INTERPRO, NO-BLAST]	PB.153.4	---NA---	390									mobidb-lite (MOBIDB_LITE); mobidb-lite (MOBIDB_LITE)	no GO terms	no GO terms
true	[INTERPRO, BLASTED, MAPPED, ANNOTATED]	PB.154.1	probable polygalacturonase	1888	20	0.0	95.24	5	P:GO:0005975; P:GO:0071555; F:GO:0004650; F:GO:0016829; C:GO:0005576	P:carbohydrate metabolic process; P:cell wall organization; F:polygalacturonase activity; F:lyase activity; C:extracellular region	EC:3.2.1.15	Endo-polygalacturonase	IPR006626 (SMART); IPR012334 (G3DSA:2.160.20.GENE3D); IPR000743 (PFAM); mobidb-lite (MOBIDB_LITE); PTHR31339 (PANTHER); PTHR31339:SF20 (PANTHER); IPR011050 (SUPERFAMILY)	P:GO:0005975; F:GO:0004650	P:carbohydrate metabolic process; F:polygalacturonase activity
true	[INTERPRO, BLASTED, MAPPED, ANNOTATED]	PB.154.2	probable polygalacturonase	2153	20	0.0	84.81	6	P:GO:0005975; P:GO:0071555; F:GO:0004650; F:GO:0016829; C:GO:0005576; C:GO:0016021	P:carbohydrate metabolic process; P:cell wall organization; F:polygalacturonase activity; F:lyase activity; C:extracellular region; C:integral component of membrane	EC:3.2.1.15	Endo-polygalacturonase	IPR006626 (SMART); IPR012334 (G3DSA:2.160.20.GENE3D); IPR000743 (PFAM); PTHR31339 (PANTHER); PTHR31339:SF20 (PANTHER); IPR011050 (SUPERFAMILY)	P:GO:0005975; F:GO:0004650	P:carbohydrate metabolic process; F:polygalacturonase activity
true	[INTERPRO, BLASTED, MAPPED, ANNOTATED]	PB.154.3	probable polygalacturonase	1801	20	0.0	95.24	5	P:GO:0005975; P:GO:0071555; F:GO:0004650; F:GO:0016829; C:GO:0005576	P:carbohydrate metabolic process; P:cell wall organization; F:polygalacturonase activity; F:lyase activity; C:extracellular region	EC:3.2.1.15	Endo-polygalacturonase	IPR006626 (SMART); IPR012334 (G3DSA:2.160.20.GENE3D); IPR000743 (PFAM); mobidb-lite (MOBIDB_LITE); PTHR31339 (PANTHER); PTHR31339:SF20 (PANTHER); IPR011050 (SUPERFAMILY)	P:GO:0005975; F:GO:0004650	P:carbohydrate metabolic process; F:polygalacturonase activity
true	[INTERPRO, BLASTED, MAPPED, ANNOTATED]	PB.154.4	probable polygalacturonase	1459	20	0.0	87.86	5	P:GO:0005975; P:GO:0071555; F:GO:0004650; C:GO:0005576; C:GO:0016021	P:carbohydrate metabolic process; P:cell wall organization; F:polygalacturonase activity; C:extracellular region; C:integral component of membrane	EC:3.2.1.15	Endo-polygalacturonase	IPR006626 (SMART); IPR012334 (G3DSA:2.160.20.GENE3D); IPR000743 (PFAM); PTHR31339 (PANTHER); PTHR31339:SF20 (PANTHER); IPR011050 (SUPERFAMILY)	P:GO:0005975; F:GO:0004650	P:carbohydrate metabolic process; F:polygalacturonase activity
true	[BLASTED, MAPPED, ANNOTATED]	PB.154.5	probable polygalacturonase isoform X1	311	20	2.12142E-19	84.46	5	P:GO:0005975; P:GO:0071555; F:GO:0004650; F:GO:0016829; C:GO:0005576	P:carbohydrate metabolic process; P:cell wall organization; F:polygalacturonase activity; F:lyase activity; C:extracellular region	EC:3.2.1.15	Endo-polygalacturonase			
true	[INTERPRO, NO-BLAST]	PB.155.1	---NA---	196									no IPS match	no IPS match	no IPS match
true	[BLASTED, MAPPED, ANNOTATED]	PB.155.2	guanosine deaminase	843	20	1.41714E-118	97.96	3	P:GO:0006152; F:GO:0008270; F:GO:0047974	P:purine nucleoside catabolic process; F:zinc ion binding; F:guanosine deaminase activity	EC:3.5.4.15	Guanosine deaminase			
true	[INTERPRO, BLASTED, MAPPED, ANNOTATED]	PB.156.1	Flap endonuclease 1	1529	20	0.0	91.26	10	P:GO:0006260; P:GO:0006284; P:GO:0043137; P:GO:0090305; F:GO:0000287; F:GO:0003677; F:GO:0008409; F:GO:0017108; C:GO:0005654; C:GO:0005730	P:DNA replication; P:base-excision repair; P:DNA replication, removal of RNA primer; P:nucleic acid phosphodiester bond hydrolysis; F:magnesium ion binding; F:DNA binding; F:5'-3' exonuclease activity; F:5'-flap endonuclease activity; C:nucleoplasm; C:nucleolus	EC:3.1.30; EC:3.1.21	Acting on ester bonds; Acting on ester bonds	IPR006084 (PRINTS); IPR008918 (SMART); IPR002421 (SMART); IPR006085 (SMART); IPR006086 (SMART); IPR006085 (PFAM); G3DSA:3.40.50.1010 (GENE3D); IPR006086 (PFAM); mobidb-lite (MOBIDB_LITE); PTHR11081:SF56 (PANTHER); IPR006084 (PANTHER); IPR019974 (PROSITE_PATTERNS); IPR019974 (PROSITE_PATTERNS); IPR023426 (HAMAP); cd09907 (CDD); cd09867 (CDD); IPR036279 (SUPERFAMILY); IPR029060 (SUPERFAMILY)	F:GO:0003677; F:GO:0003824; F:GO:0004518; F:GO:0016788	F:DNA binding; F:catalytic activity; F:nuclease activity; F:hydrolase activity, acting on ester bonds
true	[BLASTED, MAPPED, ANNOTATED]	PB.157.1	50S ribosomal protein L18, chloroplastic	829	20	5.33935E-110	93.12	7	P:GO:0006412; F:GO:0003735; F:GO:0008097; C:GO:0005730; C:GO:0005840; C:GO:0009570; C:GO:0009941	P:translation; F:structural constituent of ribosome; F:5S rRNA binding; C:nucleolus; C:ribosome; C:chloroplast stroma; C:chloroplast envelope					
true	[BLASTED, MAPPED, ANNOTATED]	PB.157.2	50S ribosomal protein L18, chloroplastic	673	20	4.14507E-111	92.86	7	P:GO:0006412; F:GO:0003735; F:GO:0008097; C:GO:0005730; C:GO:0005840; C:GO:0009570; C:GO:0009941	P:translation; F:structural constituent of ribosome; F:5S rRNA binding; C:nucleolus; C:ribosome; C:chloroplast stroma; C:chloroplast envelope					
true	[BLASTED, MAPPED, ANNOTATED]	PB.158.1	predicted protein	758	20	1.99262E-30	86.79	1	C:GO:0016021	C:integral component of membrane					
true	[BLASTED, MAPPED, ANNOTATED]	PB.159.1	mannan endo-1,4-beta-mannosidase 3-like	2028	20	1.26047E-171	85.58	4	P:GO:0005975; F:GO:0016985; C:GO:0005576; C:GO:0016021	P:carbohydrate metabolic process; F:mannan endo-1,4-beta-mannosidase activity; C:extracellular region; C:integral component of membrane	EC:3.2.1.25; EC:3.2.1.78	Beta-mannosidase; Mannan endo-1,4-beta-mannosidase			
true	[INTERPRO, BLASTED, MAPPED, ANNOTATED]	PB.159.2	mannan endo-1,4-beta-mannosidase 3-like	1777	20	0.0	87.82	4	P:GO:0005975; F:GO:0016985; C:GO:0005576; C:GO:0016021	P:carbohydrate metabolic process; F:mannan endo-1,4-beta-mannosidase activity; C:extracellular region; C:integral component of membrane	EC:3.2.1.25; EC:3.2.1.78	Beta-mannosidase; Mannan endo-1,4-beta-mannosidase	G3DSA:3.20.20.80 (GENE3D); IPR001547 (PFAM); PTHR31451:SF36 (PANTHER); PTHR31451 (PANTHER); IPR018087 (PROSITE_PATTERNS); NON_CYTOPLASMIC_DOMAIN (PHOBIUS); SIGNAL_PEPTIDE (PHOBIUS); SIGNAL_PEPTIDE_H_REGION (PHOBIUS); SIGNAL_PEPTIDE_N_REGION (PHOBIUS); SIGNAL_PEPTIDE_C_REGION (PHOBIUS); SignalP-TM (SIGNALP_GRAM_POSITIVE); SignalP-noTM (SIGNALP_EUK); SignalP-TM (SIGNALP_GRAM_NEGATIVE); IPR017853 (SUPERFAMILY); TMhelix (TMHMM)	P:GO:0005975; F:GO:0004553	P:carbohydrate metabolic process; F:hydrolase activity, hydrolyzing O-glycosyl compounds
true	[BLASTED, MAPPED, ANNOTATED]	PB.159.3	mannan endo-1,4-beta-mannosidase 3-like	1907	20	3.30681E-172	85.58	4	P:GO:0005975; F:GO:0016985; C:GO:0005576; C:GO:0016021	P:carbohydrate metabolic process; F:mannan endo-1,4-beta-mannosidase activity; C:extracellular region; C:integral component of membrane	EC:3.2.1.25; EC:3.2.1.78	Beta-mannosidase; Mannan endo-1,4-beta-mannosidase			
true	[INTERPRO, NO-BLAST]	PB.160.1	---NA---	335									no IPS match	no IPS match	no IPS match
true	[INTERPRO, BLASTED, MAPPED, ANNOTATED]	PB.161.1	DEAD-box ATP-dependent RNA helicase 3, chloroplastic	2767	20	0.0	96.07	8	P:GO:0000373; P:GO:0006364; P:GO:0009658; F:GO:0003723; F:GO:0003724; F:GO:0005524; F:GO:0008270; C:GO:0009570	P:Group II intron splicing; P:rRNA processing; P:chloroplast organization; F:RNA binding; F:RNA helicase activity; F:ATP binding; F:zinc ion binding; C:chloroplast stroma	EC:3.6.1.3; EC:3.6.4.13; EC:3.6.1.15	Adenosinetriphosphatase; RNA helicase; Nucleoside-triphosphate phosphatase	IPR001878 (SMART); IPR001650 (SMART); IPR014001 (SMART); IPR001650 (PFAM); G3DSA:4.10.60.10 (GENE3D); IPR012562 (PFAM); G3DSA:3.40.50.300 (GENE3D); G3DSA:3.30.70.1800 (GENE3D); IPR011545 (PFAM); IPR001878 (PFAM); G3DSA:3.40.50.300 (GENE3D); mobidb-lite (MOBIDB_LITE); mobidb-lite (MOBIDB_LITE); mobidb-lite (MOBIDB_LITE); PTHR24031:SF326 (PANTHER); PTHR24031 (PANTHER); SIGNAL_PEPTIDE_C_REGION (PHOBIUS); SIGNAL_PEPTIDE_N_REGION (PHOBIUS); NON_CYTOPLASMIC_DOMAIN (PHOBIUS); SIGNAL_PEPTIDE (PHOBIUS); SIGNAL_PEPTIDE_H_REGION (PHOBIUS); IPR001650 (PROSITE_PROFILES); IPR014014 (PROSITE_PROFILES); IPR001878 (PROSITE_PROFILES); IPR014001 (PROSITE_PROFILES); cd00268 (CDD); cd18787 (CDD); cd12938 (CDD); SignalP-noTM (SIGNALP_EUK); SignalP-TM (SIGNALP_GRAM_POSITIVE); SignalP-noTM (SIGNALP_GRAM_NEGATIVE); IPR027417 (SUPERFAMILY); IPR036875 (SUPERFAMILY)	F:GO:0003676; F:GO:0003723; F:GO:0004386; F:GO:0005524; F:GO:0008270; C:GO:0005634	F:nucleic acid binding; F:RNA binding; F:helicase activity; F:ATP binding; F:zinc ion binding; C:nucleus
true	[INTERPRO, NO-BLAST]	PB.161.2	---NA---	680									no IPS match	no IPS match	no IPS match
true	[INTERPRO, NO-BLAST]	PB.161.3	---NA---	923									SIGNAL_PEPTIDE_N_REGION (PHOBIUS); NON_CYTOPLASMIC_DOMAIN (PHOBIUS); SIGNAL_PEPTIDE_C_REGION (PHOBIUS); SIGNAL_PEPTIDE (PHOBIUS); SIGNAL_PEPTIDE_H_REGION (PHOBIUS); SignalP-TM (SIGNALP_GRAM_POSITIVE); SignalP-noTM (SIGNALP_EUK); SignalP-noTM (SIGNALP_GRAM_NEGATIVE)	no GO terms	no GO terms
true	[INTERPRO, BLASTED, MAPPED, ANNOTATED]	PB.161.4	DEAD-box ATP-dependent RNA helicase 3, chloroplastic	1958	20	0.0	97.75	8	P:GO:0000373; P:GO:0006364; P:GO:0009658; F:GO:0003723; F:GO:0003724; F:GO:0005524; F:GO:0008270; C:GO:0009570	P:Group II intron splicing; P:rRNA processing; P:chloroplast organization; F:RNA binding; F:RNA helicase activity; F:ATP binding; F:zinc ion binding; C:chloroplast stroma	EC:3.6.1.3; EC:3.6.4.13; EC:3.6.1.15	Adenosinetriphosphatase; RNA helicase; Nucleoside-triphosphate phosphatase	IPR001878 (SMART); IPR001650 (SMART); IPR012562 (PFAM); IPR001878 (PFAM); G3DSA:3.30.70.1800 (GENE3D); G3DSA:3.40.50.300 (GENE3D); G3DSA:4.10.60.10 (GENE3D); IPR001650 (PFAM); mobidb-lite (MOBIDB_LITE); mobidb-lite (MOBIDB_LITE); mobidb-lite (MOBIDB_LITE); PTHR24031 (PANTHER); PTHR24031:SF692 (PANTHER); IPR001650 (PROSITE_PROFILES); IPR014001 (PROSITE_PROFILES); IPR001878 (PROSITE_PROFILES); cd18787 (CDD); cd00268 (CDD); cd12938 (CDD); IPR027417 (SUPERFAMILY); IPR036875 (SUPERFAMILY)	F:GO:0003676; F:GO:0003723; F:GO:0004386; F:GO:0005524; F:GO:0008270; C:GO:0005634	F:nucleic acid binding; F:RNA binding; F:helicase activity; F:ATP binding; F:zinc ion binding; C:nucleus
true	[BLASTED, MAPPED, ANNOTATED]	PB.161.5	DEAD-box ATP-dependent RNA helicase 3, chloroplastic	1103	20	1.69484E-49	97.44	8	P:GO:0000373; P:GO:0006364; P:GO:0009658; F:GO:0003723; F:GO:0003724; F:GO:0005524; F:GO:0008270; C:GO:0009570	P:Group II intron splicing; P:rRNA processing; P:chloroplast organization; F:RNA binding; F:RNA helicase activity; F:ATP binding; F:zinc ion binding; C:chloroplast stroma	EC:3.6.1.3; EC:3.6.4.13; EC:3.6.1.15	Adenosinetriphosphatase; RNA helicase; Nucleoside-triphosphate phosphatase			
true	[INTERPRO, BLASTED, MAPPED, ANNOTATED]	PB.162.1	DExH-box ATP-dependent RNA helicase DExH12	4074	20	0.0	95.04	6	P:GO:0000388; P:GO:0006401; F:GO:0003723; F:GO:0003724; F:GO:0005524; C:GO:0005681	P:spliceosome conformational change to release U4 (or U4atac) and U1 (or U11); P:RNA catabolic process; F:RNA binding; F:RNA helicase activity; F:ATP binding; C:spliceosomal complex	EC:3.6.1.3; EC:3.6.4.13; EC:3.6.1.15	Adenosinetriphosphatase; RNA helicase; Nucleoside-triphosphate phosphatase	IPR004179 (SMART); IPR004179 (PFAM); G3DSA:1.10.10.2530 (GENE3D); G3DSA:1.10.3380.10 (GENE3D); PTHR12131 (PANTHER); PTHR12131:SF12 (PANTHER); SSF158702 (SUPERFAMILY); IPR036390 (SUPERFAMILY)	no GO terms	no GO terms
true	[INTERPRO, NO-BLAST]	PB.162.2	---NA---	139									no IPS match	no IPS match	no IPS match
true	[INTERPRO, BLASTED, MAPPED, ANNOTATED]	PB.162.3	DExH-box ATP-dependent RNA helicase DExH12	3545	20	0.0	95.04	6	P:GO:0000388; P:GO:0006401; F:GO:0003723; F:GO:0003724; F:GO:0005524; C:GO:0005681	P:spliceosome conformational change to release U4 (or U4atac) and U1 (or U11); P:RNA catabolic process; F:RNA binding; F:RNA helicase activity; F:ATP binding; C:spliceosomal complex	EC:3.6.1.3; EC:3.6.4.13; EC:3.6.1.15	Adenosinetriphosphatase; RNA helicase; Nucleoside-triphosphate phosphatase	IPR004179 (SMART); IPR004179 (PFAM); G3DSA:1.10.10.2530 (GENE3D); G3DSA:1.10.3380.10 (GENE3D); PTHR12131 (PANTHER); PTHR12131:SF12 (PANTHER); SSF158702 (SUPERFAMILY); IPR036390 (SUPERFAMILY)	no GO terms	no GO terms
true	[INTERPRO, BLASTED, MAPPED, ANNOTATED]	PB.163.1	transmembrane protein 184A	1515	20	0.0	96.47	3	P:GO:0016310; F:GO:0016301; C:GO:0016021	P:phosphorylation; F:kinase activity; C:integral component of membrane			IPR005178 (PFAM); mobidb-lite (MOBIDB_LITE); mobidb-lite (MOBIDB_LITE); IPR005178 (PANTHER); PTHR23423:SF35 (PANTHER); TRANSMEMBRANE (PHOBIUS); NON_CYTOPLASMIC_DOMAIN (PHOBIUS); TRANSMEMBRANE (PHOBIUS); TRANSMEMBRANE (PHOBIUS); CYTOPLASMIC_DOMAIN (PHOBIUS); TRANSMEMBRANE (PHOBIUS); NON_CYTOPLASMIC_DOMAIN (PHOBIUS); TRANSMEMBRANE (PHOBIUS); CYTOPLASMIC_DOMAIN (PHOBIUS); TRANSMEMBRANE (PHOBIUS); CYTOPLASMIC_DOMAIN (PHOBIUS); CYTOPLASMIC_DOMAIN (PHOBIUS); NON_CYTOPLASMIC_DOMAIN (PHOBIUS); TRANSMEMBRANE (PHOBIUS); NON_CYTOPLASMIC_DOMAIN (PHOBIUS); TMhelix (TMHMM); TMhelix (TMHMM); TMhelix (TMHMM); TMhelix (TMHMM); TMhelix (TMHMM); TMhelix (TMHMM); TMhelix (TMHMM)	no GO terms	no GO terms
true	[INTERPRO, BLASTED, MAPPED, ANNOTATED]	PB.163.2	transmembrane protein 184A	1570	20	0.0	83.93	3	P:GO:0016310; F:GO:0016301; C:GO:0016021	P:phosphorylation; F:kinase activity; C:integral component of membrane			IPR005178 (PFAM); mobidb-lite (MOBIDB_LITE); mobidb-lite (MOBIDB_LITE); mobidb-lite (MOBIDB_LITE); PTHR23423:SF35 (PANTHER); IPR005178 (PANTHER); PTHR23423:SF35 (PANTHER); IPR005178 (PANTHER); TRANSMEMBRANE (PHOBIUS); TRANSMEMBRANE (PHOBIUS); TRANSMEMBRANE (PHOBIUS); CYTOPLASMIC_DOMAIN (PHOBIUS); NON_CYTOPLASMIC_DOMAIN (PHOBIUS); NON_CYTOPLASMIC_DOMAIN (PHOBIUS); NON_CYTOPLASMIC_DOMAIN (PHOBIUS); TRANSMEMBRANE (PHOBIUS); CYTOPLASMIC_DOMAIN (PHOBIUS); CYTOPLASMIC_DOMAIN (PHOBIUS); TRANSMEMBRANE (PHOBIUS); CYTOPLASMIC_DOMAIN (PHOBIUS); TRANSMEMBRANE (PHOBIUS); TMhelix (TMHMM); TMhelix (TMHMM); TMhelix (TMHMM); TMhelix (TMHMM); TMhelix (TMHMM); TMhelix (TMHMM)	no GO terms	no GO terms
true	[INTERPRO, BLASTED, MAPPED, ANNOTATED]	PB.163.3	transmembrane protein 184A	1352	20	0.0	96.52	3	P:GO:0016310; F:GO:0016301; C:GO:0016021	P:phosphorylation; F:kinase activity; C:integral component of membrane			IPR005178 (PFAM); mobidb-lite (MOBIDB_LITE); mobidb-lite (MOBIDB_LITE); PTHR23423:SF35 (PANTHER); IPR005178 (PANTHER); TRANSMEMBRANE (PHOBIUS); TRANSMEMBRANE (PHOBIUS); CYTOPLASMIC_DOMAIN (PHOBIUS); NON_CYTOPLASMIC_DOMAIN (PHOBIUS); CYTOPLASMIC_DOMAIN (PHOBIUS); NON_CYTOPLASMIC_DOMAIN (PHOBIUS); NON_CYTOPLASMIC_DOMAIN (PHOBIUS); CYTOPLASMIC_DOMAIN (PHOBIUS); CYTOPLASMIC_DOMAIN (PHOBIUS); TRANSMEMBRANE (PHOBIUS); TRANSMEMBRANE (PHOBIUS); TRANSMEMBRANE (PHOBIUS); TRANSMEMBRANE (PHOBIUS); TMhelix (TMHMM); TMhelix (TMHMM); TMhelix (TMHMM); TMhelix (TMHMM); TMhelix (TMHMM); TMhelix (TMHMM)	no GO terms	no GO terms
true	[INTERPRO, NO-BLAST]	PB.163.4	---NA---	118									no IPS match	no IPS match	no IPS match
true	[BLASTED, MAPPED, ANNOTATED]	PB.164.1	SPX domain-containing protein 4	3807	20	3.31136E-107	82.88	5	P:GO:0016036; P:GO:0070417; F:GO:0005515; C:GO:0005737; C:GO:0016020	P:cellular response to phosphate starvation; P:cellular response to cold; F:protein binding; C:cytoplasm; C:membrane					
true	[BLASTED, MAPPED, ANNOTATED]	PB.164.2	SPX domain-containing protein 4	1326	20	2.36277E-163	87.33	5	P:GO:0016036; P:GO:0070417; F:GO:0005515; C:GO:0005737; C:GO:0016020	P:cellular response to phosphate starvation; P:cellular response to cold; F:protein binding; C:cytoplasm; C:membrane					
true	[BLASTED, MAPPED, ANNOTATED]	PB.165.1	methyltransferase-like protein 23	1158	20	6.01294E-170	84.87	2	P:GO:0032259; F:GO:0008168	P:methylation; F:methyltransferase activity					
true	[INTERPRO, NO-BLAST]	PB.166.1	---NA---	159									no IPS match	no IPS match	no IPS match
true	[BLASTED]	PB.166.2	Mycosubtilin synthase subunit A	774	20	2.87725E-49	60.89								
true	[BLASTED]	PB.166.3	Mycosubtilin synthase subunit A	630	20	2.99699E-35	58.01								
true	[BLASTED, MAPPED, ANNOTATED]	PB.167.1	protein DOG1-like 4	1859	20	2.69904E-66	80.92	2	P:GO:0006351; F:GO:0043565	P:transcription, DNA-templated; F:sequence-specific DNA binding					
true	[BLASTED, MAPPED, ANNOTATED]	PB.167.2	protein DOG1-like 4	1642	20	1.1031E-81	77.89	2	P:GO:0006351; F:GO:0043565	P:transcription, DNA-templated; F:sequence-specific DNA binding					
true	[BLASTED, MAPPED, ANNOTATED]	PB.167.3	protein DOG1-like 4	1280	20	1.0333E-81	77.98	2	P:GO:0006351; F:GO:0043565	P:transcription, DNA-templated; F:sequence-specific DNA binding					
true	[INTERPRO, NO-BLAST]	PB.167.4	---NA---	444									mobidb-lite (MOBIDB_LITE); mobidb-lite (MOBIDB_LITE); TRANSMEMBRANE (PHOBIUS); NON_CYTOPLASMIC_DOMAIN (PHOBIUS); CYTOPLASMIC_DOMAIN (PHOBIUS); TMhelix (TMHMM)	no GO terms	no GO terms
true	[BLASTED, MAPPED, ANNOTATED]	PB.167.5	protein DOG1-like 4	1124	20	1.13788E-82	77.79	2	P:GO:0006351; F:GO:0043565	P:transcription, DNA-templated; F:sequence-specific DNA binding					
true	[INTERPRO, NO-BLAST]	PB.167.6	---NA---	366									no IPS match	no IPS match	no IPS match
true	[BLASTED, MAPPED, ANNOTATED]	PB.167.7	protein DOG1-like 4	1013	20	7.24559E-81	77.64	2	P:GO:0006351; F:GO:0043565	P:transcription, DNA-templated; F:sequence-specific DNA binding					
true	[BLASTED, MAPPED, ANNOTATED]	PB.167.8	protein DOG1-like 4	1072	20	2.77606E-80	77.66	2	P:GO:0006351; F:GO:0043565	P:transcription, DNA-templated; F:sequence-specific DNA binding					
true	[INTERPRO, BLASTED]	PB.168.1	F-box/FBD/LRR-repeat protein At5g53840-like	2162	20	0.0	61.95						IPR001810 (SMART); IPR006566 (PFAM); IPR032675 (G3DSA:3.80.10.GENE3D); IPR001810 (PFAM); PTHR31639 (PANTHER); PTHR31639:SF72 (PANTHER); SSF52047 (SUPERFAMILY); IPR036047 (SUPERFAMILY)	F:GO:0005515	F:protein binding
true	[BLASTED]	PB.168.2	predicted protein	4677	20	6.11307E-142	62.06								
true	[BLASTED]	PB.168.3	F-box/FBD/LRR-repeat protein At1g13570	2315	20	3.66745E-154	60.25								
true	[BLASTED, MAPPED, ANNOTATED]	PB.169.1	probable pterin-4-alpha-carbinolamine dehydratase, chloroplastic	854	20	1.41682E-103	81.77	4	P:GO:0006729; P:GO:0050896; F:GO:0008124; C:GO:0009507	P:tetrahydrobiopterin biosynthetic process; P:response to stimulus; F:4-alpha-hydroxytetrahydrobiopterin dehydratase activity; C:chloroplast	EC:4.2.1.96	4a-hydroxytetrahydrobiopterin dehydratase			
true	[INTERPRO, BLASTED, MAPPED, ANNOTATED]	PB.170.2	Non-specific phospholipase C1	2124	20	0.0	97.56	2	P:GO:0009395; F:GO:0034480	P:phospholipid catabolic process; F:phosphatidylcholine phospholipase C activity	EC:3.1.4.3	Phospholipase C	IPR007312 (PFAM); IPR017850 (G3DSA:3.40.720.GENE3D); PTHR31956:SF26 (PANTHER); IPR007312 (PANTHER); NON_CYTOPLASMIC_DOMAIN (PHOBIUS); SIGNAL_PEPTIDE_N_REGION (PHOBIUS); SIGNAL_PEPTIDE (PHOBIUS); SIGNAL_PEPTIDE_C_REGION (PHOBIUS); SIGNAL_PEPTIDE_H_REGION (PHOBIUS); SignalP-noTM (SIGNALP_EUK); IPR017850 (SUPERFAMILY); TMhelix (TMHMM)	F:GO:0003824; F:GO:0016788	F:catalytic activity; F:hydrolase activity, acting on ester bonds
true	[BLASTED, MAPPED, ANNOTATED]	PB.170.3	non-specific phospholipase C1	456	20	2.38189E-28	97.55	2	P:GO:0009395; F:GO:0016788	P:phospholipid catabolic process; F:hydrolase activity, acting on ester bonds					
true	[BLASTED, MAPPED, ANNOTATED]	PB.170.4	non-specific phospholipase C1	717	20	4.21617E-67	98.53	2	P:GO:0009395; F:GO:0016788	P:phospholipid catabolic process; F:hydrolase activity, acting on ester bonds					
true	[BLASTED, MAPPED, ANNOTATED]	PB.170.5	Non-specific phospholipase C1	310	2	1.73197E-9	86.83	1	F:GO:0016788	F:hydrolase activity, acting on ester bonds					
true	[INTERPRO, BLASTED, MAPPED, ANNOTATED]	PB.170.6	Non-specific phospholipase C1	1942	20	0.0	97.56	2	P:GO:0009395; F:GO:0034480	P:phospholipid catabolic process; F:phosphatidylcholine phospholipase C activity	EC:3.1.4.3	Phospholipase C	IPR007312 (PFAM); IPR017850 (G3DSA:3.40.720.GENE3D); PTHR31956:SF26 (PANTHER); IPR007312 (PANTHER); SIGNAL_PEPTIDE_N_REGION (PHOBIUS); SIGNAL_PEPTIDE_C_REGION (PHOBIUS); NON_CYTOPLASMIC_DOMAIN (PHOBIUS); SIGNAL_PEPTIDE (PHOBIUS); SIGNAL_PEPTIDE_H_REGION (PHOBIUS); SignalP-noTM (SIGNALP_EUK); IPR017850 (SUPERFAMILY); TMhelix (TMHMM)	F:GO:0003824; F:GO:0016788	F:catalytic activity; F:hydrolase activity, acting on ester bonds
true	[INTERPRO, BLASTED, MAPPED]	PB.171.1	putative disease resistance protein	3678	20	0.0	67.98	1	F:GO:0043531	F:ADP binding			IPR032675 (G3DSA:3.80.10.GENE3D); IPR032675 (G3DSA:3.80.10.GENE3D); mobidb-lite (MOBIDB_LITE); PTHR33463:SF55 (PANTHER); PTHR33463 (PANTHER); SSF52058 (SUPERFAMILY)	no GO terms	no GO terms
true	[BLASTED, MAPPED, ANNOTATED]	PB.172.1	zinc finger CCCH domain-containing protein 25	913	20	1.68816E-137	84.85	8	P:GO:0000398; F:GO:0000976; F:GO:0003723; F:GO:0046872; C:GO:0005686; C:GO:0016021; C:GO:0016607; C:GO:0071011	P:mRNA splicing, via spliceosome; F:transcription regulatory region sequence-specific DNA binding; F:RNA binding; F:metal ion binding; C:U2 snRNP; C:integral component of membrane; C:nuclear speck; C:precatalytic spliceosome					
true	[BLASTED, MAPPED, ANNOTATED]	PB.172.2	zinc finger CCCH domain-containing protein 25	762	20	2.13253E-103	82.29	9	P:GO:0000398; F:GO:0000976; F:GO:0003723; F:GO:0005515; F:GO:0046872; C:GO:0005686; C:GO:0016021; C:GO:0016607; C:GO:0071011	P:mRNA splicing, via spliceosome; F:transcription regulatory region sequence-specific DNA binding; F:RNA binding; F:protein binding; F:metal ion binding; C:U2 snRNP; C:integral component of membrane; C:nuclear speck; C:precatalytic spliceosome					
true	[BLASTED]	PB.173.1	uncharacterized protein LOC100277817 isoform X1	2009	20	9.08909E-143	70.14								
true	[BLASTED]	PB.173.2	hypothetical protein	2074	20	2.03594E-135	69.95								
true	[BLASTED]	PB.173.3	uncharacterized protein LOC100277817 isoform X1	1745	20	5.36935E-144	70.14								
true	[BLASTED]	PB.173.4	uncharacterized protein LOC100277817 isoform X1	1313	20	1.59429E-120	72.93								
true	[BLASTED, MAPPED, ANNOTATED]	PB.174.1	calmodulin-binding receptor-like cytoplasmic kinase 2 isoform X2	832	20	4.53567E-116	84.73	4	P:GO:0006468; F:GO:0004672; F:GO:0005524; C:GO:0005886	P:protein phosphorylation; F:protein kinase activity; F:ATP binding; C:plasma membrane					
true	[INTERPRO, BLASTED, MAPPED, ANNOTATED]	PB.175.1	protein DEFECTIVE IN EXINE FORMATION 1	3088	20	0.0	93.19	2	P:GO:0010584; C:GO:0016021	P:pollen exine formation; C:integral component of membrane			IPR015943 (G3DSA:2.130.10.GENE3D); PF13517 (PFAM); mobidb-lite (MOBIDB_LITE); mobidb-lite (MOBIDB_LITE); mobidb-lite (MOBIDB_LITE); PTHR21419:SF32 (PANTHER); PTHR21419 (PANTHER); SIGNAL_PEPTIDE (PHOBIUS); SIGNAL_PEPTIDE_C_REGION (PHOBIUS); CYTOPLASMIC_DOMAIN (PHOBIUS); SIGNAL_PEPTIDE_N_REGION (PHOBIUS); SIGNAL_PEPTIDE_H_REGION (PHOBIUS); NON_CYTOPLASMIC_DOMAIN (PHOBIUS); TRANSMEMBRANE (PHOBIUS); SignalP-noTM (SIGNALP_EUK); SignalP-TM (SIGNALP_GRAM_POSITIVE); SignalP-noTM (SIGNALP_GRAM_NEGATIVE); SSF69318 (SUPERFAMILY)	F:GO:0005515	F:protein binding
true	[INTERPRO, BLASTED, MAPPED, ANNOTATED]	PB.175.2	protein DEFECTIVE IN EXINE FORMATION 1	3734	20	0.0	92.51	2	P:GO:0010584; C:GO:0016021	P:pollen exine formation; C:integral component of membrane			IPR015943 (G3DSA:2.130.10.GENE3D); IPR013517 (PFAM); mobidb-lite (MOBIDB_LITE); mobidb-lite (MOBIDB_LITE); mobidb-lite (MOBIDB_LITE); PTHR21419 (PANTHER); PTHR21419:SF32 (PANTHER); SIGNAL_PEPTIDE (PHOBIUS); SIGNAL_PEPTIDE_C_REGION (PHOBIUS); NON_CYTOPLASMIC_DOMAIN (PHOBIUS); SIGNAL_PEPTIDE_N_REGION (PHOBIUS); SIGNAL_PEPTIDE_H_REGION (PHOBIUS); SignalP-TM (SIGNALP_GRAM_POSITIVE); SignalP-noTM (SIGNALP_EUK); SignalP-noTM (SIGNALP_GRAM_NEGATIVE); SSF69318 (SUPERFAMILY)	F:GO:0005515	F:protein binding
true	[BLASTED, MAPPED, ANNOTATED]	PB.175.3	Protein DEFECTIVE IN EXINE FORMATION 1	1037	20	1.65656E-127	99.02	2	P:GO:0010584; C:GO:0016021	P:pollen exine formation; C:integral component of membrane					
true	[INTERPRO, BLASTED, MAPPED, ANNOTATED]	PB.175.4	protein DEFECTIVE IN EXINE FORMATION 1	2469	20	0.0	93.49	2	P:GO:0010584; C:GO:0016021	P:pollen exine formation; C:integral component of membrane			PF13517 (PFAM); IPR015943 (G3DSA:2.130.10.GENE3D); mobidb-lite (MOBIDB_LITE); mobidb-lite (MOBIDB_LITE); mobidb-lite (MOBIDB_LITE); mobidb-lite (MOBIDB_LITE); PTHR21419 (PANTHER); PTHR21419:SF32 (PANTHER); NON_CYTOPLASMIC_DOMAIN (PHOBIUS); TRANSMEMBRANE (PHOBIUS); CYTOPLASMIC_DOMAIN (PHOBIUS); SSF69318 (SUPERFAMILY)	F:GO:0005515	F:protein binding
true	[INTERPRO, NO-BLAST]	PB.175.5	---NA---	274									no IPS match	no IPS match	no IPS match
true	[INTERPRO, BLASTED, MAPPED, ANNOTATED]	PB.175.6	protein DEFECTIVE IN EXINE FORMATION 1	2032	20	0.0	95.7	2	P:GO:0010584; C:GO:0016021	P:pollen exine formation; C:integral component of membrane			IPR015943 (G3DSA:2.130.10.GENE3D); PF13517 (PFAM); IPR013517 (PFAM); mobidb-lite (MOBIDB_LITE); mobidb-lite (MOBIDB_LITE); PTHR21419:SF32 (PANTHER); PTHR21419 (PANTHER); NON_CYTOPLASMIC_DOMAIN (PHOBIUS); CYTOPLASMIC_DOMAIN (PHOBIUS); TRANSMEMBRANE (PHOBIUS); SSF69318 (SUPERFAMILY)	F:GO:0005515	F:protein binding
true	[INTERPRO, BLASTED, MAPPED, ANNOTATED]	PB.175.7	protein DEFECTIVE IN EXINE FORMATION 1	1671	20	0.0	97.07	2	P:GO:0010584; C:GO:0016021	P:pollen exine formation; C:integral component of membrane			IPR013517 (PFAM); IPR015943 (G3DSA:2.130.10.GENE3D); PF13517 (PFAM); PTHR21419:SF32 (PANTHER); PTHR21419 (PANTHER); TRANSMEMBRANE (PHOBIUS); NON_CYTOPLASMIC_DOMAIN (PHOBIUS); CYTOPLASMIC_DOMAIN (PHOBIUS); TRANSMEMBRANE (PHOBIUS); NON_CYTOPLASMIC_DOMAIN (PHOBIUS); SSF69318 (SUPERFAMILY); TMhelix (TMHMM)	F:GO:0005515	F:protein binding
true	[INTERPRO, BLASTED, MAPPED, ANNOTATED]	PB.175.8	protein DEFECTIVE IN EXINE FORMATION 1	3055	20	0.0	93.19	2	P:GO:0010584; C:GO:0016021	P:pollen exine formation; C:integral component of membrane			IPR015943 (G3DSA:2.130.10.GENE3D); PF13517 (PFAM); mobidb-lite (MOBIDB_LITE); mobidb-lite (MOBIDB_LITE); mobidb-lite (MOBIDB_LITE); PTHR21419 (PANTHER); PTHR21419:SF32 (PANTHER); NON_CYTOPLASMIC_DOMAIN (PHOBIUS); SIGNAL_PEPTIDE_N_REGION (PHOBIUS); CYTOPLASMIC_DOMAIN (PHOBIUS); SIGNAL_PEPTIDE_H_REGION (PHOBIUS); SIGNAL_PEPTIDE (PHOBIUS); SIGNAL_PEPTIDE_C_REGION (PHOBIUS); TRANSMEMBRANE (PHOBIUS); SignalP-noTM (SIGNALP_GRAM_NEGATIVE); SignalP-noTM (SIGNALP_EUK); SignalP-TM (SIGNALP_GRAM_POSITIVE); SSF69318 (SUPERFAMILY)	F:GO:0005515	F:protein binding
true	[INTERPRO, BLASTED, MAPPED, ANNOTATED]	PB.176.1	protein GRAVITROPIC IN THE LIGHT 1	1869	20	0.0	84.81	2	P:GO:0009639; P:GO:0009959	P:response to red or far red light; P:negative gravitropism			Coil (COILS); IPR006943 (PFAM); mobidb-lite (MOBIDB_LITE); mobidb-lite (MOBIDB_LITE); IPR040225 (PANTHER); PTHR31161:SF14 (PANTHER)	P:GO:0009639; P:GO:0009959	P:response to red or far red light; P:negative gravitropism
true	[BLASTED, MAPPED, ANNOTATED]	PB.176.2	protein GRAVITROPIC IN THE LIGHT 1	391	2	9.37289E-7	96.67	2	P:GO:0009639; P:GO:0009959	P:response to red or far red light; P:negative gravitropism					
true	[BLASTED, MAPPED, ANNOTATED]	PB.177.1	mitochondrial import inner membrane translocase subunit TIM10	644	20	1.68182E-52	95.45	3	P:GO:0045039; F:GO:0046872; C:GO:0005743	P:protein insertion into mitochondrial inner membrane; F:metal ion binding; C:mitochondrial inner membrane					
true	[BLASTED, MAPPED, ANNOTATED]	PB.177.2	mitochondrial import inner membrane translocase subunit Tim10	369	20	1.71833E-12	97.25	3	P:GO:0045039; F:GO:0046872; C:GO:0005743	P:protein insertion into mitochondrial inner membrane; F:metal ion binding; C:mitochondrial inner membrane					
true	[INTERPRO, BLASTED, MAPPED, ANNOTATED]	PB.178.1	TPR-containing protein kinase	1985	20	0.0	91.21	4	P:GO:0006468; P:GO:0009742; F:GO:0004672; F:GO:0005524	P:protein phosphorylation; P:brassinosteroid mediated signaling pathway; F:protein kinase activity; F:ATP binding			IPR011990 (G3DSA:1.25.40.GENE3D); G3DSA:1.10.510.10 (GENE3D); IPR001245 (PFAM); G3DSA:3.30.200.20 (GENE3D); PTHR45863 (PANTHER); PTHR45863:SF9 (PANTHER); IPR000719 (PROSITE_PROFILES); IPR011990 (SUPERFAMILY); IPR011009 (SUPERFAMILY)	P:GO:0006468; F:GO:0004672; F:GO:0005515; F:GO:0005524	P:protein phosphorylation; F:protein kinase activity; F:protein binding; F:ATP binding
true	[INTERPRO, BLASTED, MAPPED, ANNOTATED]	PB.178.2	TPR-containing protein kinase	1650	20	0.0	92.03	4	P:GO:0006468; P:GO:0009742; F:GO:0004672; F:GO:0005524	P:protein phosphorylation; P:brassinosteroid mediated signaling pathway; F:protein kinase activity; F:ATP binding			IPR011990 (G3DSA:1.25.40.GENE3D); G3DSA:1.10.510.10 (GENE3D); IPR001245 (PFAM); PTHR45863 (PANTHER); PTHR45863:SF9 (PANTHER); IPR000719 (PROSITE_PROFILES); IPR011990 (SUPERFAMILY); IPR011009 (SUPERFAMILY)	P:GO:0006468; F:GO:0004672; F:GO:0005515; F:GO:0005524	P:protein phosphorylation; F:protein kinase activity; F:protein binding; F:ATP binding
true	[INTERPRO, BLASTED, MAPPED, ANNOTATED]	PB.178.3	TPR-containing protein kinase	1169	20	0.0	91.41	4	P:GO:0006468; P:GO:0009742; F:GO:0004672; F:GO:0005524	P:protein phosphorylation; P:brassinosteroid mediated signaling pathway; F:protein kinase activity; F:ATP binding			G3DSA:1.10.510.10 (GENE3D); IPR011990 (G3DSA:1.25.40.GENE3D); IPR001245 (PFAM); PTHR45863 (PANTHER); PTHR45863:SF9 (PANTHER); IPR000719 (PROSITE_PROFILES); IPR011009 (SUPERFAMILY); IPR011990 (SUPERFAMILY)	P:GO:0006468; F:GO:0004672; F:GO:0005515; F:GO:0005524	P:protein phosphorylation; F:protein kinase activity; F:protein binding; F:ATP binding
true	[INTERPRO, BLASTED, MAPPED, ANNOTATED]	PB.178.4	TPR-containing protein kinase	1901	20	0.0	91.21	4	P:GO:0006468; P:GO:0009742; F:GO:0004672; F:GO:0005524	P:protein phosphorylation; P:brassinosteroid mediated signaling pathway; F:protein kinase activity; F:ATP binding			IPR011990 (G3DSA:1.25.40.GENE3D); IPR001245 (PFAM); G3DSA:1.10.510.10 (GENE3D); G3DSA:3.30.200.20 (GENE3D); PTHR45863 (PANTHER); PTHR45863:SF9 (PANTHER); IPR000719 (PROSITE_PROFILES); IPR011990 (SUPERFAMILY); IPR011009 (SUPERFAMILY)	P:GO:0006468; F:GO:0004672; F:GO:0005515; F:GO:0005524	P:protein phosphorylation; F:protein kinase activity; F:protein binding; F:ATP binding
true	[INTERPRO, BLASTED, MAPPED, ANNOTATED]	PB.178.5	TPR-containing protein kinase	1986	20	0.0	91.21	4	P:GO:0006468; P:GO:0009742; F:GO:0004672; F:GO:0005524	P:protein phosphorylation; P:brassinosteroid mediated signaling pathway; F:protein kinase activity; F:ATP binding			IPR011990 (G3DSA:1.25.40.GENE3D); G3DSA:1.10.510.10 (GENE3D); IPR001245 (PFAM); G3DSA:3.30.200.20 (GENE3D); PTHR45863 (PANTHER); PTHR45863:SF9 (PANTHER); IPR000719 (PROSITE_PROFILES); IPR011990 (SUPERFAMILY); IPR011009 (SUPERFAMILY)	P:GO:0006468; F:GO:0004672; F:GO:0005515; F:GO:0005524	P:protein phosphorylation; F:protein kinase activity; F:protein binding; F:ATP binding
true	[INTERPRO, BLASTED, MAPPED, ANNOTATED]	PB.178.6	TPR-containing protein kinase	1256	20	0.0	92.57	4	P:GO:0006468; P:GO:0009742; F:GO:0004672; F:GO:0005524	P:protein phosphorylation; P:brassinosteroid mediated signaling pathway; F:protein kinase activity; F:ATP binding			IPR011990 (G3DSA:1.25.40.GENE3D); IPR000719 (PFAM); G3DSA:1.10.510.10 (GENE3D); PTHR45863:SF9 (PANTHER); PTHR45863 (PANTHER); SIGNAL_PEPTIDE_H_REGION (PHOBIUS); SIGNAL_PEPTIDE (PHOBIUS); SIGNAL_PEPTIDE_N_REGION (PHOBIUS); NON_CYTOPLASMIC_DOMAIN (PHOBIUS); SIGNAL_PEPTIDE_C_REGION (PHOBIUS); IPR000719 (PROSITE_PROFILES); IPR011990 (SUPERFAMILY); IPR011009 (SUPERFAMILY)	P:GO:0006468; F:GO:0004672; F:GO:0005515; F:GO:0005524	P:protein phosphorylation; F:protein kinase activity; F:protein binding; F:ATP binding
true	[INTERPRO, BLASTED, MAPPED, ANNOTATED]	PB.179.1	DIMBOA UDP-glucosyltransferase BX8	1546	20	0.0	85.42	2	F:GO:0080043; F:GO:0080044	F:quercetin 3-O-glucosyltransferase activity; F:quercetin 7-O-glucosyltransferase activity			G3DSA:3.40.50.2000 (GENE3D); G3DSA:3.40.50.2000 (GENE3D); IPR002213 (PFAM); PTHR11926 (PANTHER); cd03784 (CDD); SSF53756 (SUPERFAMILY)	F:GO:0008194	F:UDP-glycosyltransferase activity
true	[BLASTED, MAPPED, ANNOTATED]	PB.180.1	Cytochrome c oxidase assembly protein	493	20	7.19045E-26	88.97	1	C:GO:0016021	C:integral component of membrane					
true	[INTERPRO, NO-BLAST]	PB.180.2	---NA---	255									no IPS match	no IPS match	no IPS match
true	[INTERPRO, BLASTED, MAPPED, ANNOTATED]	PB.181.1	G-type lectin S-receptor-like serine/threonine-protein kinase At1g34300	3268	20	0.0	88.77	6	P:GO:0006468; P:GO:0048544; F:GO:0004674; F:GO:0005524; F:GO:0030246; C:GO:0016021	P:protein phosphorylation; P:recognition of pollen; F:protein serine/threonine kinase activity; F:ATP binding; F:carbohydrate binding; C:integral component of membrane	EC:2.7.11	Transferring phosphorus-containing groups	IPR001480 (SMART); IPR000719 (SMART); IPR000719 (PFAM); IPR036426 (G3DSA:2.90.10.GENE3D); IPR003609 (PFAM); IPR024171 (PIRSF); IPR036426 (G3DSA:2.90.10.GENE3D); IPR001480 (PFAM); G3DSA:3.30.200.20 (GENE3D); G3DSA:1.10.510.10 (GENE3D); IPR000858 (PFAM); mobidb-lite (MOBIDB_LITE); mobidb-lite (MOBIDB_LITE); mobidb-lite (MOBIDB_LITE); PTHR27009 (PANTHER); PTHR27009:SF67 (PANTHER); IPR017441 (PROSITE_PATTERNS); IPR008271 (PROSITE_PATTERNS); NON_CYTOPLASMIC_DOMAIN (PHOBIUS); CYTOPLASMIC_DOMAIN (PHOBIUS); TRANSMEMBRANE (PHOBIUS); TRANSMEMBRANE (PHOBIUS); CYTOPLASMIC_DOMAIN (PHOBIUS); IPR001480 (PROSITE_PROFILES); IPR000719 (PROSITE_PROFILES); cd14066 (CDD); IPR001480 (CDD); IPR011009 (SUPERFAMILY); IPR036426 (SUPERFAMILY)	P:GO:0006468; P:GO:0048544; F:GO:0004672; F:GO:0004674; F:GO:0005524	P:protein phosphorylation; P:recognition of pollen; F:protein kinase activity; F:protein serine/threonine kinase activity; F:ATP binding
true	[INTERPRO, BLASTED, MAPPED, ANNOTATED]	PB.181.2	G-type lectin S-receptor-like serine/threonine-protein kinase At1g34300	3391	20	0.0	88.77	6	P:GO:0006468; P:GO:0048544; F:GO:0004674; F:GO:0005524; F:GO:0030246; C:GO:0016021	P:protein phosphorylation; P:recognition of pollen; F:protein serine/threonine kinase activity; F:ATP binding; F:carbohydrate binding; C:integral component of membrane	EC:2.7.11	Transferring phosphorus-containing groups	IPR001480 (SMART); IPR000719 (SMART); IPR000719 (PFAM); IPR003609 (PFAM); IPR001480 (PFAM); G3DSA:1.10.510.10 (GENE3D); IPR036426 (G3DSA:2.90.10.GENE3D); G3DSA:3.30.200.20 (GENE3D); IPR000858 (PFAM); IPR024171 (PIRSF); IPR036426 (G3DSA:2.90.10.GENE3D); mobidb-lite (MOBIDB_LITE); mobidb-lite (MOBIDB_LITE); mobidb-lite (MOBIDB_LITE); PTHR27009:SF67 (PANTHER); PTHR27009 (PANTHER); IPR017441 (PROSITE_PATTERNS); IPR008271 (PROSITE_PATTERNS); TRANSMEMBRANE (PHOBIUS); TRANSMEMBRANE (PHOBIUS); CYTOPLASMIC_DOMAIN (PHOBIUS); CYTOPLASMIC_DOMAIN (PHOBIUS); NON_CYTOPLASMIC_DOMAIN (PHOBIUS); IPR001480 (PROSITE_PROFILES); IPR000719 (PROSITE_PROFILES); IPR001480 (CDD); cd14066 (CDD); IPR011009 (SUPERFAMILY); IPR036426 (SUPERFAMILY)	P:GO:0006468; P:GO:0048544; F:GO:0004672; F:GO:0004674; F:GO:0005524	P:protein phosphorylation; P:recognition of pollen; F:protein kinase activity; F:protein serine/threonine kinase activity; F:ATP binding
true	[INTERPRO, BLASTED, MAPPED, ANNOTATED]	PB.182.1	Streptomyces cyclase/dehydrase family protein, expressed	1590	20	0.0	92.45	8	P:GO:0009791; P:GO:0010239; P:GO:0010468; P:GO:0031426; P:GO:0048507; F:GO:0003677; F:GO:0048027; C:GO:0042644	P:post-embryonic development; P:chloroplast mRNA processing; P:regulation of gene expression; P:polycistronic mRNA processing; P:meristem development; F:DNA binding; F:mRNA 5'-UTR binding; C:chloroplast nucleoid			Coil (COILS); IPR023393 (G3DSA:3.30.530.GENE3D); IPR005031 (PFAM); mobidb-lite (MOBIDB_LITE); mobidb-lite (MOBIDB_LITE); mobidb-lite (MOBIDB_LITE); mobidb-lite (MOBIDB_LITE); PTHR34060 (PANTHER); PTHR34060:SF2 (PANTHER); cd08866 (CDD); SSF55961 (SUPERFAMILY)	no GO terms	no GO terms
true	[BLASTED, MAPPED, ANNOTATED]	PB.182.2	hypothetical protein SORBI_3001G020600	883	20	3.19061E-100	93.96	8	P:GO:0009791; P:GO:0010239; P:GO:0010468; P:GO:0031426; P:GO:0048507; F:GO:0003677; F:GO:0048027; C:GO:0042644	P:post-embryonic development; P:chloroplast mRNA processing; P:regulation of gene expression; P:polycistronic mRNA processing; P:meristem development; F:DNA binding; F:mRNA 5'-UTR binding; C:chloroplast nucleoid					
true	[INTERPRO, NO-BLAST]	PB.182.3	---NA---	216									TRANSMEMBRANE (PHOBIUS); NON_CYTOPLASMIC_DOMAIN (PHOBIUS); CYTOPLASMIC_DOMAIN (PHOBIUS); TMhelix (TMHMM)	no GO terms	no GO terms
true	[INTERPRO, BLASTED, MAPPED, ANNOTATED]	PB.182.7	Streptomyces cyclase/dehydrase family protein, expressed	2539	20	0.0	88.57	8	P:GO:0009791; P:GO:0010239; P:GO:0010468; P:GO:0031426; P:GO:0048507; F:GO:0003677; F:GO:0048027; C:GO:0042644	P:post-embryonic development; P:chloroplast mRNA processing; P:regulation of gene expression; P:polycistronic mRNA processing; P:meristem development; F:DNA binding; F:mRNA 5'-UTR binding; C:chloroplast nucleoid			Coil (COILS); IPR005031 (PFAM); IPR023393 (G3DSA:3.30.530.GENE3D); IPR023393 (G3DSA:3.30.530.GENE3D); mobidb-lite (MOBIDB_LITE); mobidb-lite (MOBIDB_LITE); mobidb-lite (MOBIDB_LITE); mobidb-lite (MOBIDB_LITE); mobidb-lite (MOBIDB_LITE); PTHR34060 (PANTHER); PTHR34060:SF2 (PANTHER); NON_CYTOPLASMIC_DOMAIN (PHOBIUS); SIGNAL_PEPTIDE_N_REGION (PHOBIUS); SIGNAL_PEPTIDE_H_REGION (PHOBIUS); SIGNAL_PEPTIDE_C_REGION (PHOBIUS); SIGNAL_PEPTIDE (PHOBIUS); cd08866 (CDD); cd08866 (CDD); SignalP-TM (SIGNALP_GRAM_POSITIVE); SSF55961 (SUPERFAMILY); SSF55961 (SUPERFAMILY)	no GO terms	no GO terms
true	[INTERPRO, BLASTED, MAPPED, ANNOTATED]	PB.182.5	Streptomyces cyclase/dehydrase family protein, expressed	1984	20	0.0	89.09	8	P:GO:0009791; P:GO:0010239; P:GO:0010468; P:GO:0031426; P:GO:0048507; F:GO:0003677; F:GO:0048027; C:GO:0042644	P:post-embryonic development; P:chloroplast mRNA processing; P:regulation of gene expression; P:polycistronic mRNA processing; P:meristem development; F:DNA binding; F:mRNA 5'-UTR binding; C:chloroplast nucleoid			IPR005031 (PFAM); IPR023393 (G3DSA:3.30.530.GENE3D); IPR023393 (G3DSA:3.30.530.GENE3D); mobidb-lite (MOBIDB_LITE); mobidb-lite (MOBIDB_LITE); PTHR34060:SF2 (PANTHER); PTHR34060 (PANTHER); cd08866 (CDD); SSF55961 (SUPERFAMILY)	no GO terms	no GO terms
true	[BLASTED, MAPPED, ANNOTATED]	PB.182.6	Streptomyces cyclase/dehydrase family protein, expressed	1234	20	1.07503E-179	91.2	8	P:GO:0009791; P:GO:0010239; P:GO:0010468; P:GO:0031426; P:GO:0048507; F:GO:0003677; F:GO:0048027; C:GO:0042644	P:post-embryonic development; P:chloroplast mRNA processing; P:regulation of gene expression; P:polycistronic mRNA processing; P:meristem development; F:DNA binding; F:mRNA 5'-UTR binding; C:chloroplast nucleoid					
true	[INTERPRO, BLASTED, MAPPED, ANNOTATED]	PB.183.1	ATP-dependent DNA helicase PIF1	4471	20	0.0	77.03	6	P:GO:0000723; P:GO:0006281; P:GO:0006310; P:GO:0032508; F:GO:0003678; F:GO:0005524	P:telomere maintenance; P:DNA repair; P:DNA recombination; P:DNA duplex unwinding; F:DNA helicase activity; F:ATP binding	EC:3.6.1.3; EC:3.6.4.12; EC:3.6.1.15	Adenosinetriphosphatase; DNA helicase; Nucleoside-triphosphate phosphatase	G3DSA:3.40.50.300 (GENE3D); IPR010285 (PFAM); G3DSA:3.40.50.300 (GENE3D); PTHR10492:SF71 (PANTHER); PTHR10492 (PANTHER); cd18037 (CDD); cd18809 (CDD); IPR027417 (SUPERFAMILY); IPR027417 (SUPERFAMILY)	P:GO:0000723; P:GO:0006281; F:GO:0003678	P:telomere maintenance; P:DNA repair; F:DNA helicase activity
true	[BLASTED, MAPPED, ANNOTATED]	PB.184.1	Retrotransposon-like protein	575	20	3.06175E-19	84.1	6	P:GO:0000723; P:GO:0006281; P:GO:0006310; P:GO:0032508; F:GO:0003678; F:GO:0005524	P:telomere maintenance; P:DNA repair; P:DNA recombination; P:DNA duplex unwinding; F:DNA helicase activity; F:ATP binding	EC:3.6.1.3; EC:3.6.4.12; EC:3.6.1.15	Adenosinetriphosphatase; DNA helicase; Nucleoside-triphosphate phosphatase			
true	[INTERPRO, BLASTED, MAPPED, ANNOTATED]	PB.185.1	Nicotinate phosphoribosyltransferase 2	2075	20	0.0	94.3	4	P:GO:0034355; F:GO:0004514; F:GO:0004516; C:GO:0005829	P:NAD salvage; F:nicotinate-nucleotide diphosphorylase (carboxylating) activity; F:nicotinate phosphoribosyltransferase activity; C:cytosol	EC:2.4.2.19; EC:6.3.4.21	Nicotinate-nucleotide diphosphorylase (carboxylating); Nicotinate phosphoribosyltransferase	IPR040727 (PFAM); G3DSA:3.20.140.10 (GENE3D); IPR006405 (TIGRFAM); IPR013785 (G3DSA:3.20.20.GENE3D); IPR007229 (PIRSF); IPR041525 (PFAM); IPR041619 (PFAM); mobidb-lite (MOBIDB_LITE); IPR007229 (PANTHER); PTHR11098:SF20 (PANTHER); cd01570 (CDD); IPR036068 (SUPERFAMILY); SSF54675 (SUPERFAMILY)	P:GO:0009435; F:GO:0003824; F:GO:0004514; F:GO:0004516	P:NAD biosynthetic process; F:catalytic activity; F:nicotinate-nucleotide diphosphorylase (carboxylating) activity; F:nicotinate phosphoribosyltransferase activity
true	[BLASTED, MAPPED, ANNOTATED]	PB.185.2	Nicotinate phosphoribosyltransferase 2	1077	20	1.29999E-179	95.39	4	P:GO:0034355; F:GO:0004514; F:GO:0004516; C:GO:0005829	P:NAD salvage; F:nicotinate-nucleotide diphosphorylase (carboxylating) activity; F:nicotinate phosphoribosyltransferase activity; C:cytosol	EC:2.4.2.19; EC:6.3.4.21	Nicotinate-nucleotide diphosphorylase (carboxylating); Nicotinate phosphoribosyltransferase			
true	[BLASTED, MAPPED, ANNOTATED]	PB.185.3	Nicotinate phosphoribosyltransferase 2	452	20	4.41257E-26	95.9	4	P:GO:0034355; F:GO:0004514; F:GO:0004516; C:GO:0005829	P:NAD salvage; F:nicotinate-nucleotide diphosphorylase (carboxylating) activity; F:nicotinate phosphoribosyltransferase activity; C:cytosol	EC:2.4.2.19; EC:6.3.4.21	Nicotinate-nucleotide diphosphorylase (carboxylating); Nicotinate phosphoribosyltransferase			
true	[BLASTED, MAPPED, ANNOTATED]	PB.186.1	mTERF family protein	1716	20	7.52631E-165	80.81	5	P:GO:0006355; P:GO:0009658; P:GO:0032502; F:GO:0003690; C:GO:0009507	P:regulation of transcription, DNA-templated; P:chloroplast organization; P:developmental process; F:double-stranded DNA binding; C:chloroplast					
true	[INTERPRO, BLASTED, MAPPED, ANNOTATED]	PB.187.1	elongation factor 2	2991	20	0.0	99.18	6	P:GO:0006414; F:GO:0003746; F:GO:0003924; F:GO:0005525; F:GO:0043022; C:GO:1990904	P:translational elongation; F:translation elongation factor activity; F:GTPase activity; F:GTP binding; F:ribosome binding; C:ribonucleoprotein complex	EC:3.6.1.15	Nucleoside-triphosphate phosphatase	IPR000795 (PRINTS); IPR000640 (SMART); IPR005517 (SMART); G3DSA:3.40.50.300 (GENE3D); G3DSA:2.40.30.10 (GENE3D); IPR000640 (PFAM); G3DSA:3.30.70.870 (GENE3D); IPR004161 (PFAM); IPR005225 (TIGRFAM); G3DSA:3.30.70.240 (GENE3D); IPR014721 (G3DSA:3.30.230.GENE3D); IPR000795 (PFAM); IPR005517 (PFAM); G3DSA:3.90.1430.10 (GENE3D); IPR041095 (PFAM); PTHR42908 (PANTHER); PTHR42908:SF20 (PANTHER); IPR031157 (PROSITE_PATTERNS); IPR000795 (PROSITE_PROFILES); cd01681 (CDD); cd01885 (CDD); cd16261 (CDD); cd16268 (CDD); cd04096 (CDD); IPR035647 (SUPERFAMILY); IPR020568 (SUPERFAMILY); IPR027417 (SUPERFAMILY); IPR009000 (SUPERFAMILY); IPR035647 (SUPERFAMILY)	F:GO:0003924; F:GO:0005525	F:GTPase activity; F:GTP binding
true	[INTERPRO, BLASTED, MAPPED, ANNOTATED]	PB.187.2	elongation factor 2	2034	20	0.0	99.26	6	P:GO:0006414; F:GO:0003746; F:GO:0003924; F:GO:0005525; F:GO:0043022; C:GO:1990904	P:translational elongation; F:translation elongation factor activity; F:GTPase activity; F:GTP binding; F:ribosome binding; C:ribonucleoprotein complex	EC:3.6.1.15	Nucleoside-triphosphate phosphatase	IPR000640 (SMART); IPR005517 (SMART); IPR005517 (PFAM); IPR004161 (PFAM); G3DSA:2.40.30.10 (GENE3D); IPR000640 (PFAM); G3DSA:3.90.1430.10 (GENE3D); IPR014721 (G3DSA:3.30.230.GENE3D); IPR041095 (PFAM); G3DSA:3.30.70.870 (GENE3D); G3DSA:3.30.70.240 (GENE3D); PTHR42908 (PANTHER); PTHR42908:SF20 (PANTHER); cd16268 (CDD); cd04096 (CDD); cd16261 (CDD); cd01681 (CDD); IPR009000 (SUPERFAMILY); IPR035647 (SUPERFAMILY); IPR020568 (SUPERFAMILY); IPR035647 (SUPERFAMILY)	F:GO:0005525	F:GTP binding
true	[INTERPRO, BLASTED, MAPPED, ANNOTATED]	PB.187.3	elongation factor 2	1155	20	0.0	99.4	6	P:GO:0006414; F:GO:0003746; F:GO:0003924; F:GO:0005525; F:GO:0043022; C:GO:1990904	P:translational elongation; F:translation elongation factor activity; F:GTPase activity; F:GTP binding; F:ribosome binding; C:ribonucleoprotein complex	EC:3.6.1.15	Nucleoside-triphosphate phosphatase	IPR000640 (SMART); IPR005517 (SMART); IPR014721 (G3DSA:3.30.230.GENE3D); IPR000640 (PFAM); IPR005517 (PFAM); G3DSA:3.30.70.240 (GENE3D); PTHR42908:SF19 (PANTHER); PTHR42908 (PANTHER); cd04096 (CDD); cd01681 (CDD); IPR020568 (SUPERFAMILY); IPR035647 (SUPERFAMILY)	F:GO:0005525	F:GTP binding
true	[INTERPRO, BLASTED, MAPPED, ANNOTATED]	PB.187.4	elongation factor 2	2803	20	0.0	99.11	6	P:GO:0006414; F:GO:0003746; F:GO:0003924; F:GO:0005525; F:GO:0043022; C:GO:1990904	P:translational elongation; F:translation elongation factor activity; F:GTPase activity; F:GTP binding; F:ribosome binding; C:ribonucleoprotein complex	EC:3.6.1.15	Nucleoside-triphosphate phosphatase	IPR000795 (PRINTS); IPR005517 (SMART); IPR000640 (SMART); G3DSA:3.40.50.300 (GENE3D); G3DSA:2.40.30.10 (GENE3D); G3DSA:3.30.70.870 (GENE3D); IPR000640 (PFAM); IPR004161 (PFAM); IPR000795 (PFAM); G3DSA:3.30.70.240 (GENE3D); IPR005517 (PFAM); IPR041095 (PFAM); G3DSA:3.90.1430.10 (GENE3D); IPR005225 (TIGRFAM); IPR014721 (G3DSA:3.30.230.GENE3D); PTHR42908 (PANTHER); PTHR42908:SF20 (PANTHER); IPR031157 (PROSITE_PATTERNS); IPR000795 (PROSITE_PROFILES); cd16268 (CDD); cd04096 (CDD); cd16261 (CDD); cd01885 (CDD); cd01681 (CDD); IPR035647 (SUPERFAMILY); IPR027417 (SUPERFAMILY); IPR035647 (SUPERFAMILY); IPR009000 (SUPERFAMILY); IPR020568 (SUPERFAMILY)	F:GO:0003924; F:GO:0005525	F:GTPase activity; F:GTP binding
true	[INTERPRO, BLASTED, MAPPED, ANNOTATED]	PB.187.5	elongation factor 2	2316	20	0.0	99.25	6	P:GO:0006414; F:GO:0003746; F:GO:0003924; F:GO:0005525; F:GO:0043022; C:GO:1990904	P:translational elongation; F:translation elongation factor activity; F:GTPase activity; F:GTP binding; F:ribosome binding; C:ribonucleoprotein complex	EC:3.6.1.15	Nucleoside-triphosphate phosphatase	IPR005517 (SMART); IPR000640 (SMART); IPR004161 (PFAM); G3DSA:3.30.70.240 (GENE3D); IPR000640 (PFAM); G3DSA:3.90.1430.10 (GENE3D); IPR014721 (G3DSA:3.30.230.GENE3D); G3DSA:2.40.30.10 (GENE3D); G3DSA:3.30.70.870 (GENE3D); IPR005517 (PFAM); IPR041095 (PFAM); PTHR42908:SF20 (PANTHER); PTHR42908 (PANTHER); cd04096 (CDD); cd16261 (CDD); cd16268 (CDD); cd01681 (CDD); IPR020568 (SUPERFAMILY); IPR027417 (SUPERFAMILY); IPR035647 (SUPERFAMILY); IPR035647 (SUPERFAMILY); IPR009000 (SUPERFAMILY)	F:GO:0005525	F:GTP binding
true	[INTERPRO, BLASTED, MAPPED, ANNOTATED]	PB.187.8	elongation factor 2	2846	20	0.0	99.18	6	P:GO:0006414; F:GO:0003746; F:GO:0003924; F:GO:0005525; F:GO:0043022; C:GO:1990904	P:translational elongation; F:translation elongation factor activity; F:GTPase activity; F:GTP binding; F:ribosome binding; C:ribonucleoprotein complex	EC:3.6.1.15	Nucleoside-triphosphate phosphatase	IPR000795 (PRINTS); IPR000640 (SMART); IPR005517 (SMART); IPR014721 (G3DSA:3.30.230.GENE3D); IPR000640 (PFAM); G3DSA:3.90.1430.10 (GENE3D); IPR005225 (TIGRFAM); G3DSA:2.40.30.10 (GENE3D); G3DSA:3.30.70.240 (GENE3D); IPR041095 (PFAM); IPR005517 (PFAM); G3DSA:3.30.70.870 (GENE3D); IPR000795 (PFAM); G3DSA:3.40.50.300 (GENE3D); IPR004161 (PFAM); PTHR42908 (PANTHER); PTHR42908:SF20 (PANTHER); IPR031157 (PROSITE_PATTERNS); IPR000795 (PROSITE_PROFILES); cd16261 (CDD); cd04096 (CDD); cd01681 (CDD); cd01885 (CDD); cd16268 (CDD); IPR035647 (SUPERFAMILY); IPR027417 (SUPERFAMILY); IPR009000 (SUPERFAMILY); IPR035647 (SUPERFAMILY); IPR020568 (SUPERFAMILY)	F:GO:0003924; F:GO:0005525	F:GTPase activity; F:GTP binding
true	[BLASTED, MAPPED, ANNOTATED]	PB.187.7	elongation factor 2	439	20	4.97064E-69	97.65	12	P:GO:0006414; P:GO:0009631; F:GO:0003729; F:GO:0003746; F:GO:0003924; F:GO:0005525; F:GO:0043022; C:GO:0005774; C:GO:0005829; C:GO:0005886; C:GO:0009506; C:GO:1990904	P:translational elongation; P:cold acclimation; F:mRNA binding; F:translation elongation factor activity; F:GTPase activity; F:GTP binding; F:ribosome binding; C:vacuolar membrane; C:cytosol; C:plasma membrane; C:plasmodesma; C:ribonucleoprotein complex	EC:3.6.1.15	Nucleoside-triphosphate phosphatase			
true	[INTERPRO, BLASTED, MAPPED, ANNOTATED]	PB.187.9	elongation factor 2	2706	20	0.0	99.18	6	P:GO:0006414; F:GO:0003746; F:GO:0003924; F:GO:0005525; F:GO:0043022; C:GO:1990904	P:translational elongation; F:translation elongation factor activity; F:GTPase activity; F:GTP binding; F:ribosome binding; C:ribonucleoprotein complex	EC:3.6.1.15	Nucleoside-triphosphate phosphatase	IPR000795 (PRINTS); IPR000640 (SMART); IPR005517 (SMART); G3DSA:3.40.50.300 (GENE3D); G3DSA:2.40.30.10 (GENE3D); IPR000640 (PFAM); G3DSA:3.30.70.870 (GENE3D); IPR004161 (PFAM); IPR005225 (TIGRFAM); G3DSA:3.30.70.240 (GENE3D); IPR014721 (G3DSA:3.30.230.GENE3D); IPR000795 (PFAM); IPR005517 (PFAM); G3DSA:3.90.1430.10 (GENE3D); IPR041095 (PFAM); PTHR42908 (PANTHER); PTHR42908:SF20 (PANTHER); IPR031157 (PROSITE_PATTERNS); IPR000795 (PROSITE_PROFILES); cd01681 (CDD); cd01885 (CDD); cd16261 (CDD); cd16268 (CDD); cd04096 (CDD); IPR035647 (SUPERFAMILY); IPR020568 (SUPERFAMILY); IPR027417 (SUPERFAMILY); IPR009000 (SUPERFAMILY); IPR035647 (SUPERFAMILY)	F:GO:0003924; F:GO:0005525	F:GTPase activity; F:GTP binding
true	[BLASTED, MAPPED, ANNOTATED]	PB.188.1	Elongation factor 2	670	20	2.32528E-98	98.52	6	P:GO:0006414; F:GO:0003746; F:GO:0003924; F:GO:0005525; F:GO:0043022; C:GO:1990904	P:translational elongation; F:translation elongation factor activity; F:GTPase activity; F:GTP binding; F:ribosome binding; C:ribonucleoprotein complex	EC:3.6.1.15	Nucleoside-triphosphate phosphatase			
true	[INTERPRO, BLASTED, MAPPED, ANNOTATED]	PB.189.1	elongation factor 2	2513	20	0.0	99.27	6	P:GO:0006414; F:GO:0003746; F:GO:0003924; F:GO:0005525; F:GO:0043022; C:GO:1990904	P:translational elongation; F:translation elongation factor activity; F:GTPase activity; F:GTP binding; F:ribosome binding; C:ribonucleoprotein complex	EC:3.6.1.15	Nucleoside-triphosphate phosphatase	IPR005517 (SMART); IPR000640 (SMART); IPR041095 (PFAM); IPR000640 (PFAM); IPR004161 (PFAM); IPR000795 (PFAM); G3DSA:3.30.70.870 (GENE3D); G3DSA:3.30.70.240 (GENE3D); G3DSA:3.90.1430.10 (GENE3D); G3DSA:2.40.30.10 (GENE3D); IPR005517 (PFAM); G3DSA:3.40.50.300 (GENE3D); IPR014721 (G3DSA:3.30.230.GENE3D); PTHR42908 (PANTHER); PTHR42908:SF20 (PANTHER); IPR000795 (PROSITE_PROFILES); cd16268 (CDD); cd04096 (CDD); cd16261 (CDD); cd01681 (CDD); IPR027417 (SUPERFAMILY); IPR035647 (SUPERFAMILY); IPR009000 (SUPERFAMILY); IPR020568 (SUPERFAMILY); IPR035647 (SUPERFAMILY)	F:GO:0003924; F:GO:0005525	F:GTPase activity; F:GTP binding
true	[INTERPRO, BLASTED, MAPPED, ANNOTATED]	PB.189.2	elongation factor 2	1423	20	0.0	99.42	6	P:GO:0006414; F:GO:0003746; F:GO:0003924; F:GO:0005525; F:GO:0043022; C:GO:1990904	P:translational elongation; F:translation elongation factor activity; F:GTPase activity; F:GTP binding; F:ribosome binding; C:ribonucleoprotein complex	EC:3.6.1.15	Nucleoside-triphosphate phosphatase	IPR005517 (SMART); IPR000640 (SMART); G3DSA:3.30.70.240 (GENE3D); IPR005517 (PFAM); IPR000640 (PFAM); IPR014721 (G3DSA:3.30.230.GENE3D); G3DSA:3.30.70.870 (GENE3D); IPR041095 (PFAM); PTHR42908 (PANTHER); PTHR42908:SF19 (PANTHER); cd16261 (CDD); cd04096 (CDD); cd01681 (CDD); IPR035647 (SUPERFAMILY); IPR035647 (SUPERFAMILY); IPR020568 (SUPERFAMILY)	F:GO:0005525	F:GTP binding
true	[INTERPRO, BLASTED, MAPPED, ANNOTATED]	PB.189.3	elongation factor 2	3781	20	0.0	99.23	6	P:GO:0006414; F:GO:0003746; F:GO:0003924; F:GO:0005525; F:GO:0043022; C:GO:1990904	P:translational elongation; F:translation elongation factor activity; F:GTPase activity; F:GTP binding; F:ribosome binding; C:ribonucleoprotein complex	EC:3.6.1.15	Nucleoside-triphosphate phosphatase	IPR000795 (PRINTS); IPR000640 (SMART); IPR005517 (SMART); G3DSA:3.90.1430.10 (GENE3D); IPR000640 (PFAM); G3DSA:3.30.70.870 (GENE3D); IPR005225 (TIGRFAM); G3DSA:3.40.50.300 (GENE3D); G3DSA:3.30.70.240 (GENE3D); IPR004161 (PFAM); IPR014721 (G3DSA:3.30.230.GENE3D); G3DSA:2.40.30.10 (GENE3D); IPR000795 (PFAM); IPR005517 (PFAM); IPR041095 (PFAM); PTHR42908:SF20 (PANTHER); PTHR42908 (PANTHER); IPR031157 (PROSITE_PATTERNS); IPR000795 (PROSITE_PROFILES); cd01681 (CDD); cd01885 (CDD); cd16261 (CDD); cd16268 (CDD); cd04096 (CDD); IPR035647 (SUPERFAMILY); IPR027417 (SUPERFAMILY); IPR020568 (SUPERFAMILY); IPR009000 (SUPERFAMILY); IPR035647 (SUPERFAMILY)	F:GO:0003924; F:GO:0005525	F:GTPase activity; F:GTP binding
true	[INTERPRO, BLASTED, MAPPED, ANNOTATED]	PB.189.4	elongation factor 2	2972	20	0.0	99.23	6	P:GO:0006414; F:GO:0003746; F:GO:0003924; F:GO:0005525; F:GO:0043022; C:GO:1990904	P:translational elongation; F:translation elongation factor activity; F:GTPase activity; F:GTP binding; F:ribosome binding; C:ribonucleoprotein complex	EC:3.6.1.15	Nucleoside-triphosphate phosphatase	IPR000795 (PRINTS); IPR005517 (SMART); IPR000640 (SMART); G3DSA:3.30.70.870 (GENE3D); IPR000640 (PFAM); IPR000795 (PFAM); G3DSA:3.90.1430.10 (GENE3D); G3DSA:3.30.70.240 (GENE3D); IPR005517 (PFAM); IPR004161 (PFAM); IPR041095 (PFAM); IPR005225 (TIGRFAM); IPR014721 (G3DSA:3.30.230.GENE3D); G3DSA:3.40.50.300 (GENE3D); G3DSA:2.40.30.10 (GENE3D); PTHR42908:SF20 (PANTHER); PTHR42908 (PANTHER); IPR031157 (PROSITE_PATTERNS); IPR000795 (PROSITE_PROFILES); cd16268 (CDD); cd04096 (CDD); cd16261 (CDD); cd01885 (CDD); cd01681 (CDD); IPR035647 (SUPERFAMILY); IPR035647 (SUPERFAMILY); IPR009000 (SUPERFAMILY); IPR027417 (SUPERFAMILY); IPR020568 (SUPERFAMILY)	F:GO:0003924; F:GO:0005525	F:GTPase activity; F:GTP binding
true	[INTERPRO, BLASTED, MAPPED, ANNOTATED]	PB.189.5	elongation factor 2	2842	20	0.0	99.23	6	P:GO:0006414; F:GO:0003746; F:GO:0003924; F:GO:0005525; F:GO:0043022; C:GO:1990904	P:translational elongation; F:translation elongation factor activity; F:GTPase activity; F:GTP binding; F:ribosome binding; C:ribonucleoprotein complex	EC:3.6.1.15	Nucleoside-triphosphate phosphatase	IPR000795 (PRINTS); IPR005517 (SMART); IPR000640 (SMART); G3DSA:3.30.70.870 (GENE3D); IPR000640 (PFAM); IPR000795 (PFAM); G3DSA:3.90.1430.10 (GENE3D); G3DSA:3.30.70.240 (GENE3D); IPR005517 (PFAM); IPR004161 (PFAM); IPR041095 (PFAM); IPR005225 (TIGRFAM); IPR014721 (G3DSA:3.30.230.GENE3D); G3DSA:3.40.50.300 (GENE3D); G3DSA:2.40.30.10 (GENE3D); PTHR42908:SF20 (PANTHER); PTHR42908 (PANTHER); IPR031157 (PROSITE_PATTERNS); IPR000795 (PROSITE_PROFILES); cd16268 (CDD); cd04096 (CDD); cd16261 (CDD); cd01885 (CDD); cd01681 (CDD); IPR035647 (SUPERFAMILY); IPR035647 (SUPERFAMILY); IPR009000 (SUPERFAMILY); IPR027417 (SUPERFAMILY); IPR020568 (SUPERFAMILY)	F:GO:0003924; F:GO:0005525	F:GTPase activity; F:GTP binding
true	[INTERPRO, BLASTED, MAPPED, ANNOTATED]	PB.189.6	elongation factor 2	2247	20	0.0	98.8	6	P:GO:0006414; F:GO:0003746; F:GO:0003924; F:GO:0005525; F:GO:0043022; C:GO:1990904	P:translational elongation; F:translation elongation factor activity; F:GTPase activity; F:GTP binding; F:ribosome binding; C:ribonucleoprotein complex	EC:3.6.1.15	Nucleoside-triphosphate phosphatase	IPR005517 (SMART); IPR000640 (SMART); IPR041095 (PFAM); IPR004161 (PFAM); G3DSA:2.40.30.10 (GENE3D); G3DSA:3.30.70.870 (GENE3D); G3DSA:3.90.1430.10 (GENE3D); IPR000640 (PFAM); IPR014721 (G3DSA:3.30.230.GENE3D); IPR005517 (PFAM); G3DSA:3.30.70.240 (GENE3D); PTHR42908:SF20 (PANTHER); PTHR42908 (PANTHER); cd16261 (CDD); cd04096 (CDD); cd16268 (CDD); cd01681 (CDD); IPR027417 (SUPERFAMILY); IPR035647 (SUPERFAMILY); IPR035647 (SUPERFAMILY); IPR020568 (SUPERFAMILY); IPR009000 (SUPERFAMILY)	F:GO:0005525	F:GTP binding
true	[INTERPRO, BLASTED, MAPPED, ANNOTATED]	PB.190.1	Cellulose synthase-6	4055	20	0.0	99.19	8	P:GO:0009833; P:GO:0030244; P:GO:0071555; F:GO:0016760; F:GO:0046872; C:GO:0005802; C:GO:0005886; C:GO:0016021	P:plant-type primary cell wall biogenesis; P:cellulose biosynthetic process; P:cell wall organization; F:cellulose synthase (UDP-forming) activity; F:metal ion binding; C:trans-Golgi network; C:plasma membrane; C:integral component of membrane	EC:2.4.1.12	Cellulose synthase (UDP-forming)	IPR005150 (PFAM); PTHR13301:SF154 (PANTHER); PTHR13301 (PANTHER); NON_CYTOPLASMIC_DOMAIN (PHOBIUS); NON_CYTOPLASMIC_DOMAIN (PHOBIUS); TRANSMEMBRANE (PHOBIUS); CYTOPLASMIC_DOMAIN (PHOBIUS); CYTOPLASMIC_DOMAIN (PHOBIUS); TRANSMEMBRANE (PHOBIUS); TRANSMEMBRANE (PHOBIUS); CYTOPLASMIC_DOMAIN (PHOBIUS); TRANSMEMBRANE (PHOBIUS); TMhelix (TMHMM); TMhelix (TMHMM); TMhelix (TMHMM); TMhelix (TMHMM)	P:GO:0030244; F:GO:0016760; C:GO:0016020	P:cellulose biosynthetic process; F:cellulose synthase (UDP-forming) activity; C:membrane
true	[INTERPRO, BLASTED, MAPPED, ANNOTATED]	PB.190.2	probable cellulose synthase A catalytic subunit 5 [UDP-forming]	4118	20	0.0	96.8	8	P:GO:0009833; P:GO:0030244; P:GO:0071555; F:GO:0016760; F:GO:0046872; C:GO:0005802; C:GO:0005886; C:GO:0016021	P:plant-type primary cell wall biogenesis; P:cellulose biosynthetic process; P:cell wall organization; F:cellulose synthase (UDP-forming) activity; F:metal ion binding; C:trans-Golgi network; C:plasma membrane; C:integral component of membrane	EC:2.4.1.12	Cellulose synthase (UDP-forming)	Coil (COILS); IPR029044 (G3DSA:3.90.550.GENE3D); IPR027934 (PFAM); IPR005150 (PFAM); IPR013083 (G3DSA:3.30.40.GENE3D); mobidb-lite (MOBIDB_LITE); mobidb-lite (MOBIDB_LITE); PTHR13301:SF154 (PANTHER); PTHR13301 (PANTHER); TRANSMEMBRANE (PHOBIUS); CYTOPLASMIC_DOMAIN (PHOBIUS); NON_CYTOPLASMIC_DOMAIN (PHOBIUS); TRANSMEMBRANE (PHOBIUS); TRANSMEMBRANE (PHOBIUS); TRANSMEMBRANE (PHOBIUS); TRANSMEMBRANE (PHOBIUS); TRANSMEMBRANE (PHOBIUS); CYTOPLASMIC_DOMAIN (PHOBIUS); TRANSMEMBRANE (PHOBIUS); NON_CYTOPLASMIC_DOMAIN (PHOBIUS); NON_CYTOPLASMIC_DOMAIN (PHOBIUS); CYTOPLASMIC_DOMAIN (PHOBIUS); CYTOPLASMIC_DOMAIN (PHOBIUS); NON_CYTOPLASMIC_DOMAIN (PHOBIUS); NON_CYTOPLASMIC_DOMAIN (PHOBIUS); TRANSMEMBRANE (PHOBIUS); IPR001841 (PROSITE_PROFILES); cd16617 (CDD); SSF57850 (SUPERFAMILY); IPR029044 (SUPERFAMILY); TMhelix (TMHMM); TMhelix (TMHMM); TMhelix (TMHMM); TMhelix (TMHMM); TMhelix (TMHMM); TMhelix (TMHMM); TMhelix (TMHMM); TMhelix (TMHMM)	P:GO:0030244; F:GO:0016760; C:GO:0016020	P:cellulose biosynthetic process; F:cellulose synthase (UDP-forming) activity; C:membrane
true	[INTERPRO, BLASTED, MAPPED, ANNOTATED]	PB.190.3	probable cellulose synthase A catalytic subunit 5 [UDP-forming]	4215	20	0.0	95.06	8	P:GO:0009833; P:GO:0030244; P:GO:0071555; F:GO:0016760; F:GO:0046872; C:GO:0005802; C:GO:0005886; C:GO:0016021	P:plant-type primary cell wall biogenesis; P:cellulose biosynthetic process; P:cell wall organization; F:cellulose synthase (UDP-forming) activity; F:metal ion binding; C:trans-Golgi network; C:plasma membrane; C:integral component of membrane	EC:2.4.1.12	Cellulose synthase (UDP-forming)	Coil (COILS); IPR005150 (PFAM); IPR027934 (PFAM); IPR029044 (G3DSA:3.90.550.GENE3D); IPR013083 (G3DSA:3.30.40.GENE3D); mobidb-lite (MOBIDB_LITE); mobidb-lite (MOBIDB_LITE); PTHR13301:SF154 (PANTHER); PTHR13301 (PANTHER); TRANSMEMBRANE (PHOBIUS); CYTOPLASMIC_DOMAIN (PHOBIUS); TRANSMEMBRANE (PHOBIUS); NON_CYTOPLASMIC_DOMAIN (PHOBIUS); NON_CYTOPLASMIC_DOMAIN (PHOBIUS); IPR001841 (PROSITE_PROFILES); cd16617 (CDD); IPR029044 (SUPERFAMILY); SSF57850 (SUPERFAMILY); TMhelix (TMHMM); TMhelix (TMHMM)	P:GO:0030244; F:GO:0016760; C:GO:0016020	P:cellulose biosynthetic process; F:cellulose synthase (UDP-forming) activity; C:membrane
true	[INTERPRO, BLASTED, MAPPED, ANNOTATED]	PB.190.4	probable cellulose synthase A catalytic subunit 5 [UDP-forming]	4222	20	0.0	96.94	8	P:GO:0009833; P:GO:0030244; P:GO:0071555; F:GO:0016760; F:GO:0046872; C:GO:0005802; C:GO:0005886; C:GO:0016021	P:plant-type primary cell wall biogenesis; P:cellulose biosynthetic process; P:cell wall organization; F:cellulose synthase (UDP-forming) activity; F:metal ion binding; C:trans-Golgi network; C:plasma membrane; C:integral component of membrane	EC:2.4.1.12	Cellulose synthase (UDP-forming)	Coil (COILS); IPR013083 (G3DSA:3.30.40.GENE3D); IPR027934 (PFAM); IPR029044 (G3DSA:3.90.550.GENE3D); IPR005150 (PFAM); mobidb-lite (MOBIDB_LITE); mobidb-lite (MOBIDB_LITE); PTHR13301:SF154 (PANTHER); PTHR13301 (PANTHER); TRANSMEMBRANE (PHOBIUS); CYTOPLASMIC_DOMAIN (PHOBIUS); TRANSMEMBRANE (PHOBIUS); NON_CYTOPLASMIC_DOMAIN (PHOBIUS); NON_CYTOPLASMIC_DOMAIN (PHOBIUS); IPR001841 (PROSITE_PROFILES); cd16617 (CDD); SSF57850 (SUPERFAMILY); TMhelix (TMHMM); TMhelix (TMHMM)	P:GO:0030244; F:GO:0016760; C:GO:0016020	P:cellulose biosynthetic process; F:cellulose synthase (UDP-forming) activity; C:membrane
true	[INTERPRO, BLASTED, MAPPED, ANNOTATED]	PB.190.5	Cellulose synthase-6	3587	20	0.0	97.34	8	P:GO:0009833; P:GO:0030244; P:GO:0071555; F:GO:0016760; F:GO:0046872; C:GO:0005802; C:GO:0005886; C:GO:0016021	P:plant-type primary cell wall biogenesis; P:cellulose biosynthetic process; P:cell wall organization; F:cellulose synthase (UDP-forming) activity; F:metal ion binding; C:trans-Golgi network; C:plasma membrane; C:integral component of membrane	EC:2.4.1.12	Cellulose synthase (UDP-forming)	Coil (COILS); IPR005150 (PFAM); IPR029044 (G3DSA:3.90.550.GENE3D); mobidb-lite (MOBIDB_LITE); mobidb-lite (MOBIDB_LITE); PTHR13301:SF154 (PANTHER); PTHR13301 (PANTHER); TRANSMEMBRANE (PHOBIUS); TRANSMEMBRANE (PHOBIUS); TRANSMEMBRANE (PHOBIUS); NON_CYTOPLASMIC_DOMAIN (PHOBIUS); NON_CYTOPLASMIC_DOMAIN (PHOBIUS); NON_CYTOPLASMIC_DOMAIN (PHOBIUS); TRANSMEMBRANE (PHOBIUS); TRANSMEMBRANE (PHOBIUS); TRANSMEMBRANE (PHOBIUS); CYTOPLASMIC_DOMAIN (PHOBIUS); NON_CYTOPLASMIC_DOMAIN (PHOBIUS); CYTOPLASMIC_DOMAIN (PHOBIUS); TRANSMEMBRANE (PHOBIUS); TRANSMEMBRANE (PHOBIUS); TRANSMEMBRANE (PHOBIUS); NON_CYTOPLASMIC_DOMAIN (PHOBIUS); CYTOPLASMIC_DOMAIN (PHOBIUS); CYTOPLASMIC_DOMAIN (PHOBIUS); CYTOPLASMIC_DOMAIN (PHOBIUS); IPR029044 (SUPERFAMILY); TMhelix (TMHMM); TMhelix (TMHMM); TMhelix (TMHMM); TMhelix (TMHMM); TMhelix (TMHMM); TMhelix (TMHMM); TMhelix (TMHMM); TMhelix (TMHMM)	P:GO:0030244; F:GO:0016760; C:GO:0016020	P:cellulose biosynthetic process; F:cellulose synthase (UDP-forming) activity; C:membrane
true	[INTERPRO, BLASTED, MAPPED, ANNOTATED]	PB.190.6	probable cellulose synthase A catalytic subunit 5 [UDP-forming]	3721	20	0.0	96.84	8	P:GO:0009833; P:GO:0030244; P:GO:0071555; F:GO:0016760; F:GO:0046872; C:GO:0005802; C:GO:0005886; C:GO:0016021	P:plant-type primary cell wall biogenesis; P:cellulose biosynthetic process; P:cell wall organization; F:cellulose synthase (UDP-forming) activity; F:metal ion binding; C:trans-Golgi network; C:plasma membrane; C:integral component of membrane	EC:2.4.1.12	Cellulose synthase (UDP-forming)	Coil (COILS); IPR029044 (G3DSA:3.90.550.GENE3D); IPR005150 (PFAM); mobidb-lite (MOBIDB_LITE); mobidb-lite (MOBIDB_LITE); PTHR13301:SF154 (PANTHER); PTHR13301 (PANTHER); CYTOPLASMIC_DOMAIN (PHOBIUS); NON_CYTOPLASMIC_DOMAIN (PHOBIUS); TRANSMEMBRANE (PHOBIUS); TRANSMEMBRANE (PHOBIUS); TRANSMEMBRANE (PHOBIUS); CYTOPLASMIC_DOMAIN (PHOBIUS); TRANSMEMBRANE (PHOBIUS); NON_CYTOPLASMIC_DOMAIN (PHOBIUS); TRANSMEMBRANE (PHOBIUS); TRANSMEMBRANE (PHOBIUS); NON_CYTOPLASMIC_DOMAIN (PHOBIUS); NON_CYTOPLASMIC_DOMAIN (PHOBIUS); NON_CYTOPLASMIC_DOMAIN (PHOBIUS); CYTOPLASMIC_DOMAIN (PHOBIUS); CYTOPLASMIC_DOMAIN (PHOBIUS); TRANSMEMBRANE (PHOBIUS); TRANSMEMBRANE (PHOBIUS); IPR029044 (SUPERFAMILY); TMhelix (TMHMM); TMhelix (TMHMM); TMhelix (TMHMM); TMhelix (TMHMM); TMhelix (TMHMM); TMhelix (TMHMM); TMhelix (TMHMM); TMhelix (TMHMM)	P:GO:0030244; F:GO:0016760; C:GO:0016020	P:cellulose biosynthetic process; F:cellulose synthase (UDP-forming) activity; C:membrane
true	[INTERPRO, BLASTED, MAPPED, ANNOTATED]	PB.190.7	Cellulose synthase-6	2582	20	0.0	98.46	8	P:GO:0009833; P:GO:0030244; P:GO:0071555; F:GO:0016760; F:GO:0046872; C:GO:0005802; C:GO:0005886; C:GO:0016021	P:plant-type primary cell wall biogenesis; P:cellulose biosynthetic process; P:cell wall organization; F:cellulose synthase (UDP-forming) activity; F:metal ion binding; C:trans-Golgi network; C:plasma membrane; C:integral component of membrane	EC:2.4.1.12	Cellulose synthase (UDP-forming)	IPR029044 (G3DSA:3.90.550.GENE3D); IPR005150 (PFAM); mobidb-lite (MOBIDB_LITE); PTHR13301:SF154 (PANTHER); PTHR13301 (PANTHER); NON_CYTOPLASMIC_DOMAIN (PHOBIUS); TRANSMEMBRANE (PHOBIUS); TRANSMEMBRANE (PHOBIUS); CYTOPLASMIC_DOMAIN (PHOBIUS); TRANSMEMBRANE (PHOBIUS); TRANSMEMBRANE (PHOBIUS); NON_CYTOPLASMIC_DOMAIN (PHOBIUS); TRANSMEMBRANE (PHOBIUS); TRANSMEMBRANE (PHOBIUS); NON_CYTOPLASMIC_DOMAIN (PHOBIUS); CYTOPLASMIC_DOMAIN (PHOBIUS); CYTOPLASMIC_DOMAIN (PHOBIUS); NON_CYTOPLASMIC_DOMAIN (PHOBIUS); IPR029044 (SUPERFAMILY); TMhelix (TMHMM); TMhelix (TMHMM); TMhelix (TMHMM); TMhelix (TMHMM); TMhelix (TMHMM); TMhelix (TMHMM)	P:GO:0030244; F:GO:0016760; C:GO:0016020	P:cellulose biosynthetic process; F:cellulose synthase (UDP-forming) activity; C:membrane
true	[INTERPRO, BLASTED, MAPPED, ANNOTATED]	PB.190.8	Cellulose synthase-6	4047	20	0.0	97.13	8	P:GO:0009833; P:GO:0030244; P:GO:0071555; F:GO:0016760; F:GO:0046872; C:GO:0005802; C:GO:0005886; C:GO:0016021	P:plant-type primary cell wall biogenesis; P:cellulose biosynthetic process; P:cell wall organization; F:cellulose synthase (UDP-forming) activity; F:metal ion binding; C:trans-Golgi network; C:plasma membrane; C:integral component of membrane	EC:2.4.1.12	Cellulose synthase (UDP-forming)	Coil (COILS); IPR029044 (G3DSA:3.90.550.GENE3D); IPR005150 (PFAM); mobidb-lite (MOBIDB_LITE); mobidb-lite (MOBIDB_LITE); mobidb-lite (MOBIDB_LITE); PTHR13301:SF154 (PANTHER); PTHR13301 (PANTHER); CYTOPLASMIC_DOMAIN (PHOBIUS); CYTOPLASMIC_DOMAIN (PHOBIUS); NON_CYTOPLASMIC_DOMAIN (PHOBIUS); TRANSMEMBRANE (PHOBIUS); TRANSMEMBRANE (PHOBIUS); TRANSMEMBRANE (PHOBIUS); NON_CYTOPLASMIC_DOMAIN (PHOBIUS); NON_CYTOPLASMIC_DOMAIN (PHOBIUS); TRANSMEMBRANE (PHOBIUS); NON_CYTOPLASMIC_DOMAIN (PHOBIUS); TRANSMEMBRANE (PHOBIUS); TRANSMEMBRANE (PHOBIUS); NON_CYTOPLASMIC_DOMAIN (PHOBIUS); CYTOPLASMIC_DOMAIN (PHOBIUS); TRANSMEMBRANE (PHOBIUS); CYTOPLASMIC_DOMAIN (PHOBIUS); TRANSMEMBRANE (PHOBIUS); PS51257 (PROSITE_PROFILES); IPR029044 (SUPERFAMILY); TMhelix (TMHMM); TMhelix (TMHMM); TMhelix (TMHMM); TMhelix (TMHMM); TMhelix (TMHMM); TMhelix (TMHMM); TMhelix (TMHMM); TMhelix (TMHMM)	P:GO:0030244; F:GO:0016760; C:GO:0016020	P:cellulose biosynthetic process; F:cellulose synthase (UDP-forming) activity; C:membrane
true	[INTERPRO, BLASTED, MAPPED, ANNOTATED]	PB.190.9	Cellulose synthase-7	1732	20	0.0	99.16	8	P:GO:0009833; P:GO:0030244; P:GO:0071555; F:GO:0016760; F:GO:0046872; C:GO:0005802; C:GO:0005886; C:GO:0016021	P:plant-type primary cell wall biogenesis; P:cellulose biosynthetic process; P:cell wall organization; F:cellulose synthase (UDP-forming) activity; F:metal ion binding; C:trans-Golgi network; C:plasma membrane; C:integral component of membrane	EC:2.4.1.12	Cellulose synthase (UDP-forming)	IPR005150 (PFAM); PTHR13301 (PANTHER); PTHR13301:SF154 (PANTHER); NON_CYTOPLASMIC_DOMAIN (PHOBIUS); TRANSMEMBRANE (PHOBIUS); CYTOPLASMIC_DOMAIN (PHOBIUS); CYTOPLASMIC_DOMAIN (PHOBIUS); TRANSMEMBRANE (PHOBIUS); TRANSMEMBRANE (PHOBIUS); CYTOPLASMIC_DOMAIN (PHOBIUS); TRANSMEMBRANE (PHOBIUS); TRANSMEMBRANE (PHOBIUS); NON_CYTOPLASMIC_DOMAIN (PHOBIUS); TRANSMEMBRANE (PHOBIUS); NON_CYTOPLASMIC_DOMAIN (PHOBIUS); NON_CYTOPLASMIC_DOMAIN (PHOBIUS); TRANSMEMBRANE (PHOBIUS); CYTOPLASMIC_DOMAIN (PHOBIUS); TMhelix (TMHMM); TMhelix (TMHMM); TMhelix (TMHMM); TMhelix (TMHMM); TMhelix (TMHMM); TMhelix (TMHMM); TMhelix (TMHMM)	P:GO:0030244; F:GO:0016760; C:GO:0016020	P:cellulose biosynthetic process; F:cellulose synthase (UDP-forming) activity; C:membrane
true	[INTERPRO, BLASTED, MAPPED, ANNOTATED]	PB.190.10	Cellulose synthase-6	1616	20	0.0	99.19	8	P:GO:0009833; P:GO:0030244; P:GO:0071555; F:GO:0016760; F:GO:0046872; C:GO:0005802; C:GO:0005886; C:GO:0016021	P:plant-type primary cell wall biogenesis; P:cellulose biosynthetic process; P:cell wall organization; F:cellulose synthase (UDP-forming) activity; F:metal ion binding; C:trans-Golgi network; C:plasma membrane; C:integral component of membrane	EC:2.4.1.12	Cellulose synthase (UDP-forming)	IPR005150 (PFAM); PTHR13301 (PANTHER); PTHR13301:SF154 (PANTHER); CYTOPLASMIC_DOMAIN (PHOBIUS); TRANSMEMBRANE (PHOBIUS); NON_CYTOPLASMIC_DOMAIN (PHOBIUS); TRANSMEMBRANE (PHOBIUS); NON_CYTOPLASMIC_DOMAIN (PHOBIUS); TRANSMEMBRANE (PHOBIUS); TRANSMEMBRANE (PHOBIUS); NON_CYTOPLASMIC_DOMAIN (PHOBIUS); TRANSMEMBRANE (PHOBIUS); CYTOPLASMIC_DOMAIN (PHOBIUS); TRANSMEMBRANE (PHOBIUS); NON_CYTOPLASMIC_DOMAIN (PHOBIUS); CYTOPLASMIC_DOMAIN (PHOBIUS); TMhelix (TMHMM); TMhelix (TMHMM); TMhelix (TMHMM); TMhelix (TMHMM); TMhelix (TMHMM); TMhelix (TMHMM); TMhelix (TMHMM)	P:GO:0030244; F:GO:0016760; C:GO:0016020	P:cellulose biosynthetic process; F:cellulose synthase (UDP-forming) activity; C:membrane
true	[INTERPRO, BLASTED, MAPPED, ANNOTATED]	PB.190.11	Cellulose synthase-6	4357	20	0.0	97.76	8	P:GO:0009833; P:GO:0030244; P:GO:0071555; F:GO:0016760; F:GO:0046872; C:GO:0005802; C:GO:0005886; C:GO:0016021	P:plant-type primary cell wall biogenesis; P:cellulose biosynthetic process; P:cell wall organization; F:cellulose synthase (UDP-forming) activity; F:metal ion binding; C:trans-Golgi network; C:plasma membrane; C:integral component of membrane	EC:2.4.1.12	Cellulose synthase (UDP-forming)	IPR005150 (PFAM); IPR029044 (G3DSA:3.90.550.GENE3D); PTHR13301 (PANTHER); PTHR13301:SF154 (PANTHER); TRANSMEMBRANE (PHOBIUS); NON_CYTOPLASMIC_DOMAIN (PHOBIUS); CYTOPLASMIC_DOMAIN (PHOBIUS); NON_CYTOPLASMIC_DOMAIN (PHOBIUS); NON_CYTOPLASMIC_DOMAIN (PHOBIUS); NON_CYTOPLASMIC_DOMAIN (PHOBIUS); TRANSMEMBRANE (PHOBIUS); TRANSMEMBRANE (PHOBIUS); TRANSMEMBRANE (PHOBIUS); TRANSMEMBRANE (PHOBIUS); CYTOPLASMIC_DOMAIN (PHOBIUS); TRANSMEMBRANE (PHOBIUS); CYTOPLASMIC_DOMAIN (PHOBIUS); TMhelix (TMHMM); TMhelix (TMHMM); TMhelix (TMHMM); TMhelix (TMHMM); TMhelix (TMHMM); TMhelix (TMHMM)	P:GO:0030244; F:GO:0016760; C:GO:0016020	P:cellulose biosynthetic process; F:cellulose synthase (UDP-forming) activity; C:membrane
true	[INTERPRO, BLASTED, MAPPED, ANNOTATED]	PB.190.12	Cellulose synthase-6	2238	20	0.0	98.63	8	P:GO:0009833; P:GO:0030244; P:GO:0071555; F:GO:0016760; F:GO:0046872; C:GO:0005802; C:GO:0005886; C:GO:0016021	P:plant-type primary cell wall biogenesis; P:cellulose biosynthetic process; P:cell wall organization; F:cellulose synthase (UDP-forming) activity; F:metal ion binding; C:trans-Golgi network; C:plasma membrane; C:integral component of membrane	EC:2.4.1.12	Cellulose synthase (UDP-forming)	IPR005150 (PFAM); IPR029044 (G3DSA:3.90.550.GENE3D); PTHR13301:SF154 (PANTHER); PTHR13301 (PANTHER); TRANSMEMBRANE (PHOBIUS); TRANSMEMBRANE (PHOBIUS); NON_CYTOPLASMIC_DOMAIN (PHOBIUS); CYTOPLASMIC_DOMAIN (PHOBIUS); NON_CYTOPLASMIC_DOMAIN (PHOBIUS); NON_CYTOPLASMIC_DOMAIN (PHOBIUS); TRANSMEMBRANE (PHOBIUS); NON_CYTOPLASMIC_DOMAIN (PHOBIUS); TRANSMEMBRANE (PHOBIUS); CYTOPLASMIC_DOMAIN (PHOBIUS); TRANSMEMBRANE (PHOBIUS); TRANSMEMBRANE (PHOBIUS); CYTOPLASMIC_DOMAIN (PHOBIUS); TMhelix (TMHMM); TMhelix (TMHMM); TMhelix (TMHMM); TMhelix (TMHMM); TMhelix (TMHMM); TMhelix (TMHMM)	P:GO:0030244; F:GO:0016760; C:GO:0016020	P:cellulose biosynthetic process; F:cellulose synthase (UDP-forming) activity; C:membrane
true	[BLASTED, MAPPED, ANNOTATED]	PB.190.13	Cellulose synthase A catalytic subunit 5 [UDP-forming]	1176	20	1.36162E-94	99.23	8	P:GO:0009833; P:GO:0030244; P:GO:0071555; F:GO:0016760; F:GO:0046872; C:GO:0005802; C:GO:0005886; C:GO:0016021	P:plant-type primary cell wall biogenesis; P:cellulose biosynthetic process; P:cell wall organization; F:cellulose synthase (UDP-forming) activity; F:metal ion binding; C:trans-Golgi network; C:plasma membrane; C:integral component of membrane	EC:2.4.1.12	Cellulose synthase (UDP-forming)			
true	[INTERPRO, BLASTED, MAPPED, ANNOTATED]	PB.190.14	probable cellulose synthase A catalytic subunit 5 [UDP-forming]	4352	20	0.0	93.73	8	P:GO:0009833; P:GO:0030244; P:GO:0071555; F:GO:0016760; F:GO:0046872; C:GO:0005802; C:GO:0005886; C:GO:0016021	P:plant-type primary cell wall biogenesis; P:cellulose biosynthetic process; P:cell wall organization; F:cellulose synthase (UDP-forming) activity; F:metal ion binding; C:trans-Golgi network; C:plasma membrane; C:integral component of membrane	EC:2.4.1.12	Cellulose synthase (UDP-forming)	Coil (COILS); IPR029044 (G3DSA:3.90.550.GENE3D); IPR005150 (PFAM); mobidb-lite (MOBIDB_LITE); mobidb-lite (MOBIDB_LITE); mobidb-lite (MOBIDB_LITE); PTHR13301 (PANTHER); PTHR13301:SF154 (PANTHER); TRANSMEMBRANE (PHOBIUS); NON_CYTOPLASMIC_DOMAIN (PHOBIUS); TRANSMEMBRANE (PHOBIUS); CYTOPLASMIC_DOMAIN (PHOBIUS); TRANSMEMBRANE (PHOBIUS); CYTOPLASMIC_DOMAIN (PHOBIUS); CYTOPLASMIC_DOMAIN (PHOBIUS); CYTOPLASMIC_DOMAIN (PHOBIUS); TRANSMEMBRANE (PHOBIUS); NON_CYTOPLASMIC_DOMAIN (PHOBIUS); TRANSMEMBRANE (PHOBIUS); TRANSMEMBRANE (PHOBIUS); TRANSMEMBRANE (PHOBIUS); CYTOPLASMIC_DOMAIN (PHOBIUS); TRANSMEMBRANE (PHOBIUS); NON_CYTOPLASMIC_DOMAIN (PHOBIUS); NON_CYTOPLASMIC_DOMAIN (PHOBIUS); TRANSMEMBRANE (PHOBIUS); NON_CYTOPLASMIC_DOMAIN (PHOBIUS); IPR029044 (SUPERFAMILY); TMhelix (TMHMM); TMhelix (TMHMM); TMhelix (TMHMM); TMhelix (TMHMM); TMhelix (TMHMM); TMhelix (TMHMM); TMhelix (TMHMM); TMhelix (TMHMM)	P:GO:0030244; F:GO:0016760; C:GO:0016020	P:cellulose biosynthetic process; F:cellulose synthase (UDP-forming) activity; C:membrane
true	[INTERPRO, BLASTED, MAPPED, ANNOTATED]	PB.190.15	Cellulose synthase-6	4328	20	0.0	98.64	8	P:GO:0009833; P:GO:0030244; P:GO:0071555; F:GO:0016760; F:GO:0046872; C:GO:0005802; C:GO:0005886; C:GO:0016021	P:plant-type primary cell wall biogenesis; P:cellulose biosynthetic process; P:cell wall organization; F:cellulose synthase (UDP-forming) activity; F:metal ion binding; C:trans-Golgi network; C:plasma membrane; C:integral component of membrane	EC:2.4.1.12	Cellulose synthase (UDP-forming)	IPR029044 (G3DSA:3.90.550.GENE3D); IPR005150 (PFAM); PTHR13301 (PANTHER); PTHR13301:SF154 (PANTHER); SIGNAL_PEPTIDE_C_REGION (PHOBIUS); SIGNAL_PEPTIDE_H_REGION (PHOBIUS); TRANSMEMBRANE (PHOBIUS); TRANSMEMBRANE (PHOBIUS); CYTOPLASMIC_DOMAIN (PHOBIUS); CYTOPLASMIC_DOMAIN (PHOBIUS); NON_CYTOPLASMIC_DOMAIN (PHOBIUS); CYTOPLASMIC_DOMAIN (PHOBIUS); NON_CYTOPLASMIC_DOMAIN (PHOBIUS); SIGNAL_PEPTIDE_N_REGION (PHOBIUS); TRANSMEMBRANE (PHOBIUS); TRANSMEMBRANE (PHOBIUS); NON_CYTOPLASMIC_DOMAIN (PHOBIUS); TRANSMEMBRANE (PHOBIUS); TRANSMEMBRANE (PHOBIUS); SIGNAL_PEPTIDE (PHOBIUS); NON_CYTOPLASMIC_DOMAIN (PHOBIUS); SignalP-TM (SIGNALP_GRAM_POSITIVE); SignalP-noTM (SIGNALP_EUK); TMhelix (TMHMM); TMhelix (TMHMM); TMhelix (TMHMM); TMhelix (TMHMM); TMhelix (TMHMM); TMhelix (TMHMM)	P:GO:0030244; F:GO:0016760; C:GO:0016020	P:cellulose biosynthetic process; F:cellulose synthase (UDP-forming) activity; C:membrane
true	[INTERPRO, NO-BLAST]	PB.190.16	---NA---	684									mobidb-lite (MOBIDB_LITE)	no GO terms	no GO terms
true	[INTERPRO, BLASTED, MAPPED, ANNOTATED]	PB.190.17	probable cellulose synthase A catalytic subunit 5 [UDP-forming]	3982	20	0.0	93.35	8	P:GO:0009833; P:GO:0030244; P:GO:0071555; F:GO:0016760; F:GO:0046872; C:GO:0005802; C:GO:0005886; C:GO:0016021	P:plant-type primary cell wall biogenesis; P:cellulose biosynthetic process; P:cell wall organization; F:cellulose synthase (UDP-forming) activity; F:metal ion binding; C:trans-Golgi network; C:plasma membrane; C:integral component of membrane	EC:2.4.1.12	Cellulose synthase (UDP-forming)	Coil (COILS); IPR029044 (G3DSA:3.90.550.GENE3D); IPR005150 (PFAM); IPR013083 (G3DSA:3.30.40.GENE3D); IPR027934 (PFAM); mobidb-lite (MOBIDB_LITE); mobidb-lite (MOBIDB_LITE); PTHR13301 (PANTHER); PTHR13301:SF154 (PANTHER); PTHR13301:SF154 (PANTHER); PTHR13301 (PANTHER); NON_CYTOPLASMIC_DOMAIN (PHOBIUS); TRANSMEMBRANE (PHOBIUS); TRANSMEMBRANE (PHOBIUS); TRANSMEMBRANE (PHOBIUS); TRANSMEMBRANE (PHOBIUS); NON_CYTOPLASMIC_DOMAIN (PHOBIUS); TRANSMEMBRANE (PHOBIUS); TRANSMEMBRANE (PHOBIUS); CYTOPLASMIC_DOMAIN (PHOBIUS); NON_CYTOPLASMIC_DOMAIN (PHOBIUS); NON_CYTOPLASMIC_DOMAIN (PHOBIUS); CYTOPLASMIC_DOMAIN (PHOBIUS); CYTOPLASMIC_DOMAIN (PHOBIUS); TRANSMEMBRANE (PHOBIUS); CYTOPLASMIC_DOMAIN (PHOBIUS); TRANSMEMBRANE (PHOBIUS); NON_CYTOPLASMIC_DOMAIN (PHOBIUS); IPR001841 (PROSITE_PROFILES); cd16617 (CDD); SSF57850 (SUPERFAMILY); IPR029044 (SUPERFAMILY); TMhelix (TMHMM); TMhelix (TMHMM); TMhelix (TMHMM); TMhelix (TMHMM); TMhelix (TMHMM); TMhelix (TMHMM); TMhelix (TMHMM); TMhelix (TMHMM)	P:GO:0030244; F:GO:0016760; C:GO:0016020	P:cellulose biosynthetic process; F:cellulose synthase (UDP-forming) activity; C:membrane
true	[INTERPRO, BLASTED, MAPPED, ANNOTATED]	PB.190.18	Cellulose synthase-6	2986	20	0.0	98.54	8	P:GO:0009833; P:GO:0030244; P:GO:0071555; F:GO:0016760; F:GO:0046872; C:GO:0005802; C:GO:0005886; C:GO:0016021	P:plant-type primary cell wall biogenesis; P:cellulose biosynthetic process; P:cell wall organization; F:cellulose synthase (UDP-forming) activity; F:metal ion binding; C:trans-Golgi network; C:plasma membrane; C:integral component of membrane	EC:2.4.1.12	Cellulose synthase (UDP-forming)	Coil (COILS); IPR005150 (PFAM); IPR029044 (G3DSA:3.90.550.GENE3D); PTHR13301 (PANTHER); PTHR13301:SF154 (PANTHER); NON_CYTOPLASMIC_DOMAIN (PHOBIUS); TRANSMEMBRANE (PHOBIUS); TRANSMEMBRANE (PHOBIUS); NON_CYTOPLASMIC_DOMAIN (PHOBIUS); NON_CYTOPLASMIC_DOMAIN (PHOBIUS); CYTOPLASMIC_DOMAIN (PHOBIUS); CYTOPLASMIC_DOMAIN (PHOBIUS); CYTOPLASMIC_DOMAIN (PHOBIUS); TRANSMEMBRANE (PHOBIUS); TRANSMEMBRANE (PHOBIUS); NON_CYTOPLASMIC_DOMAIN (PHOBIUS); TRANSMEMBRANE (PHOBIUS); TRANSMEMBRANE (PHOBIUS); IPR029044 (SUPERFAMILY); TMhelix (TMHMM); TMhelix (TMHMM); TMhelix (TMHMM); TMhelix (TMHMM); TMhelix (TMHMM); TMhelix (TMHMM)	P:GO:0030244; F:GO:0016760; C:GO:0016020	P:cellulose biosynthetic process; F:cellulose synthase (UDP-forming) activity; C:membrane
true	[INTERPRO, BLASTED, MAPPED, ANNOTATED]	PB.190.19	Cellulose synthase-6	2785	20	0.0	98.68	8	P:GO:0009833; P:GO:0030244; P:GO:0071555; F:GO:0016760; F:GO:0046872; C:GO:0005802; C:GO:0005886; C:GO:0016021	P:plant-type primary cell wall biogenesis; P:cellulose biosynthetic process; P:cell wall organization; F:cellulose synthase (UDP-forming) activity; F:metal ion binding; C:trans-Golgi network; C:plasma membrane; C:integral component of membrane	EC:2.4.1.12	Cellulose synthase (UDP-forming)	Coil (COILS); IPR005150 (PFAM); IPR029044 (G3DSA:3.90.550.GENE3D); PTHR13301 (PANTHER); PTHR13301:SF154 (PANTHER); NON_CYTOPLASMIC_DOMAIN (PHOBIUS); TRANSMEMBRANE (PHOBIUS); NON_CYTOPLASMIC_DOMAIN (PHOBIUS); CYTOPLASMIC_DOMAIN (PHOBIUS); CYTOPLASMIC_DOMAIN (PHOBIUS); TRANSMEMBRANE (PHOBIUS); CYTOPLASMIC_DOMAIN (PHOBIUS); NON_CYTOPLASMIC_DOMAIN (PHOBIUS); TRANSMEMBRANE (PHOBIUS); TRANSMEMBRANE (PHOBIUS); TRANSMEMBRANE (PHOBIUS); NON_CYTOPLASMIC_DOMAIN (PHOBIUS); TRANSMEMBRANE (PHOBIUS); IPR029044 (SUPERFAMILY); TMhelix (TMHMM); TMhelix (TMHMM); TMhelix (TMHMM); TMhelix (TMHMM); TMhelix (TMHMM); TMhelix (TMHMM)	P:GO:0030244; F:GO:0016760; C:GO:0016020	P:cellulose biosynthetic process; F:cellulose synthase (UDP-forming) activity; C:membrane
true	[INTERPRO, BLASTED, MAPPED, ANNOTATED]	PB.190.20	Cellulose synthase-6	2450	20	0.0	98.65	8	P:GO:0009833; P:GO:0030244; P:GO:0071555; F:GO:0016760; F:GO:0046872; C:GO:0005802; C:GO:0005886; C:GO:0016021	P:plant-type primary cell wall biogenesis; P:cellulose biosynthetic process; P:cell wall organization; F:cellulose synthase (UDP-forming) activity; F:metal ion binding; C:trans-Golgi network; C:plasma membrane; C:integral component of membrane	EC:2.4.1.12	Cellulose synthase (UDP-forming)	IPR005150 (PFAM); IPR029044 (G3DSA:3.90.550.GENE3D); PTHR13301:SF154 (PANTHER); PTHR13301 (PANTHER); TRANSMEMBRANE (PHOBIUS); TRANSMEMBRANE (PHOBIUS); CYTOPLASMIC_DOMAIN (PHOBIUS); CYTOPLASMIC_DOMAIN (PHOBIUS); TRANSMEMBRANE (PHOBIUS); TRANSMEMBRANE (PHOBIUS); TRANSMEMBRANE (PHOBIUS); NON_CYTOPLASMIC_DOMAIN (PHOBIUS); CYTOPLASMIC_DOMAIN (PHOBIUS); NON_CYTOPLASMIC_DOMAIN (PHOBIUS); NON_CYTOPLASMIC_DOMAIN (PHOBIUS); NON_CYTOPLASMIC_DOMAIN (PHOBIUS); TRANSMEMBRANE (PHOBIUS); IPR029044 (SUPERFAMILY); TMhelix (TMHMM); TMhelix (TMHMM); TMhelix (TMHMM); TMhelix (TMHMM); TMhelix (TMHMM); TMhelix (TMHMM)	P:GO:0030244; F:GO:0016760; C:GO:0016020	P:cellulose biosynthetic process; F:cellulose synthase (UDP-forming) activity; C:membrane
true	[INTERPRO, BLASTED, MAPPED, ANNOTATED]	PB.190.21	Cellulose synthase-6	1946	20	0.0	98.67	8	P:GO:0009833; P:GO:0030244; P:GO:0071555; F:GO:0016760; F:GO:0046872; C:GO:0005802; C:GO:0005886; C:GO:0016021	P:plant-type primary cell wall biogenesis; P:cellulose biosynthetic process; P:cell wall organization; F:cellulose synthase (UDP-forming) activity; F:metal ion binding; C:trans-Golgi network; C:plasma membrane; C:integral component of membrane	EC:2.4.1.12	Cellulose synthase (UDP-forming)	IPR005150 (PFAM); PTHR13301 (PANTHER); PTHR13301:SF154 (PANTHER); TRANSMEMBRANE (PHOBIUS); CYTOPLASMIC_DOMAIN (PHOBIUS); TRANSMEMBRANE (PHOBIUS); TRANSMEMBRANE (PHOBIUS); CYTOPLASMIC_DOMAIN (PHOBIUS); NON_CYTOPLASMIC_DOMAIN (PHOBIUS); NON_CYTOPLASMIC_DOMAIN (PHOBIUS); TRANSMEMBRANE (PHOBIUS); NON_CYTOPLASMIC_DOMAIN (PHOBIUS); CYTOPLASMIC_DOMAIN (PHOBIUS); TRANSMEMBRANE (PHOBIUS); CYTOPLASMIC_DOMAIN (PHOBIUS); TRANSMEMBRANE (PHOBIUS); NON_CYTOPLASMIC_DOMAIN (PHOBIUS); TRANSMEMBRANE (PHOBIUS); TMhelix (TMHMM); TMhelix (TMHMM); TMhelix (TMHMM); TMhelix (TMHMM); TMhelix (TMHMM); TMhelix (TMHMM); TMhelix (TMHMM)	P:GO:0030244; F:GO:0016760; C:GO:0016020	P:cellulose biosynthetic process; F:cellulose synthase (UDP-forming) activity; C:membrane
true	[INTERPRO, BLASTED, MAPPED, ANNOTATED]	PB.190.22	Cellulose synthase-6	3395	20	0.0	97.85	8	P:GO:0009833; P:GO:0030244; P:GO:0071555; F:GO:0016760; F:GO:0046872; C:GO:0005802; C:GO:0005886; C:GO:0016021	P:plant-type primary cell wall biogenesis; P:cellulose biosynthetic process; P:cell wall organization; F:cellulose synthase (UDP-forming) activity; F:metal ion binding; C:trans-Golgi network; C:plasma membrane; C:integral component of membrane	EC:2.4.1.12	Cellulose synthase (UDP-forming)	Coil (COILS); IPR005150 (PFAM); IPR029044 (G3DSA:3.90.550.GENE3D); mobidb-lite (MOBIDB_LITE); mobidb-lite (MOBIDB_LITE); PTHR13301:SF154 (PANTHER); PTHR13301 (PANTHER); TRANSMEMBRANE (PHOBIUS); TRANSMEMBRANE (PHOBIUS); CYTOPLASMIC_DOMAIN (PHOBIUS); CYTOPLASMIC_DOMAIN (PHOBIUS); TRANSMEMBRANE (PHOBIUS); CYTOPLASMIC_DOMAIN (PHOBIUS); NON_CYTOPLASMIC_DOMAIN (PHOBIUS); NON_CYTOPLASMIC_DOMAIN (PHOBIUS); TRANSMEMBRANE (PHOBIUS); TRANSMEMBRANE (PHOBIUS); CYTOPLASMIC_DOMAIN (PHOBIUS); NON_CYTOPLASMIC_DOMAIN (PHOBIUS); TRANSMEMBRANE (PHOBIUS); TRANSMEMBRANE (PHOBIUS); TRANSMEMBRANE (PHOBIUS); NON_CYTOPLASMIC_DOMAIN (PHOBIUS); NON_CYTOPLASMIC_DOMAIN (PHOBIUS); IPR029044 (SUPERFAMILY); TMhelix (TMHMM); TMhelix (TMHMM); TMhelix (TMHMM); TMhelix (TMHMM); TMhelix (TMHMM); TMhelix (TMHMM); TMhelix (TMHMM); TMhelix (TMHMM)	P:GO:0030244; F:GO:0016760; C:GO:0016020	P:cellulose biosynthetic process; F:cellulose synthase (UDP-forming) activity; C:membrane
true	[INTERPRO, BLASTED, MAPPED, ANNOTATED]	PB.190.23	Cellulose synthase-7	4031	20	0.0	97.46	8	P:GO:0009833; P:GO:0030244; P:GO:0071555; F:GO:0016760; F:GO:0046872; C:GO:0005802; C:GO:0005886; C:GO:0016021	P:plant-type primary cell wall biogenesis; P:cellulose biosynthetic process; P:cell wall organization; F:cellulose synthase (UDP-forming) activity; F:metal ion binding; C:trans-Golgi network; C:plasma membrane; C:integral component of membrane	EC:2.4.1.12	Cellulose synthase (UDP-forming)	Coil (COILS); IPR029044 (G3DSA:3.90.550.GENE3D); IPR005150 (PFAM); mobidb-lite (MOBIDB_LITE); mobidb-lite (MOBIDB_LITE); PTHR13301:SF154 (PANTHER); PTHR13301 (PANTHER); TRANSMEMBRANE (PHOBIUS); CYTOPLASMIC_DOMAIN (PHOBIUS); TRANSMEMBRANE (PHOBIUS); CYTOPLASMIC_DOMAIN (PHOBIUS); CYTOPLASMIC_DOMAIN (PHOBIUS); NON_CYTOPLASMIC_DOMAIN (PHOBIUS); TRANSMEMBRANE (PHOBIUS); NON_CYTOPLASMIC_DOMAIN (PHOBIUS); CYTOPLASMIC_DOMAIN (PHOBIUS); TRANSMEMBRANE (PHOBIUS); NON_CYTOPLASMIC_DOMAIN (PHOBIUS); CYTOPLASMIC_DOMAIN (PHOBIUS); NON_CYTOPLASMIC_DOMAIN (PHOBIUS); TRANSMEMBRANE (PHOBIUS); TRANSMEMBRANE (PHOBIUS); TRANSMEMBRANE (PHOBIUS); NON_CYTOPLASMIC_DOMAIN (PHOBIUS); TRANSMEMBRANE (PHOBIUS); TRANSMEMBRANE (PHOBIUS); IPR029044 (SUPERFAMILY); TMhelix (TMHMM); TMhelix (TMHMM); TMhelix (TMHMM); TMhelix (TMHMM); TMhelix (TMHMM); TMhelix (TMHMM); TMhelix (TMHMM); TMhelix (TMHMM)	P:GO:0030244; F:GO:0016760; C:GO:0016020	P:cellulose biosynthetic process; F:cellulose synthase (UDP-forming) activity; C:membrane
true	[INTERPRO, NO-BLAST]	PB.190.24	---NA---	188									no IPS match	no IPS match	no IPS match
true	[INTERPRO, BLASTED, MAPPED, ANNOTATED]	PB.190.25	probable cellulose synthase A catalytic subunit 5 [UDP-forming]	3982	20	0.0	96.82	8	P:GO:0009833; P:GO:0030244; P:GO:0071555; F:GO:0016760; F:GO:0046872; C:GO:0005802; C:GO:0005886; C:GO:0016021	P:plant-type primary cell wall biogenesis; P:cellulose biosynthetic process; P:cell wall organization; F:cellulose synthase (UDP-forming) activity; F:metal ion binding; C:trans-Golgi network; C:plasma membrane; C:integral component of membrane	EC:2.4.1.12	Cellulose synthase (UDP-forming)	Coil (COILS); IPR029044 (G3DSA:3.90.550.GENE3D); IPR013083 (G3DSA:3.30.40.GENE3D); IPR027934 (PFAM); IPR005150 (PFAM); mobidb-lite (MOBIDB_LITE); mobidb-lite (MOBIDB_LITE); PTHR13301 (PANTHER); PTHR13301:SF154 (PANTHER); TRANSMEMBRANE (PHOBIUS); CYTOPLASMIC_DOMAIN (PHOBIUS); NON_CYTOPLASMIC_DOMAIN (PHOBIUS); TRANSMEMBRANE (PHOBIUS); TRANSMEMBRANE (PHOBIUS); TRANSMEMBRANE (PHOBIUS); NON_CYTOPLASMIC_DOMAIN (PHOBIUS); TRANSMEMBRANE (PHOBIUS); TRANSMEMBRANE (PHOBIUS); CYTOPLASMIC_DOMAIN (PHOBIUS); TRANSMEMBRANE (PHOBIUS); NON_CYTOPLASMIC_DOMAIN (PHOBIUS); NON_CYTOPLASMIC_DOMAIN (PHOBIUS); CYTOPLASMIC_DOMAIN (PHOBIUS); CYTOPLASMIC_DOMAIN (PHOBIUS); NON_CYTOPLASMIC_DOMAIN (PHOBIUS); TRANSMEMBRANE (PHOBIUS); IPR001841 (PROSITE_PROFILES); cd16617 (CDD); SSF57850 (SUPERFAMILY); IPR029044 (SUPERFAMILY); TMhelix (TMHMM); TMhelix (TMHMM); TMhelix (TMHMM); TMhelix (TMHMM); TMhelix (TMHMM); TMhelix (TMHMM); TMhelix (TMHMM); TMhelix (TMHMM)	P:GO:0030244; F:GO:0016760; C:GO:0016020	P:cellulose biosynthetic process; F:cellulose synthase (UDP-forming) activity; C:membrane
true	[INTERPRO, BLASTED, MAPPED, ANNOTATED]	PB.190.26	Cellulose synthase-6	3965	20	0.0	98.07	8	P:GO:0009833; P:GO:0030244; P:GO:0071555; F:GO:0016760; F:GO:0046872; C:GO:0005802; C:GO:0005886; C:GO:0016021	P:plant-type primary cell wall biogenesis; P:cellulose biosynthetic process; P:cell wall organization; F:cellulose synthase (UDP-forming) activity; F:metal ion binding; C:trans-Golgi network; C:plasma membrane; C:integral component of membrane	EC:2.4.1.12	Cellulose synthase (UDP-forming)	Coil (COILS); IPR029044 (G3DSA:3.90.550.GENE3D); IPR005150 (PFAM); PTHR13301 (PANTHER); PTHR13301:SF154 (PANTHER); TRANSMEMBRANE (PHOBIUS); CYTOPLASMIC_DOMAIN (PHOBIUS); TRANSMEMBRANE (PHOBIUS); NON_CYTOPLASMIC_DOMAIN (PHOBIUS); NON_CYTOPLASMIC_DOMAIN (PHOBIUS); TRANSMEMBRANE (PHOBIUS); TRANSMEMBRANE (PHOBIUS); NON_CYTOPLASMIC_DOMAIN (PHOBIUS); NON_CYTOPLASMIC_DOMAIN (PHOBIUS); TRANSMEMBRANE (PHOBIUS); TRANSMEMBRANE (PHOBIUS); CYTOPLASMIC_DOMAIN (PHOBIUS); CYTOPLASMIC_DOMAIN (PHOBIUS); IPR029044 (SUPERFAMILY); TMhelix (TMHMM); TMhelix (TMHMM); TMhelix (TMHMM); TMhelix (TMHMM); TMhelix (TMHMM); TMhelix (TMHMM)	P:GO:0030244; F:GO:0016760; C:GO:0016020	P:cellulose biosynthetic process; F:cellulose synthase (UDP-forming) activity; C:membrane
true	[INTERPRO, BLASTED, MAPPED, ANNOTATED]	PB.190.27	probable cellulose synthase A catalytic subunit 5 [UDP-forming]	3730	20	0.0	96.82	8	P:GO:0009833; P:GO:0030244; P:GO:0071555; F:GO:0016760; F:GO:0046872; C:GO:0005802; C:GO:0005886; C:GO:0016021	P:plant-type primary cell wall biogenesis; P:cellulose biosynthetic process; P:cell wall organization; F:cellulose synthase (UDP-forming) activity; F:metal ion binding; C:trans-Golgi network; C:plasma membrane; C:integral component of membrane	EC:2.4.1.12	Cellulose synthase (UDP-forming)	Coil (COILS); IPR029044 (G3DSA:3.90.550.GENE3D); IPR013083 (G3DSA:3.30.40.GENE3D); IPR027934 (PFAM); IPR005150 (PFAM); mobidb-lite (MOBIDB_LITE); mobidb-lite (MOBIDB_LITE); PTHR13301 (PANTHER); PTHR13301:SF154 (PANTHER); TRANSMEMBRANE (PHOBIUS); CYTOPLASMIC_DOMAIN (PHOBIUS); NON_CYTOPLASMIC_DOMAIN (PHOBIUS); TRANSMEMBRANE (PHOBIUS); TRANSMEMBRANE (PHOBIUS); TRANSMEMBRANE (PHOBIUS); NON_CYTOPLASMIC_DOMAIN (PHOBIUS); TRANSMEMBRANE (PHOBIUS); TRANSMEMBRANE (PHOBIUS); CYTOPLASMIC_DOMAIN (PHOBIUS); TRANSMEMBRANE (PHOBIUS); NON_CYTOPLASMIC_DOMAIN (PHOBIUS); NON_CYTOPLASMIC_DOMAIN (PHOBIUS); CYTOPLASMIC_DOMAIN (PHOBIUS); CYTOPLASMIC_DOMAIN (PHOBIUS); NON_CYTOPLASMIC_DOMAIN (PHOBIUS); TRANSMEMBRANE (PHOBIUS); IPR001841 (PROSITE_PROFILES); cd16617 (CDD); SSF57850 (SUPERFAMILY); IPR029044 (SUPERFAMILY); TMhelix (TMHMM); TMhelix (TMHMM); TMhelix (TMHMM); TMhelix (TMHMM); TMhelix (TMHMM); TMhelix (TMHMM); TMhelix (TMHMM); TMhelix (TMHMM)	P:GO:0030244; F:GO:0016760; C:GO:0016020	P:cellulose biosynthetic process; F:cellulose synthase (UDP-forming) activity; C:membrane
true	[INTERPRO, BLASTED, MAPPED, ANNOTATED]	PB.190.28	Cellulose synthase-6	2061	20	0.0	98.48	8	P:GO:0009833; P:GO:0030244; P:GO:0071555; F:GO:0016760; F:GO:0046872; C:GO:0005802; C:GO:0005886; C:GO:0016021	P:plant-type primary cell wall biogenesis; P:cellulose biosynthetic process; P:cell wall organization; F:cellulose synthase (UDP-forming) activity; F:metal ion binding; C:trans-Golgi network; C:plasma membrane; C:integral component of membrane	EC:2.4.1.12	Cellulose synthase (UDP-forming)	IPR005150 (PFAM); IPR029044 (G3DSA:3.90.550.GENE3D); PTHR13301:SF154 (PANTHER); PTHR13301 (PANTHER); TRANSMEMBRANE (PHOBIUS); TRANSMEMBRANE (PHOBIUS); NON_CYTOPLASMIC_DOMAIN (PHOBIUS); CYTOPLASMIC_DOMAIN (PHOBIUS); NON_CYTOPLASMIC_DOMAIN (PHOBIUS); NON_CYTOPLASMIC_DOMAIN (PHOBIUS); TRANSMEMBRANE (PHOBIUS); NON_CYTOPLASMIC_DOMAIN (PHOBIUS); TRANSMEMBRANE (PHOBIUS); CYTOPLASMIC_DOMAIN (PHOBIUS); TRANSMEMBRANE (PHOBIUS); TRANSMEMBRANE (PHOBIUS); CYTOPLASMIC_DOMAIN (PHOBIUS); TMhelix (TMHMM); TMhelix (TMHMM); TMhelix (TMHMM); TMhelix (TMHMM); TMhelix (TMHMM); TMhelix (TMHMM)	P:GO:0030244; F:GO:0016760; C:GO:0016020	P:cellulose biosynthetic process; F:cellulose synthase (UDP-forming) activity; C:membrane
true	[INTERPRO, BLASTED, MAPPED, ANNOTATED]	PB.190.29	probable cellulose synthase A catalytic subunit 5 [UDP-forming]	3565	20	0.0	96.82	8	P:GO:0009833; P:GO:0030244; P:GO:0071555; F:GO:0016760; F:GO:0046872; C:GO:0005802; C:GO:0005886; C:GO:0016021	P:plant-type primary cell wall biogenesis; P:cellulose biosynthetic process; P:cell wall organization; F:cellulose synthase (UDP-forming) activity; F:metal ion binding; C:trans-Golgi network; C:plasma membrane; C:integral component of membrane	EC:2.4.1.12	Cellulose synthase (UDP-forming)	Coil (COILS); IPR029044 (G3DSA:3.90.550.GENE3D); IPR005150 (PFAM); mobidb-lite (MOBIDB_LITE); mobidb-lite (MOBIDB_LITE); PTHR13301:SF154 (PANTHER); PTHR13301 (PANTHER); CYTOPLASMIC_DOMAIN (PHOBIUS); NON_CYTOPLASMIC_DOMAIN (PHOBIUS); CYTOPLASMIC_DOMAIN (PHOBIUS); CYTOPLASMIC_DOMAIN (PHOBIUS); NON_CYTOPLASMIC_DOMAIN (PHOBIUS); TRANSMEMBRANE (PHOBIUS); TRANSMEMBRANE (PHOBIUS); TRANSMEMBRANE (PHOBIUS); TRANSMEMBRANE (PHOBIUS); NON_CYTOPLASMIC_DOMAIN (PHOBIUS); TRANSMEMBRANE (PHOBIUS); NON_CYTOPLASMIC_DOMAIN (PHOBIUS); NON_CYTOPLASMIC_DOMAIN (PHOBIUS); TRANSMEMBRANE (PHOBIUS); TRANSMEMBRANE (PHOBIUS); TRANSMEMBRANE (PHOBIUS); CYTOPLASMIC_DOMAIN (PHOBIUS); IPR029044 (SUPERFAMILY); TMhelix (TMHMM); TMhelix (TMHMM); TMhelix (TMHMM); TMhelix (TMHMM); TMhelix (TMHMM); TMhelix (TMHMM); TMhelix (TMHMM); TMhelix (TMHMM)	P:GO:0030244; F:GO:0016760; C:GO:0016020	P:cellulose biosynthetic process; F:cellulose synthase (UDP-forming) activity; C:membrane
true	[INTERPRO, BLASTED, MAPPED, ANNOTATED]	PB.190.30	Cellulose synthase-6	2560	20	0.0	98.7	8	P:GO:0009833; P:GO:0030244; P:GO:0071555; F:GO:0016760; F:GO:0046872; C:GO:0005802; C:GO:0005886; C:GO:0016021	P:plant-type primary cell wall biogenesis; P:cellulose biosynthetic process; P:cell wall organization; F:cellulose synthase (UDP-forming) activity; F:metal ion binding; C:trans-Golgi network; C:plasma membrane; C:integral component of membrane	EC:2.4.1.12	Cellulose synthase (UDP-forming)	Coil (COILS); IPR005150 (PFAM); IPR029044 (G3DSA:3.90.550.GENE3D); PTHR13301 (PANTHER); PTHR13301:SF154 (PANTHER); NON_CYTOPLASMIC_DOMAIN (PHOBIUS); TRANSMEMBRANE (PHOBIUS); NON_CYTOPLASMIC_DOMAIN (PHOBIUS); CYTOPLASMIC_DOMAIN (PHOBIUS); CYTOPLASMIC_DOMAIN (PHOBIUS); TRANSMEMBRANE (PHOBIUS); CYTOPLASMIC_DOMAIN (PHOBIUS); NON_CYTOPLASMIC_DOMAIN (PHOBIUS); TRANSMEMBRANE (PHOBIUS); TRANSMEMBRANE (PHOBIUS); TRANSMEMBRANE (PHOBIUS); NON_CYTOPLASMIC_DOMAIN (PHOBIUS); TRANSMEMBRANE (PHOBIUS); IPR029044 (SUPERFAMILY); TMhelix (TMHMM); TMhelix (TMHMM); TMhelix (TMHMM); TMhelix (TMHMM); TMhelix (TMHMM); TMhelix (TMHMM)	P:GO:0030244; F:GO:0016760; C:GO:0016020	P:cellulose biosynthetic process; F:cellulose synthase (UDP-forming) activity; C:membrane
true	[INTERPRO, BLASTED, MAPPED, ANNOTATED]	PB.190.31	Cellulose synthase-6	2191	20	0.0	98.05	8	P:GO:0009833; P:GO:0030244; P:GO:0071555; F:GO:0016760; F:GO:0046872; C:GO:0005802; C:GO:0005886; C:GO:0016021	P:plant-type primary cell wall biogenesis; P:cellulose biosynthetic process; P:cell wall organization; F:cellulose synthase (UDP-forming) activity; F:metal ion binding; C:trans-Golgi network; C:plasma membrane; C:integral component of membrane	EC:2.4.1.12	Cellulose synthase (UDP-forming)	IPR029044 (G3DSA:3.90.550.GENE3D); IPR005150 (PFAM); PTHR13301:SF154 (PANTHER); PTHR13301 (PANTHER); TRANSMEMBRANE (PHOBIUS); NON_CYTOPLASMIC_DOMAIN (PHOBIUS); NON_CYTOPLASMIC_DOMAIN (PHOBIUS); TRANSMEMBRANE (PHOBIUS); CYTOPLASMIC_DOMAIN (PHOBIUS); IPR029044 (SUPERFAMILY)	P:GO:0030244; F:GO:0016760; C:GO:0016020	P:cellulose biosynthetic process; F:cellulose synthase (UDP-forming) activity; C:membrane
true	[INTERPRO, BLASTED, MAPPED, ANNOTATED]	PB.190.32	Cellulose synthase-6	3462	20	0.0	97.14	8	P:GO:0009833; P:GO:0030244; P:GO:0071555; F:GO:0016760; F:GO:0046872; C:GO:0005802; C:GO:0005886; C:GO:0016021	P:plant-type primary cell wall biogenesis; P:cellulose biosynthetic process; P:cell wall organization; F:cellulose synthase (UDP-forming) activity; F:metal ion binding; C:trans-Golgi network; C:plasma membrane; C:integral component of membrane	EC:2.4.1.12	Cellulose synthase (UDP-forming)	Coil (COILS); IPR029044 (G3DSA:3.90.550.GENE3D); IPR005150 (PFAM); mobidb-lite (MOBIDB_LITE); mobidb-lite (MOBIDB_LITE); PTHR13301:SF154 (PANTHER); PTHR13301 (PANTHER); CYTOPLASMIC_DOMAIN (PHOBIUS); NON_CYTOPLASMIC_DOMAIN (PHOBIUS); CYTOPLASMIC_DOMAIN (PHOBIUS); CYTOPLASMIC_DOMAIN (PHOBIUS); NON_CYTOPLASMIC_DOMAIN (PHOBIUS); TRANSMEMBRANE (PHOBIUS); TRANSMEMBRANE (PHOBIUS); TRANSMEMBRANE (PHOBIUS); TRANSMEMBRANE (PHOBIUS); NON_CYTOPLASMIC_DOMAIN (PHOBIUS); TRANSMEMBRANE (PHOBIUS); NON_CYTOPLASMIC_DOMAIN (PHOBIUS); NON_CYTOPLASMIC_DOMAIN (PHOBIUS); TRANSMEMBRANE (PHOBIUS); TRANSMEMBRANE (PHOBIUS); TRANSMEMBRANE (PHOBIUS); CYTOPLASMIC_DOMAIN (PHOBIUS); IPR029044 (SUPERFAMILY); TMhelix (TMHMM); TMhelix (TMHMM); TMhelix (TMHMM); TMhelix (TMHMM); TMhelix (TMHMM); TMhelix (TMHMM); TMhelix (TMHMM); TMhelix (TMHMM)	P:GO:0030244; F:GO:0016760; C:GO:0016020	P:cellulose biosynthetic process; F:cellulose synthase (UDP-forming) activity; C:membrane
true	[INTERPRO, BLASTED, MAPPED, ANNOTATED]	PB.190.33	probable cellulose synthase A catalytic subunit 5 [UDP-forming]	3681	20	0.0	96.22	8	P:GO:0009833; P:GO:0030244; P:GO:0071555; F:GO:0016760; F:GO:0046872; C:GO:0005802; C:GO:0005886; C:GO:0016021	P:plant-type primary cell wall biogenesis; P:cellulose biosynthetic process; P:cell wall organization; F:cellulose synthase (UDP-forming) activity; F:metal ion binding; C:trans-Golgi network; C:plasma membrane; C:integral component of membrane	EC:2.4.1.12	Cellulose synthase (UDP-forming)	Coil (COILS); IPR027934 (PFAM); IPR005150 (PFAM); IPR029044 (G3DSA:3.90.550.GENE3D); IPR013083 (G3DSA:3.30.40.GENE3D); mobidb-lite (MOBIDB_LITE); mobidb-lite (MOBIDB_LITE); mobidb-lite (MOBIDB_LITE); PTHR13301 (PANTHER); PTHR13301:SF154 (PANTHER); TRANSMEMBRANE (PHOBIUS); CYTOPLASMIC_DOMAIN (PHOBIUS); NON_CYTOPLASMIC_DOMAIN (PHOBIUS); TRANSMEMBRANE (PHOBIUS); TRANSMEMBRANE (PHOBIUS); CYTOPLASMIC_DOMAIN (PHOBIUS); CYTOPLASMIC_DOMAIN (PHOBIUS); TRANSMEMBRANE (PHOBIUS); NON_CYTOPLASMIC_DOMAIN (PHOBIUS); NON_CYTOPLASMIC_DOMAIN (PHOBIUS); NON_CYTOPLASMIC_DOMAIN (PHOBIUS); NON_CYTOPLASMIC_DOMAIN (PHOBIUS); TRANSMEMBRANE (PHOBIUS); CYTOPLASMIC_DOMAIN (PHOBIUS); TRANSMEMBRANE (PHOBIUS); TRANSMEMBRANE (PHOBIUS); TRANSMEMBRANE (PHOBIUS); IPR001841 (PROSITE_PROFILES); cd16617 (CDD); IPR029044 (SUPERFAMILY); SSF57850 (SUPERFAMILY); TMhelix (TMHMM); TMhelix (TMHMM); TMhelix (TMHMM); TMhelix (TMHMM); TMhelix (TMHMM); TMhelix (TMHMM); TMhelix (TMHMM); TMhelix (TMHMM)	P:GO:0030244; F:GO:0016760; C:GO:0016020	P:cellulose biosynthetic process; F:cellulose synthase (UDP-forming) activity; C:membrane
true	[INTERPRO, BLASTED, MAPPED, ANNOTATED]	PB.190.34	Cellulose synthase-6	3067	20	0.0	97.85	8	P:GO:0009833; P:GO:0030244; P:GO:0071555; F:GO:0016760; F:GO:0046872; C:GO:0005802; C:GO:0005886; C:GO:0016021	P:plant-type primary cell wall biogenesis; P:cellulose biosynthetic process; P:cell wall organization; F:cellulose synthase (UDP-forming) activity; F:metal ion binding; C:trans-Golgi network; C:plasma membrane; C:integral component of membrane	EC:2.4.1.12	Cellulose synthase (UDP-forming)	Coil (COILS); IPR029044 (G3DSA:3.90.550.GENE3D); IPR005150 (PFAM); mobidb-lite (MOBIDB_LITE); mobidb-lite (MOBIDB_LITE); PTHR13301:SF154 (PANTHER); PTHR13301 (PANTHER); CYTOPLASMIC_DOMAIN (PHOBIUS); TRANSMEMBRANE (PHOBIUS); TRANSMEMBRANE (PHOBIUS); NON_CYTOPLASMIC_DOMAIN (PHOBIUS); NON_CYTOPLASMIC_DOMAIN (PHOBIUS); TRANSMEMBRANE (PHOBIUS); NON_CYTOPLASMIC_DOMAIN (PHOBIUS); TRANSMEMBRANE (PHOBIUS); TRANSMEMBRANE (PHOBIUS); CYTOPLASMIC_DOMAIN (PHOBIUS); TRANSMEMBRANE (PHOBIUS); NON_CYTOPLASMIC_DOMAIN (PHOBIUS); NON_CYTOPLASMIC_DOMAIN (PHOBIUS); TRANSMEMBRANE (PHOBIUS); TRANSMEMBRANE (PHOBIUS); CYTOPLASMIC_DOMAIN (PHOBIUS); CYTOPLASMIC_DOMAIN (PHOBIUS); IPR029044 (SUPERFAMILY); TMhelix (TMHMM); TMhelix (TMHMM); TMhelix (TMHMM); TMhelix (TMHMM); TMhelix (TMHMM); TMhelix (TMHMM); TMhelix (TMHMM); TMhelix (TMHMM)	P:GO:0030244; F:GO:0016760; C:GO:0016020	P:cellulose biosynthetic process; F:cellulose synthase (UDP-forming) activity; C:membrane
true	[INTERPRO, BLASTED, MAPPED, ANNOTATED]	PB.190.35	Cellulose synthase-6	1697	20	0.0	98.91	8	P:GO:0009833; P:GO:0030244; P:GO:0071555; F:GO:0016760; F:GO:0046872; C:GO:0005802; C:GO:0005886; C:GO:0016021	P:plant-type primary cell wall biogenesis; P:cellulose biosynthetic process; P:cell wall organization; F:cellulose synthase (UDP-forming) activity; F:metal ion binding; C:trans-Golgi network; C:plasma membrane; C:integral component of membrane	EC:2.4.1.12	Cellulose synthase (UDP-forming)	IPR005150 (PFAM); PTHR13301:SF154 (PANTHER); PTHR13301 (PANTHER); TRANSMEMBRANE (PHOBIUS); CYTOPLASMIC_DOMAIN (PHOBIUS); NON_CYTOPLASMIC_DOMAIN (PHOBIUS); NON_CYTOPLASMIC_DOMAIN (PHOBIUS); CYTOPLASMIC_DOMAIN (PHOBIUS); CYTOPLASMIC_DOMAIN (PHOBIUS); TRANSMEMBRANE (PHOBIUS); TRANSMEMBRANE (PHOBIUS); NON_CYTOPLASMIC_DOMAIN (PHOBIUS); TRANSMEMBRANE (PHOBIUS); NON_CYTOPLASMIC_DOMAIN (PHOBIUS); TRANSMEMBRANE (PHOBIUS); TRANSMEMBRANE (PHOBIUS); CYTOPLASMIC_DOMAIN (PHOBIUS); TRANSMEMBRANE (PHOBIUS); TMhelix (TMHMM); TMhelix (TMHMM); TMhelix (TMHMM); TMhelix (TMHMM); TMhelix (TMHMM); TMhelix (TMHMM); TMhelix (TMHMM)	P:GO:0030244; F:GO:0016760; C:GO:0016020	P:cellulose biosynthetic process; F:cellulose synthase (UDP-forming) activity; C:membrane
true	[INTERPRO, BLASTED, MAPPED, ANNOTATED]	PB.190.36	probable cellulose synthase A catalytic subunit 5 [UDP-forming]	3640	20	0.0	96.82	8	P:GO:0009833; P:GO:0030244; P:GO:0071555; F:GO:0016760; F:GO:0046872; C:GO:0005802; C:GO:0005886; C:GO:0016021	P:plant-type primary cell wall biogenesis; P:cellulose biosynthetic process; P:cell wall organization; F:cellulose synthase (UDP-forming) activity; F:metal ion binding; C:trans-Golgi network; C:plasma membrane; C:integral component of membrane	EC:2.4.1.12	Cellulose synthase (UDP-forming)	Coil (COILS); IPR029044 (G3DSA:3.90.550.GENE3D); IPR013083 (G3DSA:3.30.40.GENE3D); IPR027934 (PFAM); IPR005150 (PFAM); mobidb-lite (MOBIDB_LITE); mobidb-lite (MOBIDB_LITE); PTHR13301 (PANTHER); PTHR13301:SF154 (PANTHER); TRANSMEMBRANE (PHOBIUS); CYTOPLASMIC_DOMAIN (PHOBIUS); NON_CYTOPLASMIC_DOMAIN (PHOBIUS); TRANSMEMBRANE (PHOBIUS); TRANSMEMBRANE (PHOBIUS); TRANSMEMBRANE (PHOBIUS); NON_CYTOPLASMIC_DOMAIN (PHOBIUS); TRANSMEMBRANE (PHOBIUS); TRANSMEMBRANE (PHOBIUS); CYTOPLASMIC_DOMAIN (PHOBIUS); TRANSMEMBRANE (PHOBIUS); NON_CYTOPLASMIC_DOMAIN (PHOBIUS); NON_CYTOPLASMIC_DOMAIN (PHOBIUS); CYTOPLASMIC_DOMAIN (PHOBIUS); CYTOPLASMIC_DOMAIN (PHOBIUS); NON_CYTOPLASMIC_DOMAIN (PHOBIUS); TRANSMEMBRANE (PHOBIUS); IPR001841 (PROSITE_PROFILES); cd16617 (CDD); SSF57850 (SUPERFAMILY); IPR029044 (SUPERFAMILY); TMhelix (TMHMM); TMhelix (TMHMM); TMhelix (TMHMM); TMhelix (TMHMM); TMhelix (TMHMM); TMhelix (TMHMM); TMhelix (TMHMM); TMhelix (TMHMM)	P:GO:0030244; F:GO:0016760; C:GO:0016020	P:cellulose biosynthetic process; F:cellulose synthase (UDP-forming) activity; C:membrane
true	[INTERPRO, BLASTED, MAPPED, ANNOTATED]	PB.190.37	probable cellulose synthase A catalytic subunit 5 [UDP-forming]	4014	20	0.0	94.31	8	P:GO:0009833; P:GO:0030244; P:GO:0071555; F:GO:0016760; F:GO:0046872; C:GO:0005802; C:GO:0005886; C:GO:0016021	P:plant-type primary cell wall biogenesis; P:cellulose biosynthetic process; P:cell wall organization; F:cellulose synthase (UDP-forming) activity; F:metal ion binding; C:trans-Golgi network; C:plasma membrane; C:integral component of membrane	EC:2.4.1.12	Cellulose synthase (UDP-forming)	IPR029044 (G3DSA:3.90.550.GENE3D); IPR005150 (PFAM); PTHR13301 (PANTHER); PTHR13301:SF154 (PANTHER); SIGNAL_PEPTIDE_C_REGION (PHOBIUS); SIGNAL_PEPTIDE_H_REGION (PHOBIUS); TRANSMEMBRANE (PHOBIUS); TRANSMEMBRANE (PHOBIUS); CYTOPLASMIC_DOMAIN (PHOBIUS); CYTOPLASMIC_DOMAIN (PHOBIUS); NON_CYTOPLASMIC_DOMAIN (PHOBIUS); CYTOPLASMIC_DOMAIN (PHOBIUS); NON_CYTOPLASMIC_DOMAIN (PHOBIUS); SIGNAL_PEPTIDE_N_REGION (PHOBIUS); TRANSMEMBRANE (PHOBIUS); TRANSMEMBRANE (PHOBIUS); NON_CYTOPLASMIC_DOMAIN (PHOBIUS); TRANSMEMBRANE (PHOBIUS); TRANSMEMBRANE (PHOBIUS); SIGNAL_PEPTIDE (PHOBIUS); NON_CYTOPLASMIC_DOMAIN (PHOBIUS); SignalP-TM (SIGNALP_GRAM_POSITIVE); SignalP-noTM (SIGNALP_EUK); TMhelix (TMHMM); TMhelix (TMHMM); TMhelix (TMHMM); TMhelix (TMHMM); TMhelix (TMHMM); TMhelix (TMHMM)	P:GO:0030244; F:GO:0016760; C:GO:0016020	P:cellulose biosynthetic process; F:cellulose synthase (UDP-forming) activity; C:membrane
true	[BLASTED, MAPPED, ANNOTATED]	PB.190.38	Cellulose synthase-6	859	20	1.96302E-93	99.31	8	P:GO:0009833; P:GO:0030244; P:GO:0071555; F:GO:0016760; F:GO:0046872; C:GO:0005802; C:GO:0005886; C:GO:0016021	P:plant-type primary cell wall biogenesis; P:cellulose biosynthetic process; P:cell wall organization; F:cellulose synthase (UDP-forming) activity; F:metal ion binding; C:trans-Golgi network; C:plasma membrane; C:integral component of membrane	EC:2.4.1.12	Cellulose synthase (UDP-forming)			
true	[BLASTED, MAPPED, ANNOTATED]	PB.190.39	Cellulose synthase-6	1322	20	4.85042E-160	99.44	8	P:GO:0009833; P:GO:0030244; P:GO:0071555; F:GO:0016760; F:GO:0046872; C:GO:0005802; C:GO:0005886; C:GO:0016021	P:plant-type primary cell wall biogenesis; P:cellulose biosynthetic process; P:cell wall organization; F:cellulose synthase (UDP-forming) activity; F:metal ion binding; C:trans-Golgi network; C:plasma membrane; C:integral component of membrane	EC:2.4.1.12	Cellulose synthase (UDP-forming)
[truncated: 38,610,469 more chars]
